# Supplementary material for: Hydrogen peroxide induced by nerve injury promotes axon regeneration via connective tissue growth factor
Source: Acta Neuropathol Commun. 2022 Dec 25;10:189. doi: 10.1186/s40478-022-01495-5 (PMC9791753; doi:10.1186/s40478-022-01495-5)
Supplement: Supplementary file 2 — Additional file 2: Table S1. Differential analyses of gene expression at the α-LTx-poisoned soleus NMJs during degeneration and regeneration Differential analyses comparing gene expression at the α-LTx-poisoned soleus NMJs at the four time points analyzed with respect to controls. Log2-fold change, p-value and class (- down-regulated, + up-regulated, = invariant), and the average count of reads per million (CPM) are reported for each gene and each time point. [file 40478_2022_1495_MOESM2_ESM.xlsx]

## Sheet: DEGs
gene_symbol	gene_id	gene_biotype	description	locus	strand	4h_vs_CTRL_log2FC	4h_vs_CTRL_pvalue	4h_vs_CTRL_class	16h_vs_CTRL_log2FC	16h_vs_CTRL_pvalue	16h_vs_CTRL_class	72h_vs_CTRL_log2FC	72h_vs_CTRL_pvalue	72h_vs_CTRL_class	168h_vs_CTRL_log2FC	168h_vs_CTRL_pvalue	168h_vs_CTRL_class	CTRL_CPM_avg	4h_CPM_avg	16h_CPM_avg	72h_CPM_avg	168h_CPM_avg
0610009B22Rik	ENSMUSG00000007777	protein_coding	RIKEN cDNA 0610009B22 gene	chr11:51685386-51688874	-	-2.35446	0.178099	=	0.199953	0.905271	=	-0.795608	0.682673	=	-2.89255	0.106402	=	12.6384	2.43451	14.5197	7.25984	1.67873
0610009L18Rik	ENSMUSG00000043644	bidirectional_promoter_lncRNA	RIKEN cDNA 0610009L18 gene	chr11:120348678-120351190	+	1.99331	0.214189	=	2.64122	0.113374	=	4.2817	0.0271439	+	-4.78222	0.00857123	=	0.499093	2.03738	3.23129	10.1656	0
0610009O20Rik	ENSMUSG00000024442	protein_coding	RIKEN cDNA 0610009O20 gene	chr18:38250249-38262629	+	-0.164515	0.749892	=	0.446481	0.393892	=	-0.135654	0.81793	=	0.250631	0.629185	=	79.0889	70.6119	107.777	72.0248	94.0908
0610010F05Rik	ENSMUSG00000042208	protein_coding	RIKEN cDNA 0610010F05 gene	chr11:23564961-23633639	-	-0.204196	0.845771	=	0.36268	0.73186	=	-0.45605	0.706204	=	-1.26824	0.234579	=	39.2666	34.0845	50.5162	28.6114	16.2953
0610030E20Rik	ENSMUSG00000058706	protein_coding	RIKEN cDNA 0610030E20 gene	chr6:72347317-72353148	+	-0.716921	0.558491	=	0.997979	0.427819	=	0.0315416	0.981927	=	0.511122	0.679379	=	23.2974	14.1696	46.5827	23.8095	33.2167
0610037L13Rik	ENSMUSG00000028608	protein_coding	RIKEN cDNA 0610037L13 gene	chr4:107889813-107899384	+	1.46815	0.117508	=	0.916957	0.312364	=	0.628169	0.530057	=	1.40603	0.132134	=	16.4519	45.5502	31.0824	25.4439	43.6465
0610043K17Rik	ENSMUSG00000087361	lincRNA	RIKEN cDNA 0610043K17 gene	chr4:101353783-101399181	+	0.515301	0.689635	=	1.30091	0.328129	=	-1.36159	0.37133	=	-0.785963	0.538304	=	14.4957	20.7285	35.7987	5.6094	8.40754
1110002E22Rik	ENSMUSG00000090066	protein_coding	RIKEN cDNA 1110002E22 gene	chr3:138065052-138081506	+	-1.00369	0.0109632	-	-1.73864	7.91462e-05	-	-0.134436	0.750171	=	-0.565854	0.13312	=	828.461	413.342	248.17	754.727	559.616
1110002L01Rik	ENSMUSG00000071456	antisense	RIKEN cDNA 1110002L01 gene	chr12:3403878-3427011	-	1.24266	0.500383	=	2.35122	0.225705	=	2.04302	0.320019	=	3.60791	0.0844179	=	1.05989	2.51623	5.46138	4.40322	13.0499
1110004E09Rik	ENSMUSG00000022972	protein_coding	RIKEN cDNA 1110004E09 gene	chr16:90925809-90934927	-	0.332053	0.768168	=	0.334431	0.766514	=	0.639705	0.614086	=	0.472385	0.675885	=	25.1185	31.6253	31.6957	39.1541	34.8462
1110004F10Rik	ENSMUSG00000030663	protein_coding	RIKEN cDNA 1110004F10 gene	chr7:116039397-116105210	+	-0.00167176	0.997723	=	0.490921	0.408924	=	-0.254451	0.704474	=	0.0939229	0.872731	=	47.2147	47.1272	66.3597	39.5908	50.4079
1110008F13Rik	ENSMUSG00000027637	protein_coding	RIKEN cDNA 1110008F13 gene	chr2:156863128-156873563	+	-2.52188	0.0946618	=	1.92694	0.201937	=	0.546234	0.731446	=	0.0623143	0.964653	=	4.87348	0.864198	18.6177	7.13885	5.09302
1110008L16Rik	ENSMUSG00000021023	protein_coding	RIKEN cDNA 1110008L16 gene	chr12:55299577-55382533	+	0.224449	0.88335	=	0.389729	0.799604	=	1.19493	0.490335	=	0.58654	0.703853	=	6.52886	7.59663	8.55039	14.9434	9.81859
1110012L19Rik	ENSMUSG00000045237	protein_coding	RIKEN cDNA 1110012L19 gene	chrX:70385877-70389417	+	-2.9318	0.0702161	=	2.8919	0.0836336	=	0.901705	0.587986	=	1.78158	0.254638	=	1.55081	0.168924	11.6022	2.89229	5.36416
1110032A03Rik	ENSMUSG00000037971	protein_coding	RIKEN cDNA 1110032A03 gene	chr9:50762828-50775520	-	1.88005	0.326786	=	1.0423	0.572561	=	0.509785	0.802419	=	-3.14542	0.106929	=	6.68264	24.6984	13.7996	9.53409	0.743445
1110038B12Rik	ENSMUSG00000092203	processed_transcript	RIKEN cDNA 1110038B12 gene	chr17:34950238-34952471	-	-0.329621	0.755212	=	1.28951	0.244109	=	0.914078	0.447486	=	-0.696068	0.510994	=	7.72471	6.14358	18.9488	14.5987	4.76524
1110038F14Rik	ENSMUSG00000063236	protein_coding	RIKEN cDNA 1110038F14 gene	chr15:76948506-76950979	+	0.138288	0.929694	=	-0.615061	0.693624	=	0.0938815	0.957884	=	-1.3211	0.40213	=	16.8191	18.4926	10.99	17.9484	6.7221
1110051M20Rik	ENSMUSG00000040591	protein_coding	RIKEN cDNA 1110051M20 gene	chr2:91275068-91444704	-	-0.700219	0.426132	=	0.373026	0.673086	=	-0.620893	0.541306	=	-0.0362048	0.967062	=	36.2873	22.2604	47.0135	23.563	35.3864
1110059E24Rik	ENSMUSG00000035171	protein_coding	RIKEN cDNA 1110059E24 gene	chr19:21581202-21652976	-	-0.0217698	0.989617	=	-1.11104	0.507814	=	0.159538	0.933078	=	-2.65089	0.133998	=	14.2429	14.0072	6.5719	15.913	2.25033
1200007C13Rik	ENSMUSG00000087684	lincRNA	RIKEN cDNA 1200007C13 gene	chr2:167827693-167833646	-	1.69646	0.204751	=	0.99347	0.440821	=	-0.678339	0.640464	=	-9.64434	3.29388e-05	-	15.1909	49.2907	30.2517	9.47145	0
1300002E11Rik	ENSMUSG00000097290	lincRNA	RIKEN cDNA 1300002E11 gene	chr16:21794318-21809040	+	-1.09599	0.458239	=	0.340185	0.818296	=	-0.181027	0.914263	=	1.13243	0.455918	=	13.8461	6.40577	17.5318	12.2073	30.3835
1500004A13Rik	ENSMUSG00000098912	processed_transcript	RIKEN cDNA 1500004A13 gene	chr3:88782943-88832547	-	-1.15214	0.428996	=	-0.86647	0.550086	=	-0.507326	0.76116	=	0.088787	0.95118	=	16.6671	7.46072	9.1405	11.7252	17.7191
1500011K16Rik	ENSMUSG00000051319	protein_coding	RIKEN cDNA 1500011K16 gene	chr2:127791388-127792488	-	0.681651	0.487055	=	1.35637	0.181213	=	0.198279	0.856179	=	1.01043	0.309884	=	9.47593	15.1901	24.3142	10.8834	19.1187
1600012H06Rik	ENSMUSG00000050088	protein_coding	RIKEN cDNA 1600012H06 gene	chr17:14943184-14959570	+	-0.10442	0.942169	=	-0.251617	0.861094	=	0.492505	0.76289	=	-0.0626759	0.96528	=	14.3912	13.3405	12.0721	20.2635	13.7746
1600014C10Rik	ENSMUSG00000054676	protein_coding	RIKEN cDNA 1600014C10 gene	chr7:38183217-38197568	+	0.00150227	0.999069	=	-0.983755	0.447196	=	-0.273595	0.852956	=	-0.0563061	0.965142	=	27.2763	27.2519	13.7725	22.5433	26.2099
1600020E01Rik	ENSMUSG00000097048	antisense	RIKEN cDNA 1600020E01 gene	chr6:86526247-86582466	+	4.61632	0.0117764	+	4.50924	0.0131623	+	2.83257	0.0988304	=	3.45456	0.0410353	+	0.663488	16.8044	15.5758	4.84307	7.49637
1700003E16Rik	ENSMUSG00000030030	protein_coding	RIKEN cDNA 1700003E16 gene	chr6:83156404-83162945	+	-5.33784	0.0266226	-	-1.56932	0.433419	=	-6.7714	0.0367275	-	-0.783358	0.691943	=	25.9057	0.581385	8.72096	0.229507	15.0542
1700012D14Rik	ENSMUSG00000110424	processed_transcript	RIKEN cDNA 1700012D14 gene	chr7:111083064-111122684	-	2.21065	0.112852	=	1.86436	0.17194	=	1.23466	0.393885	=	0.866422	0.504788	=	7.47039	34.6243	27.266	17.594	13.6311
1700020I14Rik	ENSMUSG00000085438	lincRNA	RIKEN cDNA 1700020I14 gene	chr2:119594297-119607502	+	-0.101895	0.630973	=	-1.14608	1.13057e-05	-	-0.853406	0.00177695	-	-0.471787	0.0329795	=	633.604	590.414	286.306	350.695	456.861
1700021F05Rik	ENSMUSG00000019797	protein_coding	RIKEN cDNA 1700021F05 gene	chr10:43525133-43540994	-	-0.144392	0.825524	=	-1.38105	0.0438356	-	-0.407499	0.589259	=	0.32842	0.618968	=	44.2725	40.0341	16.9541	33.3681	55.5965
1700025G04Rik	ENSMUSG00000032666	protein_coding	RIKEN cDNA 1700025G04 gene	chr1:151852403-152090125	-	-0.0105707	0.971189	=	-1.24854	0.000226534	-	-0.716627	0.0426893	=	-0.188998	0.519287	=	249.573	247.732	104.98	151.868	218.916
1700027J07Rik	ENSMUSG00000111422	lincRNA	RIKEN cDNA 1700027J07 gene	chr10:43745809-43765836	+	-3.85303	0.0505122	=	-9.28039	0.000866721	-	-2.1175	0.323702	=	-0.0935861	0.956993	=	11.8041	0.763552	0	2.67319	11.0582
1700030K09Rik	ENSMUSG00000052794	protein_coding	RIKEN cDNA 1700030K09 gene	chr8:72443880-72461001	+	4.17514	0.0279518	+	4.57345	0.0190461	+	3.46187	0.0681087	=	3.94722	0.034791	+	0.638313	11.8822	15.6494	7.2155	10.1293
1700037H04Rik	ENSMUSG00000027327	protein_coding	RIKEN cDNA 1700037H04 gene	chr2:131146324-131160081	-	0.622641	0.687285	=	0.660111	0.669967	=	0.369402	0.830944	=	0.0966185	0.949615	=	14.4186	22.1494	22.7926	18.6195	15.417
1700047M11Rik	ENSMUSG00000100147	lincRNA	RIKEN cDNA 1700047M11 gene	chr1:182287990-182303325	+	-6.53201	0.00667705	-	0.475455	0.786817	=	-2.62532	0.237466	=	2.75719	0.156959	=	5.19288	0.0355134	7.2625	0.832832	35.1953
1700109H08Rik	ENSMUSG00000008307	protein_coding	RIKEN cDNA 1700109H08 gene	chr5:3571566-3584356	+	0.208072	0.887878	=	-1.28602	0.385757	=	-0.906066	0.597619	=	-0.500915	0.732598	=	25.4692	29.4845	10.4369	13.573	17.9897
1700109K24Rik	ENSMUSG00000097267	antisense	RIKEN cDNA 1700109K24 gene	chr15:77084398-77096314	+	-0.318131	0.831728	=	-2.73548	0.0880417	=	-0.705296	0.685227	=	0.59353	0.696065	=	13.6418	10.9077	2.02081	8.36198	20.6017
1700110K17Rik	ENSMUSG00000087047	antisense	RIKEN cDNA 1700110K17 gene	chr9:40323426-40343564	+	-5.25696	0.015172	=	-6.72571	0.00388877	=	2.87857	0.149564	=	0.253022	0.879796	=	2.00026	0.028154	0	14.79	2.38065
1700123M08Rik	ENSMUSG00000085614	processed_transcript	RIKEN cDNA 1700123M08 gene	chr4:11966565-11994280	+	7.39847	0.017246	+	7.17425	0.0195618	=	7.13958	0.0225009	=	9.01566	0.00730987	+	0	3.14379	2.71926	2.62973	9.81593
1700123O20Rik	ENSMUSG00000040822	protein_coding	Uncharacterized	chr14:54686216-54690741	+	-0.540092	0.718857	=	-0.341762	0.819811	=	-2.81281	0.147986	=	-1.20115	0.427235	=	26.6205	18.2497	20.9882	3.75163	11.5653
1810013L24Rik	ENSMUSG00000022507	protein_coding	UPF0472	chr16:8830100-8858922	+	0.707931	0.03297	=	-0.449991	0.156865	=	-0.874842	0.0226157	-	0.175771	0.575746	=	124.203	202.994	90.8784	67.6771	140.285
1810014B01Rik	ENSMUSG00000097412	transcribed_unprocessed_pseudogene	RIKEN cDNA 1810014B01 gene	chr10:86685525-86694806	+	-2.59713	0.11603	=	-1.98243	0.217706	=	-0.344214	0.847403	=	-2.329	0.152672	=	10.3687	1.68084	2.6233	8.17512	2.04327
1810022K09Rik	ENSMUSG00000078784	protein_coding	Mus musculus RIKEN cDNA 1810022K09 (1810022K09Rik), transcript variant 1, mRNA.	chr3:14606284-14611285	-	-0.351608	0.68623	=	0.349952	0.690019	=	-0.117259	0.906086	=	-0.659114	0.450237	=	30.6858	24.0499	39.1469	28.3004	19.4422
1810026B05Rik	ENSMUSG00000101970	processed_transcript	RIKEN cDNA 1810026B05 gene	chr7:73539203-73558395	-	0.214986	0.775478	=	0.345243	0.647868	=	-1.09512	0.220169	=	-0.0379087	0.959683	=	64.7663	75.3077	82.2809	30.2526	63.1015
1810030O07Rik	ENSMUSG00000044148	protein_coding	Uncharacterized	chrX:12654879-12673668	-	-0.00565844	0.996334	=	-0.185733	0.879869	=	-0.810054	0.571688	=	1.2502	0.328592	=	20.0703	19.926	17.6423	11.3879	47.7436
1810037I17Rik	ENSMUSG00000054091	protein_coding	Uncharacterized	chr3:122924203-122926184	+	0.43598	0.691773	=	1.61847	0.162962	=	0.160779	0.89659	=	0.656831	0.552771	=	5.79546	7.84299	17.8434	6.48014	9.15003
1810043G02Rik	ENSMUSG00000020284	protein_coding	chromosome 21 open reading frame 2	chr10:77978524-77986905	+	1.29353	0.45903	=	0.0726468	0.965644	=	0.0167419	0.99303	=	1.52818	0.386665	=	9.39437	23.0248	9.88003	9.49929	27.1454
1810055G02Rik	ENSMUSG00000035372	protein_coding	Mus musculus RIKEN cDNA 1810055G02 (1810055G02Rik), transcript variant 4, mRNA.	chr19:3708333-3717881	+	0.354966	0.667956	=	-2.1474	0.0157155	-	-1.40428	0.157915	=	-2.76739	0.00307054	-	89.6848	114.684	20.2097	33.8895	13.1321
1810058I24Rik	ENSMUSG00000073155	lincRNA	RIKEN cDNA 1810058I24 gene	chr6:35252654-35263496	+	-0.97049	0.202588	=	-1.19429	0.120442	=	-0.818747	0.351855	=	-0.861501	0.255764	=	68.3065	34.8355	29.8096	38.702	37.5814
1810059H22Rik	ENSMUSG00000108207	processed_transcript	RIKEN cDNA 1810059H22 gene	chr5:148953748-148970122	-	-0.839603	0.60169	=	-2.87753	0.0961237	=	0.400153	0.826361	=	-0.310782	0.846515	=	14.3845	7.99653	1.95893	18.9991	11.5994
2010107E04Rik	ENSMUSG00000021290	protein_coding	6.8 kDa mitochondrial proteolipid	chr12:111961375-111966977	-	-0.391254	0.254647	=	-0.67004	0.0566805	=	-0.920513	0.0271709	-	-0.392395	0.252964	=	116.827	89.125	73.407	61.7489	89.005
2010111I01Rik	ENSMUSG00000021458	protein_coding	chromosome 9 open reading frame 3	chr13:62964893-63326096	+	-0.146247	0.568617	=	-0.907343	0.00141755	-	0.71398	0.019708	=	0.158548	0.538069	=	237.422	214.632	126.568	389.438	264.999
2010315B03Rik	ENSMUSG00000074829	protein_coding	RIKEN cDNA 2010315B03 gene	chr9:124291804-124312696	-	-0.455103	0.749638	=	-0.824942	0.563746	=	-1.03895	0.535921	=	-0.638574	0.654287	=	30.1368	22.0004	17.0051	14.6702	19.346
2210016L21Rik	ENSMUSG00000029559	protein_coding	chromosome 12 open reading frame 43	chr5:114942158-114949783	+	0.353152	0.803711	=	1.8038	0.231084	=	-0.619196	0.704323	=	0.22814	0.872075	=	12.5758	16.0614	44.0077	8.16655	14.7563
2210408F21Rik	ENSMUSG00000087380	processed_transcript	RIKEN cDNA 2210408F21 gene	chr6:31220351-31337404	+	-0.416823	0.649739	=	-0.376673	0.681417	=	-0.931876	0.388034	=	-0.95847	0.300866	=	41.5346	31.0585	31.9654	21.7727	21.3505
2310001H17Rik	ENSMUSG00000097354	lincRNA	RIKEN cDNA 2310001H17 gene	chr6:129208412-129238725	-	0.0998022	0.959027	=	2.18445	0.297528	=	0.734372	0.737888	=	0.521722	0.790078	=	7.7962	8.32083	35.6143	12.9831	11.2363
2310002L09Rik	ENSMUSG00000028396	protein_coding	RIKEN cDNA 2310002L09 gene	chr4:73939371-73950846	-	-0.664267	0.552471	=	-2.02939	0.0830647	=	1.01098	0.426507	=	-0.952195	0.396369	=	61.234	38.667	14.9735	123.464	31.6486
2310011J03Rik	ENSMUSG00000020133	protein_coding	UPF0449	chr10:80318254-80320537	-	0.690763	0.652867	=	1.92443	0.234696	=	1.81671	0.296737	=	0.882968	0.567333	=	4.81866	7.794	18.3281	17.0026	8.89921
2310014F06Rik	ENSMUSG00000085945	bidirectional_promoter_lncRNA	RIKEN cDNA 2310014F06 gene	chr7:112612560-112680081	-	-1.08894	0.404003	=	-5.8008	0.000860795	-	1.17983	0.423435	=	-0.854346	0.509729	=	8.35593	3.93961	0.136526	18.9573	4.61981
2310015A10Rik	ENSMUSG00000097729	processed_transcript	RIKEN cDNA 2310015A10 gene	chr12:80120546-80132844	-	-0.0176317	0.988357	=	0.750226	0.54176	=	-0.873405	0.535721	=	0.329114	0.78635	=	17.5092	17.3543	29.4613	9.54983	22.004
2310020H05Rik	ENSMUSG00000100410	lincRNA	RIKEN cDNA 2310020H05 gene	chr13:99076526-99087921	-	0.885445	0.487392	=	-2.43496	0.0662226	=	-1.36191	0.359535	=	0.762035	0.548102	=	22.0853	40.7787	4.04716	8.53426	37.4397
2310022A10Rik	ENSMUSG00000049643	protein_coding	uncharacterized isoform 2	chr7:27553233-27582099	+	-0.897615	0.147572	=	-0.807295	0.19068	=	-0.0321215	0.96301	=	-0.387062	0.524758	=	98.8767	52.9739	56.47	96.6853	75.5808
2310022B05Rik	ENSMUSG00000031983	protein_coding	Uncharacterized	chr8:124635756-124663369	-	0.131008	0.884227	=	0.173172	0.847433	=	0.259435	0.798913	=	0.161759	0.857301	=	34.8473	38.2106	39.346	41.7469	39.0184
2310030G06Rik	ENSMUSG00000032062	protein_coding	Uncharacterized	chr9:50739691-50746536	-	-0.17488	0.892848	=	-4.11847	0.00726609	-	-0.505574	0.735518	=	-0.998124	0.443901	=	16.5225	14.6653	0.922892	11.6213	8.26182
2310035C23Rik	ENSMUSG00000026319	protein_coding	KIAA1468	chr1:105663861-105755191	+	0.301441	0.696505	=	0.536752	0.490429	=	0.303682	0.727356	=	0.814646	0.30146	=	33.5572	41.4535	48.6931	41.4602	59.0817
2310040G24Rik	ENSMUSG00000101655	lincRNA	RIKEN cDNA 2310040G24 gene	chr6:86483376-86488227	-	0.0334744	0.965667	=	-0.352502	0.6498	=	-1.44556	0.126376	=	-0.721694	0.355388	=	40.6835	41.6658	31.8748	14.9257	24.6665
2310057M21Rik	ENSMUSG00000040177	protein_coding	Uncharacterized	chr7:131338220-131362759	-	0.331003	0.567472	=	1.03604	0.0867269	=	0.763024	0.245852	=	0.160263	0.780642	=	35.3798	44.5021	72.5891	60.1118	39.5555
2310061I04Rik	ENSMUSG00000050705	protein_coding	RIKEN cDNA 2310061I04 gene	chr17:35892677-35897431	-	1.11481	0.162173	=	-0.190817	0.802191	=	0.629654	0.46744	=	-0.0507042	0.946932	=	31.1784	67.5658	27.3451	48.2733	30.0937
2310075C17Rik	ENSMUSG00000089718	lincRNA	RIKEN cDNA 2310075C17 gene	chr9:112227579-112228242	+	-0.422184	0.6821	=	-1.18342	0.257493	=	-2.57647	0.0546845	=	-0.165793	0.872144	=	56.0762	41.8675	24.6695	9.34538	49.9721
2410002F23Rik	ENSMUSG00000045411	protein_coding	RIKEN cDNA 2410002F23 gene	chr7:44246722-44252319	+	1.07769	0.204654	=	0.863424	0.303597	=	0.278421	0.763649	=	-0.20503	0.801321	=	24.4136	51.6036	44.4633	29.6374	21.1956
2410004B18Rik	ENSMUSG00000036873	protein_coding	UPF0690	chr3:145938014-145944829	+	-0.685252	0.597057	=	0.656824	0.617255	=	0.800816	0.58538	=	0.350867	0.787728	=	4.54898	2.80738	7.17223	7.93471	5.80207
2410006H16Rik	ENSMUSG00000086841	processed_transcript	RIKEN cDNA 2410006H16 gene	chr11:62602877-62604807	+	1.87394	0.209807	=	2.58826	0.097189	=	0.867062	0.583264	=	-0.0974529	0.944287	=	9.03634	33.172	54.4352	16.4723	8.44121
2410015M20Rik	ENSMUSG00000049760	protein_coding	MICOS complex subunit MIC13	chr17:56607452-56609771	-	0.129291	0.895488	=	-0.080174	0.934855	=	0.704712	0.527089	=	-0.175834	0.857614	=	18.3969	20.1447	17.3955	30.0073	16.2848
2410089E03Rik	ENSMUSG00000039801	protein_coding	Protein JBTS17	chr15:8169106-8271158	+	0.00537058	0.993761	=	1.48442	0.0452331	+	1.68642	0.0383863	+	1.24718	0.0862357	=	23.1571	23.2876	64.8039	74.6045	54.9911
2410131K14Rik	ENSMUSG00000032840	protein_coding	UPF0454	chr5:118245227-118266093	+	0.581906	0.563414	=	1.63083	0.124377	=	1.21375	0.285387	=	1.76379	0.0994786	=	10.8584	16.2743	33.6435	25.2367	36.9063
2510002D24Rik	ENSMUSG00000071632	protein_coding	UPF0545	chr16:18836578-18840160	+	0.122329	0.922351	=	0.827242	0.517832	=	-0.306529	0.830909	=	0.319677	0.799658	=	21.0637	22.8701	37.3831	17.0187	26.284
2510009E07Rik	ENSMUSG00000043391	protein_coding	UPF0524	chr16:21649045-21694665	-	-0.417205	0.713526	=	-0.635885	0.576439	=	-0.616085	0.639732	=	0.890281	0.445216	=	24.8906	18.614	16.0452	16.1988	46.173
2510039O18Rik	ENSMUSG00000044496	protein_coding	Uncharacterized protein KIAA2013	chr4:147940895-147947314	+	-0.205396	0.851955	=	0.619	0.579786	=	0.115177	0.926713	=	-0.381213	0.728814	=	21.1045	18.3011	32.4366	22.8673	16.1992
2610001J05Rik	ENSMUSG00000052419	protein_coding	RIKEN cDNA 2610001J05 gene	chr6:13867735-13871518	-	-0.932176	0.386226	=	-0.0611974	0.954355	=	-1.42763	0.267078	=	-1.65505	0.133277	=	48.0935	25.1937	46.0689	17.8641	15.271
2610002M06Rik	ENSMUSG00000031242	protein_coding	Charged multivesicular body protein 1b-2	chrX:107782751-107816334	-	-0.201286	0.888597	=	0.646132	0.658161	=	-0.490663	0.767219	=	-1.63566	0.264899	=	14.3484	12.4426	22.494	10.2036	4.60536
2610005L07Rik	ENSMUSG00000071793	transcribed_unprocessed_pseudogene	RIKEN cDNA 2610005L07 gene	chr8:20385782-20424814	-	0.148859	0.854572	=	-0.481852	0.551952	=	-0.598033	0.523886	=	-0.682392	0.401092	=	20.9745	23.2598	15.0178	13.847	13.0689
2610008E11Rik	ENSMUSG00000060301	protein_coding	RIKEN cDNA 2610008E11 gene	chr10:79064374-79097600	-	0.505296	0.485274	=	0.78217	0.286472	=	0.00192892	0.998108	=	0.716956	0.326805	=	37.4997	53.1339	64.5201	37.5797	61.6746
2610011E03Rik	ENSMUSG00000104936	TEC	RIKEN cDNA 2610011E03 gene	chr5:131996179-131998413	-	4.42108	0.023561	+	7.41112	0.00151186	+	7.63543	0.00151695	+	6.63578	0.00294794	+	0.104038	2.45137	19.9767	23.3244	11.6662
2610021A01Rik	ENSMUSG00000091474	protein_coding	RIKEN cDNA 2610021A01 gene	chr7:41599230-41628533	+	0.558217	0.756789	=	-1.85049	0.309668	=	-1.27554	0.545626	=	-1.54544	0.391465	=	28.9465	42.6258	8.01253	11.9284	9.8893
2610035D17Rik	ENSMUSG00000087259	lincRNA	RIKEN cDNA 2610035D17 gene	chr11:113043895-113201838	-	5.86659	0.00834634	+	7.54077	0.00208328	+	7.19303	0.00330658	+	7.5121	0.00212935	+	0.0357623	3.43479	11.1085	8.72048	10.8824
2610037D02Rik	ENSMUSG00000097536	lincRNA	RIKEN cDNA 2610037D02 gene	chr15:96134819-96284495	-	0.41672	0.755956	=	0.295297	0.825177	=	-0.524105	0.732564	=	0.957151	0.482879	=	12.3574	16.4814	15.1626	8.58997	24.0101
2610044O15Rik8	ENSMUSG00000071302	protein_coding	RIKEN cDNA 2610044O15 gene	chr8:129216354-129234406	-	0.149796	0.89693	=	0.678811	0.56265	=	-0.197786	0.880711	=	0.576448	0.621738	=	24.1415	26.707	38.6495	20.9945	35.9883
2610203C20Rik	ENSMUSG00000074415	processed_transcript	RIKEN cDNA 2610203C20 gene	chr9:41327260-41655483	+	0.992287	0.32187	=	-0.0877194	0.92796	=	1.52479	0.174257	=	0.813129	0.41283	=	22.7806	45.3761	21.4457	65.6089	40.0567
2610301B20Rik	ENSMUSG00000059482	protein_coding	chromosome 8 open reading frame 37	chr4:10874498-10899425	+	-1.98484	0.25186	=	3.98825	0.0436166	+	3.80097	0.0620873	=	3.19809	0.0884305	=	0.913575	0.218156	14.8311	13.0074	8.55793
2610307P16Rik	ENSMUSG00000085936	processed_transcript	RIKEN cDNA 2610307P16 gene	chr13:28460034-28885620	-	0.61792	0.603054	=	0.494993	0.675827	=	-0.0625568	0.962611	=	2.12648	0.0976755	=	11.2839	17.3218	15.9289	10.7881	49.3933
2610507B11Rik	ENSMUSG00000010277	protein_coding	Protein KIAA0100	chr11:78261752-78290623	+	-0.429303	0.137652	=	-0.502768	0.0844614	=	-0.969346	0.00670623	-	-0.398196	0.167141	=	446.646	331.587	315.202	228.15	338.909
2700038G22Rik	ENSMUSG00000097180	lincRNA	RIKEN cDNA 2700038G22 gene	chr5:23850597-23855038	+	-2.50481	0.161783	=	-0.0965703	0.954285	=	0.934448	0.624843	=	-1.11134	0.511185	=	5.94475	1.06694	5.54306	11.3858	2.73956
2700049A03Rik	ENSMUSG00000034601	protein_coding	RIKEN cDNA 2700049A03 gene	chr12:71136848-71243303	+	1.09524	0.439825	=	1.02885	0.466951	=	1.25321	0.423723	=	0.818065	0.55972	=	10.7198	22.886	21.9188	25.5841	18.919
2700062C07Rik	ENSMUSG00000024273	protein_coding	UPF0711	chr18:24470861-24477765	+	0.425495	0.8136	=	-0.088079	0.960702	=	-0.609285	0.768183	=	-0.289765	0.871023	=	10.3447	13.9316	9.72159	6.77741	8.45861
2700078F05Rik	ENSMUSG00000103722	TEC	RIKEN cDNA 2700078F05 gene	chr1:181950132-181953375	-	-5.02036	0.0239599	-	-6.83376	0.00659553	-	0.303325	0.884893	=	-3.5532	0.0809027	=	10.701	0.279926	0.0869071	13.1982	0.885301
2700081O15Rik	ENSMUSG00000053080	protein_coding	Uncharacterized	chr19:7417625-7425904	+	-0.021661	0.986509	=	0.727616	0.576084	=	1.33341	0.361396	=	2.21547	0.114493	=	7.31672	7.26346	12.137	18.4866	34.0787
2700097O09Rik	ENSMUSG00000062198	protein_coding	RIKEN cDNA 2700097O09 gene	chr12:55045661-55080110	-	-0.0462578	0.970372	=	0.0387483	0.975202	=	-0.16548	0.907395	=	-2.76042	0.0407159	-	15.2771	14.7722	15.6895	13.6122	2.22873
2810001G20Rik	ENSMUSG00000087497	antisense	RIKEN cDNA 2810001G20 gene	chr11:64079484-64083259	+	1.68909	0.418529	=	-0.760621	0.700487	=	0.0177484	0.993734	=	-0.482365	0.806955	=	4.04114	13.1439	2.37723	4.1146	2.89347
2810004N23Rik	ENSMUSG00000031984	protein_coding	Uncharacterized	chr8:124836945-124863120	-	0.0963904	0.862363	=	-0.716285	0.202657	=	0.546755	0.387275	=	-0.512973	0.35753	=	53.7368	57.5131	32.6935	78.5444	37.6472
2810006K23Rik	ENSMUSG00000047635	protein_coding	Probable peptide chain release factor C12orf65 homolog, mitochondrial	chr5:124328089-124341844	+	-4.35306	0.00611829	-	0.607468	0.647045	=	0.812384	0.583695	=	0.315196	0.810655	=	5.72881	0.258122	8.74785	10.0465	7.12547
2810013P06Rik	ENSMUSG00000099881	bidirectional_promoter_lncRNA	RIKEN cDNA 2810013P06 gene	chr8:123042466-123044602	+	-0.400752	0.803682	=	1.31669	0.432352	=	1.54843	0.40158	=	-0.675385	0.675143	=	10.0323	7.58724	24.9905	29.3619	6.27002
2810039B14Rik	ENSMUSG00000099034	transcribed_unitary_pseudogene	RIKEN cDNA 2810039B14 gene	chr15:75642129-75653643	+	-5.9905	0.0156452	-	-1.78752	0.362348	=	0.127306	0.95365	=	-2.89114	0.158504	=	10.0917	0.136863	2.90277	11.0248	1.34486
2810402E24Rik	ENSMUSG00000099966	antisense	RIKEN cDNA 2810402E24 gene	chr14:20641009-20644048	+	1.65725	0.328842	=	-0.0673998	0.966547	=	0.842755	0.643226	=	0.206681	0.897989	=	7.88591	24.9634	7.53771	14.1434	9.10573
2810403A07Rik	ENSMUSG00000028060	protein_coding	Protein BLOM7	chr3:88685803-88712924	+	-0.681407	0.231479	=	0.105112	0.852059	=	-0.884392	0.184814	=	-0.533979	0.345149	=	73.0705	45.6214	78.577	39.581	50.4391
2810403D21Rik	ENSMUSG00000086629	processed_transcript	RIKEN cDNA 2810403D21 gene	chrX:108833800-108974906	+	-0.591357	0.757915	=	-1.0755	0.576838	=	0.98793	0.650471	=	-1.18135	0.540416	=	15.3486	10.1354	7.26439	30.4645	6.74735
2810474O19Rik	ENSMUSG00000032712	protein_coding	RIKEN cDNA 2810474O19 gene	chr6:149309414-149335663	+	0.0431167	0.925561	=	0.787334	0.101743	=	-0.568706	0.290024	=	-0.547707	0.239632	=	93.8473	96.8075	162.033	63.242	64.2115
2900026A02Rik	ENSMUSG00000051339	protein_coding	Mus musculus RIKEN cDNA 2900026A02 (2900026A02Rik), transcript variant 1, mRNA.	chr5:113086323-113221236	-	1.08859	0.0270841	+	0.137366	0.764374	=	0.8419	0.112042	=	1.03746	0.0340528	+	101.037	214.921	111.1	181.06	207.384
2900076A07Rik	ENSMUSG00000097277	lincRNA	RIKEN cDNA 2900076A07 gene	chr7:81523550-81531498	+	0.135789	0.921333	=	-1.06167	0.441573	=	-0.4942	0.754527	=	1.07633	0.446233	=	21.7499	23.8817	10.4452	15.45	45.8563
2900097C17Rik	ENSMUSG00000102869	lincRNA	RIKEN cDNA 2900097C17 gene	chr2:156388065-156392979	-	-0.578335	0.0310911	=	-0.290735	0.261846	=	-0.460595	0.127204	=	-0.23109	0.370308	=	231.349	154.909	189.175	168.131	197.105
3110002H16Rik	ENSMUSG00000024410	protein_coding	Uncharacterized	chr18:12168717-12189997	+	-0.846309	0.480638	=	-0.030412	0.979709	=	0.134809	0.920964	=	0.566847	0.639641	=	27.2609	15.1848	26.6992	29.9382	40.4134
3110040N11Rik	ENSMUSG00000025102	protein_coding	UPF0235	chr7:81782182-81789478	-	0.368859	0.822152	=	1.91518	0.271507	=	1.25521	0.497867	=	0.949519	0.569025	=	3.96966	5.12606	15.037	9.50329	7.69348
3110043O21Rik	ENSMUSG00000028300	protein_coding	Guanine nucleotide exchange C9orf72 homolog	chr4:35191285-35226175	-	1.24019	0.422986	=	2.73771	0.103056	=	2.58307	0.144225	=	2.64221	0.113435	=	3.70846	8.82319	24.9437	22.4343	23.3614
3110056K07Rik	ENSMUSG00000085622	processed_transcript	RIKEN cDNA 3110056K07 gene	chr12:70991615-71015832	-	-1.28234	0.386916	=	-1.67985	0.261985	=	-0.891557	0.603024	=	-2.11498	0.164861	=	32.8714	13.5479	10.2373	17.7245	7.57
3110062M04Rik	ENSMUSG00000046806	protein_coding	Cell cycle regulator of non-homologous end joining	chr6:34871771-34878060	-	-0.174446	0.918735	=	0.279388	0.870961	=	-1.80583	0.384757	=	-0.765392	0.654335	=	19.2052	17.0062	23.3132	5.43332	11.2941
3110082I17Rik	ENSMUSG00000053553	protein_coding	Uncharacterized	chr5:139359739-139460527	-	0.0391074	0.970829	=	-0.056293	0.957952	=	-0.211848	0.862242	=	0.522842	0.628423	=	9.67642	9.94356	9.30577	8.34535	13.9132
3425401B19Rik	ENSMUSG00000071540	protein_coding	RIKEN cDNA 3425401B19 gene	chr14:32659119-32685293	-	0.0234723	0.936339	=	-1.65355	7.14385e-06	-	-0.806058	0.0248779	-	-0.408804	0.170701	=	898.248	913.007	285.49	513.773	676.553
3632451O06Rik	ENSMUSG00000036242	protein_coding	Uncharacterized	chr14:49675952-49783383	-	-1.17982	0.425745	=	-2.25934	0.141414	=	0.980849	0.556574	=	1.40827	0.35926	=	23.7025	10.4184	4.88404	46.8037	62.9203
4632404H12Rik	ENSMUSG00000042579	lincRNA	RIKEN cDNA 4632404H12 gene	chr3:89767511-89773240	-	-4.96676	0.000735181	-	0.733046	0.523166	=	0.815404	0.523981	=	1.49787	0.208314	=	11.2117	0.332248	18.6413	19.7622	31.7009
4632404M16Rik	ENSMUSG00000106296	sense_intronic	RIKEN cDNA 4632404M16 gene	chr3:102134615-102137496	+	-10.7618	1.54956e-05	-	-6.76414	0.000328039	-	-1.10813	0.465124	=	-1.08812	0.400413	=	32.97	0	0.295289	15.2847	15.5005
4632415L05Rik	ENSMUSG00000048106	lincRNA	RIKEN cDNA 4632415L05 gene	chr3:19894886-19898984	+	-4.56428	0.00253022	-	1.87796	0.14934	=	0.977421	0.47676	=	1.39777	0.269957	=	6.12413	0.227254	22.553	12.0835	16.1623
4632427E13Rik	ENSMUSG00000074024	bidirectional_promoter_lncRNA	RIKEN cDNA 4632427E13 gene	chr7:92734166-92741468	-	-0.97024	0.194513	=	0.0208647	0.9774	=	-0.777752	0.366512	=	-0.463667	0.529034	=	85.6556	43.6886	86.9139	49.9471	62.1042
4633401B06Rik	ENSMUSG00000105597	TEC	RIKEN cDNA 4633401B06 gene	chr3:121787500-121788572	-	1.45479	0.423049	=	-1.11313	0.52328	=	1.03604	0.59939	=	0.641665	0.715762	=	4.46053	12.2276	2.0321	9.17769	6.96851
4732471J01Rik	ENSMUSG00000053714	antisense	RIKEN cDNA 4732471J01 gene	chr7:25376819-25566417	+	0.267944	0.890902	=	0.269557	0.890238	=	-6.27475	0.0419744	-	-0.382993	0.84338	=	5.72197	6.89715	6.91972	0.0434666	4.39207
4732491K20Rik	ENSMUSG00000097350	lincRNA	RIKEN cDNA 4732491K20 gene	chr17:12318885-12327250	+	-0.462271	0.800115	=	-1.92948	0.302736	=	-0.985395	0.644714	=	0.900907	0.62953	=	13.0535	9.48475	3.39984	6.54172	24.3744
4833418N02Rik	ENSMUSG00000085287	lincRNA	RIKEN cDNA 4833418N02 gene	chr17:87274886-87282814	-	-2.54629	0.146894	=	1.57403	0.357039	=	2.28051	0.229657	=	2.62997	0.146149	=	1.43193	0.225708	4.29527	7.03659	8.96185
4833420G17Rik	ENSMUSG00000062822	protein_coding	Uncharacterized	chr13:119462768-119486120	+	2.29691	0.0191613	+	2.23258	0.0220531	+	1.48199	0.138802	=	1.29582	0.154082	=	13.9805	68.6867	65.7121	39.0501	34.3517
4833422C13Rik	ENSMUSG00000074782	antisense	RIKEN cDNA 4833422C13 gene	chr13:91701665-91741872	-	-4.81271	0.0201847	=	1.73633	0.317536	=	1.98275	0.295629	=	3.53742	0.0674326	=	1.55004	0.0355134	5.24353	6.23056	18.3647
4833439L19Rik	ENSMUSG00000025871	protein_coding	RIKEN cDNA 4833439L19 gene	chr13:54551218-54565435	-	0.276861	0.459419	=	-0.181387	0.624641	=	-0.505723	0.242194	=	-0.313483	0.399504	=	171.47	207.864	151.217	120.718	137.982
4930402H24Rik	ENSMUSG00000027309	protein_coding	Uncharacterized	chr2:130706200-130906406	-	0.0513662	0.952234	=	1.4212	0.117963	=	2.40087	0.0213999	+	2.01257	0.0341667	+	15.7723	16.2974	42.3369	83.5497	63.8009
4930429F24Rik	ENSMUSG00000086918	lincRNA	RIKEN cDNA 4930429F24 gene	chr9:79793641-79803235	+	0.696584	0.306992	=	0.331113	0.621619	=	0.113314	0.880908	=	0.0296365	0.964502	=	39.6069	64.1956	49.8436	42.7925	40.428
4930430F08Rik	ENSMUSG00000046567	protein_coding	Uncharacterized	chr10:100572265-100590423	-	3.59397	0.121647	=	0.338407	0.866059	=	2.81023	0.231674	=	1.13296	0.578916	=	1.77217	21.6727	2.282	12.5846	3.914
4930453N24Rik	ENSMUSG00000059920	protein_coding	Uncharacterized	chr16:64751751-64771161	-	0.120483	0.902106	=	-0.451717	0.643598	=	0.14783	0.894099	=	-1.28093	0.197802	=	32.2068	35.0093	23.5435	35.6988	13.2308
4930481A15Rik	ENSMUSG00000086938	antisense	RIKEN cDNA 4930481A15 gene	chr19:5406740-5422847	+	-2.85211	0.0663686	=	-0.640444	0.656193	=	-1.48121	0.391214	=	-0.811109	0.573486	=	25.9267	3.54429	16.607	9.27354	14.7667
4930512H18Rik	ENSMUSG00000086866	antisense	RIKEN cDNA 4930512H18 gene	chr8:61849006-61922834	+	-7.13787	0.00922101	-	-1.85909	0.341121	=	1.44947	0.504927	=	1.87866	0.355707	=	2.6653	0	0.69701	7.25892	9.82133
4930513N20Rik	ENSMUSG00000109225	TEC	RIKEN cDNA 4930513N20 gene	chr7:130653128-130654392	-	0.66664	0.488357	=	-0.21958	0.816065	=	-2.13081	0.0747746	=	-2.43291	0.0180785	-	56.6849	89.9974	48.6974	12.8758	10.4657
4930517O19Rik	ENSMUSG00000054391	antisense	RIKEN cDNA 4930517O19 gene	chr14:100213142-100245339	+	-2.63738	0.185597	=	-1.40712	0.453013	=	-1.63178	0.46509	=	0.60567	0.747363	=	4.90817	0.830084	1.83209	1.55785	7.4744
4930523C07Rik	ENSMUSG00000090394	protein_coding	RIKEN cDNA 4930523C07 gene	chr1:160044382-160080208	+	1.12553	0.394808	=	1.11041	0.400568	=	-1.33564	0.380712	=	0.524048	0.68526	=	11.475	25.0733	24.7595	4.50055	16.4932
4930543K20Rik	ENSMUSG00000110799	lincRNA	RIKEN cDNA 4930543K20 gene	chr10:37263394-37263748	-	0.615517	0.613082	=	0.890736	0.468549	=	-0.841192	0.547964	=	-1.81287	0.143451	=	4.75559	7.30217	8.85307	2.65153	1.33984
4930544D05Rik	ENSMUSG00000087279	protein_coding	RIKEN cDNA 4930544D05 gene	chr11:70615848-70616890	+	1.37661	0.258882	=	0.385111	0.742542	=	0.925108	0.483561	=	2.85206	0.0335739	+	15.5447	40.5113	20.3216	29.5531	112.717
4930581F22Rik	ENSMUSG00000070315	processed_transcript	RIKEN cDNA 4930581F22 gene	chr9:35116728-35130922	+	-2.89557	0.0555692	=	1.28831	0.373666	=	0.685263	0.664071	=	-0.111199	0.93631	=	6.13285	0.783735	14.9783	9.86911	5.67511
4931406C07Rik	ENSMUSG00000031938	protein_coding	Ester hydrolase C11orf54 homolog	chr9:15283337-15306448	-	-0.777486	0.649494	=	-2.06838	0.241638	=	1.31499	0.50001	=	0.461733	0.789265	=	13.7374	7.96467	3.25271	34.2194	18.9228
4931406P16Rik	ENSMUSG00000066571	protein_coding	RIKEN cDNA 4931406P16 gene	chr7:34236707-34313551	-	0.562766	0.228821	=	-0.278045	0.542705	=	-0.724578	0.178298	=	-0.27628	0.545115	=	80.4854	118.894	66.3921	48.7189	66.4472
4931414P19Rik	ENSMUSG00000022179	protein_coding	Uncharacterized	chr14:54583663-54605993	-	-1.13521	0.50689	=	-1.14903	0.501237	=	0.168493	0.930506	=	-0.0327239	0.984654	=	11.6978	5.32604	5.2614	13.1362	11.4411
4931422A03Rik	ENSMUSG00000046085	protein_coding	RIKEN cDNA 4931422A03 gene	chr2:103966943-104028361	-	1.56745	0.281247	=	5.57505	0.00479013	=	8.18695	0.000556661	+	0	1	=	0	0.0355134	0.870472	5.51778	0
4932438A13Rik	ENSMUSG00000037270	protein_coding	Uncharacterized protein KIAA1109	chr3:36863104-37053033	+	-0.420392	0.10865	=	-0.0862615	0.736212	=	-0.152404	0.603062	=	-0.118766	0.642976	=	406.959	303.927	383.367	366.203	374.819
4933400F21Rik	ENSMUSG00000102009	processed_transcript	RIKEN cDNA 4933400F21 gene	chr1:89650529-89683908	-	6.46165	0.00923498	+	6.34404	0.0100762	+	7.40868	0.00549316	+	4.80801	0.0328815	=	0.0927002	9.77393	9.02815	18.9169	3.09738
4933407K13Rik	ENSMUSG00000087396	processed_transcript	RIKEN cDNA 4933407K13 gene	chrX:75706932-75764699	-	1.09319	0.574557	=	1.76209	0.379088	=	2.5307	0.255012	=	1.20568	0.537622	=	2.70815	5.76608	9.21127	15.735	6.27416
4933428G20Rik	ENSMUSG00000047988	protein_coding	RIKEN cDNA 4933428G20 gene	chr11:97490783-97500340	-	0	1	=	1.63882	0.306928	=	7.73477	0.000123018	=	0	1	=	0	0	0.0556949	4.03467	0
4933431E20Rik	ENSMUSG00000086968	antisense	RIKEN cDNA 4933431E20 gene	chr3:107888850-107896213	-	-4.03999	0.0362684	-	0.588537	0.728843	=	0.867821	0.647861	=	1.45762	0.405503	=	4.03796	0.200416	6.07109	7.38335	11.1095
4933434E20Rik	ENSMUSG00000027942	protein_coding	Uncharacterized	chr3:90051636-90068347	+	0.0325607	0.955427	=	-0.0755266	0.896714	=	-0.406401	0.544576	=	0.26239	0.654048	=	43.379	44.3309	41.1633	32.6976	52.0285
5031425E22Rik	ENSMUSG00000073147	lincRNA	RIKEN cDNA 5031425E22 gene	chr5:23382308-23434269	-	0.725953	0.143922	=	0.652109	0.186649	=	1.10075	0.0507843	=	1.0973	0.0329881	+	36.9725	61.1402	58.1594	79.3607	79.1728
5031434C07Rik	ENSMUSG00000044574	antisense	RIKEN cDNA 5031434C07 gene	chr6:112285593-112288837	-	-1.21281	0.359126	=	-4.70195	0.00359764	-	-2.08081	0.201104	=	-3.08126	0.03262	-	281.472	121.598	10.9722	66.4363	33.2446
5031434O11Rik	ENSMUSG00000097885	processed_transcript	RIKEN cDNA 5031434O11 gene	chr3:51560035-51567117	+	-5.51063	0.00856057	-	2.22496	0.208393	=	-1.75356	0.372145	=	-1.89787	0.256227	=	3.41395	0.0430656	15.9969	0.970175	0.904349
5031439G07Rik	ENSMUSG00000036046	protein_coding	Uncharacterized	chr15:84943936-84988551	-	-0.637069	0.133711	=	-0.615122	0.146907	=	-0.303206	0.526712	=	-0.810736	0.0596838	=	145.438	93.4537	94.9518	117.917	82.8787
5033421B08Rik	ENSMUSG00000112276	antisense	RIKEN cDNA 5033421B08 gene	chr12:8511201-8562681	+	-1.56971	0.290589	=	-1.01881	0.485805	=	-0.318638	0.848582	=	0.787285	0.595673	=	21.5435	7.30317	10.6436	17.2538	37.2025
5330406M23Rik	ENSMUSG00000104030	TEC	RIKEN cDNA 5330406M23 gene	chr6:31108827-31110920	-	1.25101	0.064275	=	2.22856	0.00277561	+	1.33903	0.0712151	=	-0.267173	0.673413	=	25.9877	61.8151	121.908	65.8462	21.5918
5430401H09Rik	ENSMUSG00000112071	lincRNA	RIKEN cDNA 5430401H09 gene	chr12:32096613-32123702	-	-1.2434	0.407423	=	-8.22199	0.000387361	-	-9.67154	0.0012085	-	0.902822	0.552561	=	15.4821	6.5694	0.0341152	0	28.9558
5430416N02Rik	ENSMUSG00000097772	lincRNA	RIKEN cDNA 5430416N02 gene	chr5:100420842-100429535	-	1.04265	0.592579	=	-0.699073	0.712202	=	3.26672	0.154713	=	-0.12762	0.946239	=	3.03771	6.32874	1.86941	29.518	2.78164
5430431A17Rik	ENSMUSG00000108322	lincRNA	RIKEN cDNA 5430431A17 gene	chr7:44484517-44485413	+	-0.288534	0.790145	=	-0.357112	0.741389	=	-0.244158	0.843856	=	1.33387	0.240291	=	12.1455	9.9853	9.46106	10.2177	30.6393
5530601H04Rik	ENSMUSG00000087174	processed_transcript	RIKEN cDNA 5530601H04 gene	chrX:105037197-105079609	-	0.607344	0.71791	=	-0.164089	0.9212	=	-1.13063	0.56239	=	1.05937	0.534759	=	7.81222	11.8696	6.96729	3.52079	16.2884
5730409E04Rik	ENSMUSG00000073755	protein_coding	UPF0500	chr4:126609818-126614371	+	-0.635582	0.651054	=	-0.268301	0.848572	=	1.11605	0.485559	=	0.615938	0.66586	=	18.9472	12.1111	15.7212	41.1038	29.0416
5730419F03Rik	ENSMUSG00000099364	lincRNA	RIKEN cDNA 5730419F03 gene	chr1:78595031-78609508	-	0.905498	0.461141	=	-1.75453	0.155775	=	1.4952	0.277322	=	0.345542	0.774506	=	20.1193	37.6999	5.93041	56.6977	25.5502
5730455P16Rik	ENSMUSG00000057181	protein_coding	Protein Njmu-R1	chr11:80360492-80378034	-	0.199497	0.790807	=	0.00125984	0.998658	=	0.767951	0.368242	=	-0.405367	0.588176	=	43.5984	50.1394	43.6461	74.3211	32.9149
5830417I10Rik	ENSMUSG00000078684	unprocessed_pseudogene	RIKEN cDNA 5830417I10 gene	chr3:88775216-88825587	+	0.680174	0.468551	=	0.48941	0.599427	=	1.17821	0.264297	=	0.808117	0.391473	=	12.4769	20.0167	17.5551	28.2862	21.8784
5930412G12Rik	ENSMUSG00000072591	lincRNA	RIKEN cDNA 5930412G12 gene	chr5:128579106-128600693	-	0.0378441	0.954068	=	-0.246432	0.707132	=	1.57111	0.0431994	+	1.27917	0.067636	=	55.0994	56.4415	46.3511	163.629	133.673
5930430L01Rik	ENSMUSG00000106951	lincRNA	RIKEN cDNA 5930430L01 gene	chr5:148990056-148995223	-	0.733434	0.537349	=	0.0433939	0.970389	=	0.893616	0.500322	=	0.1707	0.884084	=	21.3481	35.44	22.0058	39.6626	24.0193
6030400A10Rik	ENSMUSG00000105326	TEC	RIKEN cDNA 6030400A10 gene	chr5:43265157-43266368	+	-4.15031	0.0633864	=	-2.68697	0.190873	=	1.71063	0.444031	=	-3.9972	0.0691995	=	8.99928	0.491401	1.36394	29.4818	0.544439
6030419C18Rik	ENSMUSG00000066607	protein_coding	UPF0583	chr9:58488603-58499780	+	-0.00752852	0.996926	=	-0.0661804	0.97311	=	2.43322	0.2885	=	0.616098	0.756274	=	5.00332	5.0268	4.82388	27.1094	7.68269
6030458C11Rik	ENSMUSG00000022195	protein_coding	Mus musculus RIKEN cDNA 6030458C11 (6030458C11Rik), transcript variant 3, mRNA.	chr15:12808177-12824649	-	-1.3252	0.191318	=	-0.235392	0.812582	=	-0.538866	0.638855	=	-0.744473	0.455025	=	50.6325	20.1777	42.9792	34.8285	30.2018
6230400D17Rik	ENSMUSG00000097577	antisense	RIKEN cDNA 6230400D17 gene	chr14:20687236-20703028	-	-1.01491	0.488481	=	-0.0214837	0.988269	=	-2.56181	0.168601	=	-1.88122	0.210196	=	19.3942	9.55576	19.1109	3.24958	5.24738
6330403L08Rik	ENSMUSG00000075585	antisense	RIKEN cDNA 6330403L08 gene	chr5:138995056-139000577	+	-0.517085	0.656157	=	0.250854	0.829887	=	0.891751	0.499341	=	0.314764	0.787754	=	15.9675	11.132	19.0007	29.6449	19.8737
6430511E19Rik	ENSMUSG00000102555	TEC	RIKEN cDNA 6430511E19 gene	chr7:92639949-92643783	+	-1.74659	0.303535	=	-1.3536	0.419194	=	-1.45359	0.464247	=	-0.948132	0.568698	=	25.9647	7.75588	10.127	9.46032	13.4528
6430548M08Rik	ENSMUSG00000031824	protein_coding	Uncharacterized protein KIAA0513	chr8:120114152-120165306	+	-0.298363	0.51329	=	0.310422	0.499486	=	0.174943	0.735397	=	-0.00437847	0.992329	=	121.79	98.9009	150.877	137.453	121.382
6530402F18Rik	ENSMUSG00000079499	processed_transcript	RIKEN cDNA 6530402F18 gene	chr2:29245107-29253006	-	3.36855	0.0712194	=	3.07043	0.0936501	=	2.68732	0.15698	=	3.01255	0.0987889	=	0.725834	7.79627	6.34555	4.86531	6.11056
6720427I07Rik	ENSMUSG00000097375	lincRNA	RIKEN cDNA 6720427I07 gene	chr13:48535523-48537822	-	0.100091	0.929071	=	0.141218	0.900111	=	-0.754548	0.563391	=	-0.61493	0.583668	=	38.6187	41.3381	42.5691	22.8727	25.2216
6820431F20Rik	ENSMUSG00000071796	transcribed_unprocessed_pseudogene	RIKEN cDNA 6820431F20 gene	chr8:20262613-20297432	-	0.217151	0.848125	=	0.0994562	0.929939	=	0.676902	0.597158	=	0.314224	0.782066	=	12.9898	15.0874	13.9111	20.7935	16.1627
8030451A03Rik	ENSMUSG00000073821	processed_transcript	RIKEN cDNA 8030451A03 gene	chr4:63979854-64149924	+	-2.2415	0.214149	=	-3.78753	0.0554859	=	1.66758	0.395418	=	-0.939172	0.585368	=	1.72678	0.341153	0.118119	5.5747	0.908894
8030453O22Rik	ENSMUSG00000085058	processed_transcript	RIKEN cDNA 8030453O22 gene	chr6:39527513-39544486	+	4.96533	0.0386801	=	8.00454	0.0047713	+	8.13929	0.00506512	+	7.25304	0.00782439	=	0	0.53832	4.8527	5.33084	2.88732
8030462N17Rik	ENSMUSG00000047466	protein_coding	chromosome 18 open reading frame 25	chr18:77633281-77714010	-	-0.0191121	0.977433	=	0.260929	0.700721	=	-0.248426	0.747937	=	0.165063	0.807368	=	54.5196	53.9268	65.3777	45.88	61.1256
8430408G22Rik	ENSMUSG00000048489	protein_coding	Protein DEPP1	chr6:116650609-116652794	+	3.38341	0.00362528	+	5.7468	5.37257e-05	+	1.22136	0.262512	=	1.13061	0.252703	=	12.2151	126.379	651.504	28.3315	26.4938
8430429K09Rik	ENSMUSG00000034587	processed_transcript	RIKEN cDNA 8430429K09 gene	chr11:3452365-3479831	+	-3.28916	0.0710815	=	0.159337	0.923988	=	-2.79492	0.192584	=	-1.99715	0.243758	=	23.923	2.39521	26.7187	3.43924	5.99112
9030624J02Rik	ENSMUSG00000030982	protein_coding	UPF0505	chr7:118740226-118842966	+	1.77262	0.0263119	+	0.733187	0.321749	=	1.53748	0.0697575	=	1.19337	0.116934	=	20.2089	69.0569	33.6019	58.7252	46.2531
9130011E15Rik	ENSMUSG00000039901	protein_coding	UPF0668	chr19:45818144-45998488	-	-1.75602	0.123538	=	0.320931	0.771948	=	-0.513532	0.685626	=	-0.191825	0.861402	=	31.1967	9.25552	39.0114	21.8134	27.3183
9230112E08Rik	ENSMUSG00000070461	sense_overlapping	RIKEN cDNA 9230112E08 gene	chr2:180983924-180987275	+	0.0198508	0.985018	=	0.466358	0.662057	=	-0.9007	0.466661	=	-0.113299	0.914505	=	22.7041	22.9866	31.35	12.1508	20.9762
9330102E08Rik	ENSMUSG00000107879	lincRNA	RIKEN cDNA 9330102E08 gene	chr6:128169704-128183803	-	1.98359	0.306328	=	8.40426	0.00477606	+	9.57554	0.00273367	+	8.03755	0.00595686	+	0	0.0430656	6.46124	14.4947	4.96987
9330136K24Rik	ENSMUSG00000097781	lincRNA	RIKEN cDNA 9330136K24 gene	chr17:21528194-21535878	-	0.22454	0.89842	=	2.41972	0.207235	=	2.11707	0.296406	=	0.237329	0.892456	=	2.99944	3.49955	16.0953	13.0563	3.52683
9330159F19Rik	ENSMUSG00000004360	protein_coding	RIKEN cDNA 9330159F19 gene	chr10:29211606-29230779	+	0.24337	0.838792	=	-0.114293	0.923511	=	-3.00572	0.0569658	=	0.07066	0.952747	=	27.2843	32.2488	25.2185	3.31737	28.6409
9330162G02Rik	ENSMUSG00000109536	TEC	RIKEN cDNA 9330162G02 gene	chr7:59223847-59254788	-	0.304731	0.615492	=	-0.201103	0.738205	=	-0.564842	0.419008	=	0.0337847	0.955282	=	72.0273	88.8997	62.5733	48.6513	73.7288
9430015G10Rik	ENSMUSG00000059939	protein_coding	RIKEN cDNA 9430015G10 gene	chr4:156109982-156127265	+	0.817288	0.671468	=	3.90876	0.0826106	=	3.19013	0.159824	=	3.38282	0.120602	=	0.833121	1.50043	12.9926	7.8925	9.01515
9430073C21Rik	ENSMUSG00000085479	antisense	Riken cDNA 9430073C21 gene	chr11:67195680-67199234	-	-3.05041	0.111483	=	-3.50327	0.0737755	=	-1.73209	0.420814	=	1.084	0.553335	=	22.5715	2.68504	1.93856	6.76874	47.8833
9530026P05Rik	ENSMUSG00000097462	antisense	RIKEN cDNA 9530026P05 gene	chr6:92940329-93272979	+	4.36856	0.0160771	+	3.6162	0.0357195	+	2.16585	0.197455	=	3.05176	0.0654654	=	1.2929	27.452	16.2976	5.93585	11.0046
9530068E07Rik	ENSMUSG00000036275	protein_coding	RIKEN cDNA 9530068E07 gene	chr11:52396428-52408728	+	-0.160299	0.654309	=	0.261045	0.469571	=	0.747449	0.073609	=	-0.220034	0.539079	=	101.444	90.7201	121.537	170.341	87.0805
9530077C05Rik	ENSMUSG00000036411	protein_coding	Uncharacterized protein KIAA0895	chr9:22411513-22444681	+	1.05668	0.562828	=	0.540476	0.763915	=	2.50564	0.230033	=	-0.80352	0.652694	=	1.05011	2.19603	1.54427	6.12988	0.605105
9530082P21Rik	ENSMUSG00000097006	antisense	RIKEN cDNA 9530082P21 gene	chr17:23743234-23754065	+	-0.609609	0.724696	=	-1.08767	0.527602	=	0.239852	0.901533	=	2.57264	0.175293	=	2.20274	1.49414	1.01945	2.58583	13.2487
9530086O07Rik	ENSMUSG00000108076	TEC	RIKEN cDNA 9530086O07 gene	chr6:101285826-101288510	-	-1.01628	0.521477	=	-3.6297	0.0416525	-	-0.420275	0.816689	=	0.910769	0.572716	=	14.08	6.98017	1.16959	10.4881	26.4943
9630010A21Rik	ENSMUSG00000103867	TEC	RIKEN cDNA 9630010A21 gene	chr1:195013746-195016448	+	-0.796349	0.605463	=	2.33148	0.166102	=	-2.06783	0.275746	=	1.85229	0.258133	=	2.36483	1.34703	12.0187	0.541166	8.61221
9930021J03Rik	ENSMUSG00000046138	protein_coding	RIKEN cDNA 9930021J03 gene	chr19:29714402-29805989	-	-0.567807	0.405883	=	-0.345809	0.611221	=	0.221862	0.773974	=	0.538172	0.436023	=	45.1295	30.4412	35.5434	52.668	65.5927
9930104L06Rik	ENSMUSG00000044730	protein_coding	Mus musculus RIKEN cDNA 9930104L06 (9930104L06Rik), transcript variant 2, mRNA.	chr4:124937048-124944661	+	-0.370506	0.764975	=	0.752215	0.551924	=	-0.955365	0.511446	=	-0.765932	0.537506	=	26.5124	20.4824	44.669	13.663	15.5943
9930111J21Rik2	ENSMUSG00000069892	protein_coding	RIKEN cDNA 9930111J21 gene 2	chr11:49015874-49051242	-	-2.10971	0.23479	=	-3.46153	0.0680545	=	-0.899596	0.654138	=	-1.05734	0.539596	=	20.749	4.76634	1.86407	11.1111	9.95153
A130014A01Rik	ENSMUSG00000097944	bidirectional_promoter_lncRNA	RIKEN cDNA A130014A01 gene	chr8:120101582-120103904	+	2.37752	0.273976	=	0.389622	0.847593	=	4.99537	0.056174	=	2.78145	0.210521	=	0.56654	2.94348	0.738201	18.4355	3.95092
A130071D04Rik	ENSMUSG00000104291	TEC	RIKEN cDNA A130071D04 gene	chr1:138161820-138167683	-	-7.17464	0.0113584	-	-1.25358	0.539275	=	0.565566	0.805873	=	-2.17157	0.299301	=	9.38424	0.059022	3.91998	13.8949	2.05773
A330023F24Rik	ENSMUSG00000096929	processed_transcript	RIKEN cDNA A330023F24 gene	chr1:194976375-195037904	+	0.644413	0.368176	=	1.07519	0.14318	=	-1.76453	0.0452427	-	0.249401	0.723527	=	49.8594	77.9369	105.033	14.5962	59.254
A330074K22Rik	ENSMUSG00000097960	lincRNA	RIKEN cDNA A330074K22 gene	chr8:120204434-120228230	-	-0.704847	0.65733	=	-0.632258	0.690551	=	-1.86437	0.335602	=	2.64539	0.136198	=	4.73276	2.86087	3.03484	1.25879	29.6953
A330094K24Rik	ENSMUSG00000097666	lincRNA	RIKEN cDNA A330094K24 gene	chr18:77729681-77733470	-	0.918663	0.65807	=	-1.23428	0.545442	=	-0.355624	0.878661	=	-0.484468	0.810839	=	10.4598	19.8542	4.46441	8.18677	7.4802
A430005L14Rik	ENSMUSG00000047613	protein_coding	UPF0688	chr4:153957237-153961925	+	-3.1215	0.0450093	-	-0.624208	0.659594	=	-1.22271	0.466884	=	-0.154791	0.913033	=	21.0072	2.37711	13.6163	8.98115	18.8605
A430046D13Rik	ENSMUSG00000097353	lincRNA	Riken cDNA A430046D13 gene	chr10:128499364-128504242	+	-1.93729	0.31561	=	-1.47722	0.439513	=	0.554766	0.795103	=	0.347964	0.854542	=	10.8393	2.77965	3.92986	15.9355	13.8039
A430105I19Rik	ENSMUSG00000045838	protein_coding	Uncharacterized	chr2:118754158-118762661	-	0.556845	0.63662	=	0.506709	0.666655	=	0.144067	0.913238	=	0.258558	0.824915	=	31.8354	46.9421	45.2998	35.221	38.1158
A430106G13Rik	ENSMUSG00000098206	lincRNA	RIKEN cDNA A430106G13 gene	chr1:137966531-137969918	+	0	1	=	6.8565	0.0152898	=	4.59191	0.0717012	=	9.77002	0.00298405	+	0	0	2.18337	0.412932	16.5729
A430110C17Rik	ENSMUSG00000102415	TEC	RIKEN cDNA A430110C17 gene	chr5:136345884-136350231	-	0.886352	0.657704	=	0.81813	0.68202	=	1.82535	0.417158	=	0.0950864	0.961356	=	5.77472	10.6576	10.2042	20.4963	6.16091
A530013C23Rik	ENSMUSG00000006462	lincRNA	RIKEN cDNA A530013C23 gene	chr2:167691177-167729172	+	-3.57214	0.0530829	=	0.00890754	0.995704	=	-1.82517	0.364296	=	-3.24594	0.0720324	=	19.6489	1.65693	19.769	5.51333	2.0506
A530017D24Rik	ENSMUSG00000072847	lincRNA	RIKEN cDNA A530017D24 gene	chr11:61864568-61868058	-	0.45639	0.749853	=	-1.83451	0.210203	=	-0.947065	0.568066	=	0.790272	0.58377	=	5.26224	7.27797	1.50126	2.73328	9.11867
A530064N14Rik	ENSMUSG00000104273	TEC	RIKEN cDNA A530064N14 gene	chr9:72687224-72688715	+	-2.07706	0.289439	=	-1.65455	0.392137	=	-0.652272	0.767284	=	-0.0972195	0.959307	=	12.9719	3.02814	4.08842	8.21518	12.1224
A730011C13Rik	ENSMUSG00000084846	antisense	RIKEN cDNA A730011C13 gene	chr3:94994410-94997350	-	-3.36755	0.0636884	=	0.36077	0.827698	=	-1.04833	0.587495	=	-1.34503	0.417593	=	12.7894	1.21633	16.4479	6.17197	5.01863
A830082N09Rik	ENSMUSG00000112280	processed_transcript	RIKEN cDNA A830082N09 gene	chr10:33987216-33995055	-	0.513606	0.79305	=	1.02521	0.606208	=	0.852653	0.697584	=	0.962339	0.627474	=	4.73503	6.7666	9.70668	8.59099	9.27044
A930003A15Rik	ENSMUSG00000075330	protein_coding	RIKEN cDNA A930003A15 gene	chr16:19876570-19883897	-	0	1	=	1.41768	0.427003	=	9.98541	0.00278936	+	7.68818	0.00873356	+	0	0	0.0312122	19.2579	3.89763
A930004J17Rik	ENSMUSG00000102602	TEC	RIKEN cDNA A930004J17 gene	chr4:131878628-131883237	+	-0.23868	0.872581	=	0.825733	0.586497	=	-0.332854	0.845282	=	-0.322542	0.828036	=	18.8082	16.0222	33.3535	14.8976	15.0349
A930006L05Rik	ENSMUSG00000102097	antisense	RIKEN cDNA A930006L05 gene	chr9:96705828-96711449	+	0.446408	0.792795	=	-0.54293	0.74671	=	0.572669	0.763997	=	-0.48242	0.77396	=	30.9331	42.2964	21.2814	46.1107	22.1619
A930016O22Rik	ENSMUSG00000040705	antisense	RIKEN cDNA A930016O22 gene	chr7:19417466-19421417	-	-1.93965	0.314355	=	-6.53717	0.00956947	-	-1.43526	0.521107	=	1.5772	0.422508	=	9.77711	2.5661	0.11139	3.61474	29.2
A930033H14Rik	ENSMUSG00000090622	protein_coding	RIKEN cDNA A930033H14 gene	chr10:69209762-69213098	-	-1.32047	0.394766	=	-1.08525	0.482305	=	-1.10319	0.542416	=	-0.707011	0.645366	=	21.3572	8.49903	10.0611	9.92285	13.0707
A930037H05Rik	ENSMUSG00000109408	processed_transcript	RIKEN cDNA A930037H05 gene	chr11:119448788-119491298	-	-1.01492	0.438832	=	-3.73675	0.0127304	-	-1.52874	0.330366	=	-1.47388	0.266281	=	55.2905	27.4001	4.12488	19.149	19.9067
AA474408	ENSMUSG00000073867	TEC	expressed sequence AA474408	chr7:110057987-110061325	-	0.39102	0.709044	=	-1.4479	0.172982	=	-1.07735	0.379943	=	-1.416	0.181956	=	19.187	25.1597	7.00775	9.07161	7.17031
Aaas	ENSMUSG00000036678	protein_coding	achalasia, adrenocortical insufficiency, alacrimia	chr15:102338252-102350771	-	0.345332	0.817384	=	0.142877	0.92354	=	0.725275	0.666394	=	0.290218	0.845836	=	13.4284	17.067	14.8063	22.1989	16.4132
Aaed1	ENSMUSG00000021482	protein_coding	AhpC/TSA antioxidant enzyme domain containing 1	chr13:64275280-64312710	-	-1.07451	0.146836	=	0.873608	0.243386	=	-0.721859	0.393762	=	0.360507	0.622038	=	29.896	14.1343	54.7886	18.1169	38.3917
Aagab	ENSMUSG00000037257	protein_coding	alpha- and gamma-adaptin binding protein	chr9:63602660-63644588	+	-3.04242	0.0194056	-	-0.00410337	0.997204	=	-0.532058	0.693585	=	-0.128686	0.912379	=	52.1369	6.24763	51.9973	36.0032	47.7032
Aak1	ENSMUSG00000057230	protein_coding	AP2 associated kinase 1	chr6:86849517-87003223	+	0.173837	0.658621	=	0.107151	0.784894	=	0.00129207	0.997688	=	0.000548042	0.998883	=	127.118	143.249	136.951	127.24	127.159
Aamdc	ENSMUSG00000035642	protein_coding	adipogenesis associated Mth938 domain containing	chr7:97550331-97579497	-	-0.289309	0.680409	=	0.00654503	0.992568	=	0.634388	0.427435	=	0.0248345	0.971807	=	28.0254	22.9274	28.1394	43.4937	28.5034
Aamp	ENSMUSG00000006299	protein_coding	angio-associated migratory protein	chr1:74279840-74284738	-	-0.410127	0.353524	=	0.122167	0.781527	=	-0.191886	0.702736	=	-0.431648	0.329046	=	96.893	72.8312	105.433	84.8201	71.8457
Aar2	ENSMUSG00000027628	protein_coding	AAR2 splicing factor homolog	chr2:156547584-156568972	+	0.282476	0.754066	=	-0.887756	0.325485	=	-0.220571	0.829692	=	-0.612084	0.495178	=	46.9549	57.157	25.3457	40.3041	30.7086
Aars	ENSMUSG00000031960	protein_coding	alanyl-tRNA synthetase	chr8:111033144-111057664	+	0.0737999	0.787628	=	0.173539	0.528304	=	-0.993177	0.00430882	-	-0.493736	0.0791439	=	245.003	257.857	276.317	122.974	173.999
Aars2	ENSMUSG00000023938	protein_coding	Alanine--tRNA ligase, mitochondrial	chr17:45506841-45520842	+	0.657499	0.404392	=	0.166981	0.829556	=	-0.197176	0.823532	=	0.237746	0.759563	=	35.5426	56.0187	39.8913	30.9838	41.9128
Aasdh	ENSMUSG00000055923	protein_coding	Acyl-CoA synthetase family member 4	chr5:76873659-76905514	-	2.65626	0.0976017	=	1.31648	0.375768	=	1.84172	0.263866	=	2.16463	0.163775	=	6.1789	39.0718	15.3811	22.1215	27.7429
Aasdhppt	ENSMUSG00000025894	protein_coding	L-aminoadipate-semialdehyde dehydrogenase-phosphopantetheinyl transferase	chr9:4294793-4309471	-	1.08484	0.374971	=	0.174362	0.883206	=	-0.684709	0.617681	=	0.477037	0.689842	=	19.0131	40.3488	21.4359	11.776	26.4928
Aatf	ENSMUSG00000018697	protein_coding	apoptosis antagonizing transcription factor	chr11:84422855-84513522	-	1.19582	0.0644387	=	1.15082	0.0739705	=	0.211007	0.75967	=	-1.30343	0.0402787	-	38.4231	88.0143	85.2976	44.4752	15.5481
Aatk	ENSMUSG00000025375	protein_coding	apoptosis associated tyrosine kinase	chr11:120007313-120047167	-	-0.685149	0.32265	=	0.421671	0.544134	=	0.0909777	0.907364	=	1.24161	0.088698	=	56.9973	35.3036	76.3447	60.6785	134.754
Abat	ENSMUSG00000057880	protein_coding	4-aminobutyrate aminotransferase, mitochondrial	chr16:8513429-8621568	+	-4.65192	0.00408137	-	0.825139	0.539525	=	0.153903	0.918147	=	0.997619	0.461209	=	11.0212	0.385728	19.5216	12.2835	22.0183
Abca1	ENSMUSG00000015243	protein_coding	ATP-binding cassette, sub-family A (ABC1), member 1	chr4:53030787-53159895	-	-0.525804	0.236607	=	0.137583	0.754771	=	0.345178	0.489958	=	-0.23774	0.588475	=	131.035	91.0311	144.198	166.471	111.115
Abca2	ENSMUSG00000026944	protein_coding	ATP-binding cassette, sub-family A (ABC1), member 2	chr2:25428703-25448540	+	0.681181	0.27567	=	0.236275	0.699743	=	0.807469	0.247411	=	1.06798	0.0961483	=	39.755	63.7017	46.8484	69.6038	83.4145
Abca3	ENSMUSG00000024130	protein_coding	ATP-binding cassette, sub-family A (ABC1), member 3	chr17:24351950-24410201	+	0.536392	0.46963	=	1.16497	0.12936	=	1.39916	0.100125	=	1.33128	0.0867984	=	25.5356	37.01	57.2606	67.3372	64.2647
Abca4	ENSMUSG00000028125	protein_coding	ATP-binding cassette, sub-family A (ABC1), member 4	chr3:122044443-122180123	+	-5.35575	0.00817444	=	3.96168	0.0316788	+	-5.35575	0.0192599	=	-2.38751	0.135129	=	0.766176	0	12.0999	0	0.125915
Abca5	ENSMUSG00000018800	protein_coding	ATP-binding cassette, sub-family A (ABC1), member 5	chr11:110269369-110337716	-	1.77885	0.0169498	+	2.71521	0.000941715	+	1.80745	0.0243445	+	1.42429	0.0482493	+	14.2898	49.0784	93.9996	50.0742	38.4025
Abca6	ENSMUSG00000044749	protein_coding	ATP-binding cassette, sub-family A (ABC1), member 6	chr11:110176820-110251776	-	-1.73001	0.135227	=	0.436866	0.699241	=	-0.927155	0.480177	=	1.50757	0.203042	=	32.0068	9.54052	43.3114	16.7891	91.0171
Abca7	ENSMUSG00000035722	protein_coding	ATP-binding cassette, sub-family A (ABC1), member 7	chr10:79996494-80015572	+	-0.731973	0.52418	=	-1.25184	0.281306	=	-1.38073	0.314963	=	-1.05405	0.361483	=	56.4745	34.0779	23.7273	21.6825	27.1923
Abca8a	ENSMUSG00000041828	protein_coding	ATP-binding cassette, sub-family A (ABC1), member 8a	chr11:110025634-110095978	-	-1.48077	0.0346313	-	-0.235752	0.723282	=	-1.6504	0.0472465	-	0.582543	0.39058	=	224.079	79.9708	190.222	71.2408	335.52
Abca8b	ENSMUSG00000020620	protein_coding	ATP-binding cassette, sub-family A (ABC1), member 8b	chr11:109932190-109995845	-	-1.02434	0.0360961	-	-1.08872	0.0268316	-	-1.91788	0.00219454	-	0.262173	0.577913	=	223.528	109.589	105.119	59.0302	268.085
Abca9	ENSMUSG00000041797	protein_coding	ATP-binding cassette, sub-family A (ABC1), member 9	chr11:110100749-110168196	-	-1.2479	0.189942	=	-0.530175	0.570713	=	-0.711236	0.513107	=	0.935236	0.33134	=	71.6948	29.9368	49.6106	43.7719	137.068
Abcb10	ENSMUSG00000031974	protein_coding	ATP-binding cassette, sub-family B (MDR/TAP), member 10	chr8:123952459-123983122	-	1.93333	0.171758	=	1.84875	0.188876	=	1.04324	0.48409	=	1.28529	0.346681	=	4.77696	18.339	17.2665	9.86569	11.689
Abcb1a	ENSMUSG00000040584	protein_coding	Multidrug resistance protein 1A	chr5:8660077-8748575	+	-0.426444	0.686497	=	-0.204495	0.846523	=	-0.0893249	0.940966	=	0.472424	0.658376	=	23.9362	17.7746	20.7776	22.4798	33.2053
Abcb1b	ENSMUSG00000028970	protein_coding	ATP-binding cassette, sub-family B (MDR/TAP), member 1B	chr5:8798147-8866315	+	1.07293	0.348289	=	0.627528	0.576427	=	-0.739565	0.565658	=	-1.86987	0.104268	=	22.1378	46.5346	34.1916	13.256	6.03989
Abcb4	ENSMUSG00000042476	protein_coding	Phosphatidylcholine translocator ABCB4	chr5:8893717-8959231	+	0.126706	0.852055	=	-1.61004	0.025043	-	-0.796916	0.316221	=	-0.602165	0.376288	=	109.55	119.668	35.8371	63.1368	72.1721
Abcb7	ENSMUSG00000031333	protein_coding	ATP-binding cassette, sub-family B (MDR/TAP), member 7	chrX:104280657-104413856	-	-0.0960894	0.810222	=	-0.671864	0.101312	=	-0.314411	0.49486	=	-0.489117	0.226846	=	146.826	137.398	92.219	118.074	104.598
Abcb8	ENSMUSG00000028973	protein_coding	ATP-binding cassette, sub-family B (MDR/TAP), member 8	chr5:24393663-24410054	+	-0.0239475	0.977523	=	-0.555136	0.513949	=	0.0856973	0.929319	=	0.123281	0.884861	=	49.0594	48.2113	33.3442	52.0429	53.4117
Abcc1	ENSMUSG00000023088	protein_coding	ATP-binding cassette, sub-family C (CFTR/MRP), member 1	chr16:14361558-14475737	+	0.245322	0.571654	=	-0.519611	0.232775	=	0.01941	0.968409	=	-0.109138	0.799802	=	119.191	141.241	83.0676	120.834	110.471
Abcc10	ENSMUSG00000032842	protein_coding	Mus musculus ATP-binding cassette, sub-family C (CFTR/MRP), member 10 (Abcc10), transcript variant 3, mRNA.	chr17:46303221-46328352	-	1.12523	0.439812	=	0.13327	0.924897	=	0.399799	0.802445	=	0.565338	0.691965	=	15.6419	34.2071	17.1614	20.624	23.1563
Abcc4	ENSMUSG00000032849	protein_coding	ATP-binding cassette, sub-family C (CFTR/MRP), member 4	chr14:118482692-118706219	-	0.360023	0.684033	=	-0.531274	0.545168	=	-2.59053	0.0253358	-	-1.38	0.125644	=	43.6336	55.9541	30.1654	7.2199	16.7338
Abcc5	ENSMUSG00000022822	protein_coding	Multidrug resistance-associated protein 5	chr16:20331303-20426394	-	-0.0522627	0.937398	=	-0.35819	0.59026	=	0.189246	0.802193	=	0.792851	0.246969	=	109.104	105.375	85.0488	124.376	189.019
Abcc9	ENSMUSG00000030249	protein_coding	ATP-binding cassette, sub-family C (CFTR/MRP), member 9	chr6:142587862-142702315	-	-0.208841	0.476654	=	-0.66855	0.0290251	=	0.216876	0.515275	=	-0.236103	0.421428	=	297.287	257.196	187.11	345.568	252.381
Abcd1	ENSMUSG00000031378	protein_coding	ATP-binding cassette, sub-family D (ALD), member 1	chrX:73716597-73738534	+	-1.03468	0.127528	=	-0.570193	0.392274	=	-0.151729	0.841421	=	-0.539326	0.417968	=	70.7728	34.4784	47.6574	63.7502	48.6981
Abcd2	ENSMUSG00000055782	protein_coding	ATP-binding cassette, sub-family D (ALD), member 2	chr15:91145871-91191799	-	-0.302826	0.770042	=	-1.27249	0.227361	=	-2.24527	0.0881596	=	0.0177437	0.986361	=	50.6722	41.0308	20.9512	10.6608	51.3222
Abcd3	ENSMUSG00000028127	protein_coding	ATP-binding cassette, sub-family D (ALD), member 3	chr3:121758774-121815302	-	0.0684413	0.868836	=	0.375336	0.371133	=	-0.551733	0.253605	=	0.0153127	0.970481	=	95.2355	99.8878	123.576	64.9502	96.2591
Abcd4	ENSMUSG00000021240	protein_coding	ATP-binding cassette, sub-family D (ALD), member 4	chr12:84601464-84617413	-	0.580717	0.726343	=	1.66605	0.335862	=	1.10579	0.552196	=	1.67129	0.334275	=	5.23981	7.81589	16.6916	11.2866	16.7278
Abce1	ENSMUSG00000058355	protein_coding	ATP-binding cassette, sub-family E (OABP), member 1	chr8:79683462-79711740	-	-0.317841	0.445208	=	-0.0873698	0.833116	=	-0.161438	0.733579	=	-0.581128	0.167952	=	161.13	129.243	151.647	144.148	107.715
Abcf1	ENSMUSG00000038762	protein_coding	ATP-binding cassette, sub-family F (GCN20), member 1	chr17:35956819-35969761	-	-0.0797955	0.794786	=	0.149684	0.627095	=	-0.0920533	0.792524	=	-0.32695	0.290506	=	194.629	184.236	215.968	182.604	155.169
Abcf2	ENSMUSG00000028953	protein_coding	ATP-binding cassette, sub-family F (GCN20), member 2	chr5:24565345-24577467	-	0.478178	0.231377	=	0.196227	0.617167	=	0.117741	0.790849	=	-0.384498	0.327952	=	123.545	172.144	141.566	134.079	94.6565
Abcf3	ENSMUSG00000003234	protein_coding	ATP-binding cassette, sub-family F (GCN20), member 3	chr16:20548577-20561379	+	-0.275674	0.694533	=	0.247233	0.726225	=	-0.594323	0.465799	=	-0.674744	0.339544	=	62.4313	51.4801	74.1224	41.3087	39.0871
Abcg1	ENSMUSG00000024030	protein_coding	ATP binding cassette subfamily G member 1	chr17:31057698-31115777	+	-1.52314	0.320785	=	-1.79421	0.245163	=	1.19624	0.485387	=	-0.801834	0.594512	=	12.1766	4.26158	3.49822	27.9364	6.9758
Abcg2	ENSMUSG00000029802	protein_coding	ATP binding cassette subfamily G member 2 (Junior blood group)	chr6:58584523-58695676	+	-0.208973	0.72181	=	-0.165326	0.778104	=	0.215125	0.747072	=	0.701574	0.244813	=	56.0364	48.393	49.9312	65.0795	91.155
Abhd10	ENSMUSG00000033157	protein_coding	abhydrolase domain containing 10	chr16:45729725-45742955	-	-0.48276	0.676455	=	-1.62698	0.171051	=	-0.817484	0.54504	=	-1.24594	0.287764	=	20.0236	14.3038	6.46834	11.3528	8.42985
Abhd11	ENSMUSG00000040532	protein_coding	abhydrolase domain containing 11	chr5:135009152-135012175	+	-0.562437	0.66631	=	-2.61729	0.0611479	=	-0.379799	0.80007	=	-2.00792	0.138513	=	43.6014	29.5191	7.05615	33.4999	10.8416
Abhd12	ENSMUSG00000032046	protein_coding	abhydrolase domain containing 12	chr2:150832493-150904741	-	-2.57333	0.0432174	-	-2.17179	0.0810222	=	-1.18551	0.397801	=	-0.985317	0.407259	=	32.506	5.40918	7.20657	14.2664	16.4073
Abhd13	ENSMUSG00000040396	protein_coding	abhydrolase domain containing 13	chr8:9977707-9992155	+	0.167625	0.863028	=	0.417028	0.669416	=	0.0607874	0.95598	=	-0.345949	0.720467	=	26.5846	29.8957	35.4841	27.724	20.9232
Abhd14a	ENSMUSG00000042210	protein_coding	abhydrolase domain containing 14A	chr9:106440051-106447678	-	-7.8362	0.00195001	-	-1.41247	0.414674	=	-0.633023	0.749688	=	0.0127341	0.99408	=	12.8593	0.0355134	4.80351	8.2793	12.9638
Abhd16a	ENSMUSG00000007036	protein_coding	abhydrolase domain containing 16A	chr17:35089263-35102987	+	-0.172483	0.825679	=	-1.15793	0.148037	=	-0.269273	0.764254	=	-0.0758115	0.922874	=	72.6252	64.4339	32.5148	60.2688	68.8762
Abhd17a	ENSMUSG00000003346	protein_coding	abhydrolase domain containing 17A	chr10:80583654-80590341	-	2.49982	0.152394	=	2.32591	0.178395	=	3.32659	0.0851837	=	0.0518486	0.973865	=	1.6825	9.70777	8.60619	17.2108	1.755
Abhd17b	ENSMUSG00000047368	protein_coding	abhydrolase domain containing 17B	chr19:21653309-21685637	+	0.713623	0.532706	=	-0.601523	0.59232	=	-0.454744	0.725173	=	-1.39778	0.221669	=	33.7447	55.3315	22.256	24.6276	12.7939
Abhd18	ENSMUSG00000037818	protein_coding	abhydrolase domain containing 18	chr3:40846970-40938138	+	-0.50437	0.58592	=	-1.64259	0.0875417	=	-4.69791	0.001197	-	-0.330501	0.720681	=	82.2164	57.9564	26.4004	3.10269	65.3594
Abhd2	ENSMUSG00000039202	protein_coding	abhydrolase domain containing 2	chr7:79273199-79365508	+	0.378781	0.321292	=	0.946967	0.0195212	+	1.25673	0.00625654	+	-0.0864028	0.817989	=	123.765	161.064	238.598	295.775	116.583
Abhd4	ENSMUSG00000040997	protein_coding	abhydrolase domain containing 4	chr14:54254188-54270637	+	-1.38538	0.12913	=	0.298029	0.738708	=	0.931264	0.357878	=	-0.63648	0.474436	=	48.6319	18.5603	59.7471	92.7586	31.2653
Abhd5	ENSMUSG00000032540	protein_coding	abhydrolase domain containing 5	chr9:122351608-122381524	+	0.602969	0.368331	=	-0.529139	0.42235	=	-0.790727	0.305389	=	-1.22866	0.070821	=	44.192	67.0978	30.6105	25.5625	18.8494
Abhd6	ENSMUSG00000025277	protein_coding	abhydrolase domain containing 6	chr14:8002902-8056763	+	-3.70011	0.0620827	=	-1.7221	0.332831	=	1.39789	0.481354	=	-2.94882	0.114378	=	6.80605	0.556389	2.06512	17.964	0.862673
Abi1	ENSMUSG00000058835	protein_coding	abl-interactor 1	chr2:22940073-23040241	-	1.03291	0.167535	=	1.30636	0.0867538	=	1.03971	0.207095	=	0.820043	0.266737	=	38.3382	78.4725	94.7809	78.8189	67.6991
Abi2	ENSMUSG00000026782	protein_coding	abl-interactor 2	chr1:60409619-60481158	+	-0.372441	0.588441	=	-0.14776	0.829728	=	0.156661	0.841102	=	0.626248	0.371814	=	41.8639	32.3615	37.7862	46.6975	64.642
Abi3bp	ENSMUSG00000035258	protein_coding	ABI gene family, member 3 (NESH) binding protein	chr16:56477846-56690128	+	0.26236	0.666008	=	-0.803198	0.190297	=	-0.613098	0.383225	=	0.650883	0.292482	=	70.9547	85.1229	40.6995	46.4336	111.471
Abl1	ENSMUSG00000026842	protein_coding	c-abl oncogene 1, non-receptor tyrosine kinase	chr2:31688376-31804227	+	-0.0237654	0.955849	=	0.131899	0.7592	=	0.241905	0.620024	=	0.463554	0.289153	=	69.0859	67.9727	75.6893	81.6856	95.2509
Abl2	ENSMUSG00000026596	protein_coding	v-abl Abelson murine leukemia viral oncogene 2 (arg, Abelson-related gene)	chr1:156558786-156649568	+	0.544875	0.246467	=	-0.250485	0.585754	=	-0.0148291	0.977375	=	-0.508796	0.272064	=	126.725	184.982	106.599	125.493	89.0899
Ablim1	ENSMUSG00000025085	protein_coding	actin-binding LIM protein 1	chr19:57032733-57314919	-	0.564927	0.0722139	=	-0.162581	0.589398	=	0.155205	0.650283	=	0.129099	0.668916	=	224.108	331.517	200.185	249.497	245.057
Ablim2	ENSMUSG00000029095	protein_coding	actin-binding LIM protein 2	chr5:35757880-35884973	+	-0.13313	0.651062	=	-1.74795	3.3315e-06	-	-0.996733	0.00715944	-	0.382093	0.204121	=	618.322	563.887	184.157	309.841	805.858
Ablim3	ENSMUSG00000032735	protein_coding	actin binding LIM protein family, member 3	chr18:61799395-61911852	-	1.23644	0.0692608	=	1.54351	0.0273037	+	-0.99443	0.190969	=	-0.278087	0.663355	=	40.0314	94.3401	116.752	20.0701	33.0208
Abr	ENSMUSG00000017631	protein_coding	active BCR-related gene	chr11:76416734-76622314	-	1.05821	0.0359372	+	1.07983	0.0326816	+	-0.600436	0.274997	=	0.000824886	0.998602	=	42.0631	87.5833	88.8959	27.6797	42.0771
Abra	ENSMUSG00000042895	protein_coding	actin-binding Rho activating protein	chr15:41864076-41869720	-	-0.796382	0.0894169	=	-1.99105	0.000206508	-	-0.908819	0.0967378	=	-1.04179	0.0294904	-	336.387	193.647	84.5137	179.192	163.37
Abraxas1	ENSMUSG00000035234	protein_coding	BRCA1 A complex subunit	chr5:100805192-100820965	-	-2.5466	0.155502	=	-0.00699286	0.996729	=	-1.27819	0.526825	=	-0.264911	0.876266	=	13.822	2.31125	13.753	5.67296	11.4982
Abraxas2	ENSMUSG00000030965	protein_coding	BRISC complex subunit	chr7:132859225-132885111	+	-0.794792	0.306024	=	0.251999	0.744804	=	0.514426	0.556538	=	-0.269483	0.726127	=	33.7077	19.3743	40.1434	48.1815	27.9535
Abt1	ENSMUSG00000036376	protein_coding	activator of basal transcription 1	chr13:23418361-23423866	-	-1.35378	0.247176	=	0.653859	0.575859	=	-0.0838513	0.949041	=	0.319689	0.782367	=	11.0095	4.28192	17.3404	10.387	13.7468
Abtb1	ENSMUSG00000030083	protein_coding	ankyrin repeat and BTB (POZ) domain containing 1	chr6:88835914-88841984	-	-0.737789	0.36694	=	1.52708	0.0796589	=	0.466149	0.612832	=	1.40931	0.102771	=	16.9108	10.1594	48.812	23.3964	44.988
Abtb2	ENSMUSG00000032724	protein_coding	ankyrin repeat and BTB (POZ) domain containing 2	chr2:103566310-103718423	+	-0.0954888	0.893088	=	-1.70447	0.0241254	-	-0.928975	0.268242	=	-0.987746	0.171845	=	80.6178	75.4193	24.7478	42.3057	40.6333
AC061963.1	ENSMUSG00000110773	antisense	NA	chr9:44877891-44884397	+	-0.740125	0.598328	=	1.54574	0.29583	=	1.47069	0.360063	=	1.15903	0.424554	=	5.57164	3.29721	16.3052	15.4754	12.4531
AC073947.1	ENSMUSG00000111684	processed_pseudogene	NA	chr9:39074102-39075735	+	-0.19216	0.788803	=	-0.367396	0.608278	=	-0.969702	0.252847	=	-0.406464	0.570362	=	2.95656	2.5903	2.28943	1.50443	2.22511
AC101921.1	ENSMUSG00000115858	antisense	NA	chr15:92702886-92705955	-	0.53267	0.731083	=	-0.54849	0.719893	=	-1.56794	0.39519	=	-1.45166	0.34947	=	21.0916	30.5068	14.4001	7.09561	7.69714
AC102847.2	ENSMUSG00000115381	TEC	NA	chr15:26743232-26746137	-	-3.89758	0.0450418	=	2.94831	0.117856	=	1.74315	0.360664	=	3.7183	0.0604586	=	1.4832	0.0645983	11.5671	4.99043	19.7582
AC108858.2	ENSMUSG00000115819	processed_pseudogene	NA	chr15:103586944-103588368	-	-0.367425	0.607652	=	0.262299	0.714742	=	-1.22148	0.155707	=	-0.698397	0.330903	=	2.15539	1.65828	2.58909	0.921529	1.32073
AC112142.1	ENSMUSG00000115149	processed_transcript	NA	chr14:105589476-105632054	+	0.247639	0.909268	=	-1.7423	0.427229	=	0.824106	0.736291	=	-3.19575	0.169278	=	13.8372	16.4891	4.11368	24.5282	1.49677
AC113178.1	ENSMUSG00000115049	processed_transcript	NA	chr15:95972739-95994129	-	-0.505937	0.758649	=	-0.683593	0.678181	=	-1.73366	0.385782	=	-0.601275	0.714951	=	13.3686	9.38677	8.30699	3.99505	8.80061
AC121965.1	ENSMUSG00000113902	bidirectional_promoter_lncRNA	NA	chr12:101968090-101977068	-	0.0156688	0.971554	=	-0.0822216	0.851405	=	-0.581946	0.256884	=	-0.383385	0.38475	=	61.0281	61.7072	57.6607	40.7825	46.791
AC123724.2	ENSMUSG00000116180	bidirectional_promoter_lncRNA	NA	chr15:100600204-100602766	+	-0.266286	0.893545	=	-2.28983	0.268872	=	0.783866	0.728287	=	-0.557505	0.779033	=	13.5706	11.2738	2.80405	23.3815	9.2037
AC126804.1	ENSMUSG00000111128	TEC	NA	chr9:45858604-45860682	-	-2.69964	0.118658	=	0.899227	0.584035	=	1.51035	0.410718	=	0.726762	0.656195	=	4.07637	0.629021	7.63368	11.6682	6.76962
AC127697.1	ENSMUSG00000116398	processed_pseudogene	NA	chr15:70063061-70064669	-	0.380016	0.585699	=	-0.796101	0.2569	=	0.978056	0.215555	=	-0.0535443	0.938177	=	0.848665	1.09693	0.481386	1.69134	0.815058
AC130219.1	ENSMUSG00000115161	TEC	NA	chr15:27863799-27867231	-	-2.47039	0.202301	=	0.0299289	0.987037	=	-0.327085	0.876911	=	-3.13843	0.114243	=	10.3788	1.90269	10.5899	8.29049	1.16342
AC130671.2	ENSMUSG00000115543	TEC	NA	chr15:27503912-27505532	+	1.09644	0.606906	=	0.998404	0.637968	=	1.72151	0.467826	=	0.52102	0.8033	=	5.95372	12.7814	11.9056	19.6888	8.5456
AC130671.3	ENSMUSG00000115568	TEC	NA	chr15:27479006-27480902	+	-0.512647	0.803076	=	-0.736686	0.720144	=	0.125785	0.957182	=	-1.77455	0.397118	=	8.6384	6.01443	5.15135	9.42134	2.50871
AC131586.1	ENSMUSG00000114996	TEC	NA	chr14:46893520-46896483	+	-1.47289	0.0537591	=	-2.03854	0.0104273	-	-0.247687	0.767527	=	-0.900726	0.223991	=	88.9549	32.0042	21.5969	74.8948	47.6149
AC158981.1	ENSMUSG00000115494	lincRNA	NA	chr14:72732748-72738313	-	-0.537433	0.750574	=	-1.70892	0.321634	=	-1.63349	0.423217	=	-4.09839	0.0345237	-	22.4108	15.4811	6.8549	7.19952	1.29147
AC160637.1	ENSMUSG00000111394	TEC	NA	chr9:59672814-59676700	+	-1.55999	0.230173	=	-1.13278	0.377383	=	-0.360663	0.805148	=	-0.338492	0.790015	=	33.6937	11.3908	15.3597	26.2205	26.6322
AC161763.1	ENSMUSG00000115783	lincRNA	NA	chr7:144914470-144914637	+	0.663145	0.456833	=	-0.301725	0.730119	=	0.826281	0.405673	=	0.545371	0.537686	=	1.17029	1.85976	0.936676	2.09516	1.71618
AC162302.2	ENSMUSG00000116305	processed_transcript	NA	chr15:85653616-85707524	+	-3.00434	0.0075562	-	1.38085	0.185761	=	0.225923	0.840769	=	1.04624	0.307076	=	20.228	2.49044	52.75	23.6692	41.8067
Acaa1a	ENSMUSG00000036138	protein_coding	acetyl-Coenzyme A acyltransferase 1A	chr9:119339676-119350299	+	-0.0311563	0.97822	=	-0.111804	0.921831	=	0.451428	0.726859	=	1.14618	0.331976	=	22.4474	21.9988	20.7581	30.6887	49.6557
Acaa2	ENSMUSG00000036880	protein_coding	3-ketoacyl-CoA thiolase, mitochondrial	chr18:74779197-74806207	+	-0.415022	0.172567	=	-0.611373	0.0489436	=	-2.37222	9.46358e-07	-	-1.10881	0.000953725	-	258.291	193.813	169.037	49.9229	119.723
Acaca	ENSMUSG00000020532	protein_coding	acetyl-Coenzyme A carboxylase alpha	chr11:84129672-84401651	+	0.309837	0.60339	=	0.94608	0.125796	=	0.651323	0.334531	=	0.967205	0.11808	=	32.8961	40.815	63.4056	51.6701	64.3158
Acacb	ENSMUSG00000042010	protein_coding	acetyl-Coenzyme A carboxylase beta	chr5:114146535-114250761	+	-0.034788	0.876101	=	0.283438	0.213241	=	-1.32847	3.03049e-05	-	-0.623202	0.00902752	=	836.067	816.114	1017.61	332.822	542.787
Acad10	ENSMUSG00000029456	protein_coding	acyl-Coenzyme A dehydrogenase family, member 10	chr5:121621026-121660514	-	-4.99105	0.00916345	-	0.674762	0.668131	=	-0.372712	0.833826	=	1.13894	0.476329	=	7.27398	0.192671	11.6554	5.58459	16.048
Acad11	ENSMUSG00000090150	protein_coding	acyl-Coenzyme A dehydrogenase family, member 11	chr9:104063377-104127725	+	0.456823	0.569665	=	0.359199	0.65387	=	-0.313704	0.730798	=	0.410566	0.60881	=	31.0078	42.4465	39.7574	24.9331	41.2042
Acad12	ENSMUSG00000042647	protein_coding	acyl-Coenzyme A dehydrogenase family, member 12	chr5:121596775-121618938	-	0.354392	0.75274	=	2.30654	0.0633734	=	1.15903	0.362908	=	1.85948	0.122846	=	12.3661	15.7756	61.348	27.6928	44.9738
Acad8	ENSMUSG00000031969	protein_coding	acyl-Coenzyme A dehydrogenase family, member 8	chr9:26974135-26999566	-	0.911017	0.363465	=	0.690428	0.486999	=	1.00832	0.364537	=	0.598066	0.545647	=	29.7418	55.826	48.0127	59.8738	45.0301
Acad9	ENSMUSG00000027710	protein_coding	acyl-Coenzyme A dehydrogenase family, member 9	chr3:36065979-36092853	+	-0.122814	0.875107	=	0.0216373	0.977922	=	0.495545	0.576518	=	-0.0672913	0.931343	=	33.991	31.2197	34.4661	47.9163	32.4215
Acadl	ENSMUSG00000026003	protein_coding	acyl-Coenzyme A dehydrogenase, long-chain	chr1:66830839-66863277	-	0.204481	0.362161	=	-0.0338271	0.878758	=	-0.954956	0.00100146	-	-0.273481	0.223313	=	315.011	363.056	307.698	162.546	260.585
Acadm	ENSMUSG00000062908	protein_coding	acyl-Coenzyme A dehydrogenase, medium chain	chr3:153922357-153944632	-	0.155435	0.550855	=	-0.266309	0.307825	=	-2.14935	3.74763e-07	-	-0.447289	0.0923549	=	240.245	267.601	199.726	54.0764	176.196
Acads	ENSMUSG00000029545	protein_coding	acyl-Coenzyme A dehydrogenase, short chain	chr5:115110299-115119346	-	-0.33931	0.613809	=	-0.0960897	0.886263	=	-1.22968	0.129571	=	-0.0135374	0.983931	=	79.0892	62.4667	73.9742	33.7011	78.3366
Acadsb	ENSMUSG00000030861	protein_coding	acyl-Coenzyme A dehydrogenase, short/branched chain	chr7:131410601-131448944	+	0.359945	0.431548	=	-0.619931	0.176838	=	-0.237068	0.647204	=	-0.11843	0.793151	=	108.66	139.566	70.723	92.2032	100.076
Acadvl	ENSMUSG00000018574	protein_coding	acyl-Coenzyme A dehydrogenase, very long chain	chr11:70010183-70015411	-	-0.325179	0.33287	=	-0.390811	0.246192	=	-1.59136	0.000460237	-	-1.08372	0.00300441	-	324.371	258.966	247.392	107.694	152.998
Acap2	ENSMUSG00000049076	protein_coding	ArfGAP with coiled-coil, ankyrin repeat and PH domains 2	chr16:31092412-31201245	-	0.505777	0.321764	=	0.735208	0.156216	=	0.135688	0.811557	=	0.191326	0.703588	=	54.4161	77.2864	90.6161	59.7489	62.133
Acap3	ENSMUSG00000029033	protein_coding	ArfGAP with coiled-coil, ankyrin repeat and PH domains 3	chr4:155891822-155907251	+	-2.52482	0.0665056	=	-0.330129	0.797472	=	-1.76677	0.260766	=	0.155562	0.904153	=	35.3165	6.1028	28.1167	10.319	39.3306
Acat1	ENSMUSG00000032047	protein_coding	Acetyl-CoA acetyltransferase, mitochondrial	chr9:53580522-53610382	-	-0.275058	0.374784	=	-0.254117	0.41161	=	-1.2403	0.00201357	-	-0.824589	0.0119398	-	257.159	212.562	215.646	108.818	145.182
Acbd3	ENSMUSG00000026499	protein_coding	acyl-CoA binding domain containing 3	chr1:180726043-180754204	+	0.172888	0.809448	=	0.454413	0.529531	=	-0.895636	0.287077	=	0.131124	0.854659	=	39.991	45.1219	54.8209	21.4451	43.806
Acbd4	ENSMUSG00000056938	protein_coding	acyl-Coenzyme A binding domain containing 4	chr11:103101682-103112200	+	2.55229	0.0419929	+	0.752111	0.505239	=	0.790687	0.529144	=	1.38219	0.234246	=	8.64446	50.7617	14.5459	14.9517	22.5404
Acbd5	ENSMUSG00000026781	protein_coding	acyl-Coenzyme A binding domain containing 5	chr2:23068167-23115558	+	0.0382475	0.964618	=	0.36428	0.674724	=	-1.74035	0.102037	=	-0.717461	0.406445	=	38.2711	39.311	49.2848	11.3861	23.2611
Acbd6	ENSMUSG00000033701	protein_coding	acyl-Coenzyme A binding domain containing 6	chr1:155558120-155691330	+	3.21985	0.0254878	+	2.3053	0.0878709	=	1.69285	0.229657	=	3.32652	0.022011	+	2.3157	21.8701	11.5922	7.56937	23.548
Acd	ENSMUSG00000038000	protein_coding	adrenocortical dysplasia	chr8:105695860-105701102	-	3.35517	0.0557256	=	3.84832	0.0337155	+	3.11704	0.0863566	=	2.04051	0.206557	=	2.54703	26.2289	36.8118	22.1638	10.5039
Ace	ENSMUSG00000020681	protein_coding	angiotensin I converting enzyme (peptidyl-dipeptidase A) 1	chr11:105967945-105989964	+	0.65679	0.0639974	=	1.12301	0.00311743	+	0.22381	0.560849	=	0.850115	0.0194614	+	58.9366	92.9928	128.406	68.865	106.3
Acer2	ENSMUSG00000038007	protein_coding	alkaline ceramidase 2	chr4:86874396-86934822	+	1.84499	0.158924	=	1.40311	0.272006	=	0.243143	0.860488	=	-1.21716	0.323439	=	12.7679	45.8928	33.7949	15.133	5.49488
Acer3	ENSMUSG00000030760	protein_coding	alkaline ceramidase 3	chr7:98206389-98321208	-	0.0287914	0.976974	=	0.299379	0.765176	=	0.367553	0.745124	=	-0.777657	0.436541	=	25.7005	26.1975	31.617	33.1859	14.9787
Ache	ENSMUSG00000023328	protein_coding	acetylcholinesterase	chr5:137287519-137294466	+	-0.241757	0.314188	=	-1.87219	3.4619e-08	-	-0.706641	0.0158814	=	0.133629	0.576796	=	680.103	575.242	185.863	416.784	746.103
Acin1	ENSMUSG00000022185	protein_coding	apoptotic chromatin condensation inducer 1	chr14:54642161-54686931	-	0.0112409	0.971178	=	0.64146	0.0500771	=	0.332931	0.349049	=	0.385197	0.225201	=	128.292	129.146	200.106	161.575	167.56
Ackr3	ENSMUSG00000044337	protein_coding	atypical chemokine receptor 3	chr1:90203980-90216751	+	0.409876	0.755742	=	-0.289643	0.824329	=	-0.53047	0.724876	=	-0.869478	0.506537	=	34.709	46.1617	28.4493	24.0264	19.0056
Acly	ENSMUSG00000020917	protein_coding	ATP citrate lyase	chr11:100476353-100528000	-	-1.20249	0.0253141	-	-0.00704592	0.988978	=	-1.0821	0.0794039	=	-0.622556	0.227416	=	90.7673	39.4164	90.2916	42.8033	58.9309
Aco1	ENSMUSG00000028405	protein_coding	aconitase 1	chr4:40143081-40198338	+	-0.533679	0.427472	=	-1.10798	0.107268	=	-0.439253	0.569593	=	0.149947	0.823383	=	60.491	41.8104	28.099	44.5787	67.1216
Aco2	ENSMUSG00000022477	protein_coding	aconitase 2, mitochondrial	chr15:81872309-81915133	+	-0.226818	0.298219	=	-0.332134	0.132083	=	-1.05029	0.000303251	-	-0.400464	0.0721221	=	1079.72	922.639	857.717	521.436	817.985
Acot1	ENSMUSG00000072949	protein_coding	acyl-CoA thioesterase 1	chr12:84009490-84018371	+	4.7443	0.0528717	=	10.8041	0.00107706	+	7.23148	0.0108085	=	7.43209	0.00818085	=	0	0.475848	33.9586	2.80794	3.25321
Acot11	ENSMUSG00000034853	protein_coding	acyl-CoA thioesterase 11	chr4:106744555-106804998	-	-2.11105	0.113271	=	-2.75664	0.0459108	-	-1.79029	0.25072	=	-0.216094	0.865273	=	50.7764	11.7369	7.52934	14.6488	43.7174
Acot13	ENSMUSG00000006717	protein_coding	acyl-CoA thioesterase 13	chr13:24817948-24831540	-	-0.451598	0.424756	=	-0.479708	0.396621	=	-1.06174	0.116808	=	0.0893852	0.874182	=	66.2405	48.4294	47.4756	31.6912	70.4841
Acot2	ENSMUSG00000021226	protein_coding	acyl-CoA thioesterase 2	chr12:83987861-83993873	+	-0.497034	0.59416	=	2.40379	0.0232266	+	-2.69323	0.0292199	-	-1.81564	0.0630007	=	33.3523	23.7226	176.51	5.13099	9.46249
Acot6	ENSMUSG00000043487	protein_coding	Acyl-coenzyme A thioesterase 6	chr12:84100654-84111349	+	1.74105	0.240871	=	0.285388	0.838774	=	-0.62736	0.697565	=	0.771684	0.587113	=	7.6151	25.4383	9.26723	4.91313	12.9962
Acot8	ENSMUSG00000017307	protein_coding	Acyl-coenzyme A thioesterase 8	chr2:164792768-164804882	-	8.77811	0.00112413	+	8.81612	0.00109066	+	8.80579	0.00129109	+	9.01376	0.000949693	+	0	8.35955	8.53273	8.45906	9.80651
Acot9	ENSMUSG00000025287	protein_coding	Acyl-coenzyme A thioesterase 9, mitochondrial	chrX:155262443-155297654	+	0.602638	0.317462	=	0.392481	0.51042	=	0.431862	0.519692	=	-0.0842899	0.886305	=	53.9942	82.0781	70.8484	72.8743	50.9171
Acox1	ENSMUSG00000020777	protein_coding	Peroxisomal acyl-coenzyme A oxidase 1	chr11:116171888-116199045	-	-0.291457	0.28273	=	0.803752	0.00648944	+	-0.980113	0.00417877	-	-0.754967	0.00871626	-	492.651	402.375	860.037	249.788	291.923
Acox3	ENSMUSG00000029098	protein_coding	Mus musculus acyl-Coenzyme A oxidase 3, pristanoyl (Acox3), transcript variant 3, mRNA.	chr5:35583040-35615352	+	-1.0726	0.235935	=	0.260419	0.771414	=	-0.485526	0.636919	=	-0.209282	0.814234	=	35.4778	16.8916	42.467	25.3225	30.6704
Acp1	ENSMUSG00000044573	protein_coding	acid phosphatase 1, soluble	chr12:30893326-30911589	-	-1.34242	0.173084	=	0.0840464	0.930696	=	-0.548292	0.622917	=	-0.449174	0.64122	=	36.0851	14.1528	38.2252	24.6685	26.4154
Acp2	ENSMUSG00000002103	protein_coding	Mus musculus acid phosphatase 2, lysosomal (Acp2), transcript variant 1, mRNA.	chr2:91202885-91214098	+	-0.256386	0.791164	=	-0.376745	0.697294	=	-0.687985	0.541355	=	-0.426172	0.659913	=	43.8918	36.658	33.8089	27.2366	32.6615
Acp6	ENSMUSG00000028093	protein_coding	Lysophosphatidic acid phosphatase type 6	chr3:97158777-97177299	+	-0.43365	0.598315	=	0.727033	0.38704	=	0.648078	0.487914	=	0.583791	0.484541	=	27.0909	20.0681	44.8657	42.4454	40.6083
Acsbg1	ENSMUSG00000032281	protein_coding	acyl-CoA synthetase bubblegum family member 1	chr9:54604877-54661870	-	1.78896	0.16859	=	0.666919	0.588314	=	1.48645	0.285445	=	1.88774	0.148559	=	6.71826	23.2632	10.6792	18.8551	24.9083
Acsf2	ENSMUSG00000076435	protein_coding	Acyl-CoA synthetase family member 2, mitochondrial	chr11:94557102-94601871	-	-0.467357	0.518897	=	2.0535	0.0122495	+	-1.64908	0.0663746	=	-0.245645	0.733822	=	34.2951	24.7518	142.334	10.9077	28.9197
Acsf3	ENSMUSG00000015016	protein_coding	Acyl-CoA synthetase family member 3, mitochondrial	chr8:122775486-122817880	+	1.0143	0.368069	=	0.766498	0.491835	=	0.189752	0.878457	=	1.10168	0.33011	=	10.0132	20.2073	17.0306	11.4031	21.4909
Acsl1	ENSMUSG00000018796	protein_coding	Long-chain-fatty-acid--CoA ligase 1	chr8:46471037-46536051	+	0.0450083	0.847467	=	0.557013	0.0251188	=	-1.17805	0.000214025	-	-0.30971	0.191579	=	526.889	543.536	775.181	232.878	425.044
Acsl3	ENSMUSG00000032883	protein_coding	Long-chain-fatty-acid--CoA ligase 3	chr1:78657825-78707743	+	0.753193	0.464459	=	0.218637	0.829098	=	2.47158	0.0422491	+	1.82057	0.0952834	=	11.3177	19.0798	13.1649	62.8269	40.007
Acsl4	ENSMUSG00000031278	protein_coding	Long-chain-fatty-acid--CoA ligase 4	chrX:142317993-142390535	-	1.25075	0.117979	=	0.184119	0.808588	=	0.564452	0.511877	=	0.202382	0.790089	=	44.5653	106.089	50.6179	65.9522	51.3057
Acsl6	ENSMUSG00000020333	protein_coding	Long-chain-fatty-acid--CoA ligase 6	chr11:54303798-54364756	+	-0.00562919	0.995844	=	-0.193037	0.85794	=	0.566034	0.643804	=	1.14642	0.306253	=	17.765	17.7714	15.5178	26.2972	39.3457
Acss1	ENSMUSG00000027452	protein_coding	Acetyl-coenzyme A synthetase 2-like, mitochondrial	chr2:150618105-150668500	-	-0.64968	0.110728	=	-0.506785	0.208741	=	-0.827181	0.083022	=	0.0300849	0.93977	=	123.152	78.4387	86.649	69.4663	125.735
Acss2	ENSMUSG00000027605	protein_coding	Acetyl-coenzyme A synthetase, cytoplasmic	chr2:155517948-155585724	+	-0.0646411	0.914051	=	-3.47386	1.08837e-05	-	-1.08688	0.13059	=	0.244815	0.684299	=	91.0792	87.1307	8.12701	42.8859	107.918
Acss3	ENSMUSG00000035948	protein_coding	Acyl-CoA synthetase short-chain family member 3, mitochondrial	chr10:106933517-107123668	-	1.98831	0.303276	=	5.96543	0.014698	+	-0.25684	0.902086	=	0.938222	0.611753	=	0.450249	1.80057	28.9601	0.3673	0.861374
Acta1	ENSMUSG00000031972	protein_coding	Actin, alpha skeletal muscle	chr8:123891769-123894751	-	-0.121434	0.568907	=	-0.489437	0.0280625	=	-0.71565	0.007079	=	-0.359831	0.0989596	=	3697.57	3399.24	2633.82	2251.66	2881.33
Acta2	ENSMUSG00000035783	protein_coding	Actin, aortic smooth muscle Actin, aortic smooth muscle, intermediate form	chr19:34241090-34255336	-	-0.811762	0.470351	=	-0.600373	0.592391	=	1.0888	0.39416	=	0.470638	0.677703	=	29.6395	16.8408	19.5788	63.1214	41.1133
Actb	ENSMUSG00000029580	protein_coding	Actin, cytoplasmic 1 Actin, cytoplasmic 1, N-terminally processed	chr5:142903115-142906754	-	-0.0500922	0.817231	=	-0.175475	0.420355	=	-0.0907734	0.713757	=	-0.392518	0.07839	=	475.207	459.002	420.782	446.271	362.016
Actg1	ENSMUSG00000062825	protein_coding	Actin, cytoplasmic 2 Actin, cytoplasmic 2, N-terminally processed	chr11:120345690-120348542	-	-0.322896	0.43472	=	-1.14891	0.0092944	-	-0.127153	0.786804	=	-0.277563	0.501019	=	99.5024	79.6042	44.8649	91.1175	82.0807
Actl6a	ENSMUSG00000027671	protein_coding	actin-like 6A	chr3:32706298-32726973	+	0.000320822	0.999745	=	-0.211703	0.833464	=	-0.222736	0.846847	=	-1.19803	0.241224	=	36.6895	36.6464	31.6895	31.434	15.9819
Actn1	ENSMUSG00000015143	protein_coding	Mus musculus actinin, alpha 1 (Actn1), transcript variant 2, mRNA.	chr12:80167547-80260371	-	0.146589	0.861987	=	0.1191	0.887565	=	0.491744	0.606217	=	-0.120573	0.885841	=	23.4466	25.9485	25.4434	32.954	21.5541
Actn2	ENSMUSG00000052374	protein_coding	Alpha-actinin-2	chr13:12269426-12340760	-	-0.2169	0.276957	=	-0.709597	0.00124062	=	-0.977336	0.000242534	-	0.00874838	0.964681	=	3241.3	2788.87	1982.05	1646.37	3260.99
Actn3	ENSMUSG00000006457	protein_coding	Alpha-actinin-3	chr19:4861223-4877909	-	0.350944	0.382119	=	-0.285626	0.471992	=	0.821823	0.0756219	=	0.303048	0.448963	=	406.627	518.997	333.596	718.894	501.746
Actn4	ENSMUSG00000054808	protein_coding	Alpha-actinin-4	chr7:28893248-28962340	-	0.438726	0.117971	=	0.13555	0.619278	=	0.407748	0.192636	=	-0.154999	0.568821	=	236.434	320.506	259.701	313.654	212.306
Actr10	ENSMUSG00000021076	protein_coding	Actin-related protein 10	chr12:70937857-70964718	+	-1.10221	0.266663	=	0.135846	0.89005	=	-0.731517	0.521238	=	-0.14882	0.879172	=	51.0923	23.738	56.1559	30.7384	46.0476
Actr1a	ENSMUSG00000025228	protein_coding	Alpha-centractin	chr19:46376814-46395735	-	-0.150812	0.663092	=	-0.0346282	0.920235	=	-0.203144	0.608243	=	-0.27453	0.429075	=	128.233	115.541	125.215	111.387	106.013
Actr1b	ENSMUSG00000037351	protein_coding	Beta-centractin	chr1:36698114-36714422	-	0.143337	0.675669	=	0.261439	0.447936	=	0.127912	0.741673	=	0.24184	0.482123	=	150.634	166.468	180.602	164.687	178.192
Actr2	ENSMUSG00000020152	protein_coding	Actin-related protein 2	chr11:20062304-20112913	-	-0.992666	0.0420243	-	0.130395	0.781275	=	-0.589592	0.28082	=	-0.425749	0.365725	=	154.272	77.491	168.897	102.391	114.837
Actr3	ENSMUSG00000026341	protein_coding	Actin-related protein 3	chr1:125392905-125435727	-	0.58754	0.277598	=	-0.0612768	0.907732	=	0.619648	0.305359	=	-0.673682	0.20857	=	66.6742	100.203	63.8788	102.482	41.793
Actr5	ENSMUSG00000037761	protein_coding	ARP5 actin related protein 5 homolog	chr2:158624888-158639211	+	0.674616	0.674849	=	1.6603	0.320796	=	-1.55597	0.412574	=	1.73635	0.300948	=	6.40303	10.2183	20.2431	2.12857	21.3445
Actr8	ENSMUSG00000015971	protein_coding	Actin-related protein 8	chr14:29978337-30006354	+	1.20342	0.10915	=	1.50467	0.0503626	=	0.523186	0.517468	=	1.12209	0.132824	=	22.6726	52.264	64.4043	32.6138	49.411
Acvr1	ENSMUSG00000026836	protein_coding	Mus musculus activin A receptor, type 1 (Acvr1), transcript variant 5, mRNA.	chr2:58388644-58567157	-	-0.80862	0.418106	=	-1.68529	0.101647	=	-0.0676924	0.952369	=	-0.746852	0.453552	=	46.5531	26.6217	14.4329	44.3942	27.7396
Acvr1b	ENSMUSG00000000532	protein_coding	Activin receptor type-1B	chr15:101174067-101213684	+	1.9017	0.0753782	=	1.57726	0.13161	=	1.27484	0.257062	=	-0.626211	0.523916	=	18.9032	70.7726	56.5425	45.8375	12.2618
Acvr2a	ENSMUSG00000052155	protein_coding	Activin receptor type-2A	chr2:48814109-48903269	+	-0.219119	0.78428	=	0.00325579	0.99676	=	0.164779	0.856372	=	0.44781	0.580342	=	51.6619	44.2372	51.8022	57.9063	70.4772
Acvr2b	ENSMUSG00000061393	protein_coding	Activin receptor type-2B	chr9:119402118-119434995	+	0.347727	0.776755	=	-0.080009	0.947591	=	-1.92302	0.199993	=	-0.378724	0.755307	=	24.9484	31.7784	23.6066	6.52131	19.1827
Acvrl1	ENSMUSG00000000530	protein_coding	Serine/threonine-protein kinase receptor R3	chr15:101128522-101145336	+	0.212419	0.875134	=	-1.18067	0.384343	=	-0.961089	0.542169	=	-0.781787	0.561639	=	25.7925	29.8606	11.3749	13.2026	15.0002
Acy1	ENSMUSG00000023262	protein_coding	NA	chr9:106432981-106438319	-	-7.8446	0.00103641	-	-0.823137	0.609149	=	0.40301	0.825224	=	-1.172	0.468616	=	19.4389	0.0570462	11.0031	25.7285	8.61578
Acy3	ENSMUSG00000024866	protein_coding	N-acyl-aromatic-L-amino acid amidohydrolase (carboxylate-forming)	chr19:3986661-3990007	+	-0.412987	0.646332	=	-0.509789	0.571289	=	-4.26173	0.00182982	-	-1.04007	0.253534	=	38.1959	28.6986	26.8292	1.98907	18.5715
Acyp1	ENSMUSG00000008822	protein_coding	Acylphosphatase-1	chr12:85272398-85288438	-	-0.911077	0.597857	=	-0.918106	0.595427	=	0.502184	0.797527	=	-0.482317	0.779544	=	9.59797	5.05877	5.07839	13.6248	6.87115
Acyp2	ENSMUSG00000060923	protein_coding	Acylphosphatase-2	chr11:30505991-30649587	-	0.40253	0.52646	=	0.199344	0.752118	=	0.201115	0.778229	=	0.62928	0.327034	=	26.1343	34.5298	30.0123	30.0641	40.4315
Adal	ENSMUSG00000027259	protein_coding	Adenosine deaminase-like protein	chr2:121140428-121156680	+	0.651604	0.615783	=	0.36837	0.774928	=	-1.22527	0.419106	=	0.315603	0.806189	=	19.8601	31.1578	25.6374	8.45084	24.7038
Adam10	ENSMUSG00000054693	protein_coding	Disintegrin and metalloproteinase domain-containing protein 10	chr9:70678997-70780229	+	-1.13381	0.0215884	-	-0.511196	0.278035	=	-0.130214	0.807191	=	-0.885295	0.0664603	=	121.204	55.1794	85.0171	110.771	65.6169
Adam11	ENSMUSG00000020926	protein_coding	Disintegrin and metalloproteinase domain-containing protein 11	chr11:102761439-102780262	+	1.31441	0.114416	=	0.59015	0.460222	=	1.40789	0.123034	=	0.446116	0.574492	=	30.9773	76.9954	46.599	82.1717	42.1629
Adam12	ENSMUSG00000054555	protein_coding	Disintegrin and metalloproteinase domain-containing protein 12	chr7:133883199-134232146	-	0.207189	0.83077	=	0.399729	0.681154	=	0.742923	0.497665	=	0.947813	0.339918	=	25.459	29.5273	33.6371	42.6655	49.166
Adam15	ENSMUSG00000028041	protein_coding	Disintegrin and metalloproteinase domain-containing protein 15	chr3:89338542-89349996	-	2.15634	0.00681645	+	0.419907	0.548293	=	1.38654	0.0862216	=	0.415476	0.552376	=	14.4071	64.2646	19.2712	37.7224	19.2233
Adam17	ENSMUSG00000052593	protein_coding	Disintegrin and metalloproteinase domain-containing protein 17	chr12:21323509-21373632	-	-0.371552	0.560716	=	-1.44629	0.0313446	-	-0.400761	0.58544	=	-0.167843	0.792303	=	97.7366	75.5412	35.8182	74.0088	87.0059
Adam19	ENSMUSG00000011256	protein_coding	Disintegrin and metalloproteinase domain-containing protein 19	chr11:46055992-46147343	+	-2.16265	0.0647594	=	1.00192	0.376298	=	-0.0993795	0.936799	=	2.61119	0.0370385	+	27.7511	6.17336	55.7046	25.8266	170.009
Adam22	ENSMUSG00000040537	protein_coding	Disintegrin and metalloproteinase domain-containing protein 22	chr5:8072352-8368160	-	-2.05859	0.256321	=	-0.665424	0.704668	=	-0.210758	0.916587	=	-0.968903	0.58206	=	17.4899	4.17927	11.0045	15.1219	8.92265
Adam23	ENSMUSG00000025964	protein_coding	Disintegrin and metalloproteinase domain-containing protein 23	chr1:63445891-63596276	+	-0.391239	0.387321	=	-0.547066	0.229798	=	0.208012	0.684089	=	2.09472	0.000168586	+	55.3942	42.1932	37.9544	63.9128	236.71
Adam8	ENSMUSG00000025473	protein_coding	Disintegrin and metalloproteinase domain-containing protein 8	chr7:139978932-139992562	-	-0.211164	0.906908	=	-1.67582	0.361397	=	-1.17678	0.580939	=	-1.88972	0.306374	=	32.3187	27.9945	10.1024	14.2835	8.69901
Adam9	ENSMUSG00000031555	protein_coding	Disintegrin and metalloproteinase domain-containing protein 9	chr8:24949611-25016927	-	0.125812	0.784906	=	-0.338533	0.462704	=	0.274487	0.599516	=	-0.751128	0.110216	=	130.297	142.181	103.087	157.683	77.4012
Adamts1	ENSMUSG00000022893	protein_coding	A disintegrin and metalloproteinase with thrombospondin motifs 1	chr16:85793827-85803113	-	-0.700401	0.0457881	=	-1.94689	5.57511e-06	-	0.145739	0.704295	=	-0.734308	0.0368838	=	341.44	210.232	88.5834	377.815	205.253
Adamts10	ENSMUSG00000024299	protein_coding	Mus musculus a disintegrin-like and metallopeptidase (reprolysin type) with thrombospondin type 1 motif, 10 (Adamts10), transcript variant 4, mRNA.	chr17:33524204-33553782	+	-2.56492	0.0676792	=	-0.92754	0.481154	=	-0.311838	0.835893	=	0.678436	0.610981	=	42.8043	7.16534	22.478	34.4881	68.5169
Adamts12	ENSMUSG00000047497	protein_coding	A disintegrin and metalloproteinase with thrombospondin motifs 12	chr15:11064790-11349231	+	0.356417	0.625783	=	0.676637	0.360415	=	1.07524	0.196665	=	1.96925	0.0155883	+	39.5589	50.6125	63.1855	83.348	154.865
Adamts14	ENSMUSG00000059901	protein_coding	a disintegrin-like and metallopeptidase (reprolysin type) with thrombospondin type 1 motif, 14	chr10:61197112-61273438	-	-1.16872	0.366846	=	-3.06108	0.030781	-	-2.12028	0.185617	=	0.205662	0.873264	=	56.9137	25.2402	6.83617	13.0893	65.6331
Adamts15	ENSMUSG00000033453	protein_coding	A disintegrin and metalloproteinase with thrombospondin motifs 15	chr9:30899155-30922452	-	1.87326	0.257982	=	3.44303	0.0588238	=	-0.158535	0.92865	=	3.19037	0.0750184	=	3.716	13.6418	40.6132	3.28434	34.0952
Adamts2	ENSMUSG00000036545	protein_coding	A disintegrin and metalloproteinase with thrombospondin motifs 2	chr11:50602084-50807573	+	1.13824	0.119384	=	2.54804	0.00218013	+	1.65168	0.044622	+	2.12046	0.0077125	+	23.9093	52.5274	139.71	75.0444	103.884
Adamts20	ENSMUSG00000022449	protein_coding	A disintegrin and metalloproteinase with thrombospondin motifs 20	chr15:94270163-94465418	-	-2.93924	0.0573867	=	-1.70402	0.242848	=	-0.421734	0.797159	=	0.570081	0.693145	=	29.0776	3.70139	8.89879	21.6958	43.1846
Adamts4	ENSMUSG00000006403	protein_coding	A disintegrin and metalloproteinase with thrombospondin motifs 4	chr1:171250421-171260637	+	-0.480038	0.772799	=	-2.18826	0.204912	=	-0.667918	0.729067	=	-1.18603	0.478366	=	42.066	30.2566	9.21304	26.4997	18.494
Adamts5	ENSMUSG00000022894	protein_coding	A disintegrin and metalloproteinase with thrombospondin motifs 5	chr16:85858170-85901125	-	0.032876	0.949373	=	0.523148	0.321173	=	0.707383	0.233175	=	0.34486	0.509154	=	46.4241	47.4396	66.7409	75.8487	58.98
Adamts6	ENSMUSG00000046169	protein_coding	a disintegrin-like and metallopeptidase (reprolysin type) with thrombospondin type 1 motif, 6	chr13:104287835-104496695	+	-1.75935	0.224329	=	-0.402178	0.775501	=	1.10048	0.493303	=	-0.218274	0.877028	=	20.1461	5.88745	15.2325	43.216	17.3058
Adamts7	ENSMUSG00000032363	protein_coding	A disintegrin and metalloproteinase with thrombospondin motifs 7	chr9:90163069-90208071	+	-9.77612	0.00119665	-	-1.1518	0.529286	=	-0.747031	0.724095	=	-1.45071	0.430746	=	16.6516	0	7.49399	9.92125	6.06899
Adamts9	ENSMUSG00000030022	protein_coding	a disintegrin-like and metallopeptidase (reprolysin type) with thrombospondin type 1 motif, 9	chr6:92772699-92943492	-	1.03148	0.0336729	+	-0.531261	0.245828	=	-0.341388	0.512919	=	-1.10836	0.020548	-	165.889	339.274	114.76	131.067	76.9265
Adamtsl1	ENSMUSG00000066113	protein_coding	ADAMTS-like protein 1	chr4:85514172-86428385	+	0.54507	0.607989	=	1.61755	0.148141	=	2.35725	0.060193	=	1.49402	0.178316	=	27.9232	40.5509	85.718	143.153	78.6646
Adamtsl2	ENSMUSG00000036040	protein_coding	ADAMTS-like protein 2	chr2:27079379-27108981	+	1.98619	0.232925	=	1.09749	0.492429	=	2.20805	0.221794	=	3.89594	0.0379643	+	3.3894	13.3908	7.26631	15.6769	50.5207
Adamtsl3	ENSMUSG00000070469	protein_coding	ADAMTS-like 3	chr7:82335694-82614450	+	0.32799	0.790862	=	-0.923307	0.453963	=	0.366764	0.792363	=	0.1223	0.920863	=	41.7859	52.4787	21.9853	53.883	45.4628
Adamtsl4	ENSMUSG00000015850	protein_coding	ADAMTS-like protein 4	chr3:95676201-95687917	-	0.480849	0.321145	=	-1.10594	0.0270495	-	-1.49874	0.0131411	-	-0.767652	0.114575	=	131.581	183.617	61.1494	46.5511	77.2634
Adamtsl5	ENSMUSG00000043822	protein_coding	ADAMTS-like 5	chr10:80339110-80348412	-	-0.0204824	0.970919	=	-0.853776	0.136349	=	0.236682	0.710716	=	-0.392984	0.484893	=	76.4594	75.3931	42.3233	90.1225	58.2233
Adap2	ENSMUSG00000020709	protein_coding	Arf-GAP with dual PH domain-containing protein 2	chr11:80154105-80178958	+	1.8782	0.207792	=	1.47073	0.313404	=	0.101498	0.948825	=	0.0130872	0.992498	=	9.56062	35.2481	26.5892	10.2772	9.66277
Adar	ENSMUSG00000027951	protein_coding	Mus musculus adenosine deaminase, RNA-specific (Adar), transcript variant 4, mRNA.	chr3:89715022-89753446	+	-1.13837	0.2429	=	-1.02138	0.292686	=	-2.10011	0.0832648	=	-1.51328	0.125948	=	98.4769	44.7796	48.5312	22.9394	34.4879
Adarb1	ENSMUSG00000020262	protein_coding	Double-stranded RNA-specific editase 1	chr10:77290726-77418270	-	-0.264171	0.764648	=	0.700294	0.436961	=	-0.917852	0.376429	=	-0.498057	0.572815	=	29.5798	24.5866	48.0565	15.6321	20.938
Adat1	ENSMUSG00000031949	protein_coding	Mus musculus adenosine deaminase, tRNA-specific 1 (Adat1), transcript variant 3, mRNA.	chr8:111966908-111992302	-	2.2462	0.116569	=	3.92459	0.0146883	+	2.57926	0.0970425	=	3.27182	0.0329467	+	1.47859	7.01428	22.6182	8.8935	14.3828
Adck1	ENSMUSG00000021044	protein_coding	Uncharacterized aarF domain-containing protein kinase 1	chr12:88360554-88461724	+	1.11927	0.294258	=	-1.12251	0.281059	=	-0.557653	0.638924	=	0.185653	0.857185	=	19.6983	42.7995	9.07054	13.3787	22.4
Adck5	ENSMUSG00000022550	protein_coding	aarF domain containing kinase 5	chr15:76576358-76595816	+	0.724461	0.662374	=	-1.29875	0.430164	=	0.981325	0.595777	=	1.13152	0.501105	=	9.91605	16.4274	4.02875	19.6033	21.7575
Adcy1	ENSMUSG00000020431	protein_coding	Adenylate cyclase type 1	chr11:7063489-7178506	+	-0.783087	0.473304	=	-2.7132	0.0228185	-	-2.49271	0.0754643	=	-1.18306	0.28286	=	86.6146	50.3478	13.2057	15.349	38.127
Adcy2	ENSMUSG00000021536	protein_coding	adenylate cyclase 2	chr13:68620043-68999541	-	-0.258032	0.720049	=	-0.593343	0.412041	=	0.222749	0.78546	=	0.228642	0.752077	=	65.5333	54.6645	43.4416	76.465	76.7971
Adcy3	ENSMUSG00000020654	protein_coding	Adenylate cyclase type 3	chr12:4133103-4213525	+	-0.810966	0.655927	=	-1.71301	0.355671	=	-1.70874	0.437232	=	0.702454	0.703632	=	7.82849	4.47149	2.40101	2.38721	12.7777
Adcy4	ENSMUSG00000022220	protein_coding	Adenylate cyclase type 4	chr14:55769057-55784095	-	-0.0671047	0.951044	=	-0.421809	0.699141	=	0.674535	0.586316	=	0.140389	0.898003	=	20.2515	19.3376	15.1181	32.3396	22.316
Adcy6	ENSMUSG00000022994	protein_coding	adenylate cyclase 6	chr15:98589973-98610076	-	-0.921906	0.123271	=	-0.428896	0.464472	=	-0.28664	0.66925	=	0.308398	0.60077	=	129.795	68.3437	96.3802	106.39	160.715
Adcy7	ENSMUSG00000031659	protein_coding	Adenylate cyclase type 7	chr8:88272403-88329962	+	-0.280726	0.728369	=	-0.569478	0.482279	=	1.00817	0.275961	=	1.33722	0.11856	=	41.8337	34.3142	28.126	84.1115	105.709
Adcy9	ENSMUSG00000005580	protein_coding	Adenylate cyclase type 9	chr16:4287529-4420498	-	0.3404	0.642615	=	0.706889	0.342524	=	-0.675553	0.425461	=	0.631483	0.394596	=	42.8073	54.0976	69.9191	26.7823	66.3083
Adcyap1r1	ENSMUSG00000029778	protein_coding	adenylate cyclase activating polypeptide 1 receptor 1	chr6:55451978-55501451	+	-1.06658	0.529165	=	1.4174	0.421152	=	0.439086	0.818522	=	1.24208	0.477545	=	6.97367	3.28517	18.6405	9.45495	16.5196
Add1	ENSMUSG00000029106	protein_coding	Mus musculus adducin 1 (alpha) (Add1), transcript variant 5, mRNA.	chr5:34573664-34632308	+	0.0598339	0.846174	=	0.0681891	0.825007	=	0.264625	0.451193	=	0.416097	0.187346	=	128.386	133.722	134.541	154.193	171.301
Add3	ENSMUSG00000025026	protein_coding	Gamma-adducin	chr19:53140445-53247399	+	-0.533864	0.363624	=	0.393082	0.505553	=	-0.573743	0.397355	=	0.772714	0.199891	=	55.3898	38.3174	72.7836	37.0912	94.6479
Adgra2	ENSMUSG00000031486	protein_coding	Adhesion G protein-coupled receptor A2	chr8:27085583-27123436	+	-0.598823	0.555179	=	-0.199852	0.84354	=	0.458244	0.690202	=	0.631296	0.539889	=	25.6193	16.8949	22.2713	35.1758	39.6787
Adgra3	ENSMUSG00000029090	protein_coding	Adhesion G protein-coupled receptor A3	chr5:49959956-50059006	-	0.860347	0.14296	=	1.85073	0.00426906	+	-1.26819	0.0663325	=	0.0265399	0.962523	=	84.1125	152.692	303.592	34.9228	85.7211
Adgrb1	ENSMUSG00000034730	protein_coding	Adhesion G protein-coupled receptor B1 Vasculostatin-120 Vasculostatin-40	chr15:74516195-74589465	+	-0.369977	0.821841	=	-0.77274	0.638671	=	-0.163219	0.930749	=	0.953295	0.571386	=	6.31697	4.88868	3.70907	5.63953	12.2645
Adgrd1	ENSMUSG00000044017	protein_coding	Adhesion G-protein coupled receptor D1	chr5:129096750-129204599	+	-0.317282	0.794755	=	-0.546017	0.654625	=	-0.381401	0.785797	=	-2.08446	0.102751	=	42.082	33.7049	28.83	32.2847	9.92263
Adgre1	ENSMUSG00000004730	protein_coding	Mus musculus adhesion G protein-coupled receptor E1 (Adgre1), transcript variant 2, mRNA.	chr17:57358686-57483529	+	0.202016	0.920101	=	1.17027	0.569516	=	2.76796	0.240989	=	1.70444	0.417877	=	2.38622	2.79556	5.42778	16.4539	7.87549
Adgre5	ENSMUSG00000002885	protein_coding	adhesion G protein-coupled receptor E5	chr8:83723251-83741326	-	-0.0453611	0.955016	=	-0.233412	0.771439	=	0.600149	0.511205	=	0.880014	0.288102	=	55.9268	54.0635	47.5701	84.8047	103.011
Adgrf5	ENSMUSG00000056492	protein_coding	Mus musculus adhesion G protein-coupled receptor F5 (Adgrf5), transcript variant 2, mRNA.	chr17:43360451-43459557	+	0.148891	0.582058	=	0.00620989	0.981591	=	-1.84123	5.9943e-06	-	-0.966514	0.00125706	-	307.441	340.872	308.862	85.7393	157.354
Adgrg1	ENSMUSG00000031785	protein_coding	Adhesion G-protein coupled receptor G1 ADGRG1 N-terminal fragment ADGRG1 C-terminal fragment	chr8:94974751-95014217	+	1.26576	0.00790346	+	0.828078	0.0670278	=	0.148827	0.760649	=	-0.345627	0.422919	=	67.7597	162.934	120.358	75.2334	53.3636
Adgrg6	ENSMUSG00000039116	protein_coding	Adhesion G-protein coupled receptor G6 ADGRG6 N-terminal fragment ADGRG6 C-terminal fragment	chr10:14402583-14545179	-	-0.105022	0.942161	=	-1.0416	0.473859	=	0.501217	0.760028	=	1.55436	0.307871	=	19.4958	18.0587	9.43435	27.5986	57.2575
Adgrl1	ENSMUSG00000013033	protein_coding	Adhesion G protein-coupled receptor L1	chr8:83900105-83941954	+	0.867695	0.280216	=	-0.222792	0.774876	=	0.242368	0.784226	=	-0.0557345	0.942992	=	32.7802	59.8182	28.0593	38.7374	31.517
Adgrl2	ENSMUSG00000028184	protein_coding	Adhesion G protein-coupled receptor L2	chr3:148815583-148990555	-	-1.37009	0.071151	=	-2.10325	0.00859955	-	-0.369484	0.660564	=	-0.716312	0.330618	=	116.53	45.1522	27.0746	90.2555	70.9128
Adgrl3	ENSMUSG00000037605	protein_coding	Adhesion G protein-coupled receptor L3	chr5:81020138-81825133	+	0.539191	0.550023	=	-1.12617	0.213875	=	1.61976	0.118047	=	1.70982	0.0755996	=	20.5733	29.919	9.47444	63.2157	67.2983
Adgrl4	ENSMUSG00000039167	protein_coding	Adhesion G protein-coupled receptor L4	chr3:151437887-151545086	+	-0.0029614	0.997576	=	0.489601	0.619213	=	-1.69066	0.156743	=	0.0211421	0.982693	=	35.3284	35.3264	49.6377	10.8981	35.854
Adh1	ENSMUSG00000074207	protein_coding	Alcohol dehydrogenase 1	chr3:138260991-138290698	+	2.44244	0.00400243	+	2.39411	0.00457997	+	1.06204	0.199763	=	-0.321321	0.655801	=	16.0048	87.0753	84.1851	33.4372	12.7823
Adh5	ENSMUSG00000028138	protein_coding	Alcohol dehydrogenase class-3	chr3:138443093-138455499	+	-0.35118	0.668923	=	-0.385449	0.638782	=	-0.163919	0.861362	=	-0.929585	0.262819	=	66.1209	51.7981	50.594	58.9753	34.689
Adi1	ENSMUSG00000020629	protein_coding	1,2-dihydroxy-3-keto-5-methylthiopentene dioxygenase	chr12:28675231-28682175	+	-1.91475	0.0822236	=	-1.54377	0.153631	=	-0.801295	0.514627	=	-0.437853	0.677523	=	38.669	10.2057	13.2385	22.1738	28.5421
Adipor1	ENSMUSG00000026457	protein_coding	adiponectin receptor 1	chr1:134415378-134433351	+	0.739175	0.1005	=	0.285497	0.511862	=	0.380059	0.439477	=	0.506255	0.251025	=	80.0845	133.743	97.6415	104.254	113.809
Adipor2	ENSMUSG00000030168	protein_coding	adiponectin receptor 2	chr6:119353150-119417704	-	-0.299559	0.347383	=	0.105206	0.740373	=	-0.273552	0.453057	=	-0.37922	0.236324	=	184.519	149.79	198.454	152.672	141.836
Adk	ENSMUSG00000039197	protein_coding	Adenosine kinase	chr14:21052574-21448569	+	-0.451312	0.497962	=	-0.116335	0.860971	=	-1.53768	0.0614529	=	-0.720883	0.28217	=	75.9045	55.4925	70.0254	26.1182	46.0491
Adnp2	ENSMUSG00000053950	protein_coding	Activity-dependent neuroprotector homeobox protein 2	chr18:80126311-80151482	-	-0.524839	0.684943	=	0.0258127	0.98412	=	-0.466145	0.75468	=	-1.36685	0.297791	=	27.1765	18.8396	27.6773	19.6689	10.527
Ado	ENSMUSG00000057134	protein_coding	2-aminoethanethiol dioxygenase	chr10:67544511-67548955	-	1.68512	0.0971846	=	0.895827	0.355687	=	0.789247	0.461747	=	0.55271	0.563203	=	14.9157	47.988	27.771	25.7783	21.8694
Adpgk	ENSMUSG00000025236	protein_coding	Mus musculus ADP-dependent glucokinase (Adpgk), transcript variant 2, mRNA.	chr9:59291558-59324052	+	0.504867	0.525162	=	1.09764	0.179817	=	-0.451078	0.617565	=	0.541869	0.495525	=	23.2852	33.0762	49.8383	17.0127	33.8977
Adprh	ENSMUSG00000002844	protein_coding	[Protein ADP-ribosylarginine] hydrolase	chr16:38445399-38452689	-	0.799841	0.287055	=	0.405571	0.582703	=	1.20824	0.152483	=	0.435145	0.555792	=	45.7114	79.5463	60.582	105.693	61.8021
Adprhl1	ENSMUSG00000031448	protein_coding	[Protein ADP-ribosylarginine] hydrolase-like protein 1	chr8:13221663-13254162	-	-0.957336	0.0662664	=	-2.06919	0.000409805	-	0.0366645	0.949055	=	-1.22202	0.0217655	-	319.174	164.558	75.9964	327.381	136.808
Adprhl2	ENSMUSG00000042558	protein_coding	Poly(ADP-ribose) glycohydrolase ARH3	chr4:126316047-126321703	-	-0.721969	0.671666	=	0.802731	0.643695	=	0.691718	0.719908	=	-0.392058	0.817518	=	8.52762	5.16567	14.9047	13.7983	6.49605
Adprm	ENSMUSG00000020910	protein_coding	Manganese-dependent ADP-ribose/CDP-alcohol diphosphatase	chr11:67037905-67052594	-	0.343895	0.832851	=	1.0282	0.536534	=	1.09026	0.553234	=	-0.321754	0.842183	=	11.5439	14.6245	23.599	24.6362	9.23857
Adrb2	ENSMUSG00000045730	protein_coding	Beta-2 adrenergic receptor	chr18:62177817-62179959	-	0.132846	0.910393	=	-0.626412	0.594637	=	-1.10742	0.425646	=	0.560113	0.638494	=	27.4816	30.093	17.7869	12.718	40.5229
Adrm1	ENSMUSG00000039041	protein_coding	Proteasomal ubiquitin receptor ADRM1	chr2:180171485-180176286	+	-0.566403	0.225189	=	0.178853	0.699454	=	-0.145764	0.782166	=	-0.862866	0.0698293	=	92.5151	62.4468	104.717	83.6783	50.8736
Adsl	ENSMUSG00000022407	protein_coding	adenylosuccinate lyase	chr15:80948490-80970946	+	-0.0242525	0.952727	=	-0.488366	0.237632	=	0.05176	0.911412	=	0.0389556	0.924153	=	80.8221	79.5031	57.6236	83.7825	83.0441
Adss	ENSMUSG00000015961	protein_coding	adenylosuccinate synthetase, non muscle	chr1:177762962-177796511	-	0.891272	0.366651	=	1.17661	0.24001	=	-0.0986742	0.928216	=	0.324567	0.737107	=	17.2633	32.0811	39.1009	16.0923	21.6537
Adssl1	ENSMUSG00000011148	protein_coding	adenylosuccinate synthetase like 1	chr12:112620045-112641360	+	0.300431	0.215967	=	-0.66033	0.00942178	=	-1.07769	0.000636367	-	-0.552269	0.0267782	=	327.288	403.047	207.088	155.062	223.164
Aebp1	ENSMUSG00000020473	protein_coding	Adipocyte enhancer-binding protein 1	chr11:5861947-5872088	+	-0.157501	0.738942	=	-1.00757	0.0408655	-	2.06007	0.0007397	+	-0.0825864	0.861149	=	92.1881	82.6387	45.7709	384.388	87.0387
Aebp2	ENSMUSG00000030232	protein_coding	Zinc finger protein AEBP2	chr6:140622663-140678472	+	-0.42414	0.377498	=	0.0183952	0.969325	=	-0.0372186	0.945534	=	-0.675804	0.164383	=	83.1612	61.9231	84.2464	81.0881	52.0665
Aen	ENSMUSG00000030609	protein_coding	Apoptosis-enhancing nuclease	chr7:78895854-78911209	+	0.21926	0.822136	=	0.0336024	0.972422	=	-0.858872	0.449586	=	-0.348797	0.719099	=	37.0766	43.1662	37.9574	20.3929	29.1242
Aes	ENSMUSG00000054452	protein_coding	Amino-terminal enhancer of split	chr10:81559488-81566362	+	-0.216817	0.456243	=	-0.879429	0.00508364	-	-1.46303	0.000239054	-	-0.856202	0.00616373	-	213.835	184.01	116.223	77.5573	118.106
Afap1	ENSMUSG00000029094	protein_coding	Actin filament-associated protein 1	chr5:35893319-36003923	+	0.489273	0.392228	=	0.323181	0.569138	=	2.06757	0.00337193	+	1.42424	0.020806	+	37.6768	52.746	47.112	158.011	101.137
Afap1l1	ENSMUSG00000033032	protein_coding	Actin filament-associated protein 1-like 1	chr18:61730261-61786702	-	-0.531268	0.307915	=	0.21777	0.675072	=	-1.72997	0.00947749	-	0.437921	0.403599	=	138.911	96.1682	161.519	41.714	188.163
Afap1l2	ENSMUSG00000025083	protein_coding	Actin filament-associated protein 1-like 2	chr19:56912361-57008228	-	-1.21279	0.0147829	-	0.709733	0.141486	=	0.861106	0.11101	=	1.74612	0.00134243	+	39.5018	17.0708	64.6354	71.8351	132.637
Afdn	ENSMUSG00000068036	protein_coding	Afadin	chr17:13760539-13906150	+	-0.879217	0.0577236	=	0.565681	0.217558	=	0.192679	0.704579	=	0.263346	0.558787	=	83.1917	45.1389	123.14	95.0065	99.8494
Aff1	ENSMUSG00000029313	protein_coding	AF4/FMR2 family member 1	chr5:103692374-103855322	+	0.16372	0.596207	=	-1.38739	0.000121046	-	-1.27709	0.00154022	-	-1.49338	5.01774e-05	-	420.479	471.122	160.74	173.427	149.346
Aff4	ENSMUSG00000049470	protein_coding	AF4/FMR2 family member 4	chr11:53350833-53421830	+	0.16997	0.53241	=	0.00590303	0.982591	=	-0.116522	0.706118	=	0.159146	0.558481	=	257.819	289.902	258.902	237.835	287.881
Afg1l	ENSMUSG00000038302	protein_coding	AFG1-like ATPase	chr10:42312585-42478565	-	-0.859559	0.439327	=	-1.37341	0.223394	=	-0.749049	0.561012	=	0.937322	0.410116	=	23.5067	12.9029	9.07439	13.9726	45.0316
Afg3l1	ENSMUSG00000031967	protein_coding	AFG3-like protein 1	chr8:123477903-123503916	+	1.46946	0.115056	=	0.273557	0.756058	=	1.09568	0.274311	=	1.06666	0.240617	=	25.582	70.9837	30.9541	54.7564	53.6346
Afg3l2	ENSMUSG00000024527	protein_coding	AFG3-like protein 2	chr18:67404767-67449166	-	-0.20125	0.666269	=	-0.0547381	0.906589	=	0.296739	0.576025	=	-0.371113	0.427937	=	103.072	89.4955	99.2815	126.638	79.7012
Aftph	ENSMUSG00000049659	protein_coding	Aftiphilin	chr11:20685084-20741589	-	0.247676	0.763922	=	0.648463	0.437635	=	0.348436	0.708241	=	-0.409844	0.617196	=	41.0327	48.7558	64.3471	52.3069	30.9031
Aga	ENSMUSG00000031521	protein_coding	N(4)-(beta-N-acetylglucosaminyl)-L-asparaginase Glycosylasparaginase alpha chain Glycosylasparaginase beta chain	chr8:53511727-53523421	+	1.14806	0.465327	=	3.85518	0.035037	+	4.26666	0.0288369	+	3.58479	0.0458936	+	1.33452	3.08765	19.8002	26.3638	16.4324
Agap1	ENSMUSG00000055013	protein_coding	Arf-GAP with GTPase, ANK repeat and PH domain-containing protein 1	chr1:89454806-89897617	+	0.645381	0.189	=	0.611657	0.211927	=	0.566038	0.299217	=	0.590961	0.227015	=	98.2251	153.605	150.137	145.367	147.991
Agap2	ENSMUSG00000025422	protein_coding	Arf-GAP with GTPase, ANK repeat and PH domain-containing protein 2	chr10:127075284-127093169	+	0.981202	0.534608	=	0.683644	0.661938	=	-0.649273	0.715474	=	-0.728208	0.635976	=	12.8563	25.4029	20.6482	8.16132	7.74861
Agap3	ENSMUSG00000023353	protein_coding	arf-GAP with GTPase, ANK repeat and PH domain-containing protein 3 isoform b	chr5:24452177-24502047	+	-0.423949	0.585221	=	-0.635422	0.414801	=	-0.267373	0.763721	=	-0.660157	0.397059	=	50.271	37.4485	32.3454	41.7266	31.8092
Agbl1	ENSMUSG00000025754	protein_coding	Cytosolic carboxypeptidase 4	chr7:76229887-77124698	+	1.70776	0.181858	=	0.2825	0.814667	=	1.18198	0.387234	=	1.39191	0.268051	=	18.1662	59.3965	22.048	41.2688	47.7484
Agbl2	ENSMUSG00000040812	protein_coding	Mus musculus ATP/GTP binding protein-like 2 (Agbl2), transcript variant 2, mRNA.	chr2:90782727-90834437	+	-2.06336	0.095911	=	-5.71484	0.000361876	-	-3.20745	0.0446834	-	0.158577	0.893821	=	64.8048	15.4306	1.18946	7.00168	72.3307
Agbl3	ENSMUSG00000038836	protein_coding	Cytosolic carboxypeptidase 3	chr6:34780432-34859459	+	-0.988093	0.594202	=	-1.71052	0.364422	=	1.60563	0.447627	=	-0.32793	0.858965	=	4.40326	2.1922	1.33509	13.4336	3.50038
Agbl5	ENSMUSG00000029165	protein_coding	Cytosolic carboxypeptidase-like protein 5	chr5:30888694-30906965	+	1.73853	0.261834	=	4.01388	0.0245277	+	3.83622	0.0369148	+	4.09294	0.0225707	+	1.34962	4.52293	21.9533	19.4277	23.1971
Agfg1	ENSMUSG00000026159	protein_coding	Arf-GAP domain and FG repeat-containing protein 1	chr1:82839483-82901182	+	0.394421	0.47534	=	-0.0889044	0.870623	=	-0.0141706	0.981819	=	-0.759109	0.171231	=	62.1608	81.667	58.4819	61.5507	36.7105
Agfg2	ENSMUSG00000029722	protein_coding	Arf-GAP domain and FG repeat-containing protein 2	chr5:137650463-137684726	-	1.33292	0.300869	=	2.49305	0.0710684	=	2.23624	0.123704	=	-0.361958	0.768848	=	5.40148	13.6071	30.4249	25.4774	4.1849
Aggf1	ENSMUSG00000021681	protein_coding	Angiogenic factor with G patch and FHA domains 1	chr13:95350683-95375352	-	0.0175101	0.98499	=	0.156919	0.866368	=	-0.362353	0.734366	=	0.157982	0.865447	=	39.1609	39.6326	43.6743	30.4451	43.7062
Agk	ENSMUSG00000029916	protein_coding	Acylglycerol kinase, mitochondrial	chr6:40325172-40396762	+	-0.837866	0.462461	=	-0.48214	0.671111	=	-0.973084	0.465909	=	-0.687881	0.545197	=	41.5672	23.2405	29.7803	21.1593	25.8005
Agl	ENSMUSG00000033400	protein_coding	amylo-1,6-glucosidase, 4-alpha-glucanotransferase	chr3:116739999-116808166	-	0.103433	0.722725	=	-0.791549	0.0106941	-	-0.4205	0.215048	=	0.0596424	0.837619	=	489.044	525.345	282.566	365.418	509.704
Agmo	ENSMUSG00000050103	protein_coding	Alkylglycerol monooxygenase	chr12:37241641-37582202	+	-0.475181	0.770448	=	-2.46132	0.151311	=	-2.47138	0.229762	=	1.26706	0.454194	=	13.6848	9.79297	2.46193	2.41239	32.9535
Ago1	ENSMUSG00000041530	protein_coding	Protein argonaute-1	chr4:126435012-126468583	-	-4.88898	0.000122879	-	0.688231	0.477587	=	0.166056	0.877845	=	0.402026	0.6752	=	22.5438	0.707471	36.3422	25.2634	29.7921
Ago2	ENSMUSG00000036698	protein_coding	Protein argonaute-2	chr15:73095844-73184935	-	0.0109827	0.963752	=	-0.00830153	0.972581	=	0.0766168	0.780422	=	0.0134558	0.955578	=	255.121	257.173	253.669	269.058	257.527
Ago3	ENSMUSG00000028842	protein_coding	Protein argonaute-3	chr4:126331704-126429556	-	-0.398667	0.630638	=	-0.301861	0.715598	=	-0.152397	0.872175	=	0.0440684	0.95765	=	63.455	48.0834	51.4752	57.085	65.4086
Ago4	ENSMUSG00000042500	protein_coding	Protein argonaute-4	chr4:126489541-126533472	-	1.8925	0.201128	=	3.01664	0.0577348	=	1.51763	0.336581	=	2.26448	0.134413	=	3.03088	11.3783	24.8333	8.75337	14.7328
Agpat1	ENSMUSG00000034254	protein_coding	1-acylglycerol-3-phosphate O-acyltransferase 1 (lysophosphatidic acid acyltransferase, alpha)	chr17:34604262-34613449	+	-0.940565	0.20549	=	-0.743564	0.313338	=	-0.863635	0.31566	=	-0.535684	0.465312	=	45.1508	23.4939	26.9484	24.7947	31.1479
Agpat2	ENSMUSG00000026922	protein_coding	1-acylglycerol-3-phosphate O-acyltransferase 2 (lysophosphatidic acid acyltransferase, beta)	chr2:26593057-26604417	-	-1.34391	0.481121	=	0.516999	0.786927	=	-1.947	0.399555	=	-2.60255	0.19034	=	15.5539	6.10671	22.254	3.98328	2.53391
Agpat3	ENSMUSG00000001211	protein_coding	1-acyl-sn-glycerol-3-phosphate acyltransferase gamma	chr10:78269178-78352489	-	0.0364957	0.884113	=	0.927156	0.00115117	+	-0.424818	0.147824	=	-0.0725663	0.771708	=	201.842	207.002	383.818	150.266	191.928
Agpat4	ENSMUSG00000023827	protein_coding	1-acyl-sn-glycerol-3-phosphate acyltransferase delta	chr17:12118704-12219645	+	1.59458	0.215699	=	2.24303	0.0939919	=	2.7031	0.064979	=	1.80796	0.165171	=	4.36225	13.2367	20.7389	28.5264	15.3162
Agpat5	ENSMUSG00000031467	protein_coding	1-acyl-sn-glycerol-3-phosphate acyltransferase epsilon	chr8:18846277-18891361	+	-0.579795	0.569507	=	0.635708	0.539063	=	-0.349102	0.7653	=	-0.624486	0.540021	=	24.308	16.2503	37.7483	19.0746	15.7568
Agps	ENSMUSG00000042410	protein_coding	alkylglycerone phosphate synthase	chr2:75832177-75931350	+	-0.552754	0.300209	=	-1.1421	0.0389217	-	-0.409559	0.50242	=	-0.82287	0.127797	=	106.453	72.5683	48.2673	80.1422	60.159
Agrn	ENSMUSG00000041936	protein_coding	Agrin Agrin N-terminal 110 kDa subunit Agrin C-terminal 110 kDa subunit Agrin C-terminal 90 kDa fragment Agrin C-terminal 22 kDa fragment	chr4:156165290-156197488	-	-0.719383	0.120868	=	-1.86465	0.000388021	-	-0.296443	0.56954	=	0.64101	0.170817	=	148.262	89.9383	40.77	120.601	231.155
Agtpbp1	ENSMUSG00000021557	protein_coding	Cytosolic carboxypeptidase 1	chr13:59445742-59585227	-	-0.0700056	0.882336	=	-0.236988	0.616538	=	-0.684136	0.218413	=	-0.577611	0.227289	=	89.1209	84.8613	75.6012	55.4517	59.6893
Agtrap	ENSMUSG00000029007	protein_coding	Type-1 angiotensin II receptor-associated protein	chr4:148077061-148088031	-	-0.143951	0.911822	=	0.813242	0.539972	=	0.635445	0.666108	=	1.02299	0.4444	=	13.9008	12.5617	24.424	21.5622	28.2487
Ahctf1	ENSMUSG00000026491	protein_coding	Protein ELYS	chr1:179744894-179803680	-	0.275007	0.488276	=	-0.163455	0.677611	=	-0.671102	0.148535	=	-0.601089	0.13373	=	137.983	166.967	123.181	86.6582	90.9595
Ahcy	ENSMUSG00000027597	protein_coding	Adenosylhomocysteinase	chr2:155059310-155074497	-	-0.28495	0.822709	=	0.521886	0.685174	=	0.690528	0.632206	=	-0.680274	0.592912	=	16.1173	13.2288	23.1473	26.0063	10.0511
Ahcyl1	ENSMUSG00000027893	protein_coding	Mus musculus S-adenosylhomocysteine hydrolase-like 1 (Ahcyl1), transcript variant 5, mRNA.	chr3:107663118-107696560	-	-0.0879458	0.872782	=	0.394552	0.477865	=	-0.627466	0.327467	=	-0.342688	0.533293	=	95.3117	89.5099	125.308	61.6037	75.1579
Ahcyl2	ENSMUSG00000029772	protein_coding	S-adenosylhomocysteine hydrolase-like 2	chr6:29768011-29912310	+	0.369515	0.698342	=	0.144311	0.879036	=	-1.09201	0.329155	=	-1.01744	0.286667	=	37.9513	49.0932	41.9763	17.7427	18.7342
Ahdc1	ENSMUSG00000037692	protein_coding	AT-hook DNA-binding motif-containing protein 1	chr4:133011260-133078110	+	0.288332	0.601423	=	0.0140371	0.979567	=	0.712592	0.255921	=	1.16307	0.047047	+	70.9922	86.7253	71.7181	116.352	158.943
Ahi1	ENSMUSG00000019986	protein_coding	Abelson helper integration site 1	chr10:20952547-21080429	+	-0.559586	0.61597	=	-0.244967	0.825995	=	1.37033	0.284299	=	0.224975	0.840834	=	16.813	11.3803	14.1756	43.5024	19.6499
Ahnak	ENSMUSG00000069833	protein_coding	AHNAK nucleoprotein (desmoyokin)	chr19:8989284-9076919	+	0.319156	0.115823	=	-0.0377811	0.847774	=	-0.315145	0.170433	=	-0.572197	0.00686204	=	2793.2	3484.99	2721.01	2245.13	1878.71
Ahnak2	ENSMUSG00000072812	protein_coding	AHNAK nucleoprotein 2	chr12:112772194-112802657	-	0.28351	0.782094	=	2.58122	0.0264503	+	3.2736	0.0110524	+	2.52736	0.0290744	+	16.7341	20.1856	100.207	161.963	96.5623
Ahr	ENSMUSG00000019256	protein_coding	aryl hydrocarbon receptor isoform 2	chr12:35497974-35535038	-	-0.483151	0.624462	=	-1.73562	0.0906942	=	-0.675098	0.555961	=	-1.94968	0.0602872	=	44.4269	31.7696	13.3257	27.827	11.4914
Ahsa1	ENSMUSG00000021037	protein_coding	Activator of 90 kDa heat shock 1	chr12:87266479-87273998	+	1.185	0.0332163	+	0.793208	0.13942	=	0.866644	0.146295	=	0.876154	0.104879	=	29.6302	67.3711	51.3772	54.063	54.4224
Ahsa2	ENSMUSG00000020288	protein_coding	Activator of 90 kDa heat shock 2	chr11:23487882-23498030	-	0.0461597	0.965539	=	0.173847	0.870864	=	-0.135421	0.911408	=	0.237568	0.824376	=	13.6735	14.1601	15.4315	12.4509	16.1269
AI314180	ENSMUSG00000050812	protein_coding	Proteasome-associated	chr4:58798911-58912749	-	0.0270906	0.918716	=	0.184173	0.490735	=	-0.674229	0.0357625	=	0.0111054	0.966607	=	292.474	298.096	332.297	183.287	294.723
AI463229	ENSMUSG00000114828	lincRNA	expressed sequence AI463229	chr13:37657022-37667734	-	4.52009	0.0513274	=	-1.65139	0.310364	=	8.03253	0.00524799	+	3.72183	0.0929549	=	0.0357623	1.33553	0	15.6197	0.760123
AI464131	ENSMUSG00000046312	protein_coding	Myosis-regulating glycosidase	chr4:41495604-41503076	-	-0.435514	0.358785	=	-1.78317	0.000880482	-	0.129489	0.809217	=	0.047552	0.91976	=	103.438	76.5117	30.065	113.183	106.875
AI480526	ENSMUSG00000090086	lincRNA	expressed sequence AI480526	chr5:123133723-123141666	-	-0.826582	0.559121	=	0.170207	0.904317	=	0.524558	0.742922	=	0.470121	0.741419	=	14.3946	8.13303	16.1967	20.7092	19.9366
AI506816	ENSMUSG00000105987	processed_transcript	expressed sequence AI506816	chr5:23698296-23712667	-	1.61106	0.0039852	+	1.26106	0.0187153	+	1.30872	0.0255333	+	0.323813	0.514149	=	39.3711	120.378	94.4163	97.5736	49.3181
AI597479	ENSMUSG00000010290	protein_coding	Ashwin	chr1:43098710-43115947	+	1.36505	0.0738878	=	1.09195	0.144459	=	0.552165	0.496463	=	1.83231	0.0210835	+	17.7181	45.7142	37.7805	25.9693	63.1453
AI606181	ENSMUSG00000074873	protein_coding	expressed sequence AI606181	chr19:41593363-41596158	+	-1.62273	0.313068	=	0.450269	0.777474	=	-0.189481	0.916381	=	1.17351	0.472012	=	8.57486	2.75161	11.7073	7.50371	19.3438
AI987944	ENSMUSG00000056383	protein_coding	expressed sequence AI987944	chr7:41372923-41393379	-	-1.14864	0.479461	=	2.3698	0.179341	=	2.26127	0.22843	=	3.35454	0.0738472	=	3.47626	1.51922	18.0394	16.713	35.7299
Aida	ENSMUSG00000042901	protein_coding	Axin interactor, dorsalization-associated protein	chr1:183296590-183325476	+	-0.277031	0.733265	=	-0.388971	0.632386	=	-0.431038	0.645448	=	-1.73831	0.042341	-	48.6023	40.12	37.128	36.053	14.5464
Aif1l	ENSMUSG00000001864	protein_coding	Allograft inflammatory factor 1-like	chr2:31950139-31973442	+	-0.93874	0.635109	=	1.62938	0.431982	=	4.65937	0.0678143	=	1.63477	0.430176	=	2.6042	1.29197	8.08993	66.0034	8.09552
Aifm1	ENSMUSG00000036932	protein_coding	Apoptosis-inducing factor 1, mitochondrial	chrX:48474944-48513563	-	-1.02585	0.122442	=	-0.618646	0.343003	=	-0.764734	0.314513	=	-0.564222	0.386384	=	93.7759	46.0295	61.0081	55.1954	63.403
Aifm2	ENSMUSG00000020085	protein_coding	Apoptosis-inducing factor 2	chr10:61715263-61739260	+	-1.35909	0.214615	=	-0.341376	0.75059	=	-2.02786	0.130498	=	-0.865506	0.422721	=	39.1634	15.2187	30.9051	9.54312	21.4858
Aig1	ENSMUSG00000019806	protein_coding	Mus musculus androgen-induced 1 (Aig1), transcript variant 2, mRNA.	chr10:13647054-13868980	-	1.23583	0.145061	=	1.06383	0.204534	=	1.3915	0.136256	=	1.0896	0.194433	=	27.4541	64.8218	57.438	72.1363	58.5018
Aimp1	ENSMUSG00000028029	protein_coding	aminoacyl tRNA synthetase complex interacting multifunctional protein 1	chr3:132660499-132684370	-	-0.356075	0.705963	=	0.321289	0.735377	=	0.746382	0.486759	=	-0.0845656	0.928615	=	39.701	30.9695	49.6002	66.6499	37.4411
Aimp2	ENSMUSG00000029610	protein_coding	Aminoacyl tRNA synthase complex-interacting multifunctional protein 2	chr5:143902704-143909847	-	-0.14702	0.901061	=	1.09481	0.369949	=	0.925275	0.490491	=	0.427297	0.719889	=	10.11	9.17156	21.6036	19.2003	13.5935
Aip	ENSMUSG00000024847	protein_coding	AH receptor-interacting protein	chr19:4114446-4125858	-	-0.0981769	0.893254	=	-0.814063	0.270567	=	-1.03666	0.232919	=	-1.2277	0.102763	=	54.9625	51.3277	31.2439	26.7674	23.4648
Airn	ENSMUSG00000078247	antisense	antisense Igf2r RNA	chr17:12741311-12860122	+	0.903263	0.248778	=	0.317154	0.677774	=	-0.105873	0.902526	=	0.167084	0.826038	=	61.8785	115.769	77.1069	57.3841	69.4634
Ajap1	ENSMUSG00000039546	protein_coding	Adherens junction-associated protein 1	chr4:153373221-153482811	-	-1.60128	0.255422	=	-2.16603	0.132922	=	-0.789752	0.623171	=	0.89159	0.527923	=	11.9261	3.89549	2.64688	6.90548	22.1453
Ak1	ENSMUSG00000026817	protein_coding	Adenylate kinase isoenzyme 1	chr2:32621758-32635058	+	-0.123923	0.578762	=	-0.760204	0.00196522	-	-1.18811	0.000112034	-	-0.13095	0.557433	=	649.137	595.875	383.279	284.904	592.807
Ak2	ENSMUSG00000028792	protein_coding	Adenylate kinase 2, mitochondrial	chr4:128991958-129011529	+	-1.38902	0.240203	=	-0.185764	0.872836	=	0.621228	0.637309	=	-1.96824	0.103943	=	27.3574	10.4346	24.0435	42.0923	6.96975
Ak3	ENSMUSG00000024782	protein_coding	GTP:AMP phosphotransferase AK3, mitochondrial	chr19:29020833-29047961	-	0.309099	0.584159	=	-0.288752	0.60636	=	-1.3175	0.0553732	=	-0.424882	0.449282	=	65.5828	81.2671	53.7197	26.2332	48.8504
Ak6	ENSMUSG00000078941	protein_coding	Adenylate kinase isoenzyme 6	chr13:100650979-100666359	+	-2.12593	0.12133	=	0.788777	0.555362	=	0.533501	0.719676	=	0.77476	0.562124	=	7.9391	1.79288	13.7403	11.5168	13.6041
Akap1	ENSMUSG00000018428	protein_coding	A-kinase anchor protein 1, mitochondrial	chr11:88830792-88864586	-	-1.09082	0.00984234	-	-1.6891	0.000236372	-	-1.43572	0.00482393	-	-0.58115	0.147911	=	293.134	137.547	90.9105	108.321	195.946
Akap10	ENSMUSG00000047804	protein_coding	A-kinase anchor protein 10, mitochondrial	chr11:61871307-61930252	-	-0.544364	0.602705	=	-1.02048	0.333013	=	-1.05903	0.391021	=	-1.05838	0.315865	=	48.9795	33.575	24.1108	23.5155	23.5138
Akap11	ENSMUSG00000022016	protein_coding	A kinase (PRKA) anchor protein 11	chr14:78492246-78536808	-	-0.11171	0.648548	=	0.809695	0.0030144	+	0.084597	0.761365	=	0.908942	0.0011292	+	380.966	352.696	667.824	403.969	715.332
Akap12	ENSMUSG00000038587	protein_coding	A-kinase anchor protein 12	chr10:4266380-4359470	+	0.642858	0.169125	=	-2.26092	4.48529e-05	-	-1.39868	0.0144418	-	-1.14002	0.0175209	-	368.208	575.03	76.7305	139.63	167.08
Akap13	ENSMUSG00000066406	protein_coding	A-kinase anchor protein 13	chr7:75455534-75754609	+	0.410817	0.0864006	=	0.404078	0.0912939	=	0.67732	0.0147275	=	0.280964	0.232285	=	394.612	524.617	522.156	631.17	479.476
Akap17b	ENSMUSG00000059708	protein_coding	A-kinase anchor protein 17B	chrX:36608314-36645395	-	2.47848	0.142436	=	3.94235	0.0335007	+	4.68232	0.0201565	+	3.67052	0.0437661	+	0.651061	3.79662	10.4483	17.4601	8.65054
Akap2	ENSMUSG00000038729	protein_coding	A-kinase anchor protein 2	chr4:57717657-57896984	+	0.000147312	0.999903	=	-1.12814	0.339537	=	-2.82694	0.0658804	=	-2.69081	0.0341883	-	9.54682	9.56492	4.34871	1.32664	1.46402
Akap5	ENSMUSG00000021057	protein_coding	A-kinase anchor protein 5	chr12:76324891-76334153	+	0.579732	0.792361	=	-1.01668	0.640656	=	-0.524696	0.834044	=	0.935263	0.674164	=	7.47662	11.1512	3.66993	5.15079	14.2914
Akap6	ENSMUSG00000061603	protein_coding	A kinase (PRKA) anchor protein 6	chr12:52699383-53155599	+	-0.074817	0.77961	=	-2.37782	4.53158e-09	-	0.495001	0.11099	=	0.0740288	0.782202	=	446.085	423.52	85.8818	628.66	469.52
Akap7	ENSMUSG00000039166	protein_coding	Mus musculus A kinase (PRKA) anchor protein 7 (Akap7), transcript variant 2, mRNA.	chr10:25169090-25307870	-	-0.912173	0.536316	=	-0.0985492	0.946613	=	-2.62182	0.163521	=	-0.0755913	0.959038	=	17.5209	9.27869	16.358	2.80404	16.6188
Akap8	ENSMUSG00000024045	protein_coding	A-kinase anchor protein 8	chr17:32303676-32321153	-	-0.0538601	0.916727	=	0.334279	0.520199	=	-0.206596	0.725936	=	0.0174854	0.972919	=	80.4535	77.5341	101.363	69.709	81.4034
Akap8l	ENSMUSG00000002625	protein_coding	A-kinase anchoring protein 8 like	chr17:32321425-32350581	-	-1.00588	0.185798	=	0.111649	0.881572	=	0.221635	0.794139	=	0.348847	0.643473	=	53.9997	26.7575	58.3645	62.9896	68.7882
Akap9	ENSMUSG00000040407	protein_coding	A-kinase anchoring protein 9	chr5:3928054-4081310	+	0.0485451	0.820631	=	0.381464	0.0854798	=	0.0364924	0.880788	=	0.203284	0.347477	=	371.093	383.759	483.436	380.649	427.239
Akip1	ENSMUSG00000031023	protein_coding	A-kinase-interacting protein 1	chr7:109703690-109712189	+	-3.40068	0.0292242	=	1.49253	0.289444	=	4.65196	0.00962434	+	3.43195	0.0311549	+	1.74593	0.142054	4.96228	44.5854	19.1226
Akirin1	ENSMUSG00000023075	protein_coding	Akirin-1	chr4:123734559-123750345	-	-1.31015	0.437603	=	-0.777635	0.641189	=	0.230486	0.903244	=	-2.43457	0.164065	=	15.74	6.40342	9.17087	18.4715	2.9022
Akirin2	ENSMUSG00000028291	protein_coding	Akirin-2	chr4:34550937-34566908	+	0.00347434	0.998135	=	0.520466	0.729078	=	-1.57281	0.379665	=	-0.761718	0.608226	=	21.6213	21.631	31.0076	7.24769	12.7411
Akna	ENSMUSG00000039158	protein_coding	AT-hook-containing transcription factor	chr4:63367125-63403354	-	-0.253456	0.83057	=	0.892157	0.462793	=	0.216883	0.872038	=	-0.0609665	0.95899	=	24.363	20.3973	45.2242	28.314	23.3616
Akr1a1	ENSMUSG00000028692	protein_coding	Alcohol dehydrogenase	chr4:116636510-116651680	-	-0.160765	0.667415	=	0.0678244	0.856216	=	0.24637	0.56263	=	-0.0716969	0.847847	=	162.025	144.938	169.756	192.256	154.182
Akr1b10	ENSMUSG00000061758	protein_coding	aldo-keto reductase family 1, member B10 (aldose reductase)	chr6:34384218-34396950	+	0.414172	0.736646	=	-0.859622	0.482367	=	-0.351652	0.801898	=	0.179676	0.883355	=	30.4556	40.5997	16.7395	23.8784	34.4938
Akr1b3	ENSMUSG00000001642	protein_coding	Aldose reductase	chr6:34302434-34317478	-	-0.0368821	0.92836	=	-0.399297	0.333441	=	0.2335	0.616665	=	0.0576427	0.888314	=	101.788	99.2687	77.1848	119.704	105.938
Akr1e1	ENSMUSG00000045410	protein_coding	1,5-anhydro-D-fructose reductase	chr13:4590750-4609174	-	0.368762	0.798904	=	-0.151896	0.915709	=	-0.689791	0.67862	=	-0.201309	0.888389	=	18.4325	23.823	16.5782	11.3944	16.0252
Akt1	ENSMUSG00000001729	protein_coding	Mus musculus thymoma viral proto-onco 1 (Akt1), transcript variant 3, mRNA.	chr12:112653821-112674884	-	-0.325214	0.571691	=	0.62872	0.284664	=	0.479134	0.463325	=	-0.281631	0.623765	=	84.1037	67.1589	130	117.197	69.1771
Akt1s1	ENSMUSG00000011096	protein_coding	Proline-rich AKT1 substrate 1	chr7:44848991-44855421	+	0.652582	0.462918	=	0.921534	0.305412	=	0.550585	0.578225	=	0.727256	0.414299	=	28.6349	45.1434	54.2419	41.9603	47.4256
Akt2	ENSMUSG00000004056	protein_coding	Mus musculus thymoma viral proto-onco 2 (Akt2), transcript variant 4, mRNA.	chr7:27591552-27640826	+	0.501359	0.0732038	=	0.0419199	0.875963	=	0.333489	0.278543	=	-0.282936	0.295796	=	246.531	349.095	253.843	310.679	202.664
Akt2-ps	ENSMUSG00000084347	processed_pseudogene	thymoma viral proto-oncogene 2, pseudogene	chr11:16514533-16515981	+	0.439355	0.569634	=	-0.396649	0.603514	=	-0.0455126	0.958232	=	-0.962031	0.213938	=	2.18989	2.98173	1.65574	2.12515	1.11491
Akt3	ENSMUSG00000019699	protein_coding	RAC-gamma serine/threonine-protein kinase	chr1:177020073-177258203	-	-0.271436	0.728064	=	-0.00656203	0.993298	=	-0.194189	0.827799	=	0.611219	0.441748	=	31.5223	26.1057	31.3568	27.5173	48.1601
Aktip	ENSMUSG00000031667	protein_coding	Mus musculus thymoma viral proto-onco 1 interacting protein (Aktip), transcript variant 6, mRNA.	chr8:91111784-91199976	-	0.760554	0.318966	=	0.0977225	0.895722	=	1.85041	0.0371097	+	0.312647	0.676374	=	26.0677	44.1647	27.9005	94.0545	32.3733
Alad	ENSMUSG00000028393	protein_coding	Delta-aminolevulinic acid dehydratase	chr4:62509169-62519918	-	0.488805	0.692078	=	0.422709	0.73151	=	0.325437	0.814273	=	-0.304252	0.802878	=	27.3452	38.3934	36.7088	34.286	22.1315
Alas1	ENSMUSG00000032786	protein_coding	5-aminolevulinate synthase, nonspecific, mitochondrial	chr9:106233455-106248654	-	0.318912	0.369957	=	-0.878811	0.0178974	-	-0.840125	0.0480262	-	0.161791	0.646257	=	144.166	179.715	78.3634	80.5137	161.246
Alas2	ENSMUSG00000025270	protein_coding	5-aminolevulinate synthase, erythroid-specific, mitochondrial	chrX:150547375-150570638	+	0.200287	0.883864	=	-0.66283	0.627395	=	-0.162729	0.91697	=	-1.46512	0.290772	=	15.0199	17.2472	9.49915	13.4289	5.43499
Aldh16a1	ENSMUSG00000007833	protein_coding	aldehyde dehydrogenase 16 family, member A1	chr7:45140684-45154584	-	0.936985	0.626584	=	1.5157	0.441813	=	1.24954	0.559273	=	0.421376	0.824305	=	4.86546	9.28153	13.925	11.5861	6.51086
Aldh18a1	ENSMUSG00000025007	protein_coding	Delta-1-pyrroline-5-carboxylate synthase Glutamate 5-kinase Gamma-glutamyl phosphate reductase	chr19:40550257-40588463	-	2.28749	0.134069	=	1.21108	0.400371	=	0.876907	0.577715	=	1.26317	0.381379	=	7.65571	37.5579	17.7765	14.0733	18.4222
Aldh1a1	ENSMUSG00000053279	protein_coding	Retinal dehydrogenase 1	chr19:20492715-20643462	+	0.253936	0.751509	=	0.974261	0.238337	=	-2.54864	0.0162232	-	-0.850665	0.290393	=	54.9676	65.5316	108.01	9.3582	30.4575
Aldh1a2	ENSMUSG00000013584	protein_coding	Retinal dehydrogenase 2	chr9:71215789-71296243	+	-2.96519	0.0355064	-	-3.34491	0.0205566	-	0.367858	0.801114	=	-1.73467	0.189334	=	72.6017	9.24249	7.10969	93.7034	21.8119
Aldh1a3	ENSMUSG00000015134	protein_coding	Aldehyde dehydrogenase family 1 member A3	chr7:66390890-66427517	-	-0.631913	0.699831	=	0.592825	0.721275	=	-1.00269	0.602102	=	-1.33127	0.420986	=	15.8153	10.192	23.8622	7.87491	6.27206
Aldh2	ENSMUSG00000029455	protein_coding	Aldehyde dehydrogenase, mitochondrial	chr5:121566027-121593824	-	0.218803	0.469437	=	0.162712	0.589321	=	0.886921	0.0139797	+	0.322799	0.289502	=	210.605	245.145	235.861	389.539	263.448
Aldh3a2	ENSMUSG00000010025	protein_coding	Fatty aldehyde dehydrogenase	chr11:61223417-61267464	-	0.199585	0.809904	=	1.34593	0.124064	=	0.205787	0.82645	=	0.809973	0.339382	=	27.8149	31.8539	70.7651	32.0662	48.7829
Aldh3b1	ENSMUSG00000024885	protein_coding	Aldehyde dehydrogenase family 3 member B1	chr19:3913493-3929761	-	-6.51185	0.00610662	-	-0.299395	0.864949	=	1.66687	0.409478	=	-0.768761	0.662535	=	13.8758	0.119975	11.299	44.1644	8.15865
Aldh4a1	ENSMUSG00000028737	protein_coding	Delta-1-pyrroline-5-carboxylate dehydrogenase, mitochondrial	chr4:139622866-139649690	+	0.0363551	0.975823	=	-0.867244	0.470282	=	-0.930482	0.507315	=	-1.24846	0.302695	=	31.5004	32.3272	17.254	16.5262	13.2342
Aldh6a1	ENSMUSG00000021238	protein_coding	Methylmalonate-semialdehyde dehydrogenase	chr12:84430717-84451004	-	0.381748	0.400798	=	0.01854	0.967019	=	-0.917315	0.0884489	=	-0.772814	0.0928684	=	125.577	163.623	127.217	66.5609	73.4598
Aldh7a1	ENSMUSG00000053644	protein_coding	Alpha-aminoadipic semialdehyde dehydrogenase	chr18:56509687-56572951	-	-0.585549	0.556724	=	-1.4293	0.160841	=	-1.64575	0.17598	=	-0.736254	0.460765	=	45.3422	30.164	16.7908	14.465	27.2006
Aldh9a1	ENSMUSG00000026687	protein_coding	aldehyde dehydrogenase 9 family member A1	chr1:167349991-167368532	+	1.14401	0.382505	=	0.103304	0.935065	=	-1.76202	0.253671	=	-0.131213	0.917337	=	20.7624	45.9113	22.2808	6.0671	18.9373
Aldoa	ENSMUSG00000030695	protein_coding	Fructose-bisphosphate aldolase A	chr7:126795234-126800751	-	-0.103425	0.667828	=	-0.561204	0.0262525	=	-0.312781	0.263003	=	-0.325567	0.182989	=	1268.78	1181.23	859.89	1021.56	1012.46
Aldoart1	ENSMUSG00000059343	protein_coding	aldolase 1 A, retrogene 1	chr4:72850583-72852634	-	-0.160685	0.829335	=	-0.803444	0.285456	=	-0.541833	0.529652	=	-0.877545	0.243996	=	3.88981	3.47781	2.22078	2.67023	2.10742
Aldoart2	ENSMUSG00000063129	protein_coding	aldolase 1 A, retrogene 2	chr12:55565239-55566896	+	0.30336	0.673575	=	-0.0578653	0.935442	=	0.0229888	0.977494	=	-0.557338	0.436397	=	2.03886	2.52106	1.95921	2.08039	1.37892
Alg1	ENSMUSG00000039427	protein_coding	Chitobiosyldiphosphodolichol beta-mannosyltransferase	chr16:5233621-5244912	+	0.747282	0.648837	=	3.96769	0.0426408	+	1.51665	0.409698	=	2.80552	0.122092	=	1.59956	2.69005	25.4982	4.62486	11.3901
Alg13	ENSMUSG00000041718	protein_coding	Putative bifunctional UDP-N-acetylglucosamine transferase and deubiquitinase ALG13	chrX:144317804-144374450	+	0.0896028	0.946201	=	1.17888	0.390324	=	1.02227	0.497051	=	1.71023	0.224961	=	7.0036	7.42556	15.8665	14.2337	22.9482
Alg14	ENSMUSG00000039887	protein_coding	UDP-N-acetylglucosamine transferase subunit ALG14 homolog	chr3:121291773-121363094	+	0.183202	0.844903	=	0.775621	0.416058	=	0.52863	0.617203	=	1.15784	0.233401	=	38.0627	43.1905	65.1743	54.8148	84.893
Alg2	ENSMUSG00000039740	protein_coding	Alpha-1,3/1,6-mannosyltransferase ALG2	chr4:47465067-47474333	-	-0.680079	0.480053	=	-0.361079	0.70679	=	-0.555256	0.617137	=	-0.266904	0.780912	=	35.199	21.9196	27.3912	23.9316	29.2464
Alg3	ENSMUSG00000033809	protein_coding	Mus musculus asparagine-linked glycosylation 3 (alpha-1,3-mannosyltransferase) (Alg3), transcript variant 3, mRNA.	chr16:20605451-20610768	-	1.57065	0.277234	=	2.93527	0.0618181	=	2.06443	0.196161	=	0.2513	0.85527	=	6.10834	18.1529	46.8953	25.6447	7.27929
Alg5	ENSMUSG00000036632	protein_coding	Dolichyl-phosphate beta-glucosyltransferase	chr3:54735539-54751318	+	0.412565	0.77028	=	-0.0337029	0.980808	=	-0.711201	0.66166	=	-0.176014	0.899857	=	18.8842	25.1551	18.438	11.5144	16.6929
Alg6	ENSMUSG00000073792	protein_coding	Dolichyl pyrophosphate Man9GlcNAc2 alpha-1,3-glucosyltransferase	chr4:99715664-99763460	+	1.87872	0.248887	=	2.2504	0.176396	=	1.24762	0.472102	=	2.26958	0.173032	=	4.8967	17.9949	23.401	11.6513	23.6627
Alg9	ENSMUSG00000032059	protein_coding	Alpha-1,2-mannosyltransferase ALG9	chr9:50775019-50843542	+	-0.437485	0.758914	=	-1.47543	0.309192	=	1.08074	0.505066	=	0.142493	0.920655	=	9.28968	6.86229	3.35578	19.6753	10.2685
Alkbh1	ENSMUSG00000079036	protein_coding	Nucleic acid dioxygenase ALKBH1	chr12:87425840-87444017	-	0.994704	0.324315	=	1.03818	0.30448	=	1.24645	0.266039	=	-0.0569895	0.953507	=	24.671	49.1931	50.6753	58.5795	23.7132
Alkbh3	ENSMUSG00000040174	protein_coding	Alpha-ketoglutarate-dependent dioxygenase alkB homolog 3	chr2:93980550-94010807	-	-0.774263	0.183553	=	-0.565347	0.327029	=	-0.450268	0.496293	=	-1.04908	0.0759082	=	90.006	52.68	60.8331	65.8389	43.4955
Alkbh5	ENSMUSG00000042650	protein_coding	RNA demethylase ALKBH5	chr11:60536381-60558512	+	-0.0264756	0.935298	=	-0.528458	0.113081	=	-0.289237	0.44138	=	-0.4542	0.170386	=	160.726	157.723	111.416	131.569	117.284
Alkbh6	ENSMUSG00000042831	protein_coding	Alpha-ketoglutarate-dependent dioxygenase alkB homolog 6	chr7:30308717-30314304	+	1.59816	0.305477	=	1.57282	0.312385	=	1.65779	0.328951	=	0.0934872	0.949668	=	6.14574	18.6846	18.3398	19.4764	6.56543
Alkbh7	ENSMUSG00000002661	protein_coding	Alpha-ketoglutarate-dependent dioxygenase alkB homolog 7, mitochondrial	chr17:56997339-56999322	+	0.441562	0.760664	=	-1.59234	0.276341	=	0.312945	0.847707	=	0.71179	0.625841	=	9.00565	12.2431	2.96492	11.2036	14.7619
Alkbh8	ENSMUSG00000025899	protein_coding	Alkylated DNA repair 8	chr9:3335140-3391154	+	-0.403058	0.700045	=	-0.705159	0.501	=	0.238223	0.841109	=	-1.11077	0.293448	=	47.02	35.6541	28.8093	55.4921	21.7522
Alms1	ENSMUSG00000063810	protein_coding	Alstrom syndrome	chr6:85587531-85702753	+	0.144659	0.940229	=	2.1384	0.300457	=	2.45013	0.274421	=	1.6778	0.405765	=	5.61805	6.25716	24.7385	30.7147	17.9605
Alox5	ENSMUSG00000025701	protein_coding	Arachidonate 5-lipoxygenase	chr6:116410077-116461178	-	1.13965	0.573608	=	3.75013	0.0995326	=	5.53616	0.0338591	+	3.44919	0.122875	=	0.468171	1.07868	6.42781	22.2322	5.20623
Alox5ap	ENSMUSG00000060063	protein_coding	Arachidonate 5-lipoxygenase-activating protein	chr5:149264767-149288153	+	1.3213	0.532456	=	0.201153	0.921738	=	1.6197	0.487154	=	-0.631448	0.756544	=	4.00165	10.0413	4.60112	12.3607	2.58431
Alpk1	ENSMUSG00000028028	protein_coding	alpha kinase 1	chr3:127670310-127780527	-	-0.490146	0.766482	=	-1.06238	0.521575	=	-0.908205	0.638075	=	-1.12629	0.497265	=	25.9913	18.5312	12.4318	13.8499	11.9028
Alpk2	ENSMUSG00000032845	protein_coding	Alpha-protein kinase 2	chr18:65265529-65393888	-	0.139295	0.797362	=	-0.710065	0.195319	=	-1.37482	0.0400039	-	-1.67734	0.0046379	-	396.489	436.999	242.382	152.835	123.915
Alpk3	ENSMUSG00000038763	protein_coding	alpha kinase 3	chr7:81057600-81105612	+	-0.084173	0.709757	=	-1.10125	4.54702e-05	-	-0.544062	0.0450818	=	-0.0328212	0.884527	=	808.758	762.809	376.937	554.73	790.539
Alpl	ENSMUSG00000028766	protein_coding	Alkaline phosphatase, tissue-nonspecific isozyme	chr4:137741733-137796384	-	3.29524	0.00521906	+	-1.78692	0.0779971	=	-1.92796	0.11057	=	-1.0656	0.276628	=	37.7904	371.308	10.9251	9.86801	18.0484
Als2	ENSMUSG00000026024	protein_coding	Alsin	chr1:59162926-59237231	-	-0.12106	0.864777	=	-0.366829	0.605993	=	0.192798	0.811409	=	0.199476	0.779921	=	63.531	58.3675	49.2504	72.6753	72.9866
Alyref	ENSMUSG00000025134	protein_coding	THO complex subunit 4	chr11:120592121-120598365	-	0.533015	0.633795	=	1.0771	0.346042	=	1.1046	0.380874	=	-0.101682	0.926663	=	13.8566	20.0226	29.2702	29.8445	12.9106
Amacr	ENSMUSG00000022244	protein_coding	Alpha-methylacyl-CoA racemase	chr15:10981756-10996626	+	0.611674	0.643368	=	-0.1909	0.883407	=	1.16826	0.430989	=	-0.0214786	0.986844	=	22.7351	34.7801	19.9523	51.1466	22.3896
Ambra1	ENSMUSG00000040506	protein_coding	Activating molecule in BECN1-regulated autophagy protein 1	chr2:91730134-91918849	+	-0.746326	0.117741	=	-0.36656	0.433602	=	-0.679892	0.214993	=	-0.769156	0.107272	=	138.927	82.7451	107.717	86.709	81.487
Amd1	ENSMUSG00000075232	protein_coding	S-adenosylmethionine decarboxylase proenzyme 1 S-adenosylmethionine decarboxylase 1 alpha chain S-adenosylmethionine decarboxylase 1 beta chain	chr10:40287458-40302186	-	-1.44846	0.225363	=	-2.53554	0.0441241	-	-1.92149	0.184335	=	-1.73348	0.151147	=	42.6728	15.6179	7.34359	11.2288	12.8227
Amdhd2	ENSMUSG00000036820	protein_coding	N-acetylglucosamine-6-phosphate deacetylase	chr17:24155833-24163766	-	0.840096	0.619714	=	1.60304	0.358568	=	0.566666	0.762859	=	1.36279	0.430027	=	5.72739	10.2333	17.4011	8.46561	14.7439
Amer1	ENSMUSG00000050332	protein_coding	APC membrane recruitment protein 1	chrX:95420318-95444872	-	0.738306	0.590627	=	0.253281	0.851742	=	0.407132	0.790087	=	1.42304	0.313744	=	15.0412	25.0368	17.9267	19.9673	40.3748
Amfr	ENSMUSG00000031751	protein_coding	E3 ubiquitin-protein ligase AMFR	chr8:93971588-94012842	-	-0.0115505	0.975671	=	-0.0437217	0.908039	=	-0.644908	0.14911	=	-0.626855	0.105756	=	109.469	108.657	106.22	70.0369	70.9002
Amigo1	ENSMUSG00000050947	protein_coding	Amphoterin-induced protein 1	chr3:108186335-108192286	+	-0.782702	0.256598	=	-0.381141	0.576596	=	1.04958	0.181743	=	0.672684	0.334954	=	27.1504	15.7596	20.8264	56.2517	43.2934
Ammecr1	ENSMUSG00000042225	protein_coding	AMME syndrome candidate 1 protein homolog	chrX:142851146-142966728	-	1.62027	0.13767	=	1.09996	0.299029	=	2.51269	0.0418582	+	1.94074	0.0815685	=	7.18864	22.1846	15.4455	41.1635	27.6773
Ammecr1l	ENSMUSG00000041915	protein_coding	AMMECR1-like protein	chr18:31759824-31784071	+	-1.22515	0.322996	=	0.807898	0.517583	=	-0.247686	0.859538	=	0.518914	0.674741	=	22.6323	9.75495	39.6793	19.067	32.4839
Amn1	ENSMUSG00000068250	protein_coding	antagonist of mitotic exit network 1	chr6:149157147-149188712	-	-1.34885	0.151743	=	-0.74409	0.419456	=	-1.19231	0.275821	=	-0.766575	0.405799	=	67.9721	26.7234	40.5386	29.7114	39.9659
Amot	ENSMUSG00000041688	protein_coding	Angiomotin	chrX:145446425-145505181	-	0.435275	0.260405	=	-0.900471	0.0239065	-	0.00623498	0.988468	=	0.579671	0.138755	=	156.245	211.212	83.6758	156.916	233.446
Amotl1	ENSMUSG00000013076	protein_coding	Angiomotin-like protein 1	chr9:14541966-14645056	-	-0.0436576	0.821061	=	-0.458751	0.0237058	=	-0.799489	0.00136462	-	0.101249	0.601383	=	1307.55	1268.53	951.48	751.253	1402.58
Amotl2	ENSMUSG00000032531	protein_coding	Angiomotin-like protein 2	chr9:102716672-102733418	+	0.405328	0.55284	=	0.91233	0.192969	=	-0.580255	0.459075	=	-0.0740965	0.912637	=	56.0063	74.1412	105.435	37.39	53.2005
Ampd1	ENSMUSG00000070385	protein_coding	AMP deaminase 1	chr3:103074014-103099720	+	-0.356369	0.253314	=	-1.41601	0.000100609	-	-0.209069	0.554884	=	-0.211642	0.494055	=	484.957	378.947	181.762	419.546	418.785
Ampd2	ENSMUSG00000027889	protein_coding	Mus musculus adenosine monophosphate deaminase 2 (Ampd2), transcript variant 4, mRNA.	chr3:108074062-108086651	-	0.0321359	0.978493	=	-0.862649	0.470044	=	-0.640068	0.642553	=	-0.0848332	0.943187	=	24.0511	24.5419	13.1963	15.4004	22.6668
Ampd3	ENSMUSG00000005686	protein_coding	AMP deaminase 3	chr7:110768206-110812405	+	0.580098	0.0860637	=	1.33003	0.000487127	+	-0.0454568	0.902103	=	-1.00099	0.00448946	-	279.367	417.832	702.303	270.595	139.553
Amt	ENSMUSG00000032607	protein_coding	Aminomethyltransferase, mitochondrial	chr9:108296853-108302302	+	-8.44406	0.00191295	-	-3.08478	0.113023	=	-1.23711	0.563071	=	-1.74363	0.34338	=	16.9061	0.0215328	1.95901	7.16392	5.03096
Amy1	ENSMUSG00000074264	protein_coding	Alpha-amylase 1	chr3:113555710-113606699	-	0.740438	0.710509	=	0.0471525	0.980835	=	-9.39854	0.0115965	-	-1.47059	0.457483	=	12.8038	21.4718	13.2258	0	4.60069
Amz2	ENSMUSG00000020610	protein_coding	archaelysin family metallopeptidase 2	chr11:109425946-109452813	+	0.205586	0.797666	=	0.0648226	0.935396	=	-0.0165992	0.98544	=	0.209134	0.794199	=	45.8731	52.8652	48.0013	45.3499	53.0449
Anapc1	ENSMUSG00000014355	protein_coding	Anaphase-promoting complex subunit 1	chr2:128610104-128687391	-	-0.610997	0.117041	=	-0.356095	0.353265	=	-0.0104394	0.980818	=	-0.230981	0.545232	=	186.279	121.89	145.61	184.998	158.72
Anapc10	ENSMUSG00000036977	protein_coding	Mus musculus anaphase promoting complex subunit 10 (Anapc10), transcript variant 4, mRNA.	chr8:79711820-79779059	+	-2.05449	0.251162	=	-1.27446	0.466437	=	-2.1494	0.31769	=	-0.468154	0.787294	=	26.4576	6.30402	10.908	5.90973	19.1143
Anapc11	ENSMUSG00000025135	protein_coding	Anaphase-promoting complex subunit 11	chr11:120598421-120608198	+	-0.78086	0.306603	=	0.586069	0.446871	=	-0.40661	0.641072	=	-0.538139	0.478358	=	50.4887	29.3012	75.8202	38.0902	34.7743
Anapc13	ENSMUSG00000035048	protein_coding	Anaphase-promoting complex subunit 13	chr9:102626296-102634425	+	0.918744	0.367498	=	1.17515	0.254904	=	1.15562	0.307805	=	1.65824	0.118574	=	9.30773	17.604	21.0318	20.7444	29.4115
Anapc15	ENSMUSG00000030649	protein_coding	Anaphase-promoting complex subunit 15	chr7:101863715-101901849	+	1.74274	0.381606	=	2.75672	0.190199	=	4.1789	0.0799835	=	2.72198	0.194732	=	1.35897	4.60464	9.43651	25.2553	9.19107
Anapc16	ENSMUSG00000020107	protein_coding	Anaphase-promoting complex subunit 16	chr10:59987409-60003135	-	-0.21473	0.771064	=	0.996229	0.19435	=	0.160836	0.848025	=	0.296326	0.689999	=	40.0506	34.4511	79.9549	44.8473	49.194
Anapc2	ENSMUSG00000026965	protein_coding	Anaphase-promoting complex subunit 2	chr2:25272478-25285915	+	0.171983	0.826738	=	0.165745	0.832803	=	-0.44452	0.621997	=	0.0286878	0.970776	=	57.8729	65.3233	64.9594	42.4739	59.0519
Anapc4	ENSMUSG00000029176	protein_coding	Anaphase-promoting complex subunit 4	chr5:52834012-52867797	+	-1.07757	0.213665	=	-0.522021	0.5412	=	0.694397	0.474366	=	-0.954198	0.268705	=	67.1169	31.6562	46.7119	108.628	34.6278
Anapc5	ENSMUSG00000029472	protein_coding	Anaphase-promoting complex subunit 5	chr5:122787459-122821339	-	0.34018	0.312138	=	0.0895725	0.787213	=	-1.19713	0.00472762	-	-0.238946	0.471875	=	153.229	194.102	163.069	66.7175	129.853
Anapc7	ENSMUSG00000029466	protein_coding	Anaphase-promoting complex subunit 7	chr5:122421693-122444912	+	-0.788033	0.456155	=	0.328467	0.75693	=	-0.708894	0.562778	=	-0.0850608	0.935664	=	38.7763	22.3919	48.6968	23.6927	36.5621
Angel1	ENSMUSG00000021257	protein_coding	1	chr12:86700502-86726460	-	-1.21333	0.444204	=	-0.996379	0.527071	=	-0.629925	0.728801	=	0.797973	0.618339	=	11.2029	4.84895	5.59602	7.20944	19.486
Angel2	ENSMUSG00000026634	protein_coding	Mus musculus angel homolog 2 (Angel2), transcript variant 3, mRNA.	chr1:190925112-190946962	+	0.438637	0.556199	=	0.530268	0.478176	=	-0.24047	0.775561	=	0.665902	0.375979	=	28.8904	39.1855	41.7365	24.428	45.8836
Angpt1	ENSMUSG00000022309	protein_coding	Angiopoietin-1	chr15:42424723-42676977	-	1.48254	0.196265	=	-0.858369	0.430812	=	-0.286345	0.817945	=	0.00980586	0.992795	=	20.4824	57.2307	11.2538	16.784	20.6084
Angpt2	ENSMUSG00000031465	protein_coding	Angiopoietin-2	chr8:18690263-18741562	-	-2.78022	0.153732	=	-0.762715	0.678021	=	-3.70698	0.136881	=	-1.49857	0.420316	=	25.0748	3.58482	14.7597	1.86863	8.86874
Angptl1	ENSMUSG00000033544	protein_coding	Angiopoietin-related protein 1	chr1:156838562-156861078	+	-0.40844	0.833413	=	-0.569347	0.769513	=	0.657398	0.765369	=	2.54129	0.236167	=	5.51566	4.10184	3.69693	8.69643	32.1988
Angptl2	ENSMUSG00000004105	protein_coding	Angiopoietin-related protein 2	chr2:33216069-33247717	+	0.794066	0.0971847	=	-1.49654	0.00302644	-	0.137581	0.791569	=	0.2816	0.541872	=	195.157	338.53	69.113	214.655	237.244
Angptl4	ENSMUSG00000002289	protein_coding	Angiopoietin-related protein 4	chr17:33773750-33781575	-	0.994991	0.207456	=	2.18847	0.0116405	+	-0.957975	0.286778	=	-1.87605	0.0213344	-	61.9368	123.477	282.353	32.0177	16.8908
Angptl7	ENSMUSG00000028989	protein_coding	Angiopoietin-related protein 7	chr4:148495183-148500460	-	1.18922	0.407722	=	4.62751	0.00944639	+	-2.05993	0.231801	=	-1.06746	0.446937	=	7.76055	17.6729	191.847	1.73084	3.66282
Ank	ENSMUSG00000022265	protein_coding	Progressive ankylosis protein	chr15:27466677-27594909	+	0.348016	0.26615	=	-0.831092	0.0112165	-	-0.181684	0.605765	=	-0.157171	0.60935	=	157.776	200.694	88.6709	139.129	141.447
Ank1	ENSMUSG00000031543	protein_coding	Ankyrin-1	chr8:22974844-23150497	+	-0.496561	0.281554	=	-1.07038	0.025998	-	-1.62647	0.00602919	-	0.0466505	0.918773	=	180.229	127.617	85.884	58.2656	186.131
Ank2	ENSMUSG00000032826	protein_coding	Ankyrin-2	chr3:126921612-127499350	-	0.545897	0.0948818	=	-0.212585	0.500136	=	-0.240223	0.506152	=	0.407584	0.205284	=	205.084	299.432	176.874	173.643	271.993
Ank3	ENSMUSG00000069601	protein_coding	Ankyrin-3	chr10:69398773-70027438	+	-0.0528605	0.784073	=	-0.316925	0.108511	=	-0.162153	0.464013	=	0.0826268	0.669266	=	1087.49	1048.43	873.014	971.934	1151.61
Ankfy1	ENSMUSG00000020790	protein_coding	Rabankyrin-5	chr11:72690006-72772146	+	-0.12001	0.779115	=	-0.39705	0.356107	=	-0.534158	0.284067	=	-0.3695	0.389879	=	115.603	106.44	87.7738	79.788	89.4839
Ankhd1	ENSMUSG00000024483	protein_coding	ankyrin repeat and KH domain containing 1	chr18:36559987-36665917	+	-0.331259	0.195808	=	-0.348052	0.174679	=	-0.366158	0.213107	=	-0.665189	0.0130913	=	238.465	189.55	187.364	185.005	150.36
Ankib1	ENSMUSG00000040351	protein_coding	Ankyrin repeat and IBR domain-containing protein 1	chr5:3690000-3802925	-	-0.953072	0.201323	=	-0.138985	0.849875	=	-1.32131	0.137085	=	-0.981884	0.188335	=	73.485	37.8921	66.7265	29.3346	37.1842
Ankle2	ENSMUSG00000029501	protein_coding	Ankyrin repeat and LEM domain-containing protein 2	chr5:110231004-110256651	+	0.91123	0.126567	=	0.789388	0.181539	=	-0.206473	0.752046	=	0.213093	0.710336	=	35.6072	66.9844	61.513	30.8294	41.2594
Ankmy2	ENSMUSG00000036188	protein_coding	Ankyrin repeat and MYND domain-containing protein 2	chr12:36157114-36197291	+	-3.39415	0.0999937	=	-1.07654	0.569804	=	-0.720179	0.74225	=	0.93846	0.627381	=	12.5788	1.13369	5.94659	7.59973	24.1118
Ankrd1	ENSMUSG00000024803	protein_coding	Ankyrin repeat domain-containing protein 1	chr19:36111965-36119844	-	-0.841679	0.421479	=	-1.93937	0.0755372	=	1.14021	0.338156	=	-4.81659	0.000368282	-	282.415	157.95	73.5655	622.508	10.0364
Ankrd10	ENSMUSG00000031508	protein_coding	Ankyrin repeat domain-containing protein 10	chr8:11611583-11635757	-	-0.686828	0.0539646	=	-0.320571	0.354164	=	1.18056	0.00518686	+	-0.397298	0.252777	=	248.345	154.457	198.845	562.89	188.565
Ankrd11	ENSMUSG00000035569	protein_coding	Ankyrin repeat domain-containing protein 11	chr8:122883822-123042277	-	0.117719	0.613555	=	0.813418	0.00185205	+	-0.256456	0.33862	=	-0.222992	0.339986	=	296.457	321.755	521.092	248.204	254.04
Ankrd12	ENSMUSG00000034647	protein_coding	ankyrin repeat domain 12	chr17:65967501-66077089	-	0.593939	0.188901	=	-0.0598636	0.891575	=	0.458867	0.360164	=	0.766027	0.0949857	=	54.28	81.9409	52.0483	74.6252	92.332
Ankrd13a	ENSMUSG00000041870	protein_coding	Ankyrin repeat domain-containing protein 13A	chr5:114774677-114806200	+	3.05436	0.00272685	+	2.75567	0.00542431	+	2.52007	0.0142061	+	1.7754	0.0513277	=	8.66645	72.3092	58.707	49.8662	29.7748
Ankrd13b	ENSMUSG00000037907	protein_coding	Ankyrin repeat domain-containing protein 13B	chr11:77470485-77489678	-	0.26314	0.833444	=	0.0806016	0.948491	=	-0.702336	0.626952	=	-0.250339	0.840423	=	30.9732	37.1175	32.7882	19.0063	26.0394
Ankrd13c	ENSMUSG00000039988	protein_coding	Ankyrin repeat domain-containing protein 13C	chr3:157947239-158008034	+	0.3567	0.632398	=	-0.542989	0.463758	=	-0.394786	0.642623	=	-0.553598	0.454989	=	51.3478	65.7768	35.2506	39.0659	34.9763
Ankrd16	ENSMUSG00000047909	protein_coding	Ankyrin repeat domain-containing protein 16	chr2:11777876-11790329	+	-0.0878343	0.922809	=	0.46298	0.61336	=	-0.870029	0.413002	=	-0.629659	0.487942	=	45.3365	42.6512	62.4906	24.8272	29.2809
Ankrd17	ENSMUSG00000055204	protein_coding	Ankyrin repeat domain-containing protein 17	chr5:90227166-90366577	-	-0.088905	0.733457	=	-0.240767	0.359279	=	-0.624017	0.0468369	=	-0.2144	0.413494	=	338.305	318.003	286.335	219.421	291.572
Ankrd2	ENSMUSG00000025172	protein_coding	Ankyrin repeat domain-containing protein 2	chr19:42036038-42045110	+	0.363929	0.138034	=	1.14538	7.69438e-05	+	-0.932346	0.00234944	-	-0.740535	0.00422846	=	542.385	698.169	1199.85	284.323	324.625
Ankrd23	ENSMUSG00000067653	protein_coding	Ankyrin repeat domain-containing protein 23	chr1:36530188-36536883	-	0.11585	0.768502	=	-0.139052	0.723094	=	-0.609474	0.186324	=	-0.973494	0.0188853	-	86.4738	93.7657	78.5573	56.6509	44.0177
Ankrd24	ENSMUSG00000054708	protein_coding	Ankyrin repeat domain-containing protein 24	chr10:81628540-81647610	+	-1.12275	0.497791	=	-1.7564	0.296916	=	-0.933398	0.62845	=	-1.39885	0.400917	=	21.7906	9.96995	6.44517	11.411	8.24882
Ankrd26	ENSMUSG00000007827	protein_coding	NA	chr6:118501308-118562226	-	0.135979	0.925416	=	-1.2557	0.390357	=	0.0628645	0.969587	=	0.845231	0.567799	=	18.7314	20.5331	7.82569	19.5684	33.6535
Ankrd27	ENSMUSG00000034867	protein_coding	Ankyrin repeat domain-containing protein 27	chr7:35586244-35639226	+	-0.0224163	0.981537	=	1.21658	0.228653	=	1.10503	0.317581	=	0.920463	0.354988	=	17.9113	17.6166	41.6404	38.5513	33.9094
Ankrd28	ENSMUSG00000014496	protein_coding	Serine/threonine-protein phosphatase 6 regulatory ankyrin repeat subunit A	chr14:31698768-31830651	-	0.655968	0.12179	=	-0.433497	0.292635	=	-0.51497	0.279379	=	0.0527073	0.89743	=	144.811	228.157	107.203	101.299	150.209
Ankrd33b	ENSMUSG00000022237	protein_coding	Ankyrin repeat domain-containing protein 33B	chr15:31291478-31367726	-	0.577301	0.254541	=	0.744952	0.146311	=	-1.71708	0.00740576	-	-0.732455	0.145955	=	170.595	254.852	285.934	51.853	102.662
Ankrd39	ENSMUSG00000079610	protein_coding	Ankyrin repeat domain-containing protein 39	chr1:36537507-36547445	-	-0.836221	0.669788	=	1.45553	0.475392	=	2.52432	0.271041	=	-0.590803	0.761948	=	3.07885	1.70849	8.46994	17.8048	2.02868
Ankrd40	ENSMUSG00000020864	protein_coding	Ankyrin repeat domain-containing protein 40	chr11:94328001-94341841	+	-0.0777524	0.83488	=	-0.709121	0.0654751	=	-0.895142	0.0478193	-	-0.171721	0.645336	=	151.61	143.7	92.6751	81.4893	134.595
Ankrd44	ENSMUSG00000052331	protein_coding	Serine/threonine-protein phosphatase 6 regulatory ankyrin repeat subunit B	chr1:54645340-54926387	-	0.533167	0.620969	=	1.25984	0.257196	=	1.27322	0.296401	=	1.35008	0.226918	=	11.0652	16.0193	26.5544	26.8175	28.2818
Ankrd46	ENSMUSG00000048307	protein_coding	Ankyrin repeat domain-containing protein 46	chr15:36477668-36496820	-	-0.14843	0.89534	=	1.22569	0.296795	=	0.302729	0.81312	=	0.279846	0.80515	=	22.1898	20.0225	51.9521	27.397	26.9686
Ankrd49	ENSMUSG00000031931	protein_coding	Ankyrin repeat domain-containing protein 49	chr9:14779618-14784856	-	-0.637265	0.7272	=	-0.452046	0.80435	=	-1.06435	0.620109	=	-1.70152	0.360185	=	16.166	10.3829	11.7954	7.69933	4.95808
Ankrd50	ENSMUSG00000044864	protein_coding	ankyrin repeat domain 50	chr3:38449259-38484844	-	1.45034	0.0729282	=	0.663233	0.388716	=	0.817916	0.341628	=	1.73784	0.0356807	+	31.6016	86.5348	50.036	55.7159	105.457
Ankrd52	ENSMUSG00000014498	protein_coding	Serine/threonine-protein phosphatase 6 regulatory ankyrin repeat subunit C	chr10:128377115-128408704	+	0.448958	0.18437	=	-0.213062	0.519008	=	0.0894406	0.811456	=	0.516293	0.129409	=	125.516	171.254	108.248	133.579	179.489
Ankrd54	ENSMUSG00000033055	protein_coding	Ankyrin repeat domain-containing protein 54	chr15:79053094-79062893	-	6.62218	0.00462134	+	6.73861	0.00419565	+	6.49282	0.0061827	+	5.74327	0.00960277	+	0.149447	16.178	17.4813	14.7577	8.76947
Ankrd6	ENSMUSG00000040183	protein_coding	Mus musculus ankyrin repeat domain 6 (Ankrd6), transcript variant 4, mRNA.	chr4:32804035-32950841	-	-1.87886	0.250396	=	-0.957947	0.54855	=	-0.936391	0.614665	=	1.09509	0.504403	=	7.24807	1.92864	3.72529	3.75553	15.4927
Ankrd9	ENSMUSG00000037904	protein_coding	Ankyrin repeat domain-containing protein 9	chr12:110975353-110979040	-	1.53528	0.148985	=	0.170793	0.864881	=	0.611725	0.589882	=	0.223207	0.82413	=	20.5712	59.7806	23.1926	31.4897	24.0447
Anks1	ENSMUSG00000024219	protein_coding	Ankyrin repeat and SAM domain-containing protein 1A	chr17:27909340-28062600	+	0.301384	0.661417	=	-0.999185	0.151445	=	-2.01386	0.0219633	-	-0.592725	0.387622	=	76.4578	94.2419	38.1937	18.8759	50.6845
Anks1b	ENSMUSG00000058589	protein_coding	ankyrin repeat and sterile alpha motif domain-containing protein 1B isoform 6	chr10:89873509-90973300	+	-6.07618	0.0028498	-	-2.29689	0.154498	=	-0.821694	0.647134	=	-0.36109	0.814507	=	19.7016	0.252817	4.02102	11.1075	15.3264
Anks3	ENSMUSG00000022515	protein_coding	Ankyrin repeat and SAM domain-containing protein 3	chr16:4941436-4964205	-	-0.529938	0.569286	=	-1.14233	0.226187	=	0.509901	0.629021	=	-0.263029	0.777032	=	63.4396	44.0074	28.6901	90.3751	52.8452
Anks6	ENSMUSG00000066191	protein_coding	Ankyrin repeat and SAM domain-containing protein 6	chr4:47015669-47057427	-	5.3388	0.0172913	+	5.70633	0.0127196	+	6.83127	0.00625669	+	6.7861	0.00543225	+	0.098369	4.64518	5.94447	13.0401	12.622
Ankzf1	ENSMUSG00000026199	protein_coding	ankyrin repeat and zinc finger domain-containing protein 1 isoform 2	chr1:75192151-75199387	+	0.46434	0.661059	=	0.606424	0.568589	=	0.28139	0.813067	=	0.206277	0.844593	=	18.8316	25.9347	28.6433	22.8981	21.7338
Anln	ENSMUSG00000036777	protein_coding	Anillin	chr9:22332012-22389188	-	-1.85693	0.294789	=	0.902554	0.596649	=	5.37537	0.0165944	+	5.63883	0.0110527	+	0.509851	0.114092	0.982897	21.9263	26.3247
Ano1	ENSMUSG00000031075	protein_coding	Anoctamin-1	chr7:144588549-144751974	-	2.01919	0.171319	=	2.73324	0.0767484	=	0.272315	0.860269	=	2.67077	0.0824127	=	3.74046	15.2891	25.1366	4.51534	24.0656
Ano10	ENSMUSG00000037949	protein_coding	Anoctamin-10	chr9:122175874-122294423	-	-0.47673	0.547204	=	0.349059	0.661418	=	-0.014796	0.986893	=	-0.10759	0.891701	=	46.8505	33.6762	59.6731	46.3429	43.4711
Ano4	ENSMUSG00000035189	protein_coding	Anoctamin-4	chr10:88948994-89344762	-	0.22636	0.514527	=	-0.139263	0.686242	=	0.576255	0.147773	=	0.949164	0.0115164	+	127.409	148.965	115.766	189.987	246.055
Ano5	ENSMUSG00000055489	protein_coding	Anoctamin-5	chr7:51511029-51598709	+	-0.153817	0.627751	=	-2.11939	6.11196e-07	-	-0.754433	0.0485807	-	-0.507428	0.117104	=	277.617	249.47	63.8081	164.651	195.274
Ano6	ENSMUSG00000064210	protein_coding	Anoctamin-6	chr15:95790843-95974751	+	-0.547585	0.0783518	=	-0.800881	0.0127202	-	-0.645634	0.0737242	=	-0.942046	0.00414807	-	304.303	208.238	174.676	194.583	158.385
Ano8	ENSMUSG00000034863	protein_coding	Anoctamin-8	chr8:71476019-71485963	-	0.866005	0.52569	=	1.02347	0.455578	=	1.61027	0.29331	=	1.53468	0.274464	=	9.50935	17.3919	19.3474	29.054	27.5664
Anp32a	ENSMUSG00000032249	protein_coding	Acidic leucine-rich nuclear phosphoprotein 32 family member A	chr9:62341293-62378812	+	-0.109302	0.830146	=	-0.440664	0.389305	=	0.266986	0.644818	=	-0.550002	0.284342	=	71.6254	66.4493	52.7974	86.2357	48.9276
Anp32b	ENSMUSG00000028333	protein_coding	Acidic leucine-rich nuclear phosphoprotein 32 family member B	chr4:46450902-46472657	+	0.130666	0.730169	=	0.0706643	0.851716	=	0.146226	0.733411	=	0.11982	0.751556	=	125.056	136.925	131.262	138.422	135.835
Anp32e	ENSMUSG00000015749	protein_coding	Acidic leucine-rich nuclear phosphoprotein 32 family member E	chr3:95929246-95947390	+	-0.166462	0.655381	=	-0.217447	0.560143	=	-1.21207	0.00995459	-	-0.313785	0.401786	=	140.837	125.558	121.167	60.6848	113.286
Anpep	ENSMUSG00000039062	protein_coding	Aminopeptidase N	chr7:79821803-79861059	-	1.35912	0.255327	=	0.895363	0.443638	=	4.02836	0.00712025	+	3.34137	0.014448	+	4.017	10.3775	7.50856	66.0582	41.0115
Antxr1	ENSMUSG00000033420	protein_coding	Anthrax toxin receptor 1	chr6:87133853-87335821	-	-0.45029	0.281239	=	-0.520163	0.214613	=	-0.0426557	0.927918	=	1.54536	0.00129687	+	62.725	45.8824	43.6944	60.8796	183.092
Antxr2	ENSMUSG00000029338	protein_coding	Anthrax toxin receptor 2	chr5:97882783-98031043	-	-1.00624	0.16603	=	-1.72039	0.0233651	-	-0.181199	0.823936	=	0.58912	0.416491	=	52.632	26.2714	15.9865	46.4104	79.1915
Anxa1	ENSMUSG00000024659	protein_coding	Annexin A1	chr19:20373428-20390944	-	0.0686188	0.905059	=	-0.0387215	0.946241	=	0.170231	0.794249	=	-0.490223	0.39531	=	66.2337	69.456	64.4539	74.554	47.1636
Anxa11	ENSMUSG00000021866	protein_coding	Annexin A11	chr14:25842156-25886804	+	1.37655	0.0486429	+	1.51355	0.0321623	+	1.29405	0.0870188	=	0.0684508	0.91601	=	36.7491	95.7067	105.138	90.2887	38.5885
Anxa2	ENSMUSG00000032231	protein_coding	Annexin A2	chr9:69453620-69491795	+	0.0462509	0.914902	=	-0.284551	0.51128	=	0.352755	0.473728	=	-0.282242	0.514586	=	97.3321	100.506	79.9281	124.33	80.0613
Anxa3	ENSMUSG00000029484	protein_coding	Annexin A3	chr5:96793339-96845966	+	0.613792	0.379086	=	0.0923819	0.892847	=	0.229658	0.767565	=	0.134442	0.844623	=	49.5096	75.7595	52.8561	57.9902	54.3443
Anxa4	ENSMUSG00000029994	protein_coding	Mus musculus annexin A4 (Anxa4), transcript variant 1, mRNA.	chr6:86736840-86793584	-	1.0471	0.143757	=	2.34294	0.00359227	+	2.7602	0.00179679	+	1.68859	0.025191	+	11.3233	23.3612	57.585	76.9037	36.5846
Anxa5	ENSMUSG00000027712	protein_coding	Annexin A5	chr3:36448923-36475894	-	0.154587	0.689339	=	-0.00145555	0.996984	=	0.249138	0.569624	=	0.394963	0.313038	=	94.9642	105.782	94.9125	112.901	124.914
Anxa6	ENSMUSG00000018340	protein_coding	Annexin A6	chr11:54979108-55033445	-	-0.0418186	0.87005	=	-1.10513	0.000191984	-	-0.309107	0.296506	=	-0.0875473	0.732009	=	299.296	290.725	139.158	241.591	281.686
Anxa7	ENSMUSG00000021814	protein_coding	Annexin A7	chr14:20455260-20480133	-	-0.230261	0.674476	=	0.685153	0.224183	=	0.748196	0.233897	=	-0.689629	0.214035	=	134.803	114.875	216.758	226.436	83.6095
Aoc3	ENSMUSG00000019326	protein_coding	Membrane primary amine oxidase	chr11:101330605-101341938	+	2.35132	0.185408	=	2.45542	0.169303	=	-0.386887	0.835515	=	3.53024	0.0646516	=	2.08076	10.6154	11.4445	1.56657	24.1244
Aox1	ENSMUSG00000063558	protein_coding	aldehyde oxidase 1	chr1:58029931-58106413	+	1.28008	0.00312907	+	1.76811	0.000161757	+	0.622974	0.159018	=	0.431605	0.269469	=	190.996	463.573	650.482	294.112	257.525
Ap1ar	ENSMUSG00000074238	protein_coding	adaptor-related protein complex 1 associated regulatory protein	chr3:127807007-127837523	-	0.361347	0.705983	=	0.00365942	0.99693	=	-0.991332	0.376012	=	-0.585231	0.538329	=	29.0866	37.3083	29.1604	14.6143	19.3787
Ap1b1	ENSMUSG00000009090	protein_coding	Mus musculus adaptor protein complex AP-1, beta 1 subunit (Ap1b1), transcript variant 4, mRNA.	chr11:4986824-5042791	+	-0.0562079	0.87997	=	-0.677553	0.0770831	=	-0.227921	0.593484	=	-0.111762	0.763933	=	171.669	164.97	107.391	146.647	158.863
Ap1g1	ENSMUSG00000031731	protein_coding	AP-1 complex subunit gamma-1	chr8:109778554-109864204	+	0.0912002	0.842398	=	0.767399	0.107757	=	0.716969	0.173852	=	0.440988	0.343204	=	51.0927	54.3544	86.9563	83.9713	69.3411
Ap1g2	ENSMUSG00000040701	protein_coding	AP-1 complex subunit gamma-like 2	chr14:55098575-55106593	-	-1.32204	0.379948	=	1.43887	0.355865	=	1.02948	0.542661	=	0.602357	0.689752	=	7.43039	2.93195	20.1402	15.1748	11.2812
Ap1m1	ENSMUSG00000003033	protein_coding	AP-1 complex subunit mu-1	chr8:72240018-72257385	+	-0.06782	0.92438	=	1.03617	0.164619	=	0.0542064	0.946818	=	-0.603019	0.400436	=	33.4366	31.8692	68.5874	34.6885	21.9938
Ap1s1	ENSMUSG00000004849	protein_coding	AP-1 complex subunit sigma-1A	chr5:137034993-137046135	-	-2.02185	0.181548	=	-0.0217101	0.988077	=	0.834151	0.612399	=	-0.995697	0.494119	=	8.0104	2.008	7.8968	14.302	4.00822
Ap1s2	ENSMUSG00000031367	protein_coding	AP-1 complex subunit sigma-2	chrX:163909017-163933666	+	-0.148665	0.86204	=	0.279622	0.74537	=	-0.100548	0.918	=	-0.223692	0.793622	=	31.5074	28.3767	38.262	29.3711	26.9859
Ap2a1	ENSMUSG00000060279	protein_coding	AP-2 complex subunit alpha-1	chr7:44900373-44929496	-	-0.653441	0.202692	=	-0.823894	0.111729	=	-0.152976	0.791359	=	-0.575422	0.26006	=	123.083	78.0898	69.5151	110.656	82.593
Ap2a2	ENSMUSG00000002957	protein_coding	Mus musculus adaptor-related protein complex 2, alpha 2 subunit (Ap2a2), transcript variant 1, mRNA.	chr7:141562173-141633011	+	0.960528	0.0425969	+	0.521942	0.251245	=	0.348347	0.491482	=	0.289988	0.517957	=	55.2705	107.637	79.4154	70.3995	67.584
Ap2b1	ENSMUSG00000035152	protein_coding	AP-2 complex subunit beta	chr11:83299024-83405035	+	-0.139187	0.705044	=	-0.390742	0.291872	=	-0.285215	0.500019	=	-0.00118619	0.997425	=	131.832	119.575	100.536	108.208	131.72
Ap2m1	ENSMUSG00000022841	protein_coding	AP-2 complex subunit mu	chr16:20535478-20544909	+	-0.024668	0.94701	=	-0.0826255	0.823812	=	-0.0845985	0.841612	=	-0.221772	0.550729	=	129.786	127.435	122.632	122.394	111.292
Ap2s1	ENSMUSG00000008036	protein_coding	AP-2 complex subunit sigma	chr7:16738410-16749294	+	2.86337	0.0139988	+	1.60819	0.129502	=	2.79377	0.0223673	+	1.28612	0.216317	=	6.11559	44.5981	18.6449	42.4776	14.912
Ap3b1	ENSMUSG00000021686	protein_coding	AP-3 complex subunit beta-1	chr13:94358960-94566317	+	0.489385	0.312352	=	0.315406	0.510748	=	0.605079	0.266094	=	0.379617	0.429984	=	54.4158	76.4584	67.6948	82.7803	70.7914
Ap3d1	ENSMUSG00000020198	protein_coding	AP-3 complex subunit delta-1	chr10:80706956-80742264	-	0.296029	0.519667	=	0.593073	0.205034	=	0.371092	0.474157	=	0.555035	0.234185	=	75.7315	93.0968	114.28	97.9012	111.303
Ap3m1	ENSMUSG00000021824	protein_coding	AP-3 complex subunit mu-1	chr14:21031442-21052508	-	-0.551395	0.502234	=	-0.17199	0.833721	=	-0.420429	0.656006	=	-0.270878	0.740826	=	45.9984	31.4298	40.8419	34.3566	38.1232
Ap3m2	ENSMUSG00000031539	protein_coding	AP-3 complex subunit mu-2	chr8:22787354-22805622	-	-1.79296	0.341808	=	1.57363	0.417618	=	-0.679168	0.750599	=	1.237	0.517946	=	3.89408	1.06909	11.6103	2.39066	9.19265
Ap3s2	ENSMUSG00000063801	protein_coding	AP-3 complex subunit sigma-2	chr7:79875325-79920649	-	-0.847465	0.219448	=	0.400848	0.560239	=	-0.0125458	0.987099	=	-0.186419	0.784124	=	56.4443	31.2637	74.5127	55.9676	49.58
Ap4e1	ENSMUSG00000001998	protein_coding	AP-4 complex subunit epsilon-1	chr2:127008717-127067909	+	1.42384	0.11228	=	1.61827	0.0750063	=	1.34045	0.168549	=	2.09973	0.0261708	+	13.1886	35.4055	40.5417	33.4505	56.6577
Ap4m1	ENSMUSG00000019518	protein_coding	AP-4 complex subunit mu-1	chr5:138172002-138180429	+	0.320769	0.812089	=	1.39508	0.319714	=	0.015116	0.992095	=	0.552656	0.683592	=	9.69373	12.1129	25.5143	9.78922	14.2198
Ap4s1	ENSMUSG00000020955	protein_coding	AP-4 complex subunit sigma-1	chr12:51691033-51744786	+	-0.362781	0.769339	=	-1.05791	0.396077	=	0.704983	0.615904	=	0.38457	0.758036	=	7.57	5.86003	3.61675	12.3679	9.88869
Ap5m1	ENSMUSG00000036291	protein_coding	adaptor related protein complex 5 mu 1 subunit	chr14:49066097-49094234	+	-0.200531	0.875274	=	0.127561	0.920781	=	0.239256	0.869157	=	-0.439226	0.730875	=	30.4764	26.4508	33.3337	35.9907	22.4755
Ap5s1	ENSMUSG00000068264	protein_coding	Mus musculus adaptor-related protein 5 complex, sigma 1 subunit (Ap5s1), transcript variant 5, mRNA.	chr2:131207078-131213514	+	-1.44569	0.293592	=	1.22269	0.384666	=	0.105479	0.945456	=	-0.0617409	0.963663	=	18.2375	6.62999	42.554	19.6277	17.4565
Ap5z1	ENSMUSG00000039623	protein_coding	AP-5 complex subunit zeta-1	chr5:142463944-142478710	+	-1.1138	0.456679	=	0.260429	0.861691	=	-1.594	0.373698	=	-0.638947	0.667016	=	26.0977	12.0718	31.2962	8.60259	16.751
Apaf1	ENSMUSG00000019979	protein_coding	Apoptotic protease-activating factor 1	chr10:90989311-91082770	-	-0.891659	0.475892	=	-0.592119	0.634398	=	-0.578968	0.687677	=	-0.534681	0.667402	=	23.7419	12.8107	15.7505	15.8915	16.3838
Apba2	ENSMUSG00000030519	protein_coding	Amyloid-beta A4 protein-binding family A member 2	chr7:64501706-64753878	+	2.98184	0.0569146	=	1.38609	0.330117	=	2.19423	0.168579	=	2.06311	0.162027	=	6.30396	49.9237	16.5083	28.8843	26.3798
Apba3	ENSMUSG00000004931	protein_coding	Amyloid-beta A4 protein-binding family A member 3	chr10:81266960-81273246	+	-0.289263	0.564797	=	-0.173745	0.728926	=	-1.37976	0.027388	-	-0.698373	0.170481	=	89.7119	73.5598	79.5219	34.4819	55.2817
Apbb1	ENSMUSG00000037032	protein_coding	Amyloid-beta A4 protein-binding family B member 1	chr7:105558483-105581653	-	-3.50142	0.019617	-	-0.585565	0.655801	=	0.493744	0.740428	=	0.680826	0.610345	=	18.2771	1.65885	12.1879	25.7526	29.3306
Apbb1ip	ENSMUSG00000026786	protein_coding	amyloid beta (A4) precursor protein-binding, family B, member 1 interacting protein	chr2:22774094-22875653	+	0.551114	0.609338	=	0.876706	0.421649	=	0.0399634	0.973675	=	0.347114	0.745979	=	13.4063	19.6652	24.621	13.7784	17.0611
Apbb2	ENSMUSG00000029207	protein_coding	Amyloid-beta A4 protein-binding family B member 2	chr5:66298703-66618784	-	-0.369978	0.356815	=	-0.209287	0.60019	=	0.343455	0.450079	=	-0.305455	0.445335	=	91.0784	70.5065	78.7649	115.612	73.6947
Apc	ENSMUSG00000005871	protein_coding	APC, WNT signaling pathway regulator	chr18:34220924-34322189	+	0.930213	0.0067732	+	0.730408	0.0280856	=	0.550067	0.127986	=	0.0890973	0.775614	=	139.139	265.104	230.804	203.747	147.991
Apeh	ENSMUSG00000032590	protein_coding	Acylamino-acid-releasing enzyme	chr9:108085413-108094606	-	-0.201775	0.785132	=	0.0697681	0.925084	=	0.615392	0.46509	=	0.268712	0.718277	=	40.9234	35.4789	42.9945	62.7324	49.3164
Apex1	ENSMUSG00000035960	protein_coding	DNA-(apurinic or apyrimidinic site) lyase DNA-(apurinic or apyrimidinic site) lyase, mitochondrial	chr14:50924968-50927139	+	0.932409	0.397395	=	1.08976	0.325995	=	-0.327669	0.78975	=	-0.792096	0.461006	=	10.7048	20.4524	22.8058	8.51005	6.17275
Apex2	ENSMUSG00000025269	protein_coding	DNA-(apurinic or apyrimidinic site) lyase 2	chrX:150519519-150589868	-	1.03187	0.238615	=	-1.004	0.239959	=	-1.89686	0.0725284	=	-0.522115	0.536279	=	50.3059	102.918	25.064	13.4164	35.0582
Aph1a	ENSMUSG00000015750	protein_coding	Gamma-secretase subunit APH-1A	chr3:95893969-95898288	+	0.68355	0.589298	=	0.309535	0.804835	=	1.15173	0.416684	=	1.47413	0.260446	=	8.10665	13.01	10.0347	18.001	22.5332
Api5	ENSMUSG00000027193	protein_coding	Apoptosis inhibitor 5	chr2:94411682-94438136	-	0.169426	0.793007	=	0.301887	0.641138	=	0.730213	0.320168	=	0.168089	0.794454	=	33.5729	37.7666	41.3677	55.7328	37.7173
Apip	ENSMUSG00000010911	protein_coding	Methylthioribulose-1-phosphate dehydratase	chr2:103073675-103092644	+	0.347477	0.698596	=	0.10724	0.904353	=	0.0472421	0.962825	=	-0.314762	0.723428	=	28.6367	36.4285	30.8541	29.6089	23.0213
Aplf	ENSMUSG00000030051	protein_coding	Aprataxin and PNK-like factor	chr6:87628424-87672193	-	-0.746578	0.655322	=	0.620284	0.714419	=	-1.21265	0.53936	=	0.397023	0.813748	=	7.6226	4.51464	11.7066	3.25786	10.0279
Aplnr	ENSMUSG00000044338	protein_coding	Apelin receptor	chr2:85136225-85139923	+	-0.52069	0.795087	=	-4.2431	0.065634	=	-1.62621	0.500716	=	1.13787	0.582562	=	20.2817	14.0709	1.06736	6.51131	44.6218
Aplp2	ENSMUSG00000031996	protein_coding	Amyloid-like protein 2	chr9:31149557-31211815	-	-0.690974	0.0607522	=	-1.04292	0.00665965	-	-1.06363	0.0164193	-	0.0538526	0.880036	=	420.791	260.69	204.21	201.285	436.814
Apmap	ENSMUSG00000033096	protein_coding	Adipocyte plasma membrane-associated protein	chr2:150583080-150608567	-	0.683708	0.470971	=	0.472531	0.6157	=	-0.0751279	0.94358	=	0.201417	0.829355	=	27.524	44.1336	38.193	26.0925	31.6452
Apobec1	ENSMUSG00000040613	protein_coding	apolipoprotein B mRNA editing enzyme, catalytic polypeptide 1	chr6:122577792-122602444	-	0.344755	0.817133	=	-0.250786	0.865352	=	-0.840113	0.626196	=	-0.429416	0.771406	=	21.6897	27.5278	18.2326	12.0616	16.1061
Apobec2	ENSMUSG00000040694	protein_coding	apolipoprotein B mRNA editing enzyme, catalytic polypeptide 2	chr17:48419231-48432728	-	-0.619289	0.0455263	=	-1.44309	5.23176e-05	-	-1.90811	1.60122e-05	-	0.0619793	0.835509	=	422.82	275.334	155.491	112.626	441.387
Apobec3	ENSMUSG00000009585	protein_coding	apolipoprotein B mRNA editing enzyme, catalytic polypeptide 3	chr15:79891659-79915906	+	0.0283068	0.9792	=	-0.837959	0.44127	=	-1.14629	0.372244	=	-1.12611	0.303919	=	56.6783	57.7989	31.6919	25.5847	25.9466
Apobr	ENSMUSG00000042759	protein_coding	Apolipoprotein B receptor	chr7:126584942-126589112	+	0.748064	0.707456	=	0.0948117	0.961469	=	1.30313	0.5584	=	-0.140199	0.942886	=	4.64533	7.83807	4.95991	11.5043	4.2182
Apod	ENSMUSG00000022548	protein_coding	Apolipoprotein D	chr16:31296192-31314808	-	-0.197014	0.629688	=	0.869275	0.0447785	+	1.11651	0.0220031	+	0.523939	0.210656	=	146.873	128.028	268.351	318.61	211.272
Apoe	ENSMUSG00000002985	protein_coding	Apolipoprotein E	chr7:19696109-19699188	-	-0.13763	0.636961	=	-0.0602992	0.835947	=	-0.132444	0.690677	=	0.95644	0.0032906	+	173.87	158.11	166.804	158.575	337.483
Apol10b	ENSMUSG00000050014	protein_coding	apolipoprotein L 10B	chr15:77583819-77596125	-	-0.472666	0.773297	=	-8.78969	0.000610042	-	-2.10015	0.301211	=	-0.985472	0.549539	=	22.9412	16.5017	0.0341152	5.31512	11.5726
Apol6	ENSMUSG00000033576	protein_coding	apolipoprotein L 6	chr15:77044729-77057106	+	-0.4886	0.607202	=	-3.46867	0.00197925	-	-2.05394	0.0859451	=	-0.889131	0.3526	=	106.204	75.641	9.5107	25.5409	57.3201
Apold1	ENSMUSG00000090698	protein_coding	apolipoprotein L domain containing 1	chr6:134981718-134986836	+	-0.672415	0.647037	=	-3.19595	0.0478105	-	-0.273744	0.870817	=	-0.315355	0.829712	=	24.2195	15.2111	2.62801	20.0627	19.4757
Apoo	ENSMUSG00000079508	protein_coding	MICOS complex subunit Mic26	chrX:94367117-94417093	+	0.52662	0.444903	=	0.409324	0.550673	=	-0.143834	0.852771	=	0.449124	0.513142	=	25.4242	36.6505	33.8028	23.0138	34.7343
Apool	ENSMUSG00000025525	protein_coding	MICOS complex subunit Mic27	chrX:112311334-112372755	+	-1.8093	0.119185	=	-0.134708	0.904193	=	-0.586596	0.650577	=	-0.471103	0.673654	=	26.9606	7.6626	24.5518	17.9364	19.46
Apopt1	ENSMUSG00000037787	protein_coding	Apoptogenic protein 1, mitochondrial	chr12:111713261-111755053	+	0.749337	0.264598	=	0.466403	0.481103	=	0.746155	0.31737	=	0.338404	0.607409	=	20.4444	34.3734	28.2539	34.3256	25.8594
App	ENSMUSG00000022892	protein_coding	amyloid beta (A4) precursor protein	chr16:84949685-85173766	-	0.299471	0.245574	=	-0.320522	0.211528	=	0.105415	0.71442	=	0.399413	0.125894	=	214.261	263.679	171.608	230.504	282.586
Appbp2	ENSMUSG00000018481	protein_coding	Amyloid protein-binding protein 2	chr11:85187262-85235130	-	0.344371	0.479708	=	0.106353	0.82571	=	-0.0410253	0.940441	=	0.0893093	0.853202	=	50.7261	64.3979	54.5982	49.2882	53.9489
Appl1	ENSMUSG00000040760	protein_coding	DCC-interacting protein 13-alpha	chr14:26918988-26971232	-	0.0557889	0.88908	=	0.211946	0.597839	=	0.705838	0.126854	=	0.36108	0.372466	=	77.0041	80.081	89.2312	125.669	98.9255
Appl2	ENSMUSG00000020263	protein_coding	DCC-interacting protein 13-beta	chr10:83600033-83648738	-	-0.587624	0.364018	=	-0.457452	0.478281	=	0.0584292	0.936431	=	-0.230972	0.719597	=	73.3249	48.7117	53.3574	76.3909	62.4776
Aprt	ENSMUSG00000006589	protein_coding	Adenine phosphoribosyltransferase	chr8:122574635-122576909	-	-0.221078	0.793881	=	-0.0176064	0.983415	=	-0.522408	0.593278	=	-1.82085	0.0415113	-	28.1764	24.1787	27.8378	19.6078	7.96598
Aptx	ENSMUSG00000028411	protein_coding	Aprataxin	chr4:40682382-40703194	-	-0.327911	0.751359	=	-0.228728	0.825111	=	-1.08525	0.375399	=	-0.0671067	0.948341	=	34.3512	27.3221	29.3248	16.1541	32.7743
Aqp1	ENSMUSG00000004655	protein_coding	Aquaporin-1	chr6:55336432-55348555	+	0.686811	0.105376	=	0.239595	0.559238	=	-1.34962	0.00916117	-	-0.923138	0.0304511	-	164.866	265.579	194.682	64.6639	86.9064
Aqp7	ENSMUSG00000028427	protein_coding	Aquaporin-7	chr4:41033074-41048139	-	2.05059	0.244417	=	4.56987	0.0265034	+	-0.12514	0.946917	=	4.34541	0.03225	+	1.14348	4.69943	27.3316	1.00582	23.3897
Aqr	ENSMUSG00000040383	protein_coding	Intron-binding protein aquarius	chr2:114101170-114187024	-	-0.635009	0.293682	=	-0.294564	0.623495	=	-0.47287	0.495344	=	-1.30719	0.0374957	-	89.4318	57.4453	72.9298	64.4635	36.1414
Ar	ENSMUSG00000046532	protein_coding	Androgen receptor	chrX:98148769-98323215	+	0.369774	0.561375	=	0.188283	0.76612	=	-0.0592822	0.934266	=	0.792026	0.223221	=	35.2357	45.4571	40.1236	33.8013	60.9929
Araf	ENSMUSG00000001127	protein_coding	Serine/threonine-protein kinase A-Raf	chrX:20797814-20860519	+	-0.981792	0.170001	=	0.147817	0.833946	=	-0.791162	0.336754	=	-0.153129	0.827418	=	133.944	67.5599	148.419	77.2516	120.425
Arap1	ENSMUSG00000032812	protein_coding	Arf-GAP with Rho-GAP domain, ANK repeat and PH domain-containing protein 1	chr7:101348067-101412586	+	0.849366	0.105634	=	0.311741	0.538124	=	1.3923	0.0205682	+	1.33864	0.0151486	+	66.3766	119.77	82.2851	174.226	167.842
Arap2	ENSMUSG00000037999	protein_coding	ArfGAP with RhoGAP domain, ankyrin repeat and PH domain 2	chr5:62602445-62766159	-	0.132602	0.91137	=	-2.56081	0.045289	-	-2.06684	0.162497	=	-0.966059	0.418185	=	39.4826	43.3221	6.72586	9.39888	20.2138
Arap3	ENSMUSG00000024451	protein_coding	Arf-GAP with Rho-GAP domain, ANK repeat and PH domain-containing protein 3	chr18:37972624-37997574	-	-0.667188	0.435106	=	-0.403318	0.635602	=	-1.54197	0.13791	=	-0.665404	0.435884	=	68.1285	42.9404	51.4824	23.3467	42.9356
Arc	ENSMUSG00000022602	protein_coding	Activity-regulated cytoskeleton-associated protein	chr15:74669083-74672570	-	1.45654	0.473767	=	-3.0905	0.141635	=	-6.24623	0.0449448	-	-2.02083	0.311851	=	13.6333	37.4321	1.61984	0.17213	3.3406
Arcn1	ENSMUSG00000032096	protein_coding	Coatomer subunit delta	chr9:44741564-44767845	-	0.202344	0.628902	=	-0.486761	0.247308	=	-0.0277551	0.953332	=	-0.917658	0.0348468	-	157.47	181.146	112.381	154.479	83.3397
Arel1	ENSMUSG00000042350	protein_coding	Apoptosis-resistant E3 ubiquitin protein ligase 1	chr12:84918148-84970900	-	-0.374971	0.643676	=	-0.665917	0.413334	=	-0.339979	0.71503	=	-1.3148	0.114572	=	84.8996	65.3903	53.5295	67.0672	34.1082
Arf1	ENSMUSG00000048076	protein_coding	ADP-ribosylation factor 1	chr11:59211412-59228270	-	-0.314287	0.38737	=	-0.371427	0.308142	=	-0.313381	0.452085	=	-0.710551	0.057495	=	198.671	159.783	153.579	159.904	121.392
Arf2	ENSMUSG00000062421	protein_coding	ADP-ribosylation factor 2	chr11:103966739-103985337	+	-0.383412	0.789158	=	-0.545381	0.703617	=	-1.77643	0.309236	=	0.0506477	0.971895	=	20.7014	15.8747	14.1827	5.99579	21.4541
Arf3	ENSMUSG00000051853	protein_coding	ADP-ribosylation factor 3	chr15:98736634-98763214	-	0.461787	0.588086	=	0.990205	0.256079	=	1.88689	0.0584756	=	0.843709	0.329388	=	23.8218	32.8955	47.3427	88.1091	42.7538
Arf4	ENSMUSG00000021877	protein_coding	ADP-ribosylation factor 4	chr14:26638074-26665084	+	-0.895061	0.190603	=	-0.816575	0.230945	=	-0.489578	0.529314	=	-0.306447	0.648998	=	87.0723	46.6875	49.4192	61.9828	70.4114
Arf5	ENSMUSG00000020440	protein_coding	ADP-ribosylation factor 5	chr6:28423560-28426602	+	-0.174602	0.773207	=	-0.74494	0.224684	=	-0.22858	0.741882	=	-0.389803	0.520633	=	36.1669	32.0162	21.5815	30.8633	27.596
Arf6	ENSMUSG00000044147	protein_coding	ADP-ribosylation factor 6	chr12:69372150-69373783	+	0.707624	0.408273	=	0.547032	0.519638	=	0.548596	0.564023	=	0.66069	0.438784	=	22.1267	36.2305	32.3542	32.3967	35.0221
Arfgap1	ENSMUSG00000027575	protein_coding	ADP-ribosylation factor GTPase-activating protein 1	chr2:180967225-180982526	+	0.566387	0.269282	=	0.778361	0.134837	=	0.275574	0.628425	=	0.22665	0.652696	=	68.1566	101.072	116.996	82.5259	79.7681
Arfgap2	ENSMUSG00000027255	protein_coding	ADP-ribosylation factor GTPase-activating protein 2	chr2:91264974-91276931	+	0.915503	0.150997	=	0.282565	0.646591	=	-0.58639	0.409719	=	-0.0896766	0.883448	=	54.2801	102.426	66.0329	36.1239	50.9698
Arfgap3	ENSMUSG00000054277	protein_coding	Mus musculus ADP-ribosylation factor GTPase activating protein 3 (Arfgap3), transcript variant 2, mRNA.	chr15:83299739-83350247	-	-1.05433	0.381414	=	0.669939	0.581479	=	1.79627	0.195354	=	0.246033	0.837752	=	22.7443	10.8534	36.168	79.0214	26.9736
Arfgef1	ENSMUSG00000067851	protein_coding	Brefeldin A-inhibited guanine nucleotide-exchange protein 1	chr1:10137571-10232670	-	-0.64141	0.0410141	=	-0.455699	0.138241	=	-1.39244	0.000591297	-	-0.528258	0.0879591	=	254.172	162.957	185.295	96.7026	176.219
Arfgef2	ENSMUSG00000074582	protein_coding	Brefeldin A-inhibited guanine nucleotide-exchange protein 2	chr2:166805588-166898052	+	0.185472	0.636282	=	0.48966	0.220372	=	-0.482641	0.287714	=	-0.188925	0.628374	=	133.167	151.394	187.045	95.2056	116.834
Arfip1	ENSMUSG00000074513	protein_coding	ADP-ribosylation factor interacting protein 1	chr3:84496093-84582625	-	-0.647952	0.644396	=	-0.26764	0.84871	=	0.0647648	0.967658	=	0.143755	0.918654	=	6.35253	4.03132	5.28541	6.64309	7.01839
Arfip2	ENSMUSG00000030881	protein_coding	Arfaptin-2	chr7:105634203-105640416	-	-0.311398	0.794027	=	0.893293	0.465158	=	-0.338254	0.80493	=	0.116816	0.922209	=	20.3125	16.373	37.7385	16.0594	22.0399
Arfrp1	ENSMUSG00000038671	protein_coding	ADP-ribosylation factor-related protein 1	chr2:181357690-181365404	-	-0.319658	0.69115	=	-0.641636	0.426675	=	-1.4682	0.133714	=	-0.362084	0.652382	=	37.4452	30.079	24.0091	13.4948	29.1217
Arglu1	ENSMUSG00000040459	protein_coding	Arginine and glutamate-rich protein 1	chr8:8665075-8690521	-	-0.531653	0.342174	=	0.19406	0.72813	=	-0.523793	0.416573	=	-0.0962752	0.862432	=	67.7812	46.9039	77.496	47.1414	63.4022
Arhgap1	ENSMUSG00000027247	protein_coding	Rho GTPase-activating protein 1	chr2:91649860-91672326	+	-0.0963339	0.914466	=	-0.036684	0.967394	=	0.624446	0.540014	=	-0.621274	0.489421	=	39.512	36.8855	38.5236	60.9602	25.6924
Arhgap10	ENSMUSG00000037148	protein_coding	Rho GTPase-activating protein 10	chr8:77250366-77517953	-	0.613422	0.471792	=	0.429385	0.61206	=	0.539065	0.571152	=	0.39563	0.639952	=	33.4316	51.1014	45.0097	48.6238	44.0115
Arhgap11a	ENSMUSG00000041219	protein_coding	Rho GTPase-activating protein 11A	chr2:113831492-113848661	-	2.26947	0.261636	=	0.644396	0.732904	=	1.71424	0.421319	=	1.06151	0.578715	=	2.44231	11.7919	3.81837	8.03054	5.09941
Arhgap12	ENSMUSG00000041225	protein_coding	Rho GTPase activating protein 12	chr18:6024427-6136098	-	0.154947	0.853733	=	0.15321	0.855274	=	-0.0167002	0.986032	=	1.04313	0.23027	=	56.4099	62.8614	62.7594	55.7494	116.26
Arhgap17	ENSMUSG00000030766	protein_coding	Rho GTPase-activating protein 17	chr7:123279218-123369915	-	0.852079	0.246329	=	0.109037	0.878596	=	-0.426175	0.603413	=	0.103332	0.884873	=	54.8933	99.0236	59.1795	40.7489	58.9704
Arhgap18	ENSMUSG00000039031	protein_coding	Rho GTPase-activating protein 18	chr10:26753421-26918648	+	-3.27863	0.0297288	-	-0.736125	0.584792	=	-0.259802	0.866247	=	-0.0683513	0.959518	=	36.4809	3.86538	21.9078	30.4726	34.7965
Arhgap19	ENSMUSG00000025154	protein_coding	Rho GTPase-activating protein 19	chr19:41766588-41802084	-	0.727423	0.559296	=	1.22274	0.335716	=	0.905809	0.513978	=	1.56091	0.227134	=	11.7057	19.4298	27.3076	21.9278	34.5373
Arhgap20	ENSMUSG00000053199	protein_coding	Rho GTPase-activating protein 20	chr9:51765337-51853856	+	0.26865	0.791237	=	-1.10174	0.280401	=	-1.24166	0.302268	=	0.956711	0.357264	=	41.9726	50.5472	19.4852	17.7266	81.4744
Arhgap21	ENSMUSG00000036591	protein_coding	Rho GTPase activating protein 21	chr2:20847919-20968881	-	0.451962	0.350748	=	0.386703	0.42286	=	-0.772969	0.170076	=	0.180766	0.705433	=	98.9169	135.23	129.31	57.8372	112.108
Arhgap22	ENSMUSG00000063506	protein_coding	Rho GTPase activating protein 22	chr14:33214026-33369934	+	-4.45412	0.0305642	-	2.31761	0.216342	=	1.84252	0.351101	=	-0.0490473	0.977206	=	2.61392	0.0918214	13.1374	9.45168	2.53303
Arhgap23	ENSMUSG00000049807	protein_coding	Rho GTPase-activating protein 23	chr11:97415533-97502402	+	-0.423453	0.580276	=	0.653507	0.402152	=	0.699081	0.421964	=	0.425885	0.581576	=	29.6793	22.1214	46.7031	48.1992	39.8822
Arhgap24	ENSMUSG00000057315	protein_coding	Rho GTPase activating protein 24	chr5:102481391-102897937	+	-0.0866117	0.828421	=	-0.519173	0.199934	=	0.820542	0.0783756	=	0.302902	0.453018	=	102.292	96.3631	71.364	180.665	126.188
Arhgap26	ENSMUSG00000036452	protein_coding	Rho GTPase activating protein 26	chr18:38601534-39376284	+	1.11338	0.0862838	=	0.25173	0.683405	=	-0.414007	0.55843	=	-0.29015	0.636396	=	42.9834	93.1085	51.1468	32.2373	35.152
Arhgap27	ENSMUSG00000034255	protein_coding	Rho GTPase activating protein 27	chr11:103331497-103363692	-	0.0275625	0.983397	=	-0.352432	0.789519	=	-0.65351	0.669575	=	-1.47485	0.272363	=	20.7159	21.1273	16.2235	13.1445	7.43208
Arhgap28	ENSMUSG00000024043	protein_coding	Mus musculus Rho GTPase activating protein 28 (Arhgap28), transcript variant 2, mRNA.	chr17:67842713-68004120	-	0.491007	0.780543	=	-1.84011	0.302841	=	1.49852	0.451354	=	1.01042	0.57192	=	9.9209	14.0338	2.77392	28.0878	20.0235
Arhgap29	ENSMUSG00000039831	protein_coding	Mus musculus Rho GTPase activating protein 29 (Arhgap29), transcript variant 2, mRNA.	chr3:121952541-122016753	+	0.323246	0.615772	=	1.71955	0.0156153	+	0.115479	0.873704	=	0.921975	0.165111	=	49.2817	61.4787	162.185	53.3672	93.3239
Arhgap30	ENSMUSG00000048865	protein_coding	Rho GTPase activating protein 30	chr1:171388954-171410298	+	-0.777292	0.656631	=	0.173612	0.921138	=	0.757184	0.702164	=	-2.4115	0.186667	=	24.7138	14.4329	27.8699	41.7858	4.61415
Arhgap31	ENSMUSG00000022799	protein_coding	Rho GTPase activating protein 31	chr16:38598340-38713274	-	0.379828	0.504241	=	-0.230518	0.681847	=	0.448862	0.483113	=	0.133085	0.813409	=	95.4466	124.168	81.2659	130.326	104.652
Arhgap32	ENSMUSG00000041444	protein_coding	Rho GTPase-activating protein 32	chr9:32116136-32268446	+	0.397816	0.708418	=	1.91615	0.094564	=	1.45931	0.229181	=	1.44081	0.195158	=	16.7717	22.0221	63.3397	46.1268	45.5462
Arhgap35	ENSMUSG00000058230	protein_coding	Rho GTPase activating protein 35	chr7:16493719-16614993	-	-0.369769	0.188453	=	-0.482933	0.0893851	=	-0.236473	0.457774	=	-0.323282	0.248094	=	217.813	168.641	155.817	184.879	174.088
Arhgap39	ENSMUSG00000033697	protein_coding	Rho GTPase activating protein 39	chr15:76723985-76818170	-	0.757103	0.157937	=	-0.312007	0.547166	=	-0.527316	0.38015	=	-0.402919	0.437648	=	76.4561	129.156	61.6167	53.0178	57.818
Arhgap4	ENSMUSG00000031389	protein_coding	Rho GTPase activating protein 4	chrX:73891442-73921870	-	0.976437	0.615907	=	3.80834	0.0710425	=	7.34523	0.00493508	+	4.55062	0.037685	=	0.0463501	0.118528	0.902181	10.5589	1.49649
Arhgap42	ENSMUSG00000050730	protein_coding	Rho GTPase activating protein 42	chr9:8994329-9239101	-	-0.818222	0.579314	=	-1.20863	0.416011	=	-1.06988	0.53741	=	-0.961021	0.515465	=	47.0026	26.6575	20.3774	22.3755	24.1293
Arhgap44	ENSMUSG00000033389	protein_coding	Rho GTPase-activating protein 44	chr11:65002039-65162961	-	-2.02783	0.0720968	=	-1.68362	0.128547	=	0.64034	0.599043	=	-0.911287	0.398093	=	45.9476	11.1991	14.2723	71.6334	24.4066
Arhgap5	ENSMUSG00000035133	protein_coding	Rho GTPase activating protein 5	chr12:52503972-52571975	+	-0.376503	0.35744	=	-0.754653	0.0718529	=	-0.59469	0.212478	=	-0.332571	0.415329	=	130.871	100.71	77.5542	86.7117	103.917
Arhgap6	ENSMUSG00000031355	protein_coding	Rho GTPase activating protein 6	chrX:168795099-169304435	+	2.66997	0.0621322	=	-0.224708	0.859006	=	1.91268	0.192912	=	0.681472	0.595926	=	10.3722	65.9424	8.86642	39.0379	16.626
Arhgdia	ENSMUSG00000025132	protein_coding	Rho GDP-dissociation inhibitor 1	chr11:120578104-120581624	-	-0.00489365	0.987247	=	-0.00105531	0.997249	=	0.256192	0.46287	=	-0.239389	0.435805	=	157.127	156.655	156.935	187.638	133.079
Arhgdib	ENSMUSG00000030220	protein_coding	Rho GDP-dissociation inhibitor 2	chr6:136923655-136941899	-	-1.11326	0.445726	=	-0.917773	0.527427	=	-0.45058	0.787102	=	-1.16178	0.425767	=	24.751	11.4901	13.0822	18.0971	11.056
Arhgef1	ENSMUSG00000040940	protein_coding	Rho guanine nucleotide exchange factor 1	chr7:24902912-24926594	+	-0.812538	0.103001	=	-0.099189	0.83819	=	-0.479249	0.394792	=	-0.196851	0.685351	=	127.557	72.6381	119.058	91.4758	111.309
Arhgef10	ENSMUSG00000071176	protein_coding	Rho guanine nucleotide exchange factor 10	chr8:14911663-15001085	+	-0.712723	0.467579	=	0.553768	0.576014	=	0.282099	0.799194	=	0.10824	0.911963	=	40.6493	24.8756	59.6765	49.4125	43.8147
Arhgef10l	ENSMUSG00000040964	protein_coding	Rho guanine nucleotide exchange factor 10-like protein	chr4:140514485-140666012	-	-0.445531	0.447843	=	-1.35141	0.0283502	-	-0.0351212	0.957981	=	0.350643	0.552657	=	60.0609	44.0688	23.4884	58.5926	76.5808
Arhgef11	ENSMUSG00000041977	protein_coding	Rho guanine nucleotide exchange factor (GEF) 11	chr3:87617559-87738034	+	1.24938	0.0867713	=	1.53658	0.0396464	+	0.483703	0.535529	=	1.25381	0.0856777	=	37.7043	89.7706	109.63	52.7684	90.1238
Arhgef12	ENSMUSG00000059495	protein_coding	Mus musculus Rho guanine nucleotide exchange factor (GEF) 12 (Arhgef12), transcript variant 2, mRNA.	chr9:42963842-43107239	-	0.19143	0.354862	=	0.422711	0.0486686	=	-0.669303	0.00847262	=	-0.201991	0.327014	=	494.145	564.25	662.405	310.688	429.58
Arhgef15	ENSMUSG00000052921	protein_coding	Rho guanine nucleotide exchange factor 15	chr11:68943155-68957480	-	-0.716016	0.42231	=	-0.979919	0.275456	=	-0.585326	0.569701	=	0.44782	0.618088	=	52.5734	31.9134	26.6366	35.0565	71.6909
Arhgef17	ENSMUSG00000032875	protein_coding	Rho guanine nucleotide exchange factor 17	chr7:100869752-100932107	-	0.517067	0.275949	=	-0.528992	0.259503	=	0.0799939	0.87961	=	0.542798	0.253352	=	107.097	153.296	74.1819	113.091	155.99
Arhgef18	ENSMUSG00000004568	protein_coding	Rho guanine nucleotide exchange factor 18	chr8:3393006-3456601	+	-1.26916	0.191758	=	-0.932346	0.332193	=	-0.86473	0.439161	=	-0.844603	0.378645	=	65.9577	27.253	34.5115	36.224	36.7114
Arhgef19	ENSMUSG00000028919	protein_coding	Rho guanine nucleotide exchange factor 19	chr4:141239499-141257564	+	-1.61877	0.373469	=	1.99132	0.29401	=	2.86034	0.174603	=	3.71015	0.0768893	=	1.04038	0.293907	4.16116	7.59975	13.7348
Arhgef2	ENSMUSG00000028059	protein_coding	Rho guanine nucleotide exchange factor 2	chr3:88605966-88648052	+	-0.923286	0.0184887	-	-0.136021	0.713733	=	0.817112	0.0601352	=	-0.552243	0.143629	=	232.337	122.299	211.411	409.373	158.425
Arhgef25	ENSMUSG00000019467	protein_coding	Mus musculus Rho guanine nucleotide exchange factor (GEF) 25 (Arhgef25), transcript variant 3, mRNA.	chr10:127182525-127190083	-	-0.0715175	0.959389	=	0.22953	0.870661	=	-0.114489	0.943042	=	0.856564	0.550375	=	23.8227	22.6566	27.9071	21.9935	43.1371
Arhgef26	ENSMUSG00000036885	protein_coding	Rho guanine nucleotide exchange factor (GEF) 26	chr3:62338344-62462221	+	-0.640846	0.60906	=	-1.38434	0.276475	=	0.464975	0.743138	=	2.10167	0.124174	=	13.3645	8.53258	5.08598	18.4078	57.4263
Arhgef28	ENSMUSG00000021662	protein_coding	Rho guanine nucleotide exchange factor 28	chr13:97899469-98206439	-	0.805406	0.490242	=	-0.338451	0.7667	=	0.77499	0.549941	=	1.26348	0.288689	=	19.0989	33.4761	15.1068	32.7564	45.9355
Arhgef3	ENSMUSG00000021895	protein_coding	Rho guanine nucleotide exchange factor 3	chr14:27114899-27403911	+	0.708963	0.512014	=	0.831795	0.443915	=	0.691803	0.565592	=	1.5645	0.16548	=	18.5702	30.3207	33.0895	29.9865	55.0308
Arhgef40	ENSMUSG00000004562	protein_coding	Rho guanine nucleotide exchange factor 40	chr14:51984719-52006251	+	-0.726193	0.321967	=	-0.111391	0.878214	=	1.16407	0.165399	=	0.921986	0.220734	=	48.1267	29.0612	44.5435	107.921	91.2324
Arhgef5	ENSMUSG00000033542	protein_coding	Rho guanine nucleotide exchange factor 5	chr6:43265582-43289320	+	-1.0341	0.40811	=	-0.327377	0.79165	=	-1.75762	0.24597	=	-0.16659	0.893135	=	32.2048	15.7617	25.6335	9.47621	28.6797
Arhgef6	ENSMUSG00000031133	protein_coding	Rac/Cdc42 guanine nucleotide exchange factor 6	chrX:57231485-57338729	-	-0.712957	0.146657	=	-2.7936	7.70218e-06	-	-0.837704	0.143739	=	-0.203343	0.673177	=	193.854	118.148	28.0719	108.453	168.339
Arhgef7	ENSMUSG00000031511	protein_coding	Rho guanine nucleotide exchange factor 7	chr8:11727721-11835219	+	0.0687547	0.846816	=	-0.280417	0.431789	=	-0.434856	0.292216	=	-0.38928	0.277509	=	143.845	150.865	118.444	106.344	109.828
Arhgef9	ENSMUSG00000025656	protein_coding	Rho guanine nucleotide exchange factor 9	chrX:95048935-95196856	-	0.0258097	0.964317	=	0.772954	0.194257	=	1.15756	0.0850613	=	0.516762	0.378004	=	50.862	51.6818	86.964	113.539	72.7919
Arid1a	ENSMUSG00000007880	protein_coding	AT-rich interactive domain-containing protein 1A	chr4:133679008-133756769	-	-0.3997	0.153901	=	-0.404346	0.149304	=	-0.564679	0.0844943	=	0.0511968	0.852632	=	359.77	272.643	271.911	243.167	372.729
Arid1b	ENSMUSG00000069729	protein_coding	AT-rich interactive domain-containing protein 1B	chr17:4994332-5347656	+	0.183953	0.548724	=	0.26969	0.3818	=	0.0630546	0.855669	=	0.439026	0.160935	=	106.281	120.687	128.103	111.047	144.096
Arid2	ENSMUSG00000033237	protein_coding	AT-rich interactive domain-containing protein 2	chr15:96287518-96404992	+	0.568897	0.133816	=	0.404379	0.279411	=	-0.26775	0.525609	=	0.229903	0.533949	=	95.2855	141.31	126.087	79.1861	111.724
Arid3b	ENSMUSG00000004661	protein_coding	AT-rich interactive domain-containing protein 3B	chr9:57790353-57836793	-	-5.98745	0.00438669	-	0.516585	0.749779	=	-0.877869	0.638534	=	-0.752977	0.638099	=	10.7962	0.134149	15.4449	5.85155	6.39238
Arid4a	ENSMUSG00000048118	protein_coding	AT rich interactive domain 4A (RBP1-like)	chr12:71015990-71098592	+	-0.722995	0.273606	=	-0.182461	0.780076	=	0.0789131	0.915506	=	0.15792	0.809721	=	70.6183	42.7404	62.1934	74.5906	78.7699
Arid4b	ENSMUSG00000039219	protein_coding	AT-rich interactive domain-containing protein 4B	chr13:14063232-14199603	+	0.511396	0.474428	=	0.308443	0.663788	=	0.21388	0.789251	=	0.921702	0.206804	=	53.7403	76.5388	66.5115	62.263	101.779
Arid5a	ENSMUSG00000037447	protein_coding	AT-rich interactive domain-containing protein 5A	chr1:36307733-36324029	+	0.467128	0.205046	=	-2.13404	3.93754e-06	-	0.374974	0.361469	=	-2.40049	7.13589e-07	-	320.486	443.182	72.9486	415.677	60.6607
Arid5b	ENSMUSG00000019947	protein_coding	AT-rich interactive domain-containing protein 5B	chr10:68092520-68278740	-	-0.0614992	0.876579	=	-1.72978	0.000190877	-	-1.38195	0.00644492	-	-1.00728	0.0163638	-	253.628	243.145	76.4917	97.26	126.159
Arih1	ENSMUSG00000025234	protein_coding	E3 ubiquitin-protein ligase ARIH1	chr9:59388258-59486618	-	-0.645017	0.0252395	=	-0.00148801	0.995674	=	0.219706	0.482666	=	-0.262238	0.342473	=	174.352	111.526	174.183	203.089	145.37
Arih2	ENSMUSG00000064145	protein_coding	Mus musculus ariadne RBR E3 ubiquitin protein ligase 2 (Arih2), transcript variant 2, mRNA.	chr9:108602942-108649386	-	-0.310558	0.445875	=	1.15356	0.00976081	+	-0.223992	0.629901	=	0.0047314	0.990691	=	76.4511	61.7435	170.116	65.4661	76.6853
Arl1	ENSMUSG00000060904	protein_coding	ADP-ribosylation factor-like protein 1	chr10:88730858-88744094	+	0.5306	0.444155	=	-0.881587	0.202866	=	-0.538265	0.495756	=	-0.56363	0.410618	=	42.8757	61.9491	23.2458	29.5	29.0168
Arl13b	ENSMUSG00000022911	protein_coding	ADP-ribosylation factor-like protein 13B	chr16:62793685-62847040	-	0.362445	0.802663	=	0.244387	0.865897	=	0.00247217	0.998798	=	0.925145	0.530548	=	11.9727	15.3592	14.1934	11.998	22.7537
Arl14ep	ENSMUSG00000027122	protein_coding	ARL14 effector protein	chr2:106962527-106974424	-	2.25983	0.0195658	+	2.01031	0.0339465	+	1.38055	0.161832	=	1.94803	0.0388598	+	9.21819	44.1524	37.1453	24.0066	35.5689
Arl15	ENSMUSG00000042348	protein_coding	ADP-ribosylation factor-like protein 15	chr13:113794505-114157461	+	1.02829	0.408119	=	-0.97719	0.420182	=	-0.298899	0.828822	=	0.411213	0.735305	=	19.8526	40.5145	10.0596	16.1236	26.4221
Arl2	ENSMUSG00000024944	protein_coding	ADP-ribosylation factor-like protein 2	chr19:6134374-6141406	-	0.114681	0.920162	=	0.0448166	0.968707	=	0.31049	0.810422	=	-0.0817737	0.942827	=	24.8937	27.0077	25.7106	30.8797	23.5251
Arl2bp	ENSMUSG00000031776	protein_coding	ADP-ribosylation factor-like protein 2-binding protein	chr8:94666600-94674425	+	0.438992	0.591052	=	0.471543	0.564181	=	0.407931	0.65647	=	0.0456355	0.955007	=	56.5443	76.6897	78.4795	75.0203	58.3577
Arl3	ENSMUSG00000025035	protein_coding	ADP-ribosylation factor-like protein 3	chr19:46531109-46573085	-	-1.2073	0.263391	=	0.524891	0.625383	=	0.899997	0.456324	=	1.22933	0.267089	=	16.2667	7.05667	23.3916	30.3931	38.1655
Arl4a	ENSMUSG00000047446	protein_coding	ADP-ribosylation factor-like protein 4A	chr12:40005447-40038025	-	0.973058	0.137415	=	1.66508	0.0166546	+	0.614303	0.389626	=	1.51823	0.0267693	+	23.2076	45.6762	73.7163	35.54	66.569
Arl4c	ENSMUSG00000049866	protein_coding	ADP-ribosylation factor-like protein 4C	chr1:88673125-88702221	-	-3.42918	0.0483548	-	0.357599	0.816106	=	1.4635	0.401209	=	2.773	0.107307	=	3.17463	0.296077	4.07786	8.78993	21.8756
Arl4d	ENSMUSG00000034936	protein_coding	ADP-ribosylation factor-like protein 4D	chr11:101665541-101667832	+	5.7728	0.000132316	+	5.09759	0.000367397	+	-4.2315	0.0115813	-	0.852741	0.421441	=	2.37608	133.535	83.5636	0.108236	4.40791
Arl5a	ENSMUSG00000036093	protein_coding	ADP-ribosylation factor-like protein 5A	chr2:52397951-52424901	-	-0.589807	0.337045	=	-0.977734	0.117761	=	0.339292	0.624741	=	-0.260624	0.669355	=	68.8715	45.6709	34.9705	87.1312	57.5141
Arl5b	ENSMUSG00000017418	protein_coding	ADP ribosylation factor like GTPase 5B	chr2:15049395-15082456	+	-0.76656	0.24076	=	-0.934856	0.155255	=	-0.143855	0.84541	=	-0.938511	0.153713	=	82.4496	48.4831	43.0548	74.6496	42.9978
Arl5c	ENSMUSG00000038352	protein_coding	ADP-ribosylation factor-like protein 5C	chr11:97989578-97996181	-	-0.502184	0.757801	=	-0.305987	0.850751	=	0.0400062	0.98278	=	-0.866868	0.594707	=	9.27703	6.56547	7.49217	9.52409	5.07604
Arl6ip1	ENSMUSG00000030654	protein_coding	ADP-ribosylation factor-like protein 6-interacting protein 1	chr7:118118891-118129662	-	0.364636	0.786933	=	-0.518521	0.698094	=	-0.362773	0.813412	=	-0.322538	0.809293	=	20.3121	26.1634	14.156	15.7794	16.2373
Arl6ip4	ENSMUSG00000029404	protein_coding	ADP-ribosylation factor-like protein 6-interacting protein 4	chr5:124116089-124118196	+	1.57418	0.162076	=	1.04308	0.340189	=	0.86432	0.47248	=	0.137896	0.896613	=	16.5505	49.305	34.1089	30.1295	18.188
Arl6ip5	ENSMUSG00000035199	protein_coding	PRA1 family protein 3	chr6:97210689-97233315	+	-0.473947	0.086423	=	-0.660648	0.019849	=	-0.0734953	0.810679	=	-0.207113	0.443085	=	262.203	188.793	165.939	249.206	227.177
Arl6ip6	ENSMUSG00000026960	protein_coding	ADP-ribosylation factor-like protein 6-interacting protein 6	chr2:53191726-53219220	+	-0.857542	0.551937	=	0.825258	0.574678	=	0.456095	0.780031	=	0.137484	0.924175	=	7.87142	4.28816	13.9542	10.8013	8.6591
Arl8a	ENSMUSG00000026426	protein_coding	ADP-ribosylation factor-like protein 8A	chr1:135146824-135156269	+	-0.609	0.334301	=	-0.00746465	0.990494	=	-0.957477	0.197874	=	-0.722597	0.253406	=	59.0711	38.7742	58.7841	30.401	35.7991
Arl8b	ENSMUSG00000030105	protein_coding	ADP-ribosylation factor-like protein 8B	chr6:108783099-108825278	+	-0.448844	0.33562	=	-0.805985	0.0901108	=	-0.712109	0.191788	=	-0.493193	0.290681	=	116.038	84.9736	66.3293	70.752	82.4242
Armc1	ENSMUSG00000027599	protein_coding	Mus musculus armadillo repeat containing 1 (Armc1), transcript variant 2, mRNA.	chr3:19131402-19163065	-	1.24859	0.384443	=	0.600204	0.668262	=	0.170122	0.913721	=	-1.4006	0.317285	=	19.1832	45.6338	29.0948	21.5795	7.24273
Armc10	ENSMUSG00000038525	protein_coding	Armadillo repeat-containing protein 10	chr5:21645813-21662694	+	4.32181	0.0178419	+	4.68843	0.0122177	+	4.23646	0.0243908	+	3.48107	0.0432695	+	0.769776	15.7214	20.2997	14.8349	8.77766
Armc5	ENSMUSG00000042178	protein_coding	Armadillo repeat-containing protein 5	chr7:128237342-128245100	+	-0.254346	0.846135	=	0.774301	0.56263	=	0.38174	0.797551	=	-0.882796	0.501941	=	17.7338	14.8483	30.3333	23.1218	9.60492
Armc6	ENSMUSG00000002343	protein_coding	Armadillo repeat-containing protein 6	chr8:70220172-70234466	-	-7.78132	0.00021864	-	-1.32908	0.338347	=	0.0763972	0.960933	=	-1.56009	0.263628	=	10.672	0.0215328	4.25694	11.2529	3.6048
Armc7	ENSMUSG00000057219	protein_coding	Armadillo repeat-containing protein 7	chr11:115475667-115490467	+	-6.06778	0.0159234	=	1.9355	0.326344	=	4.19659	0.0743833	=	1.59387	0.41079	=	1.25618	0	4.85497	23.3635	3.82024
Armc8	ENSMUSG00000032468	protein_coding	Armadillo repeat-containing protein 8	chr9:99478372-99568899	-	-1.12368	0.021949	-	-0.084957	0.8548	=	-0.362273	0.498496	=	-0.249365	0.59154	=	106.853	48.9576	100.747	83.1231	89.901
Armcx1	ENSMUSG00000033460	protein_coding	Armadillo repeat-containing X-linked protein 1	chrX:134717963-134721917	+	1.12672	0.538097	=	-3.69915	0.0708135	=	2.31999	0.262629	=	2.3292	0.2292	=	2.03174	4.43387	0.167085	10.1953	10.2752
Armcx2	ENSMUSG00000033436	protein_coding	Armadillo repeat-containing X-linked protein 2	chrX:134804145-134809221	-	0.263409	0.86716	=	-1.72619	0.280464	=	0.723607	0.683594	=	0.793562	0.619238	=	13.9262	16.6947	4.17108	23.0202	24.1752
Armcx3	ENSMUSG00000049047	protein_coding	Mus musculus armadillo repeat containing, X-linked 3 (Armcx3), transcript variant 2, mRNA.	chrX:134756595-134761455	+	-0.633181	0.47817	=	-0.644974	0.469822	=	0.0867238	0.93172	=	0.510024	0.571405	=	31.6791	20.4537	20.2778	33.6277	45.1211
Armcx4	ENSMUSG00000049804	protein_coding	armadillo repeat containing, X-linked 4	chrX:134686519-134696757	+	0.144035	0.828009	=	-0.48217	0.467037	=	0.914047	0.227996	=	0.88803	0.194761	=	82.188	90.6183	58.8478	154.747	152.015
Armcx5	ENSMUSG00000072969	protein_coding	Armadillo repeat-containing X-linked protein 5	chrX:135742733-135747322	+	1.66197	0.26823	=	1.7536	0.244683	=	0.882691	0.58263	=	0.877408	0.544579	=	9.6206	30.5407	32.4458	17.7285	17.6662
Armt1	ENSMUSG00000061759	protein_coding	Protein-glutamate O-methyltransferase	chr10:4432467-4455141	+	-1.13486	0.417057	=	0.514419	0.714116	=	0.565654	0.719276	=	0.532045	0.70482	=	21.5258	9.74029	30.7612	31.8521	31.1175
Arnt	ENSMUSG00000015522	protein_coding	Aryl hydrocarbon receptor nuclear translocator	chr3:95434388-95497240	+	1.05547	0.00376523	+	0.533611	0.113862	=	-0.199684	0.592935	=	-0.064126	0.843953	=	90.2489	187.61	130.684	78.5975	86.3451
Arnt2	ENSMUSG00000015709	protein_coding	Aryl hydrocarbon receptor nuclear translocator 2	chr7:84246278-84410176	-	-0.569558	0.713172	=	-0.259778	0.866853	=	1.57686	0.375009	=	0.378006	0.808817	=	13.1105	8.79482	10.9438	39.1345	17.0237
Arntl	ENSMUSG00000055116	protein_coding	Mus musculus aryl hydrocarbon receptor nuclear translocator-like (Arntl), transcript variant 3, mRNA.	chr7:113207465-113314126	+	-0.930389	0.440149	=	1.98406	0.127161	=	-1.64534	0.258063	=	2.22172	0.0925706	=	13.0392	6.75435	51.6457	4.09456	60.9062
Arpc1a	ENSMUSG00000029621	protein_coding	Actin-related protein 2/3 complex subunit 1A	chr5:145083830-145108761	+	-0.0180447	0.985964	=	1.33647	0.214139	=	0.559833	0.630068	=	0.278973	0.786533	=	21.1564	20.8882	53.4852	31.2212	25.6793
Arpc1b	ENSMUSG00000029622	protein_coding	Actin-related protein 2/3 complex subunit 1B	chr5:145114215-145130705	+	-0.625599	0.155162	=	0.214183	0.622112	=	0.254021	0.605241	=	-0.281912	0.514901	=	111.927	72.5834	129.789	133.443	92.0528
Arpc2	ENSMUSG00000006304	protein_coding	Mus musculus actin related protein 2/3 complex, subunit 2 (Arpc2), transcript variant 2, mRNA.	chr1:74236084-74268209	+	0.718229	0.176913	=	0.317169	0.541432	=	0.0701062	0.904689	=	0.0929956	0.856884	=	69.2701	113.877	86.2666	72.6715	73.861
Arpc3	ENSMUSG00000029465	protein_coding	Actin-related protein 2/3 complex subunit 3	chr5:122391878-122414184	+	-0.177997	0.812966	=	0.107988	0.886125	=	0.994958	0.24878	=	-0.922927	0.225995	=	38.4299	33.97	41.4061	76.662	20.2719
Arpc4	ENSMUSG00000079426	protein_coding	Actin-related protein 2/3 complex subunit 4	chr6:113378115-113390448	+	-0.763761	0.278226	=	-0.184443	0.791377	=	-0.226451	0.77676	=	-0.938518	0.185456	=	44.7587	26.3468	39.4046	38.2501	23.3574
Arpc5	ENSMUSG00000008475	protein_coding	Actin-related protein 2/3 complex subunit 5	chr1:152766542-152775597	+	0.430114	0.489208	=	0.0892924	0.8846	=	0.0349254	0.960148	=	-0.605407	0.327338	=	49.9561	67.3381	53.132	51.1846	32.8173
Arpc5l	ENSMUSG00000026755	protein_coding	Actin-related protein 2/3 complex subunit 5-like protein	chr2:39005348-39015877	+	-0.110766	0.81155	=	-0.952922	0.0483969	-	-1.17071	0.0402642	-	-0.102774	0.824865	=	71.4902	66.154	36.9054	31.7384	66.5821
Arpin	ENSMUSG00000039043	protein_coding	Arpin	chr7:79925361-79935359	-	-0.753124	0.615026	=	-1.81802	0.236552	=	-1.56552	0.384933	=	-1.43241	0.344789	=	21.5492	12.7467	6.09427	7.24071	7.96435
Arpp19	ENSMUSG00000007656	protein_coding	Mus musculus cAMP-regulated phosphoprotein 19 (Arpp19), transcript variant 6, mRNA.	chr9:75037614-75060313	+	-0.541711	0.294923	=	0.252958	0.624081	=	-0.0687795	0.906371	=	-0.656802	0.206145	=	67.2186	46.1413	80.0914	64.0971	42.6192
Arpp21	ENSMUSG00000032503	protein_coding	cAMP-regulated phosphoprotein 21	chr9:112065091-112235938	-	0.281303	0.395947	=	0.792115	0.0238844	+	0.061174	0.869536	=	1.15664	0.0018845	+	159.977	194.524	277.039	166.939	356.639
Arrb1	ENSMUSG00000018909	protein_coding	Beta-arrestin-1	chr7:99535466-99606771	+	-3.06884	0.0151231	-	0.130145	0.908274	=	1.58766	0.222151	=	0.448323	0.693475	=	23.191	2.71979	25.3877	69.8078	31.6717
Arrb2	ENSMUSG00000060216	protein_coding	Beta-arrestin-2	chr11:70432635-70440828	+	-0.387569	0.810874	=	-0.0493623	0.975667	=	0.880914	0.630951	=	-0.0783228	0.961376	=	7.68367	5.924	7.42254	14.163	7.27724
Arrdc1	ENSMUSG00000026972	protein_coding	Arrestin domain-containing protein 1	chr2:24925352-24935252	-	1.89663	0.265849	=	0.600179	0.710241	=	1.19564	0.509257	=	2.02007	0.238936	=	3.35399	12.5138	5.08508	7.68817	13.6384
Arrdc2	ENSMUSG00000002910	protein_coding	Arrestin domain-containing protein 2	chr8:70835129-70839720	-	2.37149	0.0523567	=	2.47486	0.0444619	+	-0.322857	0.796952	=	-1.51237	0.177428	=	17.6519	91.5316	98.3474	14.1626	6.16666
Arrdc3	ENSMUSG00000074794	protein_coding	Arrestin domain-containing protein 3	chr13:80883384-80896042	+	0.80751	0.0140606	+	1.27239	0.000382827	+	-0.882994	0.0184537	-	-1.27445	0.000274944	-	202.274	353.96	488.711	109.611	83.6591
Arrdc4	ENSMUSG00000042659	protein_coding	Arrestin domain-containing protein 4	chr7:68736995-68749241	-	1.89012	0.241351	=	3.00438	0.0816153	=	-0.204105	0.905694	=	1.42013	0.367084	=	6.20684	23.0881	49.9399	5.35207	16.6427
Arrdc5	ENSMUSG00000073380	protein_coding	Arrestin domain-containing protein 5	chr17:56294113-56300286	-	7.02197	0.00780935	+	8.85182	0.00247855	+	0	1	=	0	1	=	0	2.51178	8.7608	0	0
Arsa	ENSMUSG00000022620	protein_coding	Arylsulfatase A	chr15:89472476-89477425	-	0.826454	0.636686	=	-0.122968	0.94283	=	1.4361	0.463127	=	-0.295411	0.863038	=	7.13098	12.6296	6.52874	19.3177	5.79909
Arsb	ENSMUSG00000042082	protein_coding	arylsulfatase B	chr13:93771630-93943016	+	-0.88923	0.523528	=	-1.39124	0.323454	=	-1.01641	0.533615	=	0.524185	0.709465	=	19.0935	10.2655	7.25176	9.39977	27.4575
Arsg	ENSMUSG00000020604	protein_coding	Arylsulfatase G	chr11:109473374-109573330	+	-1.32157	0.465266	=	2.19901	0.253117	=	1.52171	0.45245	=	1.68958	0.367255	=	3.79467	1.55759	17.5256	10.9153	12.3024
Arsi	ENSMUSG00000036412	protein_coding	Arylsulfatase I	chr18:60911780-60918561	+	0.506875	0.816289	=	-2.13843	0.336354	=	1.96465	0.429081	=	0.33669	0.876748	=	7.66939	10.9703	1.73639	30.0747	9.72197
Arsk	ENSMUSG00000021592	protein_coding	arylsulfatase family member K	chr13:76060422-76098660	-	-1.77807	0.308922	=	-1.7644	0.31198	=	-1.22018	0.546319	=	-0.622201	0.715643	=	17.5013	5.08282	5.1284	7.48412	11.3684
Art1	ENSMUSG00000030996	protein_coding	ADP-ribosyltransferase 1	chr7:102101743-102113933	+	-0.303112	0.33592	=	-0.777037	0.0186521	-	-0.774076	0.0410566	-	-0.670946	0.0393711	=	207.302	167.903	120.994	121.211	130.176
Art3	ENSMUSG00000034842	protein_coding	ADP-ribosyltransferase 3	chr5:92331827-92414628	+	0.88784	0.0193107	+	0.309613	0.384927	=	-1.66799	0.000514044	-	-0.0297177	0.932677	=	215.154	398.291	266.706	67.7998	210.773
Art5	ENSMUSG00000070424	protein_coding	ADP-ribosyltransferase 5	chr7:102096879-102109489	-	-0.756501	0.133237	=	-0.695282	0.165794	=	-1.32466	0.030619	-	-0.579696	0.244966	=	76.1246	45.098	47.0066	30.3647	50.9212
Artn	ENSMUSG00000028539	protein_coding	Artemin	chr4:117926162-117929763	-	-1.65117	0.361057	=	1.81821	0.417532	=	8.14527	0.00747332	+	5.99558	0.0242353	=	0.0357623	0	0.22278	16.8929	3.78047
Arvcf	ENSMUSG00000000325	protein_coding	Armadillo repeat protein deleted in velo-cardio-facial syndrome homolog	chr16:18348182-18407076	+	0.932159	0.334548	=	0.369976	0.695464	=	1.10418	0.302693	=	1.45845	0.142393	=	13.0262	24.9082	16.8494	27.9767	35.7954
As3mt	ENSMUSG00000003559	protein_coding	Arsenite methyltransferase	chr19:46707443-46741095	+	-0.709247	0.495428	=	-1.32833	0.208713	=	-0.336324	0.777659	=	-0.89862	0.388921	=	44.8839	27.5002	17.851	35.5478	24.0652
Asah1	ENSMUSG00000031591	protein_coding	Acid ceramidase Acid ceramidase subunit alpha Acid ceramidase subunit beta	chr8:41340197-41374773	-	-0.464258	0.612832	=	-0.162492	0.859352	=	0.6411	0.538363	=	0.252716	0.784006	=	41.1295	29.7353	36.7736	64.1863	49.0082
Asah2	ENSMUSG00000024887	protein_coding	Neutral ceramidase Neutral ceramidase soluble form	chr19:31984654-32061469	-	-0.471527	0.778675	=	-0.203387	0.903507	=	0.394518	0.835874	=	0.441181	0.794591	=	7.14215	5.12461	6.17634	9.37858	9.69269
Asap1	ENSMUSG00000022377	protein_coding	Arf-GAP with SH3 domain, ANK repeat and PH domain-containing protein 1	chr15:64086857-64382919	-	0.154793	0.72309	=	0.00235456	0.995684	=	-0.93331	0.0751182	=	-0.564331	0.200585	=	69.6728	77.5979	69.7921	36.4993	47.1132
Asap2	ENSMUSG00000052632	protein_coding	Arf-GAP with SH3 domain, ANK repeat and PH domain-containing protein 2	chr12:21111748-21270171	+	0.332241	0.55843	=	1.61823	0.0100683	+	1.29711	0.050223	=	0.573274	0.317858	=	37.8613	47.6516	116.306	93.1398	56.3378
Asap3	ENSMUSG00000036995	protein_coding	Arf-GAP with SH3 domain, ANK repeat and PH domain-containing protein 3	chr4:136206365-136245216	+	0.254799	0.872476	=	-1.54043	0.336603	=	-1.24329	0.505983	=	-1.45988	0.361128	=	35.8088	42.7544	12.3057	15.0551	13.0041
Asb1	ENSMUSG00000026311	protein_coding	Ankyrin repeat and SOCS box protein 1	chr1:91540544-91559589	+	-0.649982	0.630061	=	0.206937	0.878566	=	0.152326	0.920856	=	0.0795625	0.95305	=	18.4999	11.8039	21.3725	20.5695	19.5668
Asb10	ENSMUSG00000038204	protein_coding	Ankyrin repeat and SOCS box protein 10	chr5:24532697-24540978	-	0.619144	0.596897	=	-4.33421	0.00223797	-	0.406887	0.755753	=	0.818016	0.487583	=	28.9976	44.5641	1.42074	38.468	51.1171
Asb11	ENSMUSG00000031382	protein_coding	Ankyrin repeat and SOCS box protein 11	chrX:164436994-164459170	+	0.493608	0.511854	=	-1.13361	0.135522	=	-2.99838	0.00381492	-	-0.936716	0.213222	=	110.755	156.043	50.4776	13.6898	57.8384
Asb12	ENSMUSG00000031204	protein_coding	Ankyrin repeat and SOCS box protein 12	chrX:95470201-95557987	-	-0.21526	0.843171	=	-3.13486	0.0106174	-	-1.60215	0.225993	=	-1.7799	0.11462	=	48.2986	41.5539	5.46233	15.9173	14.0457
Asb13	ENSMUSG00000033781	protein_coding	Ankyrin repeat and SOCS box protein 13	chr13:3634032-3653822	+	-1.50123	0.238129	=	-0.432175	0.728535	=	0.250928	0.859379	=	-0.686069	0.582258	=	28.6169	10.1104	21.1825	34.0704	17.7825
Asb14	ENSMUSG00000021898	protein_coding	ankyrin repeat and SOCS box containing 14	chr14:26894557-26915258	+	0.0760155	0.883215	=	-1.77573	0.00207296	-	-0.790609	0.195011	=	-0.342694	0.50777	=	79.2874	83.5799	23.1125	45.8293	62.5297
Asb15	ENSMUSG00000029685	protein_coding	Ankyrin repeat and SOCS box protein 15	chr6:24528144-24573164	+	-1.08981	0.449239	=	-6.38305	0.00116135	-	0.397873	0.806302	=	-0.487773	0.732659	=	21.871	10.3114	0.260267	28.8199	15.5829
Asb16	ENSMUSG00000034768	protein_coding	Ankyrin repeat and SOCS box protein 16	chr11:102268743-102279462	+	1.08772	0.162486	=	-0.291897	0.694935	=	-0.0143598	0.98649	=	0.246016	0.742373	=	59.0028	125.35	48.103	58.2926	69.9221
Asb18	ENSMUSG00000067081	protein_coding	Ankyrin repeat and SOCS box protein 18	chr1:89950220-90014666	-	-0.395824	0.779801	=	-5.69225	0.0022445	-	-2.9326	0.114052	=	0.516787	0.718483	=	15.5451	11.798	0.306292	2.02557	22.2514
Asb2	ENSMUSG00000021200	protein_coding	Ankyrin repeat and SOCS box protein 2	chr12:103321142-103356001	-	-0.655619	0.321961	=	-4.00818	7.54698e-06	-	-0.96859	0.214252	=	0.224076	0.734423	=	263.726	167.205	16.4882	134.74	307.967
Asb3	ENSMUSG00000020305	protein_coding	Ankyrin repeat and SOCS box protein 3	chr11:30885416-31102704	+	0.208318	0.866944	=	0.0661673	0.957403	=	1.13281	0.421399	=	1.22405	0.340929	=	11.2477	13.0281	11.76	24.6857	26.2927
Asb5	ENSMUSG00000031519	protein_coding	Ankyrin repeat and SOCS box protein 5	chr8:54529580-54587842	+	-0.937232	0.0359683	-	-0.643898	0.139573	=	-0.352319	0.474868	=	-1.41851	0.00263447	-	293.956	153.763	188.093	230.32	109.947
Asb6	ENSMUSG00000039483	protein_coding	Ankyrin repeat and SOCS box protein 6	chr2:30823097-30830333	-	-0.594561	0.692032	=	-0.0426546	0.977333	=	-0.780084	0.65504	=	-0.651798	0.663635	=	36.1724	24.0722	35.1345	21.0755	23.0105
Asb7	ENSMUSG00000030509	protein_coding	Ankyrin repeat and SOCS box protein 7	chr7:66644565-66689596	-	-1.43653	0.351277	=	0.987938	0.527095	=	-0.151411	0.930559	=	0.833132	0.591632	=	13.0999	4.77825	26.0044	11.7614	23.3424
Asb8	ENSMUSG00000048175	protein_coding	ankyrin repeat and SOCS box containing 8	chr15:98134637-98165625	-	-0.453409	0.480674	=	-0.784284	0.227226	=	-1.875	0.0222429	-	-0.589172	0.360937	=	189.731	138.348	110.23	51.6498	126.129
Ascc1	ENSMUSG00000044475	protein_coding	Activating signal cointegrator 1 complex subunit 1	chr10:60002805-60099988	+	0.132109	0.929417	=	2.12209	0.188709	=	-0.021198	0.990025	=	1.21464	0.430542	=	7.44685	8.10631	32.4577	7.31287	17.2862
Ascc2	ENSMUSG00000020412	protein_coding	Activating signal cointegrator 1 complex subunit 2	chr11:4637747-4685699	+	-1.12903	0.0754453	=	-0.395034	0.521049	=	-0.339687	0.630653	=	-0.442734	0.472322	=	97.6443	44.5827	74.2502	77.1437	71.8463
Ascc3	ENSMUSG00000038774	protein_coding	Activating signal cointegrator 1 complex subunit 3	chr10:50592669-50851485	+	-0.0269075	0.946287	=	-0.658918	0.10698	=	-0.345207	0.453396	=	-0.535203	0.186404	=	103.788	101.913	65.745	81.6948	71.6292
Ash1l	ENSMUSG00000028053	protein_coding	Histone-lysine N-methyltransferase ASH1L	chr3:88950622-89079375	+	-0.182906	0.546478	=	0.0551305	0.855644	=	-0.847455	0.022528	-	-0.0467283	0.877271	=	329.755	290.313	342.629	183.184	319.224
Ash2l	ENSMUSG00000031575	protein_coding	Mus musculus ASH2 like histone lysine methyltransferase complex subunit (Ash2l), transcript variant 4, mRNA.	chr8:25815996-25847694	-	0.509302	0.397585	=	1.34042	0.0361994	+	1.32149	0.0575001	=	1.13693	0.0703181	=	25.2007	35.89	63.8546	63.032	55.4683
Asl	ENSMUSG00000025533	protein_coding	Argininosuccinate lyase	chr5:130011258-130029247	-	1.14709	0.504236	=	1.56447	0.370891	=	1.53063	0.420595	=	1.10793	0.517907	=	5.06517	11.2343	15.0144	14.6183	10.921
Asna1	ENSMUSG00000052456	protein_coding	ATPase Asna1	chr8:85017931-85025281	-	-0.938815	0.331578	=	-1.01515	0.294367	=	-0.0297196	0.978302	=	-0.622986	0.516234	=	39.8118	20.7913	19.6777	39.0138	25.842
Asns	ENSMUSG00000029752	protein_coding	Asparagine synthetase	chr6:7675169-7693254	-	0.989491	0.58209	=	0.775712	0.663723	=	-0.213502	0.915175	=	-0.416034	0.81201	=	14.4506	28.7687	24.7638	12.4533	10.8386
Aspa	ENSMUSG00000020774	protein_coding	aspartoacylase	chr11:73304992-73329596	-	0.446663	0.769261	=	-0.672772	0.655517	=	1.40892	0.413013	=	1.34205	0.392553	=	17.5898	24.0447	11.0542	46.7394	44.604
Asph	ENSMUSG00000028207	protein_coding	Aspartyl/asparaginyl beta-hydroxylase	chr4:9448069-9669344	-	-0.417662	0.124542	=	-2.10244	3.53262e-08	-	-0.401778	0.196243	=	0.061831	0.816563	=	348.111	260.577	81.0382	263.498	363.332
Aspm	ENSMUSG00000033952	protein_coding	Abnormal spindle-like microcephaly-associated protein homolog	chr1:139454772-139494091	+	2.43697	0.210228	=	0.647934	0.729331	=	5.56423	0.0209628	+	4.25018	0.0493366	+	0.241207	1.33503	0.417702	12.1728	4.88469
Aspn	ENSMUSG00000021388	protein_coding	Asporin	chr13:49544443-49567565	+	-2.16877	0.142097	=	-1.6053	0.266585	=	-1.26004	0.454105	=	0.52096	0.716354	=	29.4402	6.46514	9.64283	12.2827	42.2554
Aspscr1	ENSMUSG00000025142	protein_coding	Tether containing UBX domain for GLUT4	chr11:120672973-120709447	+	-0.724965	0.543641	=	0.807783	0.507025	=	0.778669	0.56471	=	0.897186	0.462748	=	17.0575	10.2591	29.8361	29.2274	31.772
Asrgl1	ENSMUSG00000024654	protein_coding	Isoaspartyl peptidase/L-asparaginase Isoaspartyl peptidase/L-asparaginase alpha chain Isoaspartyl peptidase/L-asparaginase beta chain	chr19:9109868-9135636	-	-0.561549	0.534977	=	-0.70636	0.436087	=	-1.84397	0.100735	=	-1.23484	0.180248	=	89.7643	60.756	54.9641	24.91	38.1293
Ass1	ENSMUSG00000076441	protein_coding	Argininosuccinate synthase	chr2:31470207-31520672	+	-0.966557	0.54358	=	-1.22691	0.442751	=	0.403232	0.822809	=	-4.24932	0.0214498	-	12.4369	6.33099	5.2941	16.4472	0.633003
Asxl1	ENSMUSG00000042548	protein_coding	Putative Polycomb group protein ASXL1	chr2:153345829-153404007	+	0.510973	0.425615	=	0.591824	0.357755	=	0.566581	0.430449	=	-0.276851	0.660862	=	65.5235	93.4448	98.7176	97.092	54.0902
Asxl2	ENSMUSG00000037486	protein_coding	putative Polycomb group protein ASXL2 isoform 1	chr12:3426857-3506852	+	-0.440625	0.371408	=	-0.490233	0.320591	=	0.426622	0.444841	=	0.188218	0.702204	=	80.7971	59.4845	57.4534	108.582	92.0423
Atad1	ENSMUSG00000013662	protein_coding	ATPase family AAA domain-containing protein 1	chr19:32672563-32712298	-	-0.58475	0.211301	=	-0.604992	0.196441	=	-0.911909	0.0994351	=	-0.892997	0.0614841	=	120.021	79.8909	78.9424	63.7524	64.6025
Atad2	ENSMUSG00000022360	protein_coding	ATPase family AAA domain-containing protein 2	chr15:58094044-58135082	-	-2.23968	0.110722	=	0.037796	0.977486	=	0.0838762	0.956034	=	0.668403	0.622726	=	23.0254	4.8184	23.6271	24.3833	36.5983
Atad2b	ENSMUSG00000052812	protein_coding	ATPase family, AAA domain containing 2B	chr12:4917353-5047394	+	0.035176	0.962139	=	0.254415	0.732384	=	-0.114737	0.891926	=	-0.15418	0.834823	=	67.7015	69.3561	80.7441	62.4637	60.8343
Atad3a	ENSMUSG00000029036	protein_coding	ATPase family AAA domain-containing protein 3	chr4:155740641-155761093	-	-0.400563	0.61328	=	-0.333146	0.67374	=	-0.990322	0.29007	=	-0.68929	0.386063	=	57.3367	43.5877	45.5157	28.8648	35.5561
Atad5	ENSMUSG00000017550	protein_coding	ATPase family AAA domain-containing protein 5	chr11:80089400-80135794	+	1.47247	0.407444	=	2.89456	0.130767	=	1.88382	0.335035	=	2.58488	0.16913	=	1.78487	5.07983	13.5021	6.70758	10.8994
Atat1	ENSMUSG00000024426	protein_coding	Mus musculus alpha tubulin acetyltransferase 1 (Atat1), transcript variant 5, mRNA.	chr17:35897595-35910075	-	-1.13558	0.50915	=	0.0500278	0.976626	=	1.52563	0.433547	=	0.595851	0.729989	=	9.87889	4.54955	10.2289	28.4572	14.9469
Atcay	ENSMUSG00000034958	protein_coding	Caytaxin	chr10:81204508-81230833	-	-0.377828	0.708231	=	-1.73709	0.0978001	=	-0.382018	0.742244	=	-1.05532	0.301011	=	92.0221	70.7652	27.5773	70.6304	44.2688
Atcayos	ENSMUSG00000085779	antisense	ataxia, cerebellar, Cayman type, opposite strand	chr10:81194609-81210877	+	-0.597919	0.189757	=	0.454612	0.320253	=	-0.776575	0.144908	=	-0.660972	0.148428	=	176.698	116.728	242.139	103.049	111.704
Ate1	ENSMUSG00000030850	protein_coding	Arginyl-tRNA--protein transferase 1	chr7:130391493-130520369	-	-0.140603	0.730664	=	-0.625604	0.133051	=	0.103538	0.823507	=	0.0911294	0.823658	=	80.0813	72.6762	51.8763	86.017	85.29
Atf1	ENSMUSG00000023027	protein_coding	Cyclic AMP-dependent transcription factor ATF-1	chr15:100227819-100261244	+	0.278888	0.676617	=	0.513301	0.446331	=	0.514853	0.495302	=	0.241025	0.717938	=	26.7644	32.5449	38.2261	38.2818	31.6409
Atf2	ENSMUSG00000027104	protein_coding	Cyclic AMP-dependent transcription factor ATF-2	chr2:73816509-73892639	-	0.383856	0.495527	=	-0.0271289	0.961147	=	0.25553	0.68636	=	-0.405942	0.467073	=	78.91	102.992	77.4696	94.2878	59.5875
Atf3	ENSMUSG00000026628	protein_coding	Cyclic AMP-dependent transcription factor ATF-3	chr1:191170296-191218039	-	0.02052	0.975819	=	-2.46988	0.00143995	-	-0.265187	0.732282	=	-3.74542	2.37179e-05	-	191.923	194.665	34.6837	159.698	14.3173
Atf4	ENSMUSG00000042406	protein_coding	Cyclic AMP-dependent transcription factor ATF-4	chr15:80255184-80257541	+	0.182824	0.567186	=	0.162322	0.610949	=	-1.14686	0.00469651	-	-1.4065	0.000151593	-	227.366	258.213	254.452	102.679	85.7618
Atf5	ENSMUSG00000038539	protein_coding	Cyclic AMP-dependent transcription factor ATF-5	chr7:44812256-44816658	-	0.468458	0.441883	=	0.273201	0.651191	=	-1.19385	0.100297	=	-0.226861	0.705354	=	37.2425	51.5814	45.0334	16.2455	31.8313
Atf6	ENSMUSG00000026663	protein_coding	Cyclic AMP-dependent transcription factor ATF-6 alpha Processed cyclic AMP-dependent transcription factor ATF-6 alpha	chr1:170704674-170867771	-	-0.0805944	0.74957	=	-0.0978017	0.698512	=	0.359446	0.215958	=	-0.351113	0.171024	=	359.752	340.214	336.139	461.593	282.036
Atf6b	ENSMUSG00000015461	protein_coding	activating transcription factor 6 beta	chr17:34647146-34655074	+	0.738714	0.451547	=	0.877118	0.37426	=	0.5404	0.620139	=	1.44817	0.154884	=	14.87	24.7676	27.3208	21.5998	40.5752
Atf7	ENSMUSG00000099083	protein_coding	Cyclic AMP-dependent transcription factor ATF-7	chr15:102525946-102625464	-	0.536479	0.176058	=	0.212401	0.583901	=	0.309568	0.480788	=	0.87533	0.0332387	+	91.2082	132.283	105.663	113.083	167.28
Atf7ip	ENSMUSG00000030213	protein_coding	Activating transcription factor 7-interacting protein 1	chr6:136506167-136610862	+	-0.167625	0.607057	=	0.48325	0.149471	=	-0.334806	0.373361	=	0.289819	0.379072	=	221.324	197.084	309.453	175.503	270.623
Atg10	ENSMUSG00000021619	protein_coding	autophagy related 10	chr13:90935356-91223968	-	-1.71487	0.287046	=	-1.31384	0.40924	=	-1.09896	0.554358	=	-1.08871	0.492125	=	32.5544	9.86325	13.0563	15.1743	15.2937
Atg101	ENSMUSG00000037204	protein_coding	Autophagy-related protein 101	chr15:101284272-101290945	+	-1.37643	0.259419	=	0.922676	0.452219	=	1.40522	0.305442	=	1.0407	0.39875	=	9.11656	3.52486	17.2921	24.16	18.7594
Atg12	ENSMUSG00000032905	protein_coding	Ubiquitin-like protein ATG12	chr18:46732417-46741579	-	0.302129	0.753438	=	1.02688	0.298899	=	0.449544	0.678449	=	0.198228	0.836278	=	26.3728	32.4997	53.7682	36.0519	30.2688
Atg13	ENSMUSG00000027244	protein_coding	Mus musculus autophagy related 13 (Atg13), transcript variant 4, mRNA.	chr2:91674618-91710576	-	0.443748	0.502162	=	1.05057	0.124943	=	1.01176	0.17855	=	0.256951	0.695615	=	62.068	84.2994	128.536	125.189	74.1705
Atg14	ENSMUSG00000037526	protein_coding	Beclin 1-associated autophagy-related key regulator	chr14:47540893-47570649	-	-1.60602	0.188231	=	0.333816	0.780483	=	-0.883421	0.525398	=	-1.00725	0.399772	=	35.7	11.7333	45.014	19.3337	17.7435
Atg16l1	ENSMUSG00000026289	protein_coding	autophagy related 16-like 1 (S. cerevisiae)	chr1:87755870-87792428	+	0.0732618	0.929406	=	0.80486	0.341384	=	0.751542	0.423103	=	-0.105811	0.897837	=	30.7092	32.4084	53.6453	51.6688	28.5292
Atg16l2	ENSMUSG00000047767	protein_coding	autophagy related 16-like 2 (S. cerevisiae)	chr7:101263034-101302251	-	-1.54572	0.22663	=	0.803751	0.529513	=	0.35757	0.801209	=	0.256855	0.838213	=	22.3669	7.58704	39.0562	28.6406	26.7054
Atg2a	ENSMUSG00000024773	protein_coding	Autophagy-related A	chr19:6241668-6262335	+	-0.0925208	0.880657	=	0.335672	0.588999	=	-1.28921	0.0856807	=	-0.59589	0.336346	=	92.9613	87.2832	117.246	37.9436	61.4794
Atg2b	ENSMUSG00000041341	protein_coding	Autophagy-related B	chr12:105616136-105685211	-	-0.0245095	0.971977	=	0.507248	0.473423	=	0.248047	0.754166	=	-0.208917	0.764322	=	65.7138	64.5089	93.4499	78.0416	56.844
Atg3	ENSMUSG00000022663	protein_coding	Ubiquitin-like-conjugating enzyme ATG3	chr16:45158785-45188538	+	-1.1041	0.137287	=	0.67766	0.361488	=	-0.677045	0.423494	=	0.0662174	0.927489	=	42.1509	19.4981	67.4247	26.2888	44.1182
Atg4a	ENSMUSG00000079418	protein_coding	Cysteine protease ATG4A	chrX:140956907-141164270	+	-0.289918	0.802568	=	-0.178829	0.877436	=	-0.539005	0.687503	=	-0.786013	0.498983	=	31.0563	25.4053	27.4326	21.3635	17.9997
Atg4b	ENSMUSG00000026280	protein_coding	autophagy related 4B cysteine peptidase	chr1:93751500-93790610	+	-0.127867	0.86872	=	0.951753	0.234809	=	1.55201	0.0865296	=	0.671336	0.39505	=	35.2501	32.1734	68.2265	103.444	56.1572
Atg4d	ENSMUSG00000002820	protein_coding	Cysteine protease ATG4D Cysteine protease ATG4D, mitochondrial	chr9:21265293-21277772	+	0.0140366	0.988244	=	-0.264204	0.781168	=	0.32079	0.76658	=	-0.430255	0.651034	=	26.7223	26.9394	22.2614	33.4052	19.8353
Atg5	ENSMUSG00000038160	protein_coding	Autophagy protein 5	chr10:44268358-44364291	+	-1.40925	0.271617	=	-1.55174	0.227766	=	-0.165452	0.908603	=	-1.29692	0.309351	=	42.6025	16.0631	14.4982	37.9931	17.3165
Atg7	ENSMUSG00000030314	protein_coding	Ubiquitin-like modifier-activating enzyme ATG7	chr6:114643097-114860614	+	0.152909	0.856605	=	0.451574	0.596134	=	0.768291	0.423181	=	0.182856	0.828847	=	23.1352	25.7654	31.6206	39.4013	26.2597
Atg9a	ENSMUSG00000033124	protein_coding	autophagy-related protein 9A isoform b	chr1:75180860-75192196	-	0.489807	0.192713	=	-0.290112	0.430238	=	-1.29175	0.00585432	-	-0.857012	0.0258608	-	149.71	210.293	122.475	61.1582	82.6523
Atic	ENSMUSG00000026192	protein_coding	Bifunctional purine biosynthesis protein PURH Phosphoribosylaminoimidazolecarboxamide formyltransferase IMP cyclohydrolase	chr1:71557150-71579631	+	-1.65943	0.0166051	-	0.38502	0.5558	=	0.104819	0.886698	=	-0.484502	0.45508	=	71.0857	22.4233	92.8064	76.3989	50.7853
Atl1	ENSMUSG00000021066	protein_coding	Atlastin-1	chr12:69892614-69966417	+	1.45288	0.430823	=	1.90247	0.312389	=	-0.363318	0.857359	=	1.37412	0.454316	=	3.12114	8.56113	11.695	2.38894	8.09971
Atl2	ENSMUSG00000059811	protein_coding	Mus musculus atlastin GTPase 2 (Atl2), transcript variant 5, mRNA.	chr17:79848390-79896123	-	0.257183	0.483299	=	-0.408974	0.265237	=	-0.142523	0.731585	=	-0.31058	0.395109	=	126.088	150.648	94.9525	114.257	101.666
Atl3	ENSMUSG00000024759	protein_coding	Atlastin-3	chr19:7494040-7538608	+	-0.67043	0.447935	=	-0.0439087	0.960226	=	0.0174257	0.986134	=	-0.114038	0.896878	=	58.2375	36.578	56.4883	58.9976	53.8384
Atm	ENSMUSG00000034218	protein_coding	Serine-protein kinase ATM	chr9:53439149-53536740	-	0.148301	0.73989	=	-0.21025	0.636811	=	0.164657	0.744848	=	0.139699	0.754307	=	50.2596	55.696	43.4525	56.3452	55.387
Atmin	ENSMUSG00000047388	protein_coding	ATM interactor	chr8:116943393-116960445	+	-1.73811	0.173317	=	-0.310365	0.802323	=	-0.349463	0.80633	=	-0.163247	0.89529	=	38.4102	11.4109	30.9728	30.1573	34.3021
Atoh8	ENSMUSG00000037621	protein_coding	8	chr6:72206177-72235577	-	1.02445	0.200786	=	0.785344	0.320185	=	-0.654868	0.464197	=	-2.1068	0.0118884	-	26.1632	53.2347	45.1369	16.5928	6.06111
Atox1	ENSMUSG00000018585	protein_coding	Copper transport protein ATOX1	chr11:55446641-55461239	-	-0.584488	0.601818	=	1.38155	0.24025	=	1.13624	0.374028	=	0.53661	0.636045	=	10.868	7.19469	28.3598	23.9258	15.7702
Atp10a	ENSMUSG00000025324	protein_coding	Probable phospholipid-transporting ATPase VA	chr7:58656166-58829420	+	-0.979379	0.369176	=	-3.30237	0.00751555	-	-0.422874	0.734227	=	-1.74152	0.119813	=	45.6161	23.2042	4.59662	34.0259	13.6379
Atp10d	ENSMUSG00000046808	polymorphic_pseudogene	Mus musculus ATPase, class V, type 10D (Atp10d), transcript variant 1, coding, mRNA.	chr5:72203329-72298775	+	-0.317995	0.871688	=	-1.0035	0.611543	=	0.933272	0.676221	=	0.333433	0.866541	=	15.3727	12.3055	7.67584	29.3895	19.3774
Atp11a	ENSMUSG00000031441	protein_coding	Probable phospholipid-transporting ATPase IH	chr8:12757014-12868728	+	-0.456817	0.393618	=	-0.651682	0.226649	=	0.282781	0.640407	=	-0.0385209	0.942325	=	98.8677	72.2122	62.9664	120.327	96.2708
Atp11b	ENSMUSG00000037400	protein_coding	ATPase, class VI, type 11B	chr3:35754106-35856276	+	0.0170586	0.979623	=	-0.0128116	0.984682	=	0.584719	0.441192	=	-0.508264	0.447297	=	55.8958	56.6333	55.4558	83.8929	39.3215
Atp11c	ENSMUSG00000062949	protein_coding	Phospholipid-transporting ATPase 11C	chrX:60223290-60592698	-	-1.03686	0.231143	=	-1.33068	0.128577	=	-2.84689	0.0136279	-	-1.29474	0.138473	=	57.3767	28.0577	22.7984	7.94977	23.3764
Atp13a1	ENSMUSG00000031862	protein_coding	Manganese-transporting ATPase 13A1	chr8:69791163-69807749	+	1.59468	0.050714	=	0.798017	0.301748	=	0.861383	0.315971	=	0.906082	0.243758	=	26.0519	78.779	45.3091	47.3655	48.8758
Atp13a2	ENSMUSG00000036622	protein_coding	Cation-transporting ATPase 13A2	chr4:140986873-141007330	+	2.61276	0.0247381	+	2.50703	0.0298121	+	2.24266	0.0633738	=	2.40352	0.0357491	+	4.96753	30.4099	28.2845	23.5319	26.3247
Atp13a3	ENSMUSG00000022533	protein_coding	Probable cation-transporting ATPase 13A3	chr16:30312423-30405975	-	-0.547277	0.0742417	=	0.420819	0.168357	=	1.42122	0.000258937	+	0.150782	0.613926	=	247.646	169.567	331.574	663.314	274.941
Atp1a1	ENSMUSG00000033161	protein_coding	Sodium/potassium-transporting ATPase subunit alpha-1	chr3:101576219-101604684	-	0.0347288	0.882798	=	-1.16191	3.88471e-05	-	0.507749	0.0656777	=	-0.0414845	0.860062	=	419.954	430.151	187.643	597.118	408.044
Atp1a2	ENSMUSG00000007097	protein_coding	Sodium/potassium-transporting ATPase subunit alpha-2	chr1:172271709-172298064	-	0.0158437	0.923671	=	-0.146863	0.377342	=	-0.448476	0.0250521	=	-0.0924171	0.576908	=	2186.12	2210.35	1974.58	1602.01	2050.46
Atp1b1	ENSMUSG00000026576	protein_coding	Sodium/potassium-transporting ATPase subunit beta-1	chr1:164437109-164458355	-	-0.425149	0.0553121	=	-0.698735	0.002876	=	-0.142461	0.561585	=	-0.126847	0.554675	=	531.303	395.665	327.397	481.387	486.592
Atp1b2	ENSMUSG00000041329	protein_coding	Sodium/potassium-transporting ATPase subunit beta-2	chr11:69599736-69605942	-	-0.710295	0.145993	=	-0.946974	0.0565395	=	-0.200671	0.714566	=	0.138788	0.772788	=	96.8064	59.1755	50.1834	84.3051	106.623
Atp1b3	ENSMUSG00000032412	protein_coding	Sodium/potassium-transporting ATPase subunit beta-3	chr9:96332655-96364442	-	-0.144108	0.854456	=	-0.714481	0.365715	=	-0.857574	0.352589	=	-1.83952	0.0277103	-	49.456	44.788	30.1211	27.3063	13.821
Atp2a1	ENSMUSG00000030730	protein_coding	Sarcoplasmic/endoplasmic reticulum calcium ATPase 1	chr7:126445858-126463108	-	-0.101625	0.639962	=	-0.397592	0.0752057	=	-1.52877	3.17817e-06	-	-0.481688	0.033513	=	3310.89	3085.85	2513.41	1147.52	2371.04
Atp2a2	ENSMUSG00000029467	protein_coding	Sarcoplasmic/endoplasmic reticulum calcium ATPase 2	chr5:122453513-122502225	-	0.0464302	0.826732	=	-0.173452	0.415263	=	-0.504601	0.0469775	=	-0.459778	0.037305	=	2323.2	2399.19	2060.05	1637.56	1689.16
Atp2a3	ENSMUSG00000020788	protein_coding	Sarcoplasmic/endoplasmic reticulum calcium ATPase 3	chr11:72961169-72993044	+	-1.17119	0.435685	=	1.4052	0.367034	=	1.80115	0.294804	=	0.583574	0.699015	=	7.41715	3.26581	19.7146	25.9306	11.134
Atp2b1	ENSMUSG00000019943	protein_coding	Plasma membrane calcium-transporting ATPase 1	chr10:98914406-99026143	+	0.132436	0.55763	=	-0.280908	0.217019	=	-0.0588331	0.818315	=	0.163539	0.46992	=	429.412	470.797	353.426	412.346	480.976
Atp2b4	ENSMUSG00000026463	protein_coding	Plasma membrane calcium-transporting ATPase 4	chr1:133699457-133801041	-	-1.18123	0.0524064	=	-1.08206	0.073538	=	-1.37931	0.0557305	=	-1.22319	0.0451415	-	149.759	65.9267	70.7182	57.5246	64.1191
Atp2c1	ENSMUSG00000032570	protein_coding	Calcium-transporting ATPase type 2C member 1	chr9:105403539-105527319	-	0.778127	0.133084	=	0.629437	0.219063	=	1.47514	0.0142311	+	0.733052	0.15542	=	41.5593	71.2171	64.3265	115.625	69.1011
Atp5a1	ENSMUSG00000025428	protein_coding	ATP synthase subunit alpha, mitochondrial	chr18:77773729-77782869	+	-0.29265	0.141598	=	-0.399519	0.0485987	=	-0.908973	0.000454139	-	-0.399036	0.04884	=	1545.13	1261.53	1171.44	822.941	1171.77
Atp5b	ENSMUSG00000025393	protein_coding	ATP synthase subunit beta, mitochondrial	chr10:128083273-128090391	+	0.0240427	0.902833	=	-0.282875	0.157992	=	-0.807396	0.00149368	-	-0.132852	0.501022	=	1260.72	1282	1036.3	720.438	1149.79
Atp5c1	ENSMUSG00000025781	protein_coding	ATP synthase subunit gamma, mitochondrial	chr2:10056016-10080510	-	-0.102478	0.661333	=	-0.455685	0.0592869	=	-1.22987	0.000133506	-	-0.594809	0.0161477	=	724.372	674.77	528.231	308.851	479.642
Atp5d	ENSMUSG00000003072	protein_coding	ATP synthase subunit delta, mitochondrial	chr10:80138632-80145818	+	0.0741845	0.828929	=	-0.454602	0.190915	=	-0.118216	0.762572	=	0.183767	0.593711	=	95.2998	100.374	69.5017	87.8362	108.234
Atp5e	ENSMUSG00000016252	protein_coding	ATP synthase subunit epsilon, mitochondrial	chr2:174461072-174464105	-	0.328072	0.485855	=	-0.322098	0.490295	=	-0.306459	0.567137	=	-0.112093	0.80972	=	51.722	64.9706	41.3888	41.8614	47.8666
Atp5f1	ENSMUSG00000000563	protein_coding	ATP synthase F(0) complex subunit B1, mitochondrial	chr3:105942698-105960099	-	-0.614524	0.0259162	=	-0.438323	0.103611	=	-0.737135	0.0219582	=	-0.338708	0.203757	=	373.942	244.133	275.989	224.339	295.664
Atp5g1	ENSMUSG00000006057	protein_coding	ATP synthase F(0) complex subunit C1, mitochondrial	chr11:96068852-96075670	-	-0.122764	0.734462	=	-0.610411	0.0996707	=	-0.986259	0.0266058	-	-0.685919	0.0661079	=	131.377	120.725	86.0353	66.3307	81.6362
Atp5g2	ENSMUSG00000062683	protein_coding	ATP synthase F(0) complex subunit C2, mitochondrial	chr15:102662864-102672352	-	-0.0445432	0.946839	=	-0.131951	0.843264	=	-0.155727	0.838278	=	-0.378761	0.570679	=	31.0618	30.1508	28.356	27.9005	23.8905
Atp5g3	ENSMUSG00000018770	protein_coding	ATP synthase F(0) complex subunit C3, mitochondrial	chr2:73908447-73911326	-	-0.0962338	0.716467	=	-0.548026	0.0462523	=	-0.816197	0.0128551	-	-0.193281	0.466923	=	183.415	171.589	125.444	104.138	160.404
Atp5h	ENSMUSG00000034566	protein_coding	ATP synthase subunit d, mitochondrial	chr11:115415689-115419962	-	-0.341281	0.201064	=	-0.265685	0.31647	=	-1.28849	0.000308356	-	-0.163212	0.53597	=	311.392	245.963	259.071	127.484	278.091
Atp5j	ENSMUSG00000022890	protein_coding	ATP synthase-coupling factor 6, mitochondrial	chr16:84827866-84835625	-	-0.0424691	0.888054	=	-0.544239	0.0794753	=	-1.12125	0.00374454	-	-0.342879	0.260396	=	111.78	108.553	76.6563	51.3732	88.1201
Atp5j2	ENSMUSG00000038690	protein_coding	ATP synthase subunit f, mitochondrial	chr5:145183698-145192062	-	-0.192875	0.612991	=	-0.328558	0.390546	=	-0.955811	0.0395914	-	-0.0443219	0.907311	=	69.3611	60.7084	55.2175	35.7705	67.2695
Atp5k	ENSMUSG00000050856	protein_coding	ATP synthase subunit e, mitochondrial	chr5:108433244-108434448	-	0.496452	0.609031	=	0.0335312	0.972129	=	1.09936	0.315785	=	1.16737	0.242572	=	8.63921	12.2019	8.83513	18.5367	19.4217
Atp5l	ENSMUSG00000038717	protein_coding	ATP synthase subunit g, mitochondrial	chr9:44912557-44920742	-	-1.2917	0.094441	=	-1.28816	0.0951463	=	-2.01371	0.035018	-	-0.73667	0.328442	=	58.0548	23.7184	23.7805	14.3395	34.8247
Atp5o	ENSMUSG00000022956	protein_coding	ATP synthase subunit O, mitochondrial	chr16:91684398-91931687	-	-0.554249	0.0278557	=	-0.360209	0.141774	=	-1.04602	0.000937266	-	-0.60454	0.0173736	=	770.662	524.753	600.389	373.304	506.843
Atp5s	ENSMUSG00000054894	protein_coding	ATP synthase subunit s, mitochondrial	chr12:69724950-69744660	+	-1.30192	0.455074	=	-1.5196	0.386094	=	-1.89891	0.368728	=	-1.4884	0.395229	=	19.5178	7.86321	6.79933	5.18643	6.9393
Atp6ap1	ENSMUSG00000019087	protein_coding	ATPase, H+ transporting, lysosomal accessory protein 1	chrX:74297097-74304721	+	-0.531115	0.150508	=	-0.505565	0.170186	=	0.400505	0.334188	=	-0.202632	0.576794	=	135.533	93.7816	95.5185	178.996	117.787
Atp6ap2	ENSMUSG00000031007	protein_coding	Renin receptor	chrX:12587801-12617049	+	-0.655374	0.311536	=	0.746027	0.258458	=	0.650941	0.373877	=	-0.520319	0.419355	=	43.6516	27.7619	73.2676	68.5959	30.4559
Atp6v0a1	ENSMUSG00000019302	protein_coding	ATPase, H+ transporting, lysosomal V0 subunit A1	chr11:101009452-101063719	+	0.392891	0.370549	=	0.264091	0.544302	=	-0.0345711	0.944017	=	0.520619	0.239106	=	63.202	83.0759	75.9104	61.6993	90.676
Atp6v0a2	ENSMUSG00000038023	protein_coding	V-type proton ATPase 116 kDa subunit a isoform 2	chr5:124628576-124724455	+	0.382613	0.583735	=	0.581132	0.408802	=	0.472421	0.547471	=	0.996818	0.166333	=	33.9898	44.3552	50.8728	47.1657	67.8433
Atp6v0b	ENSMUSG00000033379	protein_coding	ATPase, H+ transporting, lysosomal V0 subunit B	chr4:117884326-117887333	-	0.307748	0.770686	=	0.355369	0.736792	=	0.920843	0.440373	=	0.618039	0.561733	=	15.1873	18.7913	19.4813	28.7869	23.3382
Atp6v0c	ENSMUSG00000024121	protein_coding	ATPase, H+ transporting, lysosomal V0 subunit C	chr17:24163866-24169702	-	0.0876958	0.899689	=	0.424556	0.545168	=	-0.270601	0.733728	=	-0.124717	0.857262	=	26.9217	28.6422	36.1292	22.3128	24.6754
Atp6v0d1	ENSMUSG00000013160	protein_coding	V-type proton ATPase subunit d 1	chr8:105524465-105566047	-	-1.39377	0.14149	=	0.154876	0.866908	=	0.810035	0.43963	=	-0.0686962	0.940544	=	48.9145	18.7612	54.4815	85.8181	46.6448
Atp6v0e	ENSMUSG00000015575	protein_coding	V-type proton ATPase subunit e 1	chr17:26676396-26699644	+	0.167363	0.88753	=	2.04575	0.111398	=	1.04165	0.437309	=	1.94246	0.128044	=	9.56572	10.717	39.5895	19.716	36.8371
Atp6v0e2	ENSMUSG00000039347	protein_coding	Mus musculus ATPase, H+ transporting, lysosomal V0 subunit E2 (Atp6v0e2), transcript variant 2, mRNA.	chr6:48537615-48541801	+	0.277499	0.745687	=	0.436295	0.611716	=	0.137364	0.887032	=	0.0314298	0.970549	=	47.2742	57.2503	64.0163	52.0217	48.3233
Atp6v1a	ENSMUSG00000052459	protein_coding	Mus musculus ATPase, H+ transporting, lysosomal V1 subunit A (Atp6v1a), transcript variant 2, mRNA.	chr16:44085402-44139705	-	-0.180754	0.817082	=	0.716328	0.369943	=	-0.183655	0.83705	=	0.449165	0.569667	=	52.6206	46.4219	86.4211	46.2153	71.7976
Atp6v1b2	ENSMUSG00000006273	protein_coding	V-type proton ATPase subunit B, brain isoform	chr8:69088646-69113711	+	0.64914	0.23134	=	0.261371	0.622737	=	-0.417074	0.493594	=	-0.392839	0.457895	=	80.5155	126.323	96.4629	60.2761	61.3013
Atp6v1c1	ENSMUSG00000022295	protein_coding	ATPase, H+ transporting, lysosomal V1 subunit C1	chr15:38661933-38692446	+	-0.12169	0.867171	=	0.147921	0.839388	=	0.137511	0.868	=	-0.271605	0.708772	=	48.7423	44.8025	54.0326	53.6919	40.41
Atp6v1d	ENSMUSG00000021114	protein_coding	ATPase, H+ transporting, lysosomal V1 subunit D	chr12:78840725-78861638	-	-0.36303	0.437456	=	-0.230363	0.6211	=	-0.529279	0.328669	=	-0.492603	0.294059	=	91.3347	70.9637	77.8413	63.2618	64.9079
Atp6v1e1	ENSMUSG00000019210	protein_coding	ATPase, H+ transporting, lysosomal V1 subunit E1	chr6:120794305-120822793	-	0.403028	0.441504	=	-0.344544	0.505971	=	0.343948	0.55846	=	-0.0483641	0.925424	=	61.4931	81.2851	48.4567	78.0654	59.4519
Atp6v1f	ENSMUSG00000004285	protein_coding	ATPase, H+ transporting, lysosomal V1 subunit F	chr6:29467718-29470512	+	0.291259	0.79011	=	-0.18845	0.862364	=	1.39574	0.263852	=	1.24806	0.271296	=	14.5407	17.7986	12.7777	38.3481	34.601
Atp6v1g1	ENSMUSG00000039105	protein_coding	ATPase, H+ transporting, lysosomal V1 subunit G1	chr4:63544772-63550750	+	-1.10433	0.024353	-	-0.970167	0.0450841	-	-0.178755	0.737015	=	-0.917063	0.0570173	=	101.367	47.1664	51.7139	89.5522	53.6595
Atp6v1h	ENSMUSG00000033793	protein_coding	V-type proton ATPase subunit H	chr1:5070018-5162529	+	0.0601393	0.928211	=	0.491468	0.467242	=	-0.800026	0.306328	=	-0.781494	0.246025	=	44.4917	46.3436	62.5711	25.496	25.8602
Atp7a	ENSMUSG00000033792	protein_coding	Copper-transporting ATPase 1	chrX:106027276-106124926	+	-0.543335	0.422055	=	-0.656884	0.333291	=	-0.717259	0.362583	=	-0.814609	0.232552	=	99.8081	68.3711	63.3765	60.6794	56.7641
Atp8a1	ENSMUSG00000037685	protein_coding	Phospholipid-transporting ATPase IA	chr5:67618140-67847434	-	0.419467	0.440679	=	-0.85034	0.121523	=	-0.23328	0.704463	=	0.326539	0.546613	=	72.65	97.1243	40.3563	61.8363	91.1755
Atp8a2	ENSMUSG00000021983	protein_coding	Phospholipid-transporting ATPase IB	chr14:59638540-60197179	-	0.656384	0.700896	=	-4.59712	0.0221043	-	-1.30517	0.51374	=	0.214948	0.898821	=	18.3029	28.87	0.775435	7.38242	21.2558
Atp8b1	ENSMUSG00000039529	protein_coding	Phospholipid-transporting ATPase IC	chr18:64528979-64661000	-	0.251287	0.729255	=	-2.02773	0.0099643	-	-0.457045	0.58321	=	-1.58816	0.0366383	-	73.3497	87.2628	18.0109	53.4361	24.3854
Atp8b2	ENSMUSG00000060671	protein_coding	Phospholipid-transporting ATPase ID	chr3:89939481-89963508	-	-0.0789608	0.90685	=	0.123384	0.855234	=	0.326005	0.670519	=	0.0968093	0.886111	=	42.0207	39.7605	45.7373	52.6766	44.9373
Atp9a	ENSMUSG00000027546	protein_coding	Mus musculus ATPase, class II, type 9A (Atp9a), transcript variant 4, mRNA.	chr2:168634438-168742409	-	-0.610406	0.31403	=	-1.65324	0.0108326	-	-0.0472399	0.945085	=	-0.519268	0.390122	=	76.8533	50.3313	24.4195	74.3739	53.6109
Atp9b	ENSMUSG00000024566	protein_coding	ATPase phospholipid transporting 9B (putative)	chr18:80734141-80934058	-	-0.341965	0.635137	=	0.549498	0.452743	=	-0.512985	0.537835	=	-0.498152	0.48998	=	51.7908	40.8659	75.8129	36.2446	36.672
Atpaf1	ENSMUSG00000028710	protein_coding	ATP synthase mitochondrial F1 complex assembly factor 1	chr4:115784812-115818828	+	-0.147988	0.86537	=	-1.04358	0.23821	=	-0.616759	0.542455	=	-0.727333	0.406605	=	35.2636	31.8369	17.1134	23.0075	21.2882
Atpaf2	ENSMUSG00000042709	protein_coding	ATP synthase mitochondrial F1 complex assembly factor 2	chr11:60400626-60418457	-	0.0810259	0.952103	=	0.255811	0.850022	=	-0.47691	0.758514	=	-0.281297	0.834221	=	13.6902	14.4555	16.3362	9.83736	11.2548
Atpif1	ENSMUSG00000054428	protein_coding	ATPase inhibitor, mitochondrial	chr4:132530555-132533659	-	3.69744	0.02571	+	5.24492	0.00446416	+	5.33967	0.00513171	+	5.99751	0.0020091	+	0.261653	3.61816	10.7188	11.448	18.0662
Atr	ENSMUSG00000032409	protein_coding	ATR serine/threonine kinase	chr9:95857597-95951781	+	-2.5472	0.0049423	-	0.0972131	0.904492	=	-0.439609	0.637003	=	-0.552341	0.495136	=	59.3306	10.037	63.4934	43.7435	40.4565
Atraid	ENSMUSG00000013622	protein_coding	All-trans retinoic acid-induced differentiation factor	chr5:31048312-31054623	+	-0.779659	0.585627	=	-1.02885	0.473547	=	-0.775308	0.641059	=	-0.271053	0.849407	=	35.9489	20.8748	17.6035	20.9819	29.7919
Atrn	ENSMUSG00000027312	protein_coding	Attractin	chr2:130906495-131030333	+	0.137884	0.817738	=	0.907209	0.144158	=	0.265625	0.694972	=	1.03192	0.0998385	=	76.8838	84.5322	144.175	92.3832	157.171
Atrnl1	ENSMUSG00000054843	protein_coding	Attractin-like protein 1	chr19:57611034-58133338	+	-0.145894	0.900917	=	-0.727326	0.535643	=	-1.7287	0.227408	=	-0.282672	0.809247	=	55.2539	49.8463	33.3883	16.6403	45.43
Atrx	ENSMUSG00000031229	protein_coding	Transcriptional regulator ATRX	chrX:105797615-105929403	-	-0.0915844	0.794208	=	-0.0428134	0.90291	=	-0.432497	0.289122	=	0.254594	0.472312	=	215.182	201.956	208.861	159.405	256.728
Atxn1	ENSMUSG00000046876	protein_coding	Ataxin-1	chr13:45549755-45965008	-	-0.326764	0.374351	=	-1.96019	1.58958e-05	-	-0.310526	0.461064	=	-0.3428	0.351415	=	190.72	152.132	49.0002	153.764	150.375
Atxn10	ENSMUSG00000016541	protein_coding	Ataxin-10	chr15:85336245-85463212	+	1.873	0.00297357	+	2.10558	0.00116712	+	2.44519	0.000609091	+	1.49328	0.0133463	+	26.4204	97.0137	114.008	144.322	74.5952
Atxn1l	ENSMUSG00000069895	protein_coding	Ataxin-1-like	chr8:109726451-109737739	-	-0.001759	0.997076	=	0.182518	0.704812	=	-0.68844	0.221958	=	-0.737954	0.131652	=	87.38	87.1697	99.1444	54.1778	52.3785
Atxn2	ENSMUSG00000042605	protein_coding	ataxin 2	chr5:121711337-121816493	+	-1.02223	0.0174086	-	-0.350068	0.390285	=	-0.0197041	0.96597	=	0.432987	0.294495	=	136.777	67.3727	107.302	134.932	184.658
Atxn2l	ENSMUSG00000032637	protein_coding	Mus musculus ataxin 2-like (Atxn2l), transcript variant 2, mRNA.	chr7:126491708-126503437	-	0.274147	0.286733	=	0.24364	0.3422	=	0.110954	0.700271	=	-0.0738047	0.770699	=	188.972	228.558	223.725	204.139	179.552
Atxn3	ENSMUSG00000021189	protein_coding	Ataxin-3	chr12:101918901-101958246	-	-0.152066	0.869148	=	1.30724	0.178467	=	0.876219	0.40477	=	-0.613012	0.507466	=	17.1958	15.4318	42.6123	31.5916	11.2405
Atxn7	ENSMUSG00000021738	protein_coding	Ataxin-7	chr14:13961440-14107302	+	0.35796	0.550764	=	0.482705	0.42347	=	0.0586155	0.930892	=	0.708173	0.246079	=	49.7912	63.7714	69.5721	51.8477	81.3604
Atxn7l1	ENSMUSG00000020564	protein_coding	Ataxin-7-like protein 1	chr12:33147693-33373185	+	0.816914	0.168519	=	-0.563502	0.328109	=	-0.200028	0.759887	=	-0.520501	0.365379	=	54.4254	95.9069	36.8766	47.3398	37.9309
Atxn7l2	ENSMUSG00000048997	protein_coding	ataxin 7-like 2	chr3:108202222-108210934	-	-1.05051	0.41273	=	-0.170635	0.893298	=	-0.495309	0.735799	=	-0.112626	0.929491	=	23.8162	11.5087	21.1173	16.875	22.0135
Atxn7l3	ENSMUSG00000059995	protein_coding	Ataxin-7-like protein 3	chr11:102289300-102296631	-	-0.28987	0.728564	=	-0.132615	0.873815	=	-1.17969	0.236496	=	-0.3861	0.643781	=	36.156	29.6034	32.9848	15.9002	27.6639
Atxn7l3b	ENSMUSG00000074748	protein_coding	ataxin 7-like 3B	chr10:112925430-112929001	-	-0.80663	0.414603	=	-0.343581	0.726638	=	-1.81514	0.135139	=	-1.20966	0.225913	=	36.8478	21.1018	29.0385	10.4277	15.924
AU019823	ENSMUSG00000059820	protein_coding	expressed sequence AU019823	chr9:50605240-50617464	-	-1.11099	0.428324	=	-0.953468	0.495583	=	-3.51921	0.0633093	=	-0.486799	0.726481	=	23.0038	10.6234	11.9052	1.95426	16.4017
AU020206	ENSMUSG00000097415	lincRNA	expressed sequence AU020206	chr7:75769038-75782099	-	-0.0957098	0.937753	=	-1.09827	0.373594	=	-0.647745	0.648278	=	-1.39072	0.263717	=	26.7534	25.047	12.4762	17.0768	10.1896
AU022252	ENSMUSG00000078584	protein_coding	Uncharacterized	chr4:119203570-119232712	-	-0.369168	0.522589	=	-1.24056	0.039512	-	-1.62979	0.0250086	-	0.171707	0.766517	=	68.5429	53.1044	28.9752	22.119	77.206
AU040320	ENSMUSG00000028830	protein_coding	Dyslexia-associated protein KIAA0319-like protein	chr4:126753544-126870070	+	-0.0226257	0.974906	=	-0.214904	0.764682	=	0.898006	0.274642	=	0.484052	0.505908	=	49.1385	48.5133	42.3352	91.6133	68.7386
AU040972	ENSMUSG00000091523	antisense	expressed sequence AU040972	chr11:79481719-79484031	-	0.728759	0.728886	=	0.333719	0.872655	=	2.58855	0.286562	=	-0.297511	0.885486	=	2.28358	3.79993	2.89128	13.9142	1.86706
Auh	ENSMUSG00000021460	protein_coding	AU RNA binding methylglutaconyl-CoA hydratase	chr13:52835119-52929681	-	0.355939	0.607819	=	-0.40411	0.556944	=	-1.35143	0.105963	=	0.476083	0.494205	=	43.8973	56.1565	33.1473	17.1356	61.0402
Aup1	ENSMUSG00000068328	protein_coding	ancient ubiquitous protein 1 isoform 2	chr6:83054521-83057808	+	0.790617	0.177794	=	0.855829	0.14637	=	0.51267	0.426901	=	0.560777	0.331783	=	29.4792	51.0253	53.3375	42.0473	43.4781
Aurka	ENSMUSG00000027496	protein_coding	Aurora kinase A	chr2:172356190-172370535	-	0	1	=	7.39072	0.00401189	+	8.90623	0.00166921	+	1.92243	0.255041	=	0	0	3.20826	9.10303	0.0508208
Aurkaip1	ENSMUSG00000065990	protein_coding	Aurora kinase A-interacting protein	chr4:155831272-155833130	+	-0.210836	0.720704	=	0.323212	0.586664	=	-0.479026	0.482265	=	-0.181596	0.757907	=	111.254	96.2126	139.211	79.78	98.0911
Auts2	ENSMUSG00000029673	protein_coding	Autism susceptibility 2 protein homolog	chr5:131437333-132543344	-	0.93135	0.0402902	+	1.08762	0.0187128	+	1.59937	0.00266664	+	1.00849	0.0276992	+	65.914	125.679	140.164	199.928	132.7
Aven	ENSMUSG00000003604	protein_coding	Cell death regulator Aven	chr2:112492964-112634573	+	-1.33295	0.435519	=	-1.77245	0.30453	=	-1.66085	0.415714	=	-0.0990343	0.953287	=	17.9573	7.17208	5.23645	5.64508	16.7595
Avil	ENSMUSG00000025432	protein_coding	Advillin	chr10:127000709-127020994	+	-1.00418	0.449017	=	0.0723044	0.956371	=	1.04933	0.484165	=	0.395994	0.765792	=	21.0397	10.4736	22.1345	43.5747	27.6788
Avl9	ENSMUSG00000029787	protein_coding	Late secretory pathway	chr6:56714899-56761912	+	-0.354972	0.584896	=	-1.07946	0.105387	=	-1.96509	0.0187989	-	-0.51254	0.431432	=	79.2142	61.883	37.4798	20.2762	55.5528
Avpi1	ENSMUSG00000018821	protein_coding	Arginine vasopressin-induced protein 1	chr19:42123273-42129059	-	2.25219	0.244752	=	2.1707	0.260159	=	2.63974	0.209744	=	1.84232	0.330972	=	3.70718	17.6421	16.7028	23.1447	13.3054
Avpr1a	ENSMUSG00000020123	protein_coding	arginine vasopressin receptor 1A	chr10:122448499-122453452	+	0.105301	0.950308	=	-1.53187	0.369425	=	-5.13697	0.0410681	-	-3.71819	0.0486744	-	14.4116	15.5474	4.96872	0.375553	1.07053
AW112010	ENSMUSG00000075010	lincRNA	expressed sequence AW112010	chr19:11047617-11050566	-	-2.32597	0.2561	=	-2.4718	0.230045	=	-4.38814	0.115941	=	-3.10192	0.143272	=	22.9744	4.53916	4.10907	1.09016	2.65407
AW209491	ENSMUSG00000039182	protein_coding	UPF0415	chr13:14630154-14639096	+	1.07385	0.460968	=	0.180521	0.898726	=	0.00782305	0.996119	=	-1.80792	0.212852	=	21.7164	45.7179	24.622	21.7847	6.17713
AW549877	ENSMUSG00000041935	protein_coding	UPF0600	chr15:3982035-3995744	-	0.342524	0.59092	=	-0.194325	0.758158	=	0.282975	0.693141	=	0.405018	0.525776	=	36.7979	46.6718	32.1299	44.728	48.7163
AW551984	ENSMUSG00000038112	protein_coding	expressed sequence AW551984	chr9:39587396-39604403	-	-1.33885	0.365126	=	-0.861172	0.556373	=	-0.248053	0.882267	=	-0.189618	0.896755	=	25.092	9.87261	13.7802	21.1311	22.013
AW554918	ENSMUSG00000033632	protein_coding	Protein hinderin	chr18:25168999-25467321	+	1.1127	0.267799	=	0.251337	0.79578	=	0.0373784	0.972884	=	-0.0775604	0.936001	=	17.7217	38.3489	21.0846	18.1685	16.7815
Axin1	ENSMUSG00000024182	protein_coding	axin 1	chr17:26138688-26195811	+	0.1592	0.863976	=	0.188093	0.839601	=	-0.798036	0.460457	=	-0.678978	0.464362	=	30.9824	34.6192	35.2795	17.7949	19.3341
Axin2	ENSMUSG00000000142	protein_coding	Axin-2	chr11:108920349-108950783	+	-0.719294	0.540924	=	-1.75826	0.146993	=	1.39387	0.300694	=	0.268656	0.819966	=	25.8161	15.6649	7.60847	67.8999	31.104
Axl	ENSMUSG00000002602	protein_coding	AXL receptor tyrosine kinase	chr7:25757273-25788705	-	-0.528196	0.113491	=	-0.324168	0.323909	=	0.0509854	0.890732	=	-0.241039	0.461392	=	212.252	147.206	169.647	219.916	179.639
Azi2	ENSMUSG00000039285	protein_coding	5-azacytidine-induced protein 2	chr9:118040499-118069794	+	-1.06833	0.0654063	=	-0.557169	0.3231	=	-0.861189	0.194006	=	-0.660767	0.243085	=	80.3262	38.2959	54.5496	44.1856	50.793
Azin1	ENSMUSG00000037458	protein_coding	Antizyme inhibitor 1	chr15:38487427-38519266	-	-0.284076	0.550106	=	-1.48693	0.00420413	-	-0.695493	0.212759	=	-0.933629	0.0574681	=	226.344	185.848	80.701	139.736	118.504
B130024G19Rik	ENSMUSG00000100005	processed_transcript	RIKEN cDNA B130024G19 gene	chr7:70364910-70489972	+	-0.873706	0.644903	=	-2.51876	0.205784	=	-1.13301	0.611782	=	1.13082	0.562735	=	9.83755	5.32776	1.71298	4.46666	21.5678
B230118H07Rik	ENSMUSG00000027165	protein_coding	Uncharacterized	chr2:101560781-101649532	-	0.29379	0.745841	=	-1.03463	0.256175	=	-0.378431	0.71463	=	-1.13234	0.215372	=	36.2307	44.4805	17.6695	27.8683	16.507
B230219D22Rik	ENSMUSG00000045767	protein_coding	UPF0461	chr13:55693124-55703500	+	0.438349	0.47692	=	0.286723	0.639777	=	-0.450853	0.520813	=	0.51522	0.404674	=	49.6187	67.2034	60.5439	36.2216	70.9443
B230307C23Rik	ENSMUSG00000080717	protein_coding	RIKEN cDNA B230307C23 gene	chr16:97997323-98010000	+	2.10467	0.180195	=	2.82657	0.0850566	=	1.94584	0.245623	=	0.58449	0.689892	=	2.90514	12.6041	20.7235	11.2441	4.35795
B230312C02Rik	ENSMUSG00000084843	lincRNA	RIKEN cDNA B230312C02 gene	chr2:180370491-180385885	-	-1.61472	0.240504	=	-1.84476	0.184218	=	0.354594	0.816398	=	-0.0467815	0.97228	=	26.8748	8.76254	7.53561	34.3747	26.0157
B230319C09Rik	ENSMUSG00000051844	processed_transcript	RIKEN cDNA B230319C09 gene	chr6:83441755-83448322	+	-2.40852	0.244137	=	-0.661716	0.738484	=	-2.61632	0.298614	=	-3.16373	0.138715	=	42.2109	7.938	26.6948	6.85996	4.67844
B230354K17Rik	ENSMUSG00000097119	lincRNA	RIKEN cDNA B230354K17 gene	chr17:45433852-45442544	+	-0.361905	0.740168	=	1.70539	0.144182	=	1.74329	0.168646	=	0.675759	0.542306	=	8.8001	6.84463	28.6982	29.4727	14.0504
B2m	ENSMUSG00000060802	protein_coding	Beta-2-microglobulin	chr2:122147686-122153083	+	-0.453034	0.171099	=	-0.991103	0.00499226	-	-1.07315	0.00884668	-	-0.390031	0.236229	=	212.684	155.382	106.974	101.094	162.293
B3galnt2	ENSMUSG00000039242	protein_coding	UDP-GalNAc:beta-1,3-N-acetylgalactosaminyltransferase 2	chr13:13954469-13999103	+	-0.742805	0.369551	=	-1.1681	0.164089	=	-0.526428	0.579938	=	-0.326682	0.69118	=	63.3248	37.8143	28.1277	43.9152	50.4841
B3galt1	ENSMUSG00000034780	protein_coding	Beta-1,3-galactosyltransferase 1	chr2:67565871-68122689	+	-0.216502	0.883456	=	-1.20911	0.417469	=	0.690854	0.680078	=	0.534183	0.720875	=	20.4193	17.5311	8.85556	32.9644	29.5644
B3galt2	ENSMUSG00000033849	protein_coding	Beta-1,3-galactosyltransferase 2	chr1:143640664-143654614	+	-0.243564	0.851309	=	-0.201064	0.877062	=	0.365365	0.804489	=	0.401839	0.759337	=	29.1351	24.5304	25.3278	37.5535	38.5121
B3galt6	ENSMUSG00000050796	protein_coding	Beta-1,3-galactosyltransferase 6	chr4:155989466-155992649	-	-0.529503	0.783078	=	0.722676	0.712239	=	0.195327	0.928924	=	0.406938	0.834145	=	3.81016	2.59056	6.29456	4.36243	5.06134
B3gat3	ENSMUSG00000071649	protein_coding	Galactosylgalactosylxylosylprotein 3-beta-glucuronosyltransferase 3	chr19:8920374-8927234	+	1.03548	0.416022	=	0.64882	0.60485	=	1.33506	0.34441	=	0.935987	0.460042	=	9.35865	19.2113	14.6638	23.6177	17.9079
B3gnt3	ENSMUSG00000031803	protein_coding	N-acetyllactosaminide beta-1,3-N-acetylglucosaminyltransferase 3	chr8:71690756-71701789	-	1.05511	0.538171	=	-1.73769	0.306903	=	0.44181	0.815069	=	-0.746643	0.653784	=	10.4551	21.7169	3.11426	14.1991	6.21344
B3gnt8	ENSMUSG00000059479	protein_coding	UDP-GlcNAc:betaGal beta-1,3-N-acetylglucosaminyltransferase 8	chr7:25626654-25635100	+	-3.30095	0.105702	=	-0.371364	0.842995	=	-1.86513	0.414409	=	-1.61365	0.396627	=	14.3839	1.39963	11.1153	3.90812	4.68259
B3gntl1	ENSMUSG00000046605	protein_coding	UDP-GlcNAc:betaGal beta-1,3-N-acetylglucosaminyltransferase-like protein 1	chr11:121616197-121673153	-	3.28731	0.0309707	+	1.41854	0.294558	=	2.15856	0.153624	=	2.29255	0.107039	=	5.32106	52.1801	14.2785	23.8685	26.164
B430010I23Rik	ENSMUSG00000084960	antisense	RIKEN cDNA B430010I23 gene	chr8:41017468-41024216	+	4.09667	0.0134079	=	9.40553	4.51591e-05	+	5.10652	0.0046745	=	9.25068	5.16733e-05	+	0	0.323748	12.8726	0.614619	11.5555
B4galnt3	ENSMUSG00000041372	protein_coding	Beta-1,4-N-acetylgalactosaminyltransferase 3	chr6:120203073-120294559	-	0.68591	0.037759	=	1.4447	0.00013135	+	1.20097	0.00204823	+	1.14804	0.00128864	+	83.3056	133.984	226.751	191.447	184.576
B4galt1	ENSMUSG00000028413	protein_coding	Beta-1,4-galactosyltransferase 1 Lactose synthase A protein N-acetyllactosamine synthase Beta-N-acetylglucosaminylglycopeptide beta-1,4-galactosyltransferase Beta-N-acetylglucosaminyl-glycolipid beta-1,4-galactosyltransferase Processed beta-1,4-galactosyltransferase 1	chr4:40804602-40854005	-	0.386391	0.462703	=	-1.93301	0.00105971	-	-0.0936351	0.8745	=	-0.212574	0.682422	=	76.8263	100.502	20.085	71.9853	66.3043
B4galt2	ENSMUSG00000028541	protein_coding	Beta-1,4-galactosyltransferase 2 Lactose synthase A protein N-acetyllactosamine synthase Beta-N-acetylglucosaminylglycopeptide beta-1,4-galactosyltransferase Beta-N-acetylglucosaminyl-glycolipid beta-1,4-galactosyltransferase	chr4:117869260-117883487	-	-1.12427	0.525322	=	-1.04661	0.553859	=	-1.47636	0.483284	=	0.0217163	0.990179	=	10.1649	4.6376	4.919	3.62257	10.318
B4galt3	ENSMUSG00000052423	protein_coding	Beta-1,4-galactosyltransferase 3 N-acetyllactosamine synthase Beta-N-acetylglucosaminylglycopeptide beta-1,4-galactosyltransferase Beta-N-acetylglucosaminyl-glycolipid beta-1,4-galactosyltransferase	chr1:171270328-171276896	+	0.149051	0.885837	=	0.409456	0.694865	=	0.0409225	0.972284	=	-0.249127	0.809467	=	21.4894	23.8177	28.5209	22.1023	18.0587
B4galt5	ENSMUSG00000017929	protein_coding	Beta-1,4-galactosyltransferase 5	chr2:167298444-167349183	-	0.177885	0.767455	=	-1.27603	0.0415907	-	0.730538	0.286435	=	-0.596218	0.322851	=	65.6098	74.2722	27.0477	108.955	43.4183
B4galt6	ENSMUSG00000056124	protein_coding	Beta-1,4-galactosyltransferase 6 Glucosylceramide beta-1,4-galactosyltransferase	chr18:20684599-20746404	-	0.263559	0.782684	=	0.530645	0.581287	=	-0.887297	0.425272	=	-0.250012	0.792139	=	33.5789	40.3509	48.4887	18.0822	28.2138
B4gat1	ENSMUSG00000047379	protein_coding	Beta-1,4-glucuronyltransferase 1	chr19:5038826-5041134	+	0.289693	0.849287	=	1.14759	0.463544	=	1.62037	0.351241	=	1.60687	0.314676	=	15.7021	19.129	34.8421	48.2997	47.8635
B930086L07Rik	ENSMUSG00000110282	TEC	RIKEN cDNA B930086L07 gene	chr7:133116534-133120271	-	4.21955	0.0377972	+	3.31042	0.0843947	=	4.95216	0.0242619	+	4.4959	0.0297043	+	0.779344	14.6411	7.83263	24.3893	17.7574
B930095G15Rik	ENSMUSG00000085133	sense_intronic	RIKEN cDNA B930095G15 gene	chr14:121248706-121253971	+	2.55444	0.0106468	+	1.93027	0.0418612	+	-0.531438	0.593324	=	1.25615	0.164553	=	10.9621	64.6765	41.9297	7.58415	26.2745
B9d1	ENSMUSG00000001039	protein_coding	B9 domain-containing protein 1	chr11:61505144-61512931	+	0.0237155	0.988976	=	2.28984	0.218653	=	0.928799	0.631089	=	0.81695	0.638769	=	2.58525	2.6383	12.7532	4.94962	4.58941
B9d2	ENSMUSG00000063439	protein_coding	B9 domain-containing protein 2	chr7:25680780-25686558	+	-0.356086	0.789301	=	0.905359	0.50803	=	1.11838	0.461456	=	0.582148	0.666775	=	9.36539	7.26499	17.5858	20.334	14.0191
Babam1	ENSMUSG00000031820	protein_coding	BRISC and BRCA1-A complex member 1	chr8:71396861-71404619	+	0.805915	0.171425	=	0.97544	0.102132	=	0.0567141	0.930135	=	0.710169	0.224798	=	32.1938	56.3401	63.3215	33.486	52.6871
Babam2	ENSMUSG00000052139	protein_coding	BRISC and BRCA1-A complex member 2	chr5:31697684-32084962	+	-1.3891	0.24997	=	-1.12683	0.347028	=	-0.239159	0.860469	=	-0.685932	0.563849	=	29.5161	11.2008	13.4883	25.017	18.3375
Bace1	ENSMUSG00000032086	protein_coding	Beta-secretase 1	chr9:45838580-45864399	+	-0.0816819	0.915119	=	-0.720453	0.350044	=	0.392471	0.651826	=	0.130157	0.865423	=	70.0518	66.2155	42.5043	91.9409	76.6663
Bace2	ENSMUSG00000040605	protein_coding	beta-site APP-cleaving enzyme 2	chr16:97356728-97439012	+	-1.13544	0.522553	=	-4.79471	0.0245144	-	1.60825	0.424733	=	-0.205811	0.906781	=	6.69936	3.08167	0.250617	20.4707	5.80359
Bach1	ENSMUSG00000025612	protein_coding	Transcription regulator protein BACH1	chr16:87698945-87733346	+	-0.342896	0.54944	=	-0.178853	0.754377	=	-0.0302599	0.96296	=	-0.286671	0.616222	=	112.954	89.0786	99.7751	110.627	92.5845
Bach2	ENSMUSG00000040270	protein_coding	Transcription regulator protein BACH2	chr4:32238804-32586108	+	0.805113	0.45031	=	0.456199	0.664943	=	-0.0457103	0.96933	=	0.128416	0.902221	=	21.4072	37.4173	29.3793	20.756	23.4107
Bad	ENSMUSG00000024959	protein_coding	Bcl2-associated agonist of cell death	chr19:6941861-6951898	+	-3.52994	0.0332812	-	-0.38509	0.793297	=	1.43479	0.39397	=	0.173594	0.906433	=	16.7394	1.42923	12.7979	45.275	18.8706
Bag1	ENSMUSG00000028416	protein_coding	BAG family molecular chaperone regulator 1	chr4:40936398-40948294	-	-0.150141	0.817521	=	-0.400935	0.5384	=	-0.140022	0.850646	=	-0.510146	0.434582	=	50.2416	45.2226	38.0298	45.6118	35.263
Bag2	ENSMUSG00000042215	protein_coding	BAG family molecular chaperone regulator 2	chr1:33745484-33757795	-	0.245249	0.812309	=	-1.09274	0.29291	=	-0.0946614	0.935652	=	0.853494	0.417723	=	34.7351	41.1399	16.2491	32.506	62.7986
Bag3	ENSMUSG00000030847	protein_coding	BAG family molecular chaperone regulator 3	chr7:128523616-128546981	+	0.508787	0.0317647	=	-0.283872	0.210825	=	0.0973507	0.702429	=	-0.341555	0.134695	=	464.452	660.903	381.494	496.916	366.529
Bag4	ENSMUSG00000037316	protein_coding	BAG family molecular chaperone regulator 4	chr8:25764538-25785287	-	1.59646	0.386582	=	1.80212	0.333198	=	-2.68947	0.228	=	1.52467	0.406644	=	4.07812	12.3691	14.2922	0.586799	11.7879
Bag5	ENSMUSG00000049792	protein_coding	BAG family molecular chaperone regulator 5	chr12:111709488-111713257	-	-0.43528	0.715915	=	0.198453	0.868906	=	0.609695	0.653486	=	-0.360504	0.763033	=	25.9209	19.1085	29.7568	39.5762	20.1802
Bag6	ENSMUSG00000024392	protein_coding	Large proline-rich protein BAG6	chr17:35135178-35147322	+	0.121745	0.686222	=	0.292002	0.337478	=	0.0829328	0.80813	=	-0.0210082	0.944198	=	226.361	246.41	277.152	239.714	223.049
Bahcc1	ENSMUSG00000039741	protein_coding	Mus musculus BAH domain and coiled-coil containing 1 (Bahcc1), transcript variant 2, mRNA.	chr11:120232947-120292296	+	-1.34672	0.164359	=	-0.303703	0.748176	=	0.5158	0.631249	=	0.610463	0.525652	=	36.7384	14.35	29.7507	52.5685	56.1129
Bahd1	ENSMUSG00000040007	protein_coding	bromo adjacent homology domain containing 1	chr2:118900377-118924528	+	0.128638	0.933628	=	0.235093	0.879096	=	0.549374	0.75263	=	-0.78843	0.608238	=	13.2777	14.586	15.6454	19.4439	7.68307
Baiap2	ENSMUSG00000025372	protein_coding	Brain-specific angiosis inhibitor 1-associated protein 2	chr11:119942763-120006782	+	1.82197	0.187061	=	1.45868	0.281114	=	0.671664	0.645706	=	0.787088	0.549191	=	11.2549	39.9362	31.0277	17.9924	19.4827
Baiap2l1	ENSMUSG00000038859	protein_coding	Brain-specific angiosis inhibitor 1-associated protein 2-like protein 1	chr5:144264526-144358112	-	2.78139	0.106701	=	4.28899	0.0232538	+	5.97076	0.00576414	+	4.38169	0.0212056	+	0.292285	2.13432	5.99784	19.298	6.40252
Bak1	ENSMUSG00000057789	protein_coding	Bcl-2 homologous antagonist/killer	chr17:27019810-27029009	-	-1.85093	0.164247	=	-1.37841	0.291627	=	-0.170497	0.907855	=	-0.454156	0.724111	=	29.7856	8.23103	11.4418	26.4554	21.7325
Banf1	ENSMUSG00000024844	protein_coding	Barrier-to-autointegration factor Barrier-to-autointegration factor, N-terminally processed	chr19:5364641-5366645	-	0.96758	0.149763	=	0.69301	0.293674	=	0.489127	0.504014	=	-0.313577	0.626332	=	40.899	79.9675	66.0904	57.3517	32.9009
Banp	ENSMUSG00000025316	protein_coding	Protein BANP	chr8:121949750-122029258	+	-0.728694	0.661337	=	0.597892	0.722905	=	-1.3275	0.502123	=	0.282927	0.865741	=	12.3543	7.4316	18.7348	4.90437	15.062
Bap1	ENSMUSG00000021901	protein_coding	Ubiquitin carboxyl-terminal hydrolase BAP1	chr14:31251450-31259944	+	-0.440351	0.577852	=	0.18086	0.819814	=	-0.623293	0.497097	=	0.251859	0.751398	=	42.3244	31.0992	48.0217	27.434	50.4022
Barx2	ENSMUSG00000032033	protein_coding	Homeobox protein BarH-like 2	chr9:31846044-31913462	-	-0.798562	0.229695	=	-1.84588	0.00957905	-	-0.771619	0.316234	=	-2.25103	0.0023391	-	79.8179	45.8861	22.1985	46.7488	16.7506
Batf2	ENSMUSG00000039699	protein_coding	Mus musculus basic leucine zipper transcription factor, ATF-like 2 (Batf2), transcript variant 2, mRNA.	chr19:6140983-6172476	+	-2.08483	0.190449	=	-7.83345	0.000637339	-	-0.818093	0.646305	=	-8.18281	0.000404803	-	13.521	3.23353	0.0556949	7.66587	0.0270669
Baz1a	ENSMUSG00000035021	protein_coding	Bromodomain adjacent to zinc finger domain protein 1A	chr12:54892989-55014348	-	-0.184289	0.754208	=	-0.00771776	0.989542	=	-0.337129	0.61836	=	-1.04554	0.0845148	=	64.3841	56.6736	64.0055	50.9911	31.1783
Baz1b	ENSMUSG00000002748	protein_coding	Tyrosine-protein kinase BAZ1B	chr5:135187264-135246129	+	-0.187325	0.580226	=	0.770392	0.0323337	+	0.488759	0.208825	=	0.440158	0.203659	=	168.881	148.268	288.114	237.07	229.199
Baz2a	ENSMUSG00000040054	protein_coding	bromodomain adjacent to zinc finger domain 2A	chr10:128091577-128129303	+	-0.262516	0.547862	=	0.230487	0.599384	=	0.0618215	0.90081	=	-0.220214	0.613664	=	171.907	143.347	201.748	179.508	147.584
Baz2b	ENSMUSG00000026987	protein_coding	bromodomain adjacent to zinc finger domain, 2B	chr2:59899363-60209839	-	0.113053	0.72389	=	1.00587	0.00455621	+	0.268868	0.459721	=	0.229479	0.475495	=	110.766	119.864	222.415	133.505	129.85
Bbip1	ENSMUSG00000084957	protein_coding	BBSome interacting protein 1	chr19:53929677-53944627	-	-1.23581	0.266636	=	-2.20922	0.0573397	=	-0.0109143	0.993032	=	-0.774869	0.480761	=	24.5434	10.4271	5.29654	24.3702	14.3378
Bbs1	ENSMUSG00000006464	protein_coding	Bardet-Biedl syndrome 1 protein homolog	chr19:4886898-4906627	-	-0.225509	0.890735	=	-1.11282	0.499357	=	1.11592	0.549196	=	-0.027884	0.986441	=	8.32713	7.15552	3.831	18.0554	8.15572
Bbs2	ENSMUSG00000031755	protein_coding	Bardet-Biedl syndrome 2 protein homolog	chr8:94067954-94098928	-	6.58928	0.013463	+	7.67466	0.00662367	+	5.84012	0.0262242	+	6.73408	0.0122244	+	0.104038	11.2239	23.952	6.6643	12.4684
Bbs4	ENSMUSG00000025235	protein_coding	Bardet-Biedl syndrome 4 protein homolog	chr9:59321990-59353508	-	0.780953	0.565516	=	2.99972	0.0510923	=	1.85558	0.228836	=	0.837193	0.538422	=	3.31303	5.68979	26.6512	12.0282	5.93691
Bbs7	ENSMUSG00000037325	protein_coding	Bardet-Biedl syndrome 7 protein homolog	chr3:36573142-36613477	-	-0.645704	0.645126	=	-2.68307	0.0739043	=	1.45598	0.364451	=	-0.0964376	0.945155	=	14.4226	9.20716	2.21384	39.6281	13.5004
Bbs9	ENSMUSG00000035919	protein_coding	Protein PTHB1	chr9:22475715-22888280	+	-1.87142	0.194065	=	-2.70808	0.0706206	=	1.06503	0.501562	=	0.783224	0.581535	=	17.7013	4.8758	2.70726	37.0898	30.5059
Bbx	ENSMUSG00000022641	protein_coding	HMG box transcription factor BBX	chr16:50191844-50432390	-	0.0619313	0.905075	=	-0.0664997	0.897926	=	-0.618845	0.306538	=	-1.06624	0.0480016	-	65.7568	68.5951	62.7491	42.7677	31.3748
BC002059	ENSMUSG00000060149	lincRNA	cDNA sequence BC002059	chr17:16951539-16974157	+	1.78669	0.274267	=	2.34684	0.163986	=	0.846479	0.627015	=	2.2903	0.172935	=	5.59832	19.2745	28.4714	10.0644	27.3923
BC002163	ENSMUSG00000081824	processed_pseudogene	cDNA sequence BC002163	chr16:42955631-42955949	+	-1.00322	0.333751	=	-1.33868	0.201044	=	-1.48106	0.232342	=	1.00628	0.340884	=	2.63721	1.30036	1.02779	0.936745	5.31361
BC002189	ENSMUSG00000104465	sense_intronic	cDNA sequence BC002189	chr3:19685971-19686568	+	-7.93602	0.00765302	-	-3.36135	0.124909	=	1.15585	0.611381	=	-1.18402	0.556748	=	4.63501	0	0.41385	10.3352	2.03286
BC003331	ENSMUSG00000006010	protein_coding	odr-4 GPCR localization factor homolog	chr1:150361305-150393080	-	0.671851	0.436217	=	0.789563	0.362464	=	-0.084909	0.929906	=	0.237208	0.780222	=	39.6703	63.2123	68.5133	37.3705	46.7342
BC003965	ENSMUSG00000067722	protein_coding	Protein CCSMST1	chr17:25184561-25187661	+	0.508738	0.691274	=	0.288625	0.820668	=	0.183293	0.898628	=	-0.124918	0.921367	=	21.9019	31.2209	26.7483	24.8875	20.0959
BC004004	ENSMUSG00000052712	protein_coding	Bombesin receptor-activated	chr17:29268788-29302881	+	-0.685504	0.368206	=	0.127033	0.867077	=	0.222622	0.795741	=	-0.0283044	0.970179	=	67.4409	41.9538	73.6405	78.7163	66.1394
BC005537	ENSMUSG00000019132	protein_coding	Uncharacterized	chr13:24801657-24816197	+	0.177869	0.604837	=	0.285777	0.40838	=	-0.732087	0.0736156	=	-0.61945	0.0781048	=	111.517	126.262	135.98	67.0903	72.5845
BC005561	ENSMUSG00000079065	protein_coding	cDNA sequence BC005561	chr5:104508352-104522611	+	1.19696	0.19042	=	1.55715	0.0959456	=	1.25591	0.210983	=	0.616391	0.487273	=	21.29	48.9527	62.7176	50.8871	32.6585
BC005624	ENSMUSG00000026851	protein_coding	Telomere length and silencing	chr2:30972177-30982201	-	0.323937	0.724999	=	0.379302	0.68081	=	0.544646	0.599601	=	0.71764	0.441684	=	33.4899	41.9125	43.6038	48.8589	55.1085
BC017158	ENSMUSG00000030780	protein_coding	cDNA sequence BC017158	chr7:128271379-128298170	-	0.148995	0.92126	=	0.903082	0.556836	=	-0.636348	0.714172	=	1.86238	0.246328	=	6.83035	7.55651	12.7816	4.36841	24.9075
BC017643	ENSMUSG00000039294	protein_coding	Uncharacterized	chr11:121222588-121229322	-	0.878084	0.570289	=	0.971078	0.53154	=	-0.606451	0.728721	=	0.402263	0.791956	=	14.9386	27.4658	29.3266	9.77655	19.7613
BC024978	ENSMUSG00000078786	protein_coding	cDNA sequence BC024978	chr7:27195781-27210186	+	-0.0787301	0.943595	=	0.82228	0.469295	=	0.384736	0.760208	=	0.269823	0.809117	=	29.3223	27.88	51.8663	38.3054	35.368
BC029722	ENSMUSG00000074649	protein_coding	cDNA sequence BC029722	chr2:155817730-155819426	-	2.23827	0.126921	=	0.362383	0.787776	=	0.837193	0.580645	=	1.09366	0.427586	=	4.24218	20.0839	5.45797	7.59771	9.08037
BC030336	ENSMUSG00000046096	protein_coding	Uncharacterized	chr7:120677618-120734854	+	0.939588	0.267925	=	-0.293131	0.720747	=	-0.258115	0.783633	=	-0.828992	0.315949	=	33.3589	64.0354	27.2371	27.896	18.7583
BC031181	ENSMUSG00000036299	protein_coding	UPF0729	chr18:75005900-75009933	+	-1.85482	0.184841	=	0.685368	0.618699	=	1.10654	0.47282	=	0.0191859	0.988712	=	12.9484	3.56551	20.8637	27.929	13.1324
BC034090	ENSMUSG00000033722	protein_coding	cDNA sequence BC034090	chr1:155212471-155244444	-	-1.98423	0.249106	=	-0.978674	0.559807	=	-1.2115	0.540581	=	0.312751	0.852735	=	22.0605	5.50722	11.2017	9.50055	27.424
BC037034	ENSMUSG00000036948	protein_coding	chromosome 7 open reading frame 43	chr5:138259656-138264033	-	-2.90899	0.11598	=	-0.757406	0.659986	=	-0.37804	0.848545	=	-2.06939	0.244041	=	23.3988	3.13176	13.827	18.0082	5.5667
BC048403	ENSMUSG00000053684	protein_coding	KICSTOR complex	chr10:121739937-121752878	+	0.312543	0.849356	=	2.41244	0.179733	=	-0.355929	0.849638	=	0.958106	0.567162	=	6.17443	7.67798	33.0236	4.83529	12.0366
BC048679	ENSMUSG00000061877	protein_coding	cDNA sequence BC048679	chr7:81494275-81498281	-	2.20863	0.292111	=	2.87985	0.185385	=	2.06249	0.35658	=	0.58567	0.765118	=	2.56193	11.929	18.9292	10.7422	3.8435
BC052040	ENSMUSG00000040282	protein_coding	Uncharacterized	chr2:115581716-115778768	+	3.19332	0.108147	=	-1.57293	0.387309	=	3.65396	0.087735	=	2.25863	0.230576	=	0.612941	5.6575	0.210648	7.84637	2.97107
BC067074	ENSMUSG00000021763	protein_coding	cDNA sequence BC067074	chr13:113293159-113379711	+	-0.0872063	0.948659	=	-1.42201	0.300423	=	0.204904	0.89398	=	-0.260686	0.847045	=	39.6449	37.3729	14.7518	45.6853	33.0724
Bcam	ENSMUSG00000002980	protein_coding	Basal cell adhesion molecule	chr7:19756131-19771016	-	0.203794	0.647517	=	-1.06261	0.0230074	-	0.033375	0.947249	=	-0.604751	0.178954	=	115.92	133.52	55.5752	118.646	76.219
Bcap29	ENSMUSG00000020650	protein_coding	B-cell receptor-associated protein 29	chr12:31590967-31634658	-	0.168254	0.819552	=	-0.058381	0.936668	=	-1.71975	0.0604959	=	-0.794754	0.283607	=	39.85	44.7977	38.2624	12.0636	22.9525
Bcap31	ENSMUSG00000002015	protein_coding	B-cell receptor-associated protein 31	chrX:73686178-73716175	-	-0.958504	0.143599	=	-1.31434	0.0495759	-	-1.53752	0.0534288	=	-0.901805	0.167392	=	64.3398	33.0941	25.847	22.1152	34.4286
Bcar1	ENSMUSG00000031955	protein_coding	Breast cancer anti-estrogen resistance protein 1	chr8:111710474-111743809	-	0.323255	0.57343	=	0.116295	0.838507	=	1.13004	0.0883681	=	1.42408	0.0221573	+	34.0237	42.5535	36.9247	74.5429	91.3709
Bcar3	ENSMUSG00000028121	protein_coding	Breast cancer anti-estrogen resistance protein 3	chr3:122294136-122530191	+	2.12498	0.105912	=	2.6419	0.0522719	=	1.139	0.404748	=	1.59295	0.210445	=	6.33453	27.6979	39.6418	13.942	19.1425
Bcas2	ENSMUSG00000005687	protein_coding	breast carcinoma amplified sequence 2	chr3:103171655-103179166	+	-0.147545	0.762086	=	0.308398	0.530511	=	-0.0377961	0.945727	=	0.294147	0.54935	=	57.6062	51.997	71.3687	56.1314	70.6601
Bcas3	ENSMUSG00000059439	protein_coding	Breast carcinoma-amplified sequence 3 homolog	chr11:85353167-85826058	+	-0.277907	0.644761	=	1.03076	0.103587	=	0.811777	0.239866	=	0.199343	0.741738	=	40.9433	33.7133	83.7002	71.9236	47.0071
Bcat2	ENSMUSG00000030826	protein_coding	Branched-chain-amino-acid aminotransferase, mitochondrial	chr7:45570153-45589711	+	-0.406071	0.49671	=	-1.06943	0.0817938	=	-0.988971	0.164082	=	-1.42235	0.0240474	-	82.5816	62.3031	39.3566	41.6194	30.7818
Bccip	ENSMUSG00000030983	protein_coding	BRCA2 and CDKN1A-interacting protein	chr7:133709333-133721145	+	-0.816763	0.110753	=	0.303866	0.546822	=	0.0513664	0.928047	=	-0.103416	0.836044	=	61.2901	34.7405	75.6548	63.4885	57.033
Bcdin3d	ENSMUSG00000037525	protein_coding	Pre-miRNA 5'-monophosphate methyltransferase	chr15:99470079-99474730	-	-3.49269	0.0646739	=	-1.24783	0.468079	=	-1.36794	0.501558	=	-2.29148	0.197431	=	22.3735	1.95324	9.39637	8.66198	4.55465
Bche	ENSMUSG00000027792	protein_coding	Cholinesterase	chr3:73635808-73708415	-	-0.870738	0.162884	=	-2.01154	0.00319856	-	-1.82442	0.0198643	-	-0.149932	0.806626	=	150.411	82.2157	37.3206	42.4174	135.556
Bckdha	ENSMUSG00000060376	protein_coding	branched chain ketoacid dehydrogenase E1, alpha polypeptide	chr7:25629946-25658981	-	0.382895	0.697038	=	0.861849	0.388897	=	-0.414023	0.712029	=	0.0170923	0.986024	=	31.914	41.6278	58.0092	23.9208	32.2935
Bckdhb	ENSMUSG00000032263	protein_coding	2-oxoisovalerate dehydrogenase subunit beta, mitochondrial	chr9:83925145-84124240	+	1.0049	0.484564	=	0.0790517	0.955027	=	0.161215	0.919268	=	0.730308	0.607873	=	11.7148	23.487	12.3748	13.1233	19.4453
Bckdk	ENSMUSG00000030802	protein_coding	[3-methyl-2-oxobutanoate dehydrogenase	chr7:127904082-127910221	+	-0.218321	0.621892	=	-1.11679	0.0172111	-	-1.18156	0.0305255	-	-0.884682	0.0535637	=	142.664	122.729	65.7677	62.9104	77.2544
Bcl10	ENSMUSG00000028191	protein_coding	B-cell lymphoma/leukemia 10	chr3:145922804-145934356	+	-0.150617	0.923323	=	-0.820898	0.600489	=	0.446215	0.801553	=	-0.288255	0.8537	=	15.9009	14.3012	9.02217	21.6893	13.0254
Bcl2	ENSMUSG00000057329	protein_coding	Apoptosis regulator Bcl-2	chr1:106538178-106714274	-	-0.677391	0.623662	=	-0.23884	0.862562	=	-0.130894	0.933876	=	-0.625734	0.650241	=	20.9969	13.0716	17.7768	19.1667	13.598
Bcl2l1	ENSMUSG00000007659	protein_coding	Mus musculus BCL2-like 1 (Bcl2l1), transcript variant 5, mRNA.	chr2:152780668-152831728	-	0.541942	0.13336	=	1.21268	0.00222971	+	0.208307	0.600311	=	0.138116	0.693597	=	139.141	202.543	322.543	160.721	153.121
Bcl2l11	ENSMUSG00000027381	protein_coding	Bcl-2-like protein 11	chr2:128126038-128162547	+	-0.479633	0.619481	=	-0.475464	0.622303	=	-0.731913	0.514925	=	-0.93272	0.337542	=	56.1839	40.3275	40.3998	33.8059	29.4192
Bcl2l12	ENSMUSG00000003190	protein_coding	BCL2-like 12 (proline rich)	chr7:44991222-44998712	-	-0.0675511	0.964342	=	0.051206	0.972956	=	-1.94667	0.292335	=	-0.660432	0.661431	=	4.45668	4.2446	4.60504	1.12057	2.81619
Bcl2l13	ENSMUSG00000009112	protein_coding	Bcl-2-like protein 13	chr6:120836212-120892842	+	0.181489	0.672965	=	0.446436	0.305585	=	0.620013	0.207369	=	0.0347195	0.935354	=	111.703	126.677	152.225	171.683	114.369
Bcl2l2	ENSMUSG00000089682	protein_coding	Bcl-2-like protein 2	chr14:54883377-54888234	+	-0.015807	0.983093	=	0.798156	0.297333	=	0.631717	0.456155	=	0.613489	0.418861	=	29.1417	28.7572	50.6476	45.1415	44.582
Bcl3	ENSMUSG00000053175	protein_coding	B-cell lymphoma 3 protein homolog	chr7:19808462-19822770	-	-0.741257	0.433688	=	-2.0187	0.0434066	-	-0.933615	0.399586	=	-1.95182	0.0497835	-	60.0822	35.9494	14.8207	31.4409	15.5142
Bcl6	ENSMUSG00000022508	protein_coding	B-cell lymphoma 6 protein homolog	chr16:23965052-23988852	-	-0.34988	0.464403	=	-0.940638	0.0569025	=	-0.462495	0.402314	=	-0.644	0.183149	=	196.921	154.52	102.699	142.92	126.025
Bcl7a	ENSMUSG00000029438	protein_coding	B-cell CLL/lymphoma 7 protein family member A	chr5:123343834-123374992	+	-0.204668	0.820237	=	0.456186	0.616566	=	0.112381	0.912695	=	0.430716	0.636036	=	46.2782	40.0569	63.5015	50.0467	62.3761
Bcl7b	ENSMUSG00000029681	protein_coding	B-cell CLL/lymphoma 7 protein family member B	chr5:135168283-135181855	+	0.656492	0.414861	=	1.18593	0.152478	=	0.262734	0.769507	=	0.318827	0.688379	=	28.0791	44.3099	63.9708	33.7455	35.0784
Bcl7c	ENSMUSG00000030814	protein_coding	Mus musculus B cell CLL/lymphoma 7C (Bcl7c), transcript variant 1, mRNA.	chr7:127661456-127708933	-	-0.234478	0.884968	=	-1.75881	0.288259	=	1.32141	0.474775	=	-0.304544	0.850892	=	9.49674	8.03851	2.77095	23.7466	7.68942
Bcl9	ENSMUSG00000038256	protein_coding	B-cell CLL/lymphoma 9 protein	chr3:97203662-97297917	-	-0.208466	0.778933	=	-0.212635	0.7745	=	0.147424	0.861338	=	0.45865	0.541538	=	43.6078	37.7944	37.6617	48.3146	59.9289
Bcl9l	ENSMUSG00000063382	protein_coding	Mus musculus B cell CLL/lymphoma 9-like (Bcl9l), transcript variant 2, mRNA.	chr9:44482825-44511896	+	-0.934468	0.0356466	-	-1.22037	0.00777939	-	0.776081	0.115753	=	0.5147	0.237279	=	217.714	113.999	93.4393	372.884	311.037
Bclaf1	ENSMUSG00000037608	protein_coding	Bcl-2-associated transcription factor 1	chr10:20312469-20344613	+	0.167795	0.547555	=	1.13418	0.000465247	+	0.0969035	0.758639	=	-0.0759356	0.784127	=	159.065	178.574	349.134	170.045	150.902
Bclaf3	ENSMUSG00000044150	protein_coding	Bclaf1 and Thrap3 family member 3	chrX:159526688-159593081	+	-0.25846	0.868011	=	0.0554747	0.971592	=	0.616358	0.726613	=	-0.276659	0.858626	=	19.4626	16.3057	20.2026	29.8561	16.0632
Bcor	ENSMUSG00000040363	protein_coding	BCL-6 corepressor	chrX:12036740-12160355	-	-0.683166	0.116489	=	-1.6394	0.000706109	-	-0.356486	0.467621	=	-0.953389	0.0322457	-	197.059	122.713	63.1584	153.922	101.732
Bcorl1	ENSMUSG00000036959	protein_coding	BCL-6 corepressor-like protein 1	chrX:48341358-48408049	+	-2.52834	0.00563136	-	-0.276102	0.734676	=	0.585201	0.527485	=	0.690931	0.406385	=	27.0999	4.6796	22.3677	40.6387	43.745
Bcr	ENSMUSG00000009681	protein_coding	Breakpoint cluster region protein	chr10:75060592-75184921	+	-0.727152	0.436465	=	-0.782475	0.402503	=	-0.716218	0.508131	=	-0.531415	0.567985	=	37.1043	22.4523	21.5626	22.5315	25.6613
Bcs1l	ENSMUSG00000026172	protein_coding	Mitochondrial chaperone BCS1	chr1:74588289-74592443	+	0.337038	0.80181	=	-3.89959	0.011705	-	-0.64282	0.677184	=	-0.272032	0.838119	=	37.6238	47.5221	2.45167	24.0629	31.1573
Bdh1	ENSMUSG00000046598	protein_coding	D-beta-hydroxybutyrate dehydrogenase, mitochondrial	chr16:31422280-31458901	+	-0.549249	0.589007	=	-0.994671	0.331618	=	-3.39025	0.016123	-	-1.93577	0.069264	=	54.7288	37.3681	27.4346	5.16734	14.2831
Bdkrb2	ENSMUSG00000021070	protein_coding	B2 bradykinin receptor	chr12:105563226-105595237	+	0.0110883	0.99354	=	0.398506	0.772417	=	-0.0222705	0.988596	=	-1.58168	0.256456	=	27.2055	27.4559	35.8298	26.7914	9.07736
Bdnf	ENSMUSG00000048482	protein_coding	Brain-derived neurotrophic factor	chr2:109674700-109727007	+	3.66761	0.0631452	=	3.2603	0.0899458	=	3.28803	0.104427	=	4.0635	0.0447441	+	1.20397	15.5302	11.6968	11.9295	20.426
Bdp1	ENSMUSG00000049658	protein_coding	Transcription factor TFIIIB component B'' homolog	chr13:100017994-100104070	-	0.141974	0.755667	=	0.315596	0.491937	=	0.562745	0.279685	=	0.0451642	0.920936	=	86.6802	95.6196	107.964	128.152	89.4788
Becn1	ENSMUSG00000035086	protein_coding	Beclin-1 Beclin-1-C 35 kDa Beclin-1-C 37 kDa	chr11:101285952-101302286	-	-0.730764	0.386879	=	-0.30478	0.71665	=	-1.08506	0.276496	=	-0.304128	0.717196	=	51.2233	30.792	41.4505	24.0784	41.4848
Bend3	ENSMUSG00000038214	protein_coding	BEN domain-containing protein 3	chr10:43478831-43515396	+	1.3349	0.235462	=	1.42924	0.206263	=	0.619284	0.610852	=	0.453174	0.675794	=	13.5007	34.0609	36.3559	20.7311	18.4758
Best1	ENSMUSG00000037418	protein_coding	Bestrophin-1	chr19:9985174-10001633	-	0.414528	0.83169	=	2.93116	0.176134	=	-1.41621	0.534596	=	0.355875	0.854131	=	2.49691	3.38247	19.1143	0.891065	3.1866
Best3	ENSMUSG00000020169	protein_coding	Bestrophin-3	chr10:116986314-117025040	+	-2.9725	0.0474028	-	-0.645975	0.638245	=	1.60506	0.309167	=	1.11866	0.430313	=	18.15	2.23154	11.6091	55.201	39.3972
Bet1	ENSMUSG00000032757	protein_coding	BET1 homolog	chr6:4076899-4086972	-	-0.794088	0.525337	=	0.783797	0.538029	=	-0.151508	0.915349	=	0.0552582	0.964724	=	22.1627	12.7448	38.1478	19.9411	23.0272
Bex1	ENSMUSG00000050071	protein_coding	Protein BEX1	chrX:136213972-136215513	-	-3.43605	0.0426226	-	-1.24184	0.416358	=	1.5382	0.374841	=	0.199898	0.895295	=	7.74058	0.702837	3.28468	22.5235	8.89737
Bex3	ENSMUSG00000046432	protein_coding	Protein BEX3	chrX:136270253-136271978	+	1.52316	0.446596	=	1.02638	0.600686	=	3.75886	0.111954	=	2.80545	0.189193	=	1.06605	3.07282	2.16851	14.6724	7.57066
Bfar	ENSMUSG00000022684	protein_coding	Bifunctional apoptosis regulator	chr16:13671858-13703612	+	-0.103734	0.872653	=	1.35117	0.0519603	=	-1.20203	0.123422	=	-0.76579	0.241733	=	80.2622	74.8262	204.837	34.7618	47.2132
Bgn	ENSMUSG00000031375	protein_coding	biglycan	chrX:73483602-73495933	+	-0.36637	0.29647	=	-0.265379	0.44733	=	1.22216	0.0043842	+	1.02234	0.00765987	+	302.492	234.501	251.741	705.844	614.522
Bhlhb9	ENSMUSG00000072964	protein_coding	Protein BHLHb9	chrX:135797594-135891081	+	0.393133	0.772411	=	0.12053	0.928922	=	-0.273631	0.859277	=	-0.294543	0.82671	=	20.9822	27.6141	22.8315	17.3338	17.1081
Bhlhe40	ENSMUSG00000030103	protein_coding	Class E basic helix-loop-helix protein 40	chr6:108660629-108666925	+	-0.0508866	0.881649	=	-2.09064	2.46436e-06	-	-0.150284	0.700619	=	-1.39482	0.000374667	-	254.228	245.253	59.6084	229.077	96.6424
Bhlhe41	ENSMUSG00000030256	protein_coding	Class E basic helix-loop-helix protein 41	chr6:145858243-145865558	-	0.147516	0.877687	=	-3.42243	0.00230633	-	0.327204	0.762894	=	-1.15368	0.23387	=	40.2016	44.5284	3.72378	50.4534	18.0608
Bicc1	ENSMUSG00000014329	protein_coding	Protein bicaudal C homolog 1	chr10:70922832-71159700	-	-0.451951	0.365411	=	0.0955352	0.847734	=	0.17063	0.762396	=	-0.531309	0.28853	=	55.2241	40.3167	59.0191	62.1368	38.206
Bicd1	ENSMUSG00000003452	protein_coding	Protein bicaudal D homolog 1	chr6:149408886-149563329	+	1.61101	0.278706	=	2.1923	0.153405	=	0.988688	0.535796	=	1.50812	0.307644	=	7.78179	23.8197	35.5727	15.4188	22.1305
Bicd2	ENSMUSG00000037933	protein_coding	Protein bicaudal D homolog 2	chr13:49341585-49387026	+	-0.244899	0.582514	=	-0.723531	0.112002	=	0.210843	0.676807	=	0.312677	0.486442	=	70.366	59.3464	42.611	81.457	87.414
Bicra	ENSMUSG00000070808	protein_coding	BRD4 interacting chromatin remodeling complex associated protein	chr7:15970672-16047921	-	-0.140661	0.808843	=	-0.0221359	0.969627	=	-0.531923	0.429964	=	0.392318	0.504396	=	61.4948	55.8513	60.5459	42.4971	80.6935
Bicral	ENSMUSG00000036568	protein_coding	BRD4-interacting chromatin-remodeling complex-associated protein-like	chr17:46798116-46831413	-	1.2205	0.176723	=	1.5891	0.0860217	=	0.0489102	0.96021	=	1.26242	0.163147	=	19.737	46.0474	59.4237	20.412	47.3561
Bik	ENSMUSG00000016758	protein_coding	Bcl-2-interacting killer	chr15:83526862-83544634	+	7.48827	0.0241914	+	7.94769	0.0191365	+	7.9824	0.02105	+	7.53658	0.0234213	=	0	3.45482	4.6696	4.79056	3.5026
Bin1	ENSMUSG00000024381	protein_coding	Myc box-dependent-interacting protein 1	chr18:32377217-32435736	+	-0.307896	0.220275	=	-0.667343	0.0115057	=	0.656696	0.0260771	=	0.176729	0.479268	=	278.326	224.834	175.219	438.807	314.574
Bin3	ENSMUSG00000022089	protein_coding	Bridging integrator 3	chr14:70100105-70138206	+	0.101941	0.938053	=	0.530379	0.688391	=	-0.139335	0.925653	=	0.198454	0.879797	=	20.3878	21.9546	29.4575	18.5122	23.4206
Birc2	ENSMUSG00000057367	protein_coding	Baculoviral IAP repeat-containing protein 2	chr9:7818227-7837064	-	-0.312869	0.62965	=	-0.442815	0.495785	=	-0.059647	0.935731	=	-0.800076	0.223127	=	66.2039	53.2215	48.7647	63.5523	38.0237
Birc3	ENSMUSG00000032000	protein_coding	baculoviral IAP repeat containing 3	chr9:7848699-7873186	-	0.46897	0.591256	=	0.316484	0.715753	=	0.264803	0.78706	=	-1.15121	0.190109	=	44.0862	60.9666	54.867	52.9662	19.8282
Birc5	ENSMUSG00000017716	protein_coding	Baculoviral IAP repeat-containing protein 5	chr11:117849251-117855743	+	0	1	=	2.48961	0.269169	=	10.6198	0.00271137	+	8.20256	0.00831877	+	0	0	0.11139	29.8988	5.57635
Birc6	ENSMUSG00000024073	protein_coding	Baculoviral IAP repeat-containing protein 6	chr17:74528295-74703356	+	-0.0335849	0.881612	=	-0.115699	0.608413	=	-0.676238	0.0147908	=	-0.215339	0.342964	=	486.661	475.565	449.189	304.472	419.176
Bivm	ENSMUSG00000041684	protein_coding	Mus musculus basic, immunoglobulin-like variable motif containing (Bivm), transcript variant 3, mRNA.	chr1:44118957-44144770	+	3.3599	0.0989443	=	2.8922	0.143584	=	2.78179	0.181664	=	2.88339	0.144546	=	1.78812	18.7703	13.5407	12.5383	13.4595
Blcap	ENSMUSG00000067787	protein_coding	Mus musculus bladder cancer associated protein (Blcap), transcript variant 1, mRNA.	chr2:157556362-157571274	-	0.10042	0.901479	=	0.0734667	0.927777	=	-0.279448	0.763179	=	-0.251199	0.755972	=	33.2331	35.6565	34.9869	27.374	27.9247
Blm	ENSMUSG00000030528	protein_coding	Bloom syndrome protein homolog	chr7:80454733-80535119	-	-0.482192	0.766759	=	0.936482	0.573888	=	-0.107027	0.954007	=	-1.93037	0.24806	=	11.2268	8.05624	21.4979	10.4088	2.93581
Blmh	ENSMUSG00000020840	protein_coding	Bleomycin hydrolase	chr11:76924809-76987379	+	0.282625	0.598117	=	-0.274638	0.605958	=	0.931307	0.130403	=	0.146064	0.784297	=	48.5397	59.0345	40.106	92.5952	53.7142
Bloc1s1	ENSMUSG00000090247	protein_coding	Biosis of lysosome-related organelles complex 1 subunit 1	chr10:128917882-128924035	-	-0.482767	0.532428	=	-0.18894	0.806494	=	-0.325235	0.713624	=	0.142642	0.853799	=	19.5777	14.0132	17.1631	15.6232	21.6139
Bloc1s2	ENSMUSG00000057506	protein_coding	Biosis of lysosome-related organelles complex 1 subunit 2	chr19:44139266-44146446	-	-3.58974	0.0548624	=	-0.286984	0.864282	=	-0.0827009	0.965621	=	-0.879306	0.601145	=	10.8017	0.839779	8.83611	10.1924	5.85742
Bloc1s5	ENSMUSG00000038982	protein_coding	Biosis of lysosome-related organelles complex 1 subunit 5	chr13:38592842-38635109	-	0.486186	0.790484	=	0.469198	0.797751	=	1.67265	0.420619	=	1.28599	0.493736	=	3.88282	5.41185	5.39021	12.4328	9.49189
Bloc1s6	ENSMUSG00000005804	protein_coding	Biosis of lysosome-related organelles complex 1 subunit 6	chr2:122738503-122749475	+	0.582376	0.613378	=	-0.640383	0.573779	=	0.53541	0.677946	=	1.01056	0.388446	=	23.0538	34.4547	14.8087	33.4133	46.4788
Blvra	ENSMUSG00000001999	protein_coding	Biliverdin reductase A	chr2:127070665-127097084	+	-7.01368	0.00173849	-	0.215459	0.890755	=	1.54802	0.38687	=	0.652544	0.6806	=	6.27286	0.0215328	7.27552	18.3822	9.87213
Blvrb	ENSMUSG00000040466	protein_coding	Flavin reductase (NADPH)	chr7:27447978-27466144	+	-0.890479	0.519519	=	-4.32341	0.00851789	-	0.116838	0.940652	=	0.0324296	0.981273	=	20.7393	11.1368	1.01485	22.482	21.2097
Blzf1	ENSMUSG00000026577	protein_coding	Golgin-45	chr1:164289800-164307489	-	-0.135066	0.860245	=	0.742762	0.344362	=	-0.155855	0.858872	=	-0.590368	0.442757	=	44.5972	40.6989	74.6926	40.0859	29.6424
Bmf	ENSMUSG00000040093	protein_coding	Mus musculus BCL2 modifying factor (Bmf), transcript variant 3, mRNA.	chr2:118528757-118549687	-	1.107	0.354841	=	1.34413	0.26675	=	0.0394545	0.976061	=	0.176643	0.878938	=	11.8699	25.587	30.1629	12.1677	13.4126
Bmi1	ENSMUSG00000026739	protein_coding	Polycomb complex protein BMI-1	chr2:18677018-18686629	+	-0.591059	0.483104	=	0.065691	0.937828	=	0.531844	0.577617	=	-0.79944	0.344814	=	34.2288	22.6741	35.8074	49.5193	19.6578
Bmp1	ENSMUSG00000022098	protein_coding	Bone morphotic protein 1	chr14:70474558-70520234	-	-0.590703	0.291022	=	-0.67838	0.226606	=	1.42816	0.0303606	+	1.09064	0.0637499	=	58.7324	38.9651	36.6511	158.024	125.05
Bmp2	ENSMUSG00000027358	protein_coding	Bone morphotic protein 2	chr2:133552159-133562885	+	-1.52135	0.336352	=	-2.42351	0.139186	=	-0.423361	0.813355	=	-0.473697	0.760795	=	13.134	4.55079	2.43676	9.79668	9.45982
Bmp2k	ENSMUSG00000034663	protein_coding	BMP-2-inducible protein kinase	chr5:96997689-97091867	+	-1.42646	0.0976595	=	-0.989529	0.241067	=	0.236867	0.802478	=	-1.0031	0.234818	=	68.6931	25.5522	34.577	80.9734	34.2695
Bmp4	ENSMUSG00000021835	protein_coding	Bone morphotic protein 4	chr14:46383520-46390669	-	-0.00228009	0.998572	=	0.022096	0.986162	=	-1.06982	0.47544	=	-0.142716	0.910635	=	25.3242	25.298	25.7277	12.0486	22.9541
Bmp6	ENSMUSG00000039004	protein_coding	Bone morphotic protein 6	chr13:38345107-38500302	+	0.248649	0.674033	=	0.516349	0.387552	=	-1.90418	0.0122521	-	-0.639458	0.280625	=	48.3466	57.414	69.155	12.8415	31.0354
Bmper	ENSMUSG00000031963	protein_coding	BMP-binding endothelial regulator protein	chr9:23223076-23485200	+	0.322366	0.794523	=	0.818854	0.51463	=	0.653641	0.639062	=	0.986619	0.435254	=	18.0909	22.5516	31.9299	28.4033	35.837
Bmpr1a	ENSMUSG00000021796	protein_coding	Bone morphotic protein receptor type-1A	chr14:34410734-34503341	-	-0.289508	0.531254	=	-0.338883	0.463876	=	-0.801379	0.143402	=	-0.35901	0.43796	=	205.824	168.591	162.673	118.069	160.469
Bmpr1b	ENSMUSG00000052430	protein_coding	Mus musculus bone morphotic protein receptor, type 1B (Bmpr1b), transcript variant 6, mRNA.	chr3:141837136-142169425	-	0.017072	0.980019	=	-1.05792	0.128812	=	-0.771494	0.333456	=	-1.08375	0.120085	=	62.5675	63.3842	30.0697	36.6646	29.5205
Bmpr2	ENSMUSG00000067336	protein_coding	Bone morphotic protein receptor type-2	chr1:59763400-59879014	+	0.21204	0.430666	=	-0.506038	0.0657406	=	-0.329445	0.286321	=	-0.795572	0.00568845	-	453.919	525.882	319.697	361.299	261.5
Bms1	ENSMUSG00000030138	protein_coding	BMS1, ribosome biogenesis factor	chr6:118383381-118419474	-	0.343323	0.431407	=	0.079391	0.854136	=	0.914673	0.0695907	=	0.012431	0.977002	=	77.9397	98.8341	82.3476	146.975	78.6174
Bmt2	ENSMUSG00000042742	protein_coding	Probable methyltransferase BMT2 homolog	chr6:13625673-13677966	-	1.41992	0.297668	=	1.87288	0.179654	=	2.73264	0.0804291	=	1.5245	0.265474	=	3.4017	9.15424	12.4902	22.7209	9.81663
Bnc2	ENSMUSG00000028487	protein_coding	Zinc finger protein basonuclin-2	chr4:84275095-84675275	-	-0.0532835	0.926568	=	-0.897736	0.128428	=	-0.715367	0.290739	=	-0.254867	0.659191	=	71.4435	68.8468	38.2941	43.4736	59.8652
Bnip1	ENSMUSG00000024191	protein_coding	Vesicle transport protein SEC20	chr17:26781079-26792565	+	-0.739183	0.605383	=	-0.602967	0.672985	=	-0.827626	0.619538	=	-2.17432	0.144685	=	25.8705	15.4689	17.0066	14.5501	5.71936
Bnip2	ENSMUSG00000011958	protein_coding	BCL2/adenovirus E1B 19 kDa protein-interacting protein 2	chr9:69989466-70008317	+	0.539054	0.415369	=	-0.340617	0.600772	=	-0.335942	0.653174	=	-0.094666	0.884278	=	59.9397	87.1009	47.261	47.4378	56.1054
Bnip3	ENSMUSG00000078566	protein_coding	BCL2/adenovirus E1B 19 kDa protein-interacting protein 3	chr7:138890836-138909519	-	0.239064	0.460265	=	0.908646	0.00955246	+	-0.693599	0.0708632	=	-0.764905	0.0233154	-	146.616	172.964	275.25	90.6786	86.2297
Bnip3l	ENSMUSG00000022051	protein_coding	BCL2/adenovirus E1B 19 kDa protein-interacting protein 3-like	chr14:66985239-67008877	-	0.0646882	0.883553	=	0.446456	0.319675	=	-0.872796	0.098027	=	-0.165796	0.706745	=	107.477	112.564	146.453	58.5755	95.7849
Bnip3l-ps	ENSMUSG00000073198	transcribed_processed_pseudogene	BCL2/adenovirus E1B interacting protein 3-like, pseudogene	chr12:18216542-18217673	+	-0.0619906	0.93336	=	0.915727	0.230147	=	-0.257102	0.760763	=	-0.499484	0.499314	=	1.35548	1.3023	2.57511	1.12406	0.949188
Boc	ENSMUSG00000022687	protein_coding	BOC cell adhesion associated, oncogene regulated	chr16:44485049-44558897	-	0.451924	0.628939	=	0.864911	0.362708	=	0.00504751	0.996179	=	-0.172399	0.852044	=	28.3128	38.7126	51.5823	28.4165	25.1056
Bod1	ENSMUSG00000044502	protein_coding	Biorientation of chromosomes in cell division protein 1	chr11:31665181-31671885	-	-0.962466	0.385342	=	0.233884	0.832734	=	-2.21008	0.112014	=	-1.29778	0.24608	=	25.7213	13.1487	30.2435	5.52989	10.441
Bod1l	ENSMUSG00000061755	protein_coding	Biorientation of chromosomes in cell division protein 1-like 1	chr5:41787538-41844315	-	0.661277	0.128108	=	0.368356	0.385796	=	0.104871	0.825792	=	0.155201	0.712042	=	116.697	184.795	150.684	125.562	130.01
Bola1	ENSMUSG00000015943	protein_coding	BolA-like protein 1	chr3:96196588-96219709	-	-2.18637	0.239612	=	-1.84971	0.31782	=	1.33687	0.511457	=	-0.373799	0.834075	=	2.76924	0.570232	0.792264	7.05241	2.13079
Bola2	ENSMUSG00000047721	protein_coding	BolA-like protein 2	chr7:126695401-126699798	+	-1.19674	0.41755	=	-1.01539	0.489678	=	-0.756308	0.656832	=	-2.08904	0.169124	=	31.3799	13.6878	15.5022	18.5444	7.36515
Bola3	ENSMUSG00000045160	protein_coding	BolA-like protein 3	chr6:83349147-83360136	+	0.388256	0.523783	=	-0.0384263	0.949124	=	0.344635	0.614526	=	0.121644	0.840269	=	40.9613	53.7112	39.9083	52.0673	44.5949
Bop1	ENSMUSG00000022557	protein_coding	Ribosome biosis protein BOP1	chr15:76452989-76477277	-	0.210686	0.768931	=	0.521161	0.471878	=	0.828145	0.309846	=	-0.278488	0.696236	=	30.624	35.4288	43.9693	54.3839	25.243
Borcs7	ENSMUSG00000062376	protein_coding	BLOC-1-related complex subunit 7	chr19:46689906-46703382	+	2.31198	0.126765	=	1.58562	0.274676	=	2.58657	0.114104	=	2.92967	0.0629567	=	2.99026	14.9507	9.00332	18.0687	22.9111
Borcs8	ENSMUSG00000002345	protein_coding	BLOC-1-related complex subunit 8	chr8:70139499-70147319	+	-2.23138	0.149986	=	1.08743	0.474085	=	2.95095	0.0970333	=	2.56797	0.11789	=	3.22941	0.654345	6.89344	25.085	19.2215
Bpgm	ENSMUSG00000038871	protein_coding	Bisphosphoglycerate mutase	chr6:34476207-34505613	+	0.145702	0.882756	=	-0.88178	0.373201	=	-1.42199	0.231114	=	-0.0507496	0.958894	=	39.0915	43.2839	21.1738	14.6015	37.7446
Bpnt1	ENSMUSG00000026617	protein_coding	3'(2'),5'-bisphosphate nucleotidase 1	chr1:185332149-185357777	+	-1.44992	0.316885	=	-1.77453	0.22551	=	-0.805843	0.628081	=	-0.409914	0.773779	=	38.0058	13.8431	11.0641	21.7082	28.5999
Bptf	ENSMUSG00000040481	protein_coding	bromodomain PHD finger transcription factor	chr11:107033081-107132127	-	0.14732	0.662702	=	0.500001	0.149124	=	0.396979	0.302585	=	0.0873933	0.795341	=	195.168	215.992	276.063	257.023	207.35
Braf	ENSMUSG00000002413	protein_coding	Serine/threonine-protein kinase B-raf	chr6:39603237-39725463	-	0.68728	0.160357	=	-0.0794652	0.866682	=	0.470593	0.3835	=	0.182523	0.700988	=	43.5827	70.1972	41.2678	60.4022	49.453
Brap	ENSMUSG00000029458	protein_coding	BRCA1-associated protein	chr5:121660563-121687256	+	0.411384	0.570769	=	0.777392	0.291864	=	-0.742951	0.375897	=	-0.458162	0.52384	=	41.0916	54.6731	70.4651	24.5364	29.9191
Brat1	ENSMUSG00000000148	protein_coding	BRCA1-associated ATM activator 1	chr5:140705011-140719379	+	-2.0397	0.155598	=	1.28476	0.369387	=	-0.866893	0.589439	=	0.156669	0.909602	=	19.1543	4.7361	46.6995	10.5	21.3774
Brca2	ENSMUSG00000041147	protein_coding	Breast cancer type 2 susceptibility protein homolog	chr5:150522630-150570329	+	-2.81251	0.0430561	-	-0.393314	0.758522	=	-1.14605	0.449394	=	-1.2535	0.332956	=	33.3379	4.6832	25.389	15.0743	13.9828
Brcc3	ENSMUSG00000031201	protein_coding	Lys-63-specific deubiquitinase BRCC36	chrX:75416628-75454001	+	-0.142592	0.853351	=	0.47133	0.545948	=	-0.21175	0.810357	=	-0.550515	0.476146	=	47.6342	43.2369	66.0348	41.1322	32.5026
Brd1	ENSMUSG00000022387	protein_coding	bromodomain containing 1	chr15:88687034-88734233	-	0.616775	0.169214	=	1.02143	0.0288373	+	0.661856	0.186199	=	0.234821	0.591728	=	61.3876	94.1083	124.669	97.1844	72.2893
Brd2	ENSMUSG00000024335	protein_coding	Bromodomain-containing protein 2	chr17:34112023-34122634	-	0.0303183	0.916713	=	-0.124019	0.668683	=	0.0741968	0.821842	=	-0.399276	0.174715	=	194.314	198.551	178.249	204.617	147.32
Brd3	ENSMUSG00000026918	protein_coding	Bromodomain-containing protein 3	chr2:27445579-27507662	-	-0.268904	0.618054	=	-0.0616762	0.908829	=	-0.241117	0.695949	=	0.314116	0.563066	=	68.2419	56.6921	65.3819	57.6547	84.8371
Brd4	ENSMUSG00000024002	protein_coding	Bromodomain-containing protein 4	chr17:32196274-32284722	-	0.24964	0.402499	=	0.0535222	0.856119	=	-0.355017	0.299047	=	-0.150778	0.609439	=	215.519	256.394	223.694	168.477	194.109
Brd7	ENSMUSG00000031660	protein_coding	Bromodomain-containing protein 7	chr8:88331039-88362194	-	-0.439914	0.274587	=	-0.216968	0.586844	=	-0.845485	0.077477	=	-0.614636	0.13088	=	126.08	92.9098	108.442	70.1141	82.3394
Brd8	ENSMUSG00000003778	protein_coding	Bromodomain-containing protein 8	chr18:34598615-34624601	-	-0.536051	0.292279	=	0.00723553	0.988564	=	-0.220233	0.703122	=	0.0604668	0.90471	=	84.2028	58.056	84.6416	72.2958	87.7955
Brd9	ENSMUSG00000057649	protein_coding	Bromodomain-containing protein 9	chr13:73937811-73960895	+	0.269783	0.610929	=	-0.0900911	0.864092	=	-0.404015	0.505846	=	0.0801348	0.879208	=	53.0053	63.8686	49.7833	40.0198	56.0446
Brf1	ENSMUSG00000011158	protein_coding	BRF1, RNA polymerase III transcription initiation factor 90 kDa subunit	chr12:112960085-113000704	-	1.08039	0.226492	=	1.12058	0.210501	=	-0.105624	0.914121	=	0.671732	0.442578	=	32.3356	68.4372	70.2725	29.9755	51.5027
Brf2	ENSMUSG00000031487	protein_coding	BRF2, RNA polymerase III transcription initiation factor subunit	chr8:27123364-27128680	-	0.991696	0.488411	=	0.495875	0.724609	=	-0.291242	0.855191	=	-0.159027	0.909032	=	10.4892	20.8513	14.7728	8.54647	9.38447
Bri3	ENSMUSG00000047843	protein_coding	Brain protein I3	chr5:144244437-144446757	+	-2.12081	0.150697	=	-0.806963	0.567409	=	-2.53364	0.156968	=	-0.121922	0.931025	=	4.89279	1.11605	2.77976	0.803701	4.49111
Bri3bp	ENSMUSG00000037905	protein_coding	BRI3-binding protein	chr5:125441568-125460370	+	-0.317383	0.839245	=	0.0743398	0.96222	=	0.5005	0.778063	=	-0.865542	0.580829	=	10.8103	8.65963	11.3801	15.3147	5.92675
Brip1os	ENSMUSG00000085208	antisense	BRCA1 interacting protein C-terminal helicase 1, opposite strand	chr11:86201370-86304443	+	-4.07916	0.0189052	-	-0.928848	0.535903	=	-0.414771	0.809715	=	0.131125	0.93043	=	23.0779	1.31601	12.0896	17.3012	25.2629
Brix1	ENSMUSG00000022247	protein_coding	Ribosome biosis	chr15:10474779-10485947	-	1.94955	0.0203922	+	2.48332	0.00495897	+	0.689875	0.419972	=	0.214657	0.776354	=	15.7381	60.8188	88.1043	25.3533	18.2818
Brk1	ENSMUSG00000033940	protein_coding	Protein BRICK1	chr6:113604772-113616951	+	1.18732	0.215858	=	0.975337	0.303654	=	0.260506	0.802709	=	-0.193295	0.83313	=	21.8161	49.7157	42.9115	26.1426	19.076
Brms1	ENSMUSG00000080268	protein_coding	Breast cancer metastasis-suppressor 1 homolog	chr19:5041404-5049917	+	0.919064	0.372927	=	1.18673	0.256003	=	0.960752	0.400226	=	0.382116	0.7054	=	19.2914	36.525	43.9342	37.572	25.1329
Brms1l	ENSMUSG00000012076	protein_coding	Breast cancer metastasis-suppressor 1-like protein	chr12:55836324-55869736	+	-0.843206	0.520598	=	0.269889	0.837509	=	-0.310348	0.836129	=	-0.00668417	0.995928	=	26.2564	14.6376	31.6831	21.1358	26.1332
Brox	ENSMUSG00000046836	protein_coding	Mus musculus BRO1 domain and CAAX motif containing (Brox), transcript variant 2, mRNA.	chr1:183276352-183297269	-	-0.394011	0.581298	=	0.483774	0.503541	=	-0.919359	0.275063	=	-0.28116	0.693427	=	35.4447	26.9789	49.5637	18.7263	29.1646
Brpf1	ENSMUSG00000001632	protein_coding	Peregrin	chr6:113307137-113324860	+	-0.31693	0.651677	=	0.173313	0.805611	=	0.505116	0.526572	=	-0.189242	0.787225	=	49.2126	39.5058	55.4936	69.8732	43.1384
Brpf3	ENSMUSG00000063952	protein_coding	bromodomain and PHD finger containing, 3	chr17:28801090-28838546	+	2.07502	0.0125595	+	3.15735	0.000651878	+	1.45457	0.0893982	=	2.35569	0.00579382	+	8.06101	34.0077	72.1482	22.1357	41.3548
Brsk2	ENSMUSG00000053046	protein_coding	Serine/threonine-protein kinase BRSK2	chr7:141949751-142004247	+	0.795745	0.617364	=	0.750984	0.636668	=	2.68483	0.147766	=	3.24759	0.0730537	=	3.05022	5.29319	5.14197	19.6657	29.0934
Brwd1	ENSMUSG00000022914	protein_coding	Bromodomain and WD repeat-containing protein 1	chr16:95992092-96082526	-	0.381814	0.323893	=	0.574336	0.14403	=	-0.210491	0.629347	=	0.648988	0.10126	=	157.97	205.991	235.211	136.443	247.69
Brwd3	ENSMUSG00000063663	protein_coding	Bromodomain and WD repeat-containing protein 3	chrX:108737016-108834372	-	0.200173	0.875118	=	0.221433	0.861932	=	-0.88216	0.551443	=	-0.133854	0.915854	=	32.1961	37.0643	37.5393	17.4137	29.3394
Bsdc1	ENSMUSG00000040859	protein_coding	BSD domain-containing protein 1	chr4:129461581-129488498	+	-0.0407435	0.933947	=	0.226391	0.646941	=	-0.272044	0.629446	=	-0.191882	0.696134	=	58.7936	57.1598	68.8202	48.6555	51.4772
Bsg	ENSMUSG00000023175	protein_coding	Basigin	chr10:79704491-79711969	+	-0.268985	0.358558	=	0.0582301	0.841596	=	0.182804	0.5812	=	0.188915	0.51907	=	157.696	130.909	164.197	179.036	179.768
Bst2	ENSMUSG00000046718	protein_coding	Bone marrow stromal antigen 2	chr8:71534255-71537456	-	-2.22389	0.105881	=	-1.69773	0.205938	=	-0.353747	0.814064	=	-2.50999	0.0717531	=	61.9159	13.2607	19.0599	48.4639	10.8372
Btaf1	ENSMUSG00000040565	protein_coding	B-TFIID TATA-box binding protein associated factor 1	chr19:36926079-37012752	+	0.0912457	0.833693	=	-0.204712	0.637023	=	-0.509309	0.312652	=	-0.403559	0.354745	=	97.9268	104.294	84.9432	68.7399	74.0263
Btbd1	ENSMUSG00000025103	protein_coding	BTB/POZ domain-containing protein 1	chr7:81792074-81829431	-	-0.265243	0.477672	=	-0.388634	0.300507	=	-0.483858	0.264807	=	0.0609189	0.870162	=	137.3	114.262	104.916	98.2119	143.209
Btbd10	ENSMUSG00000038187	protein_coding	BTB/POZ domain-containing protein 10	chr7:113315626-113369392	-	-1.03668	0.399062	=	0.92458	0.460403	=	0.118138	0.932187	=	0.317753	0.795896	=	25.7645	12.5075	48.9173	27.9646	32.1163
Btbd2	ENSMUSG00000003344	protein_coding	BTB (POZ) domain containing 2	chr10:80642617-80657071	-	1.01558	0.325736	=	0.596468	0.556802	=	1.31118	0.253536	=	0.0871426	0.930694	=	16.8368	34.0555	25.4505	41.805	17.8786
Btbd3	ENSMUSG00000062098	protein_coding	BTB/POZ domain-containing protein 3	chr2:138256565-138589292	+	-0.580621	0.63972	=	1.12209	0.381835	=	-0.0884901	0.950124	=	0.682391	0.58839	=	16.4195	10.9454	35.7469	15.4081	26.3607
Btbd6	ENSMUSG00000002803	protein_coding	BTB/POZ domain-containing protein 6	chr12:112976482-112978945	+	-1.58071	0.316122	=	0.437686	0.779344	=	-2.64991	0.180876	=	-0.274682	0.858973	=	12.2666	4.0972	16.615	1.92867	10.1392
Btbd7	ENSMUSG00000041702	protein_coding	BTB/POZ domain-containing protein 7	chr12:102780797-102878471	-	0.0575134	0.925603	=	0.414182	0.505561	=	-0.838167	0.247535	=	0.354653	0.567658	=	82.6429	85.9498	110.12	46.1563	105.681
Btbd8	ENSMUSG00000111375	protein_coding	BTB/POZ domain-containing protein 8	chr5:107437997-107511207	+	-1.91423	0.166467	=	-1.56455	0.250989	=	-0.71071	0.647006	=	-0.348499	0.794005	=	29.6504	7.88107	10.0087	18.1046	23.2805
Btbd9	ENSMUSG00000062202	protein_coding	BTB/POZ domain-containing protein 9	chr17:30215524-30576287	-	0.00935755	0.991187	=	-0.111733	0.894935	=	0.124684	0.896897	=	0.55422	0.518636	=	34.5088	34.6913	31.9125	37.6057	50.6671
Btc	ENSMUSG00000082361	protein_coding	Probetacellulin Betacellulin	chr5:91357261-91402994	-	-2.14642	0.239982	=	6.72793	0.00304269	+	5.54535	0.0103967	+	4.43587	0.0237073	+	0.283769	0.0754622	31.8837	14.0256	6.49217
Btf3	ENSMUSG00000021660	protein_coding	Transcription factor BTF3	chr13:98309896-98317006	-	-0.230086	0.75879	=	-0.37985	0.612269	=	0.429733	0.613584	=	-0.108429	0.884874	=	48.6648	41.5368	37.411	65.5972	45.1471
Btf3l4	ENSMUSG00000028568	protein_coding	Mus musculus basic transcription factor 3-like 4 (Btf3l4), transcript variant 2, mRNA.	chr4:108814295-108833614	-	-0.185675	0.873269	=	0.251598	0.829761	=	-0.210835	0.874212	=	1.13982	0.344869	=	11.2803	9.91767	13.442	9.74367	24.9042
Btg1	ENSMUSG00000036478	protein_coding	Protein BTG1	chr10:96617006-96622809	+	0.730073	0.187623	=	0.0642036	0.904856	=	-0.19989	0.744706	=	-0.313096	0.559824	=	42.2917	70.1509	44.1815	36.8078	34.0274
Btg2	ENSMUSG00000020423	protein_coding	Protein BTG2	chr1:134075170-134079120	-	0.342592	0.588089	=	-0.514829	0.413193	=	-0.911391	0.219368	=	-2.40683	0.000884186	-	219.575	278.497	153.61	116.741	41.4385
Btk	ENSMUSG00000031264	protein_coding	Tyrosine-protein kinase BTK	chrX:134542336-134583570	-	0.0708925	0.956984	=	2.74625	0.100773	=	5.93097	0.0045566	+	0.19827	0.892271	=	0.153235	0.14077	1.11952	10.1913	0.16645
Btnl9	ENSMUSG00000040283	protein_coding	Butyrophilin-like protein 9	chr11:49165585-49187159	-	-3.53356	0.0574239	=	-1.78911	0.294877	=	-8.82887	0.00458653	-	0.842048	0.621587	=	8.61933	0.689049	2.46307	0	15.4697
Btrc	ENSMUSG00000025217	protein_coding	F-box/WD repeat-containing protein 1A	chr19:45363734-45530013	+	0.0189161	0.9725	=	0.149744	0.785304	=	0.644208	0.303641	=	0.487711	0.381037	=	54.6956	55.5135	60.7228	85.5154	76.6848
Bub1b	ENSMUSG00000040084	protein_coding	Mitotic checkpoint serine/threonine-protein kinase BUB1 beta	chr2:118598211-118641591	+	0.464221	0.786746	=	0.995122	0.567127	=	0.857766	0.655185	=	1.77567	0.32363	=	5.66678	7.89361	11.3085	10.2837	19.4482
Bub3	ENSMUSG00000066979	protein_coding	Mitotic checkpoint protein BUB3	chr7:131560222-131571895	+	-0.402067	0.64869	=	0.895869	0.324248	=	1.06611	0.291268	=	0.282762	0.750175	=	27.4038	20.6518	51.0406	57.4578	33.3736
Bud13	ENSMUSG00000032077	protein_coding	BUD13 homolog	chr9:46283008-46299110	+	-1.28333	0.226853	=	-0.530442	0.610781	=	-0.326829	0.784711	=	1.08238	0.316177	=	19.3119	7.93804	13.3369	15.3807	40.8948
Bud23	ENSMUSG00000005378	protein_coding	Probable 18S rRNA (guanine-N(7))-methyltransferase	chr5:135052957-135064959	-	0.219982	0.861726	=	0.16	0.899067	=	-0.318571	0.825166	=	-0.380634	0.761704	=	25.4945	29.6805	28.4925	20.4312	19.5719
Bud31	ENSMUSG00000038722	protein_coding	BUD31 homolog	chr5:145140362-145148078	+	1.85268	0.245711	=	2.77934	0.09925	=	1.96207	0.256723	=	2.85738	0.0917206	=	2.71379	9.79679	18.6806	10.5953	19.7272
Bves	ENSMUSG00000071317	protein_coding	Blood vessel epicardial substance	chr10:45335772-45372479	+	-0.419955	0.678895	=	-1.83231	0.0836523	=	-0.0432695	0.970165	=	-0.130775	0.897384	=	52.1533	39.0294	14.6606	50.6491	47.6566
Bysl	ENSMUSG00000023988	protein_coding	Bystin	chr17:47599331-47611492	-	0.926122	0.223628	=	1.36519	0.0815702	=	0.863125	0.303908	=	0.30902	0.676105	=	31.1426	59.2828	80.3006	56.7286	38.5998
Bzw1	ENSMUSG00000051223	protein_coding	Basic leucine zipper and W2 domain-containing protein 1	chr1:58392898-58407353	+	0.359414	0.415907	=	0.350517	0.42717	=	0.840028	0.0974827	=	0.359258	0.415829	=	65.7648	84.3468	83.8514	117.684	84.337
Bzw2	ENSMUSG00000020547	protein_coding	Basic leucine zipper and W2 domain-containing protein 2	chr12:36091835-36158080	-	-0.715368	0.0576818	=	-1.47922	0.00040172	-	0.0533091	0.89761	=	0.318497	0.387697	=	121.798	74.1138	43.6728	126.394	151.879
C030006K11Rik	ENSMUSG00000116138	protein_coding	UPF0598	chr15:76721465-76723845	-	0.354114	0.774104	=	0.832837	0.505775	=	1.39376	0.320428	=	-0.384181	0.753312	=	15.2911	19.5571	27.2581	40.2424	11.7066
C030034L19Rik	ENSMUSG00000097365	lincRNA	RIKEN cDNA C030034L19 gene	chr3:9403064-9437233	+	0.1957	0.92081	=	-1.4389	0.467595	=	2.24061	0.325721	=	1.55793	0.448627	=	4.76833	5.42393	1.73072	22.5909	14.0702
C030037D09Rik	ENSMUSG00000087574	lincRNA	RIKEN cDNA C030037D09 gene	chr11:88718645-88728893	+	-2.15198	0.222979	=	-4.51117	0.0254091	-	-0.216251	0.911917	=	0.588298	0.733795	=	11.1946	2.46117	0.486095	9.64527	16.8475
C130013H08Rik	ENSMUSG00000105509	antisense	RIKEN cDNA C130013H08 gene	chr3:110250015-110253706	+	-5.99767	0.0256291	-	-0.0951599	0.96304	=	1.16508	0.616761	=	0.00890952	0.996531	=	3.58931	0.0355134	3.33289	8.03668	3.5999
C130023A14Rik	ENSMUSG00000102854	TEC	RIKEN cDNA C130023A14 gene	chr16:77646340-77649426	+	3.55268	0.0522313	=	5.0497	0.0124211	+	1.66293	0.351739	=	4.57033	0.0194872	+	0.323319	3.96125	11.3107	1.06407	8.09651
C130036L24Rik	ENSMUSG00000073627	processed_transcript	RIKEN cDNA C130036L24 gene	chr1:86359574-86373791	+	-7.47828	0.00204117	-	-0.843078	0.613839	=	-2.38293	0.255463	=	0.245819	0.883472	=	10.034	0.0355134	5.59153	1.89603	11.8941
C130074G19Rik	ENSMUSG00000039349	protein_coding	Uncharacterized	chr1:184871926-184883218	-	1.25122	0.254712	=	2.38806	0.0435007	+	1.02797	0.391271	=	2.30199	0.0501318	=	7.30078	17.3545	38.2839	14.9141	36.0518
C130075A20Rik	ENSMUSG00000104735	TEC	RIKEN cDNA C130075A20 gene	chr3:53099000-53103175	+	-2.23425	0.196015	=	0.889283	0.599468	=	-1.44936	0.463956	=	-1.25508	0.451589	=	15.8442	3.38764	29.3565	5.7724	6.62501
C130089K02Rik	ENSMUSG00000104339	TEC	RIKEN cDNA C130089K02 gene	chr3:52057285-52064244	-	-0.895553	0.495622	=	-0.689388	0.598943	=	0.0966276	0.948305	=	-0.315422	0.80946	=	41.4569	22.2407	25.7283	44.2957	33.291
C1d	ENSMUSG00000000581	protein_coding	Mus musculus C1D nuclear receptor co-repressor (C1d), transcript variant 2, mRNA.	chr11:17257579-17269176	+	0.714245	0.491916	=	0.266737	0.794617	=	-0.648073	0.583445	=	-1.0069	0.327273	=	33.6866	55.3537	40.539	21.4692	16.7619
C1galt1	ENSMUSG00000042460	protein_coding	Glycoprotein-N-acetylgalactosamine 3-beta-galactosyltransferase 1	chr6:7844842-7875687	+	-1.87665	0.0824253	=	0.0682721	0.947409	=	-1.13136	0.355481	=	0.0564856	0.956467	=	43.7974	11.8955	45.8815	19.9596	45.5222
C1galt1c1	ENSMUSG00000048970	protein_coding	C1GALT1-specific chaperone 1	chrX:38630785-38635087	-	0.807467	0.550592	=	0.987625	0.468482	=	2.2087	0.155865	=	1.15511	0.39984	=	6.78476	11.8437	13.4666	31.4502	15.1466
C1qa	ENSMUSG00000036887	protein_coding	Complement C1q subcomponent subunit A	chr4:136895917-136898803	-	5.76001	0.0194857	+	7.44903	0.00559549	+	9.28933	0.00188089	+	8.31202	0.00308196	+	0.052019	3.5944	11.6975	41.9571	21.298
C1qb	ENSMUSG00000036905	protein_coding	Complement C1q subcomponent subunit B	chr4:136880129-136886187	-	1.11522	0.524521	=	1.96794	0.28012	=	2.19225	0.26784	=	1.15796	0.509289	=	10.801	23.3306	42.2212	49.3448	24.063
C1qbp	ENSMUSG00000018446	protein_coding	complement C1q binding protein	chr11:70977836-70983026	-	-0.0266422	0.974604	=	0.0773659	0.926411	=	0.363714	0.70162	=	-0.911136	0.280484	=	36.29	35.6631	38.2985	46.7334	19.2863
C1qc	ENSMUSG00000036896	protein_coding	Complement C1q subcomponent subunit C	chr4:136889804-136893065	-	4.57705	0.0228896	+	3.88767	0.0433563	+	6.0618	0.00750087	+	3.36565	0.0706059	=	0.35943	8.81869	5.48721	24.8129	3.81634
C1qtnf1	ENSMUSG00000017446	protein_coding	Complement C1q tumor necrosis factor-related protein 1	chr11:118428203-118449963	+	0.638626	0.695922	=	-0.27839	0.862695	=	0.192021	0.916467	=	1.12265	0.499299	=	6.98008	10.8553	5.76088	7.98707	15.2418
C1qtnf6	ENSMUSG00000022440	protein_coding	Complement C1q tumor necrosis factor-related protein 6	chr15:78523346-78531416	-	-2.36499	0.129283	=	-1.09801	0.461922	=	0.0797247	0.962375	=	0.0605749	0.96752	=	17.4267	3.32718	8.12039	18.4091	18.1696
C1qtnf9	ENSMUSG00000071347	protein_coding	Complement C1q and tumor necrosis factor-related protein 9	chr14:60768134-60780869	+	-1.42627	0.0874026	=	-0.054715	0.945897	=	-3.32226	0.00373905	-	-0.63935	0.429243	=	71.6773	26.6524	68.99	7.09129	46.0066
C1ra	ENSMUSG00000055172	protein_coding	Complement C1r-A subcomponent Complement C1r-A subcomponent heavy chain Complement C1r-A subcomponent light chain	chr6:124512405-124523443	+	-0.0108486	0.984601	=	-0.592176	0.295749	=	0.965577	0.137216	=	-0.24494	0.66276	=	42.0328	41.6788	27.8761	82.1117	35.4708
C1s1	ENSMUSG00000038521	protein_coding	complement component 1, s subcomponent 1	chr6:124530345-124542359	-	-0.555178	0.375041	=	-0.339479	0.585648	=	0.240685	0.733561	=	0.239045	0.702377	=	70.7511	48.1554	55.9075	83.6297	83.5075
C230053D17Rik	ENSMUSG00000110751	TEC	RIKEN cDNA C230053D17 gene	chr9:121319385-121321630	+	5.09182	0.0201955	+	5.57833	0.0135027	+	6.20856	0.00968773	+	6.67691	0.00558942	+	0.0927002	3.74521	5.32134	8.21746	11.3789
C230072F16Rik	ENSMUSG00000112121	lincRNA	RIKEN cDNA C230072F16 gene	chr17:80896793-80933045	+	-2.01298	0.297369	=	-1.06266	0.571718	=	-0.21925	0.918647	=	0.604682	0.750247	=	4.21853	1.00666	1.98212	3.61433	6.40838
C230096K16Rik	ENSMUSG00000106205	TEC	RIKEN cDNA C230096K16 gene	chr5:64804014-64805735	+	1.14191	0.497371	=	0.83901	0.614328	=	0.91071	0.622445	=	0.372847	0.820422	=	5.49915	12.101	9.84921	10.352	7.11076
C2cd2	ENSMUSG00000045975	protein_coding	C2 domain-containing protein 2	chr16:97855210-97922633	-	0.567006	0.397748	=	0.538734	0.421056	=	-0.108595	0.885118	=	0.500764	0.453602	=	49.1779	72.8602	71.5372	45.602	69.6266
C2cd2l	ENSMUSG00000032120	protein_coding	Mus musculus C2 calcium-dependent domain containing 2-like (C2cd2l), transcript variant 2, mRNA.	chr9:44309237-44320285	-	0.708812	0.51914	=	0.40867	0.70753	=	0.724328	0.554499	=	0.0172467	0.987267	=	32.5666	53.0975	43.2164	53.8122	32.9396
C2cd3	ENSMUSG00000047248	protein_coding	C2 domain-containing protein 3	chr7:100372233-100470152	+	-1.03427	0.21719	=	-0.126442	0.8783	=	-0.476433	0.617008	=	-0.00912829	0.991186	=	49.394	24.0243	45.2652	35.4454	49.0711
C2cd5	ENSMUSG00000030279	protein_coding	C2 domain-containing protein 5	chr6:143010920-143100141	-	-0.302901	0.665234	=	-0.361928	0.605169	=	-1.35811	0.110428	=	-0.0788456	0.910281	=	83.3511	67.5647	64.8425	32.4032	78.9435
C3	ENSMUSG00000024164	protein_coding	Complement C3 Complement C3 beta chain C3-beta-c Complement C3 alpha chain C3a anaphylatoxin Acylation stimulating protein Complement C3b alpha' chain Complement C3c alpha' chain fragment 1 Complement C3dg fragment Complement C3g fragment Complement C3d fragment Complement C3f fragment Complement C3c alpha' chain fragment 2	chr17:57203970-57228136	-	-0.794461	0.381839	=	-0.753905	0.405487	=	0.990758	0.336074	=	-0.740934	0.413226	=	90.5918	52.5149	53.7844	180.158	54.2112
C330007P06Rik	ENSMUSG00000006423	protein_coding	UPF0428	chrX:36823737-36874111	-	1.16636	0.255944	=	1.10302	0.281042	=	0.775533	0.488799	=	0.73861	0.462817	=	16.6034	37.2744	35.71	28.4555	27.7293
C4b	ENSMUSG00000073418	protein_coding	Complement C4-B Complement C4 beta chain Complement C4 alpha chain C4a anaphylatoxin Complement C4 gamma chain	chr17:34728380-34743882	-	-1.15126	0.107614	=	-1.1509	0.107328	=	0.0251737	0.974652	=	-0.218189	0.753654	=	113.938	51.4501	51.3276	116.023	97.9648
C77080	ENSMUSG00000050390	protein_coding	Uncharacterized protein KIAA1522	chr4:129219578-129261404	-	1.37699	0.343216	=	2.86455	0.0703911	=	1.63422	0.305647	=	3.21938	0.0471504	+	2.58633	6.76122	18.9539	8.05442	24.253
C87436	ENSMUSG00000046679	protein_coding	Uncharacterized	chr6:86438374-86473500	+	-1.75105	0.217084	=	1.07936	0.449081	=	-1.78963	0.288218	=	-0.87946	0.525539	=	15.7043	4.62843	33.2065	4.49793	8.53709
Caap1	ENSMUSG00000028578	protein_coding	Caspase activity and apoptosis inhibitor 1	chr4:94500081-94556796	-	-0.75467	0.62703	=	1.25508	0.433553	=	0.356725	0.838213	=	1.18896	0.456826	=	2.11496	1.24454	5.09127	2.69493	4.86805
Cab39	ENSMUSG00000036707	protein_coding	Mus musculus calcium binding protein 39 (Cab39), transcript variant 3, mRNA.	chr1:85793441-85851576	+	0.695727	0.0229023	=	0.346328	0.235089	=	-0.593274	0.0814355	=	-0.648745	0.0301064	=	196.537	318.465	249.899	130.356	125.365
Cab39l	ENSMUSG00000021981	protein_coding	Calcium-binding protein 39-like	chr14:59440972-59585764	+	-0.320911	0.65592	=	0.906585	0.223419	=	-0.109183	0.894215	=	-0.208924	0.771362	=	40.8015	32.7364	76.4634	37.7935	35.2937
Cabin1	ENSMUSG00000020196	protein_coding	calcineurin binding protein 1	chr10:75646112-75764341	-	0.370397	0.58181	=	0.639903	0.346938	=	0.971515	0.204394	=	0.584101	0.389237	=	68.2183	88.1308	106.374	133.835	102.38
Cables1	ENSMUSG00000040957	protein_coding	CDK5 and ABL1 enzyme substrate 1	chr18:11839220-11945630	+	0.542341	0.701668	=	1.69	0.255054	=	-0.4607	0.774989	=	1.19898	0.40811	=	15.939	23.1457	51.4711	11.5631	36.5995
Cables2	ENSMUSG00000038990	protein_coding	CDK5 and ABL1 enzyme substrate 2	chr2:180258540-180273496	-	1.02453	0.519629	=	0.205492	0.894758	=	-0.325116	0.854599	=	-0.153302	0.921039	=	10.5367	21.4997	12.1552	8.39865	9.49883
Cabp7	ENSMUSG00000009075	protein_coding	Calcium-binding protein 7	chr11:4736892-4746778	-	-0.983368	0.202649	=	-2.69569	0.00198471	-	-3.46416	0.00174267	-	0.680393	0.380603	=	69.4887	35.1601	10.6963	6.2836	111.374
Cacfd1	ENSMUSG00000015488	protein_coding	Calcium channel flower homolog	chr2:27009926-27021089	+	-0.0950241	0.915805	=	0.833986	0.365822	=	0.182549	0.858119	=	-0.466163	0.603988	=	32.1302	30.0194	57.2575	36.4338	23.246
Cachd1	ENSMUSG00000028532	protein_coding	VWFA and cache domain-containing protein 1	chr4:100776675-101029220	+	0.674009	0.442533	=	-0.641355	0.457469	=	-0.0177869	0.985524	=	0.112115	0.896568	=	26.6054	42.5055	17.0596	26.2516	28.753
Cacna1a	ENSMUSG00000034656	protein_coding	Voltage-dependent P/Q-type calcium channel subunit alpha-1A	chr8:84388440-84640246	+	-0.558429	0.684721	=	-3.75238	0.017772	-	-1.12273	0.489491	=	0.679059	0.627426	=	26.4534	17.9238	1.98982	12.1247	42.3805
Cacna1c	ENSMUSG00000051331	protein_coding	Voltage-dependent L-type calcium channel subunit alpha-1C	chr6:118587240-119196418	-	0.779553	0.426591	=	-0.512387	0.593076	=	-1.32505	0.24883	=	-1.13127	0.244428	=	35.875	61.5483	25.1442	14.2458	16.3784
Cacna1s	ENSMUSG00000026407	protein_coding	calcium voltage-gated channel subunit alpha1 S	chr1:136052750-136119822	+	0.0552183	0.814824	=	-0.625497	0.0124639	=	-0.49221	0.0784369	=	-0.490882	0.0447183	=	640.201	665.118	414.907	455.147	455.533
Cacna2d1	ENSMUSG00000040118	protein_coding	Voltage-dependent calcium channel subunit alpha-2/delta-1 Voltage-dependent calcium channel subunit alpha-2-1 Voltage-dependent calcium channel subunit delta-1	chr5:15934691-16374511	+	-0.080142	0.780073	=	-0.685563	0.0230679	=	-1.18814	0.00154691	-	-0.351791	0.225775	=	398.177	376.657	247.515	174.709	312.007
Cacnb1	ENSMUSG00000020882	protein_coding	Voltage-dependent L-type calcium channel subunit beta-1	chr11:98001508-98023034	-	-0.746519	0.0512095	=	-1.59237	0.000214436	-	0.537079	0.205865	=	-0.150092	0.684327	=	136.4	81.2354	45.2479	197.941	122.909
Cacng1	ENSMUSG00000020722	protein_coding	Voltage-dependent calcium channel gamma-1 subunit	chr11:107703218-107716522	-	1.0194	0.0564322	=	1.13086	0.0361985	+	2.82862	5.34734e-05	+	1.66441	0.0037388	+	28.3456	57.5916	62.0675	201.555	89.9635
Cacng6	ENSMUSG00000078815	protein_coding	Voltage-dependent calcium channel gamma-6 subunit	chr7:3424195-3435667	+	1.55325	0.0664549	=	0.120986	0.87793	=	1.8638	0.0457987	+	0.508123	0.522889	=	25.8083	75.8204	28.1697	94.0379	36.7288
Cactin	ENSMUSG00000034889	protein_coding	Cactin	chr10:81321103-81326242	+	-0.666727	0.587177	=	-0.486751	0.691289	=	-1.63715	0.27115	=	-0.393185	0.748307	=	23.7831	14.9759	16.9579	7.60196	18.1066
Cacul1	ENSMUSG00000033417	protein_coding	CDK2-associated and cullin domain-containing protein 1	chr19:60524696-60581023	-	0.782073	0.283514	=	0.813981	0.2649	=	0.896466	0.269481	=	0.326746	0.647422	=	27.7079	47.7255	48.7225	51.6575	34.7691
Cacybp	ENSMUSG00000014226	protein_coding	Calcyclin-binding protein	chr1:160202367-160212875	-	-0.672896	0.394269	=	-1.42014	0.0811613	=	0.141506	0.874227	=	-0.637401	0.419193	=	110.571	69.19	41.2708	121.954	71.0443
Cad	ENSMUSG00000013629	protein_coding	CAD protein Glutamine-dependent carbamoyl-phosphate synthase Aspartate carbamoyltransferase Dihydroorotase	chr5:31054780-31078479	+	0.267715	0.732401	=	1.14407	0.160453	=	0.810458	0.360963	=	0.312622	0.689832	=	32.3079	38.8932	71.4264	56.6945	40.1289
Cadm1	ENSMUSG00000032076	protein_coding	Cell adhesion molecule 1	chr9:47530173-47857637	+	-0.235142	0.698239	=	-0.493177	0.417805	=	0.049267	0.94304	=	1.43112	0.0300627	+	36.3512	30.9001	25.8439	37.5891	98.0767
Cadm3	ENSMUSG00000005338	protein_coding	Cell adhesion molecule 3	chr1:173333258-173367695	-	2.15453	0.2094	=	-0.137633	0.930635	=	0.164155	0.927225	=	-0.503533	0.749739	=	8.64099	38.5733	7.85806	9.68996	6.08903
Cadm4	ENSMUSG00000054793	protein_coding	Cell adhesion molecule 4	chr7:24482023-24504539	+	-1.0844	0.262639	=	-0.198393	0.835405	=	-0.171817	0.875017	=	0.474799	0.623152	=	38.2744	18.0277	33.3696	33.9908	53.2365
Calcoco1	ENSMUSG00000023055	protein_coding	Calcium-binding and coiled-coil domain-containing protein 1	chr15:102706777-102722178	-	0.798366	0.0362652	+	1.23729	0.0023626	+	-0.689496	0.105669	=	-0.03515	0.921885	=	170.057	295.567	400.931	105.251	165.911
Calcrl	ENSMUSG00000059588	protein_coding	Calcitonin-related peptide type 1 receptor	chr2:84330626-84425411	-	0.16428	0.619472	=	0.215165	0.516476	=	-1.01055	0.0136915	-	0.294166	0.377448	=	534.128	598.563	620.144	265.115	654.98
Cald1	ENSMUSG00000029761	protein_coding	caldesmon 1	chr6:34598500-34775473	+	0.242936	0.4975	=	-0.345101	0.334318	=	-0.0243213	0.952038	=	0.243737	0.495929	=	169.696	200.847	133.637	166.904	200.987
Calm1	ENSMUSG00000001175	protein_coding	Calmodulin-1	chr12:100199435-100209814	+	-0.680627	0.00468099	=	-0.0991943	0.655319	=	0.238795	0.347436	=	-0.145627	0.512987	=	384.33	239.818	358.826	453.535	347.423
Calm2	ENSMUSG00000036438	protein_coding	Calmodulin-1	chr17:87433412-87446935	-	-0.27358	0.465137	=	-0.448105	0.235286	=	-0.506023	0.245422	=	0.261004	0.488182	=	118.349	97.8969	86.8143	83.3204	141.84
Calm3	ENSMUSG00000019370	protein_coding	Calmodulin-1	chr7:16915379-16924114	-	-0.424571	0.347269	=	-0.18689	0.677114	=	0.540604	0.292375	=	0.0586289	0.896149	=	106.379	79.2435	93.4373	154.703	110.772
Calr	ENSMUSG00000003814	protein_coding	Calreticulin	chr8:84841850-84846934	-	-0.141446	0.623242	=	-0.312437	0.281656	=	-0.105371	0.74828	=	-0.206125	0.474864	=	305.94	277.339	246.35	284.405	265.211
Calu	ENSMUSG00000029767	protein_coding	Calumenin	chr6:29348069-29377110	+	-0.320121	0.295072	=	-0.65325	0.0385165	=	0.264243	0.444774	=	-0.0763719	0.800992	=	295.616	236.805	187.911	355.092	280.39
Camk1	ENSMUSG00000030272	protein_coding	calcium/calmodulin-dependent protein kinase I	chr6:113334124-113343984	-	0.173135	0.826995	=	-0.200311	0.799485	=	0.345839	0.699418	=	0.401321	0.614323	=	34.3192	38.7371	29.8956	43.6341	45.3347
Camk2a	ENSMUSG00000024617	protein_coding	Calcium/calmodulin-dependent protein kinase type II subunit alpha	chr18:60925618-60988152	+	-0.891298	0.0226825	-	-1.82757	4.68108e-05	-	-1.90486	0.000245878	-	-0.250913	0.500226	=	272.649	147.14	76.8062	72.6942	229.124
Camk2b	ENSMUSG00000057897	protein_coding	Calcium/calmodulin-dependent protein kinase type II subunit beta	chr11:5969644-6066362	-	0.233605	0.636852	=	-0.606663	0.22286	=	-0.164096	0.770324	=	0.511369	0.307771	=	153.01	179.982	100.469	136.546	218.105
Camk2d	ENSMUSG00000053819	protein_coding	Mus musculus calcium/calmodulin-dependent protein kinase II, delta (Camk2d), transcript variant 8, mRNA.	chr3:126596302-126846326	+	-0.155235	0.540052	=	-0.462599	0.075428	=	0.403866	0.16636	=	0.0609066	0.809763	=	188.014	168.822	136.403	248.722	196.137
Camk2g	ENSMUSG00000021820	protein_coding	Calcium/calmodulin-dependent protein kinase type II subunit gamma	chr14:20734875-20794088	-	-0.397616	0.369886	=	0.0588674	0.89388	=	-0.399535	0.432751	=	0.557279	0.217655	=	82.6398	62.769	86.1196	62.6727	121.612
Camk2n1	ENSMUSG00000046447	protein_coding	Calcium/calmodulin-dependent protein kinase II inhibitor 1	chr4:138454314-138460123	+	1.05998	0.316842	=	0.775503	0.458165	=	-0.129762	0.911583	=	1.13608	0.284995	=	10.1089	21.0921	17.3209	9.24349	22.2378
Camkk2	ENSMUSG00000029471	protein_coding	Calcium/calmodulin-dependent protein kinase kinase 2	chr5:122731170-122779409	-	-0.0996835	0.879361	=	-0.580172	0.37932	=	-0.255677	0.734103	=	-0.81208	0.222028	=	74.5816	69.5985	49.8633	62.4934	42.4783
Caml	ENSMUSG00000021501	protein_coding	Calcium signal-modulating cyclophilin ligand	chr13:55623005-55632411	+	-4.09279	0.00213971	-	-0.303351	0.782919	=	-0.874924	0.497496	=	-0.959137	0.386922	=	37.0601	2.10029	30.0211	20.1964	19.0472
Camsap1	ENSMUSG00000026933	protein_coding	Calmodulin-regulated spectrin-associated protein 1	chr2:25926838-25983282	-	0.482993	0.445158	=	0.137158	0.826399	=	0.200603	0.777052	=	0.276316	0.659676	=	59.6514	83.221	65.6109	68.5273	72.2225
Camsap2	ENSMUSG00000041570	protein_coding	Calmodulin-regulated spectrin-associated protein 2	chr1:136268123-136346104	-	0.730994	0.133567	=	0.52199	0.276291	=	0.0768731	0.885517	=	0.191011	0.685363	=	73.7807	122.4	105.923	77.8393	84.206
Camta1	ENSMUSG00000014592	protein_coding	Calmodulin-binding transcription activator 1	chr4:150917322-151861876	-	0.294858	0.45797	=	-0.966472	0.0199296	-	-0.759557	0.104934	=	-0.508519	0.201731	=	106.417	130.588	54.5017	62.8825	74.794
Camta2	ENSMUSG00000040712	protein_coding	Calmodulin-binding transcription activator 2	chr11:70669463-70688105	-	0.758392	0.0439132	+	-0.532594	0.141713	=	0.550352	0.179223	=	-0.0316154	0.929125	=	103.124	174.43	71.3136	151.114	100.89
Cand1	ENSMUSG00000020114	protein_coding	Cullin-associated NEDD8-dissociated protein 1	chr10:119199255-119240055	-	0.383736	0.383992	=	0.0278713	0.948895	=	0.539354	0.278308	=	0.473183	0.285604	=	65.0731	84.9074	66.3667	94.6086	90.388
Cand2	ENSMUSG00000030319	protein_coding	Cullin-associated NEDD8-dissociated protein 2	chr6:115774538-115805557	+	-0.0445421	0.903924	=	-1.53967	0.000304867	-	-0.542331	0.209445	=	0.129515	0.726373	=	196.685	190.676	67.6391	135.021	215.116
Cant1	ENSMUSG00000025575	protein_coding	Soluble calcium-activated nucleotidase 1	chr11:118406289-118419086	-	-0.114512	0.903612	=	1.33264	0.180459	=	-0.29874	0.782839	=	0.247063	0.794771	=	19.7385	18.2382	49.7471	16.0355	23.4298
Canx	ENSMUSG00000020368	protein_coding	Calnexin	chr11:50293961-50325673	-	-0.216618	0.384788	=	0.0792584	0.749565	=	0.452079	0.116091	=	0.0253463	0.918545	=	249.376	214.585	263.466	341.161	253.793
Cap1	ENSMUSG00000028656	protein_coding	Mus musculus CAP, adenylate cyclase-associated protein 1 (yeast) (Cap1), transcript variant 3, mRNA.	chr4:122859047-122886056	-	-0.422232	0.263512	=	-0.263865	0.48134	=	0.344606	0.418843	=	-0.155313	0.677718	=	132.426	98.9398	110.287	168.18	118.914
Cap2	ENSMUSG00000021373	protein_coding	Adenylyl cyclase-associated protein 2	chr13:46501848-46650281	+	-0.286783	0.295044	=	-1.36911	3.05225e-05	-	0.120703	0.69602	=	-0.298733	0.2756	=	297.323	243.73	115.102	323.34	241.718
Capg	ENSMUSG00000056737	protein_coding	capping actin protein, gelsolin like	chr6:72544391-72562983	+	0.127963	0.888794	=	-0.353039	0.698544	=	-0.110457	0.915492	=	0.0882906	0.92304	=	31.5127	34.4619	24.6627	29.1458	33.5085
Capn1	ENSMUSG00000024942	protein_coding	Calpain-1 catalytic subunit	chr19:5988546-6015825	-	0.214951	0.704478	=	-1.09715	0.0605146	=	0.70804	0.272699	=	-0.2075	0.712792	=	47.7308	55.3215	22.2822	77.9741	41.3361
Capn10	ENSMUSG00000026270	protein_coding	Calpain-10	chr1:92934376-92947941	+	0.2604	0.893144	=	1.44951	0.470843	=	2.97525	0.196516	=	1.69973	0.403152	=	3.62258	4.34921	9.96273	28.7811	11.877
Capn15	ENSMUSG00000037326	protein_coding	Mus musculus calpain 15 (Capn15), transcript variant 1, mRNA.	chr17:25958364-25985796	-	0.320963	0.664243	=	-0.594943	0.419345	=	-0.325646	0.699096	=	-0.384948	0.599865	=	46.7426	58.3902	30.9752	37.2778	35.7866
Capn2	ENSMUSG00000026509	protein_coding	Calpain-2 catalytic subunit	chr1:182467260-182517608	-	1.7047	0.00203118	+	0.625389	0.202705	=	1.57324	0.00711331	+	0.849117	0.0895682	=	59.5684	194.154	91.854	177.344	107.376
Capn3	ENSMUSG00000079110	protein_coding	Calpain-3	chr2:120456019-120504913	+	-0.239449	0.666185	=	-0.856994	0.130573	=	-0.263438	0.678828	=	0.333265	0.55167	=	129.053	109.247	71.2856	107.476	162.546
Capn5	ENSMUSG00000035547	protein_coding	Calpain-5	chr7:98121559-98178274	-	-1.38186	0.452529	=	-0.760819	0.676635	=	0.774439	0.707798	=	0.970246	0.603659	=	16.3076	6.19808	9.66039	27.9406	32.0251
Capn6	ENSMUSG00000067276	protein_coding	Calpain-6	chrX:143802231-143827414	-	-5.69422	5.31283e-05	-	0.0893404	0.928282	=	-0.262019	0.817383	=	0.470911	0.638153	=	29.8039	0.542229	31.7064	24.8407	41.3117
Capn7	ENSMUSG00000021893	protein_coding	Calpain-7	chr14:31336638-31371986	+	0.417288	0.49774	=	-0.733445	0.233273	=	-0.444289	0.5268	=	0.0499835	0.934556	=	84.5697	112.851	50.8466	62.143	87.555
Capns1	ENSMUSG00000001794	protein_coding	calpain small subunit 1	chr7:30186936-30198811	-	-0.602508	0.125816	=	-1.22873	0.00356407	-	-0.294275	0.506802	=	-0.530997	0.174803	=	141.217	92.9778	60.2372	115.12	97.7106
Caprin1	ENSMUSG00000027184	protein_coding	Caprin-1	chr2:103762941-103797649	-	-0.265727	0.400547	=	0.200277	0.526953	=	0.477374	0.18746	=	-0.00219984	0.994416	=	149.004	124.046	171.203	207.483	148.792
Caprin2	ENSMUSG00000030309	protein_coding	Caprin-2	chr6:148842492-148896237	-	-0.52829	0.768001	=	-0.371578	0.835713	=	-1.3268	0.53343	=	-2.3797	0.203265	=	16.6729	11.5294	12.9053	6.62045	3.18625
Capza1	ENSMUSG00000070372	protein_coding	NA	chr3:104822779-104864505	-	-0.742424	0.414482	=	-0.0861965	0.924143	=	-0.763787	0.469448	=	0.366465	0.687994	=	27.2415	16.301	25.6802	16.0299	35.1311
Capza2	ENSMUSG00000015733	protein_coding	F-actin-capping protein subunit alpha-2	chr6:17636234-17666972	+	0.196083	0.544301	=	-0.147447	0.646405	=	-0.566321	0.135024	=	-0.450918	0.167138	=	171.865	196.901	155.157	116.035	125.728
Capzb	ENSMUSG00000028745	protein_coding	F-actin-capping protein subunit beta	chr4:139192899-139291818	+	0.333559	0.175963	=	-0.299948	0.218365	=	-0.211076	0.445427	=	-0.227498	0.347555	=	309.154	389.581	251.091	267.07	264.043
Car12	ENSMUSG00000032373	protein_coding	carbonic anhydrase 12	chr9:66713686-66766845	+	-0.461023	0.767673	=	-2.26984	0.164895	=	-0.845578	0.64267	=	0.679921	0.668458	=	20.9969	15.2165	4.37783	11.6731	33.6563
Car13	ENSMUSG00000027555	protein_coding	Carbonic anhydrase 13	chr3:14641727-14663002	+	-8.04143	0.00171024	-	-8.39286	0.00143552	-	-3.5206	0.136431	=	-2.66276	0.151556	=	35.6193	0.100112	0.11139	3.09835	5.61785
Car2	ENSMUSG00000027562	protein_coding	Mus musculus carbonic anhydrase 2 (Car2), transcript variant 2, mRNA.	chr3:14886273-14900770	+	-1.14393	0.187266	=	-0.469606	0.581483	=	-1.46276	0.157473	=	-0.189871	0.823433	=	50.2701	22.7382	36.2939	18.2547	44.0691
Car3	ENSMUSG00000027559	protein_coding	Carbonic anhydrase 3	chr3:14863512-14872523	+	-0.212101	0.348508	=	-0.503121	0.0321153	=	-0.555945	0.03989	=	-0.528155	0.0251035	=	1633.6	1410.33	1152.67	1111.21	1132.75
Car4	ENSMUSG00000000805	protein_coding	Carbonic anhydrase 4	chr11:84957786-84966044	+	2.17846	0.28837	=	3.86911	0.0878312	=	0.186125	0.931439	=	1.05618	0.588386	=	1.85549	8.37778	27.238	2.11077	3.85039
Card10	ENSMUSG00000033170	protein_coding	Caspase recruitment domain-containing protein 10	chr15:78775138-78803042	-	0.663687	0.604601	=	2.07694	0.130788	=	0.0477455	0.973486	=	1.07222	0.410134	=	8.99798	14.223	38.0571	9.30385	18.9536
Card14	ENSMUSG00000013483	protein_coding	Caspase recruitment domain-containing protein 14	chr11:119307768-119345375	+	1.61314	0.406021	=	-3.23915	0.10796	=	1.40909	0.502877	=	-0.338052	0.854401	=	8.63989	26.5195	0.911428	23.0316	6.85199
Card19	ENSMUSG00000037960	protein_coding	Caspase recruitment domain-containing protein 19	chr13:49202950-49216037	-	-1.10536	0.131437	=	-1.24841	0.0907994	=	0.0761821	0.925483	=	0.0689272	0.923405	=	42.7746	19.8588	18.0034	45.1142	44.8725
Card6	ENSMUSG00000041849	protein_coding	caspase recruitment domain family, member 6	chr15:5095981-5108539	-	0.145667	0.911633	=	1.55962	0.256473	=	4.30986	0.011973	+	2.49318	0.0863047	=	3.79291	4.21175	11.2044	75.6576	21.469
Card9	ENSMUSG00000026928	protein_coding	Caspase recruitment domain-containing protein 9	chr2:26352176-26360918	-	-2.16436	0.289592	=	-1.0802	0.584961	=	-2.15254	0.376633	=	-3.39235	0.114292	=	15.3393	3.47126	7.25892	3.40997	1.43545
Carf	ENSMUSG00000026017	protein_coding	Calcium-responsive transcription factor	chr1:60098247-60153953	+	3.34856	0.0182178	+	3.01251	0.0293521	+	2.00451	0.148194	=	2.33621	0.0762006	=	3.75172	38.5232	30.5063	15.144	19.0899
Carhsp1	ENSMUSG00000008393	protein_coding	Calcium-regulated heat stable protein 1	chr16:8658580-8672155	-	0.0969887	0.8499	=	0.184032	0.720113	=	0.0513285	0.929703	=	-0.172232	0.736161	=	84.1693	89.952	95.6854	87.2231	74.6983
Carm1	ENSMUSG00000032185	protein_coding	Histone-arginine methyltransferase CARM1	chr9:21546894-21592623	+	0.0389677	0.945496	=	-0.0722284	0.899014	=	-0.575677	0.384262	=	-1.04574	0.075013	=	87.0135	89.4124	82.7698	58.3146	42.1375
Carmn	ENSMUSG00000097324	lincRNA	cardiac mesoderm enhancer-associated non-coding RNA	chr18:61649625-61665537	-	0.640974	0.59015	=	0.0311729	0.978795	=	-0.893937	0.514216	=	-0.426646	0.715381	=	24.6262	38.3981	25.1482	13.2205	18.3254
Carnmt1	ENSMUSG00000024726	protein_coding	Carnosine N-methyltransferase	chr19:18670780-18704788	+	0.32796	0.785416	=	-1.7371	0.158519	=	0.0764625	0.955191	=	0.433892	0.719253	=	12.9322	16.2377	3.85187	13.6322	17.4744
Carns1	ENSMUSG00000075289	protein_coding	carnosine synthase 1	chr19:4164324-4175479	-	-0.652934	0.680641	=	-0.615874	0.69808	=	-1.03933	0.57739	=	1.95626	0.251024	=	13.5829	8.59575	8.8978	6.59743	52.839
Cars	ENSMUSG00000010755	protein_coding	Cysteine--tRNA ligase, cytoplasmic	chr7:143557230-143600090	-	0.531602	0.268878	=	0.562407	0.243089	=	-0.360222	0.506297	=	0.216423	0.647165	=	76.3579	110.273	112.786	59.4707	88.7158
Casc3	ENSMUSG00000078676	protein_coding	Protein CASC3	chr11:98804905-98833814	+	-0.175143	0.776604	=	-0.0868004	0.888173	=	-0.373975	0.598716	=	-0.506175	0.414007	=	54.8763	48.5569	51.6772	42.3467	38.6374
Casc4	ENSMUSG00000060227	protein_coding	Protein CASC4	chr2:121866970-121936220	+	1.15307	0.316511	=	0.518148	0.644331	=	-0.207257	0.870253	=	0.429435	0.701221	=	25.4054	56.4569	36.3742	21.9835	34.1987
Casd1	ENSMUSG00000015189	protein_coding	N-acetylneuraminate 9-O-acetyltransferase	chr6:4600839-4643355	+	-0.603256	0.469377	=	-0.79131	0.344431	=	0.00381649	0.996785	=	0.197553	0.812875	=	49.1345	32.3382	28.3947	49.2947	56.3441
Cask	ENSMUSG00000031012	protein_coding	Peripheral plasma membrane protein CASK	chrX:13517080-13851367	-	0.49611	0.516911	=	-0.330445	0.661621	=	-0.197801	0.818898	=	0.671927	0.383383	=	39.8232	56.1709	31.6475	34.7249	63.4348
Caskin2	ENSMUSG00000034471	protein_coding	Caskin-2	chr11:115799183-115813639	-	-0.803581	0.0959388	=	-0.360064	0.445191	=	0.156044	0.770287	=	0.163406	0.729067	=	67.3953	38.5974	52.502	75.096	75.4809
Casp12	ENSMUSG00000025887	protein_coding	Caspase-12	chr9:5345430-5373032	+	-0.54557	0.549867	=	-1.5349	0.103114	=	0.120757	0.907256	=	-0.84409	0.357159	=	46.4735	31.8666	16.0315	50.5921	25.8829
Casp2	ENSMUSG00000029863	protein_coding	Caspase-2 Caspase-2 subunit p18 Caspase-2 subunit p13 Caspase-2 subunit p12	chr6:42264985-42282508	+	0.582373	0.688845	=	1.84985	0.22839	=	2.33306	0.167039	=	1.41213	0.34698	=	6.2191	9.2677	22.4412	31.3968	16.5769
Casp3	ENSMUSG00000031628	protein_coding	Caspase-3 Caspase-3 subunit p17 Caspase-3 subunit p12	chr8:46617291-46639689	+	1.46917	0.281247	=	7.40026	0.000325831	+	9.12541	7.8183e-05	+	9.64976	4.0511e-05	+	0	0.028154	3.20021	10.5887	15.2475
Casp4	ENSMUSG00000033538	protein_coding	Caspase-4 Caspase-4 subunit p10 Caspase-4 subunit p20	chr9:5308828-5336783	+	-1.83491	0.216064	=	-3.9406	0.0179475	-	-3.13241	0.101368	=	-2.63811	0.0864401	=	84.1346	23.5368	5.48572	9.57798	13.5151
Casp6	ENSMUSG00000027997	protein_coding	Caspase-6 Caspase-6 subunit p18 Caspase-6 subunit p11	chr3:129901425-129914103	+	0.235835	0.880983	=	2.3748	0.16656	=	1.25058	0.482797	=	1.9161	0.252059	=	1.17007	1.35691	6.10948	2.80854	4.44053
Casp7	ENSMUSG00000025076	protein_coding	Caspase-7 Caspase-7 subunit p20 Caspase-7 subunit p11	chr19:56397129-56442344	+	-0.728432	0.68636	=	-0.441104	0.806844	=	-0.0932161	0.963944	=	1.4272	0.449088	=	6.36004	3.78977	4.68082	5.9646	17.1591
Casp8	ENSMUSG00000026029	protein_coding	Caspase-8 Caspase-8 subunit p18 Caspase-8 subunit p10	chr1:58795374-58847503	+	-1.07926	0.420709	=	-0.502471	0.705611	=	-0.03106	0.983682	=	-1.38548	0.304715	=	20.4586	9.66309	14.4302	20.0331	7.81888
Casp8ap2	ENSMUSG00000028282	protein_coding	CASP8-associated protein 2	chr4:32615451-32653265	+	1.35934	0.0792912	=	0.428872	0.558859	=	0.0205504	0.980149	=	0.00298265	0.996723	=	23.484	60.3058	31.6623	23.8214	23.5575
Casq1	ENSMUSG00000007122	protein_coding	Calsequestrin-1	chr1:172209894-172219868	-	-0.0497394	0.806463	=	-0.924944	0.000102137	-	0.0667032	0.772796	=	0.201252	0.327582	=	525.154	507.449	276.576	550.044	603.782
Casq2	ENSMUSG00000027861	protein_coding	Mus musculus calsequestrin 2 (Casq2), transcript variant 1, mRNA.	chr3:102086415-102146514	+	-0.452254	0.12816	=	-1.59315	1.06435e-05	-	-0.664041	0.0574413	=	0.135496	0.64306	=	391.855	286.327	129.932	247.386	430.415
Cast	ENSMUSG00000021585	protein_coding	Calpastatin	chr13:74692368-74808810	-	-0.212898	0.420134	=	0.214415	0.419057	=	-0.622325	0.0488479	=	-0.307364	0.247258	=	198.624	171.383	230.412	129.067	160.532
Casz1	ENSMUSG00000028977	protein_coding	Zinc finger 1	chr4:148804429-148954889	+	-0.0270214	0.924269	=	-0.0655721	0.817496	=	0.394436	0.227309	=	-0.131901	0.642763	=	172.65	169.52	164.974	227.015	157.55
Cat	ENSMUSG00000027187	protein_coding	Catalase	chr2:103453849-103485160	-	-0.235605	0.529032	=	0.728376	0.0635183	=	-0.341941	0.42749	=	-0.381656	0.310399	=	255.048	216.533	422.696	201.2	195.765
Catsper2	ENSMUSG00000033486	protein_coding	NA	chr2:121392631-121413792	-	0.77696	0.647051	=	2.42911	0.185029	=	1.59731	0.402076	=	1.72476	0.328007	=	3.69647	6.34754	20.0435	11.2459	12.29
Cav1	ENSMUSG00000007655	protein_coding	Caveolin-1	chr6:17306335-17341452	+	-0.295015	0.716756	=	0.530425	0.519995	=	0.649611	0.482222	=	0.46348	0.57304	=	47.9696	39.0821	69.2717	75.2954	66.1508
Cav2	ENSMUSG00000000058	protein_coding	Caveolin-2	chr6:17281185-17289115	+	-0.202872	0.911074	=	0.64415	0.726692	=	-1.03397	0.627274	=	0.354891	0.846198	=	11.4832	9.95915	17.9378	5.55851	14.6803
Cav3	ENSMUSG00000062694	protein_coding	Caveolin-3	chr6:112459505-112472872	+	0.441081	0.604806	=	-1.15741	0.177902	=	0.45638	0.633389	=	-0.66604	0.430903	=	29.3253	39.867	13.1502	40.2508	18.4845
Cavin1	ENSMUSG00000004044	protein_coding	Caveolae-associated protein 1	chr11:100956733-100970887	-	0.0942257	0.749597	=	-0.250285	0.397701	=	-0.30343	0.372244	=	-0.140678	0.633067	=	206.643	220.626	173.767	167.569	187.473
Cavin2	ENSMUSG00000045954	protein_coding	Caveolae-associated protein 2	chr1:51289126-51302960	+	-1.8823	0.0474782	-	0.14122	0.875633	=	-1.83141	0.101408	=	0.461989	0.611478	=	55.2291	14.9067	60.9278	15.4878	76.0719
Cavin4	ENSMUSG00000028348	protein_coding	Caveolae-associated protein 4	chr4:48663514-48673502	+	0.343962	0.467914	=	0.196408	0.67668	=	1.24271	0.0260253	+	0.554912	0.247398	=	95.3263	120.869	109.341	225.64	140.094
Cbfa2t2	ENSMUSG00000038533	protein_coding	core-binding factor, runt domain, alpha subunit 2, translocated to, 2 (human)	chr2:154436481-154539356	+	-0.465279	0.591948	=	-0.844719	0.333612	=	0.160283	0.87084	=	-0.120351	0.889594	=	50.1029	36.2808	27.8625	55.963	46.0907
Cbfa2t3	ENSMUSG00000006362	protein_coding	Protein CBFA2T3	chr8:122625141-122699109	-	0.0346782	0.973722	=	0.490786	0.644265	=	-0.136226	0.909597	=	0.681482	0.524024	=	18.5282	18.9636	26.0275	16.813	29.7146
Cbfb	ENSMUSG00000031885	protein_coding	Core-binding factor subunit beta	chr8:105170674-105217989	+	-0.480387	0.543122	=	-0.824129	0.300115	=	-0.974166	0.295757	=	-1.32233	0.103456	=	85.4202	61.3196	48.2188	43.4635	34.1673
Cbl	ENSMUSG00000034342	protein_coding	E3 ubiquitin-protein ligase CBL	chr9:44142976-44234049	-	0.861755	0.0554978	=	-0.11335	0.78997	=	-0.323964	0.508492	=	0.242244	0.571918	=	95.9416	174.338	88.6709	76.6076	113.514
Cblb	ENSMUSG00000022637	protein_coding	E3 ubiquitin-protein ligase CBL-B	chr16:52031225-52208048	+	1.0105	0.0063021	+	0.441584	0.197836	=	-0.689249	0.0843477	=	-0.909757	0.010868	-	151.559	305.338	205.825	93.9467	80.6391
Cbll1	ENSMUSG00000020659	protein_coding	E3 ubiquitin-protein ligase Hakai	chr12:31484829-31499616	-	-0.882268	0.418591	=	0.320741	0.769204	=	-1.06108	0.407411	=	-0.742416	0.494975	=	31.8588	17.2204	39.7915	15.2265	19.0401
Cbr1	ENSMUSG00000051483	protein_coding	Carbonyl reductase	chr16:93607837-93610505	+	-1.70582	0.299276	=	0.239136	0.882469	=	0.863604	0.636189	=	1.2737	0.445972	=	9.73911	2.93465	11.4692	17.7249	23.5546
Cbr4	ENSMUSG00000031641	protein_coding	Carbonyl reductase family member 4	chr8:61487734-61506694	+	-0.116464	0.924628	=	1.28305	0.317492	=	0.756814	0.588006	=	0.0215299	0.986067	=	19.8077	18.2004	48.2085	33.4981	20.1144
Cbwd1	ENSMUSG00000024878	protein_coding	COBW domain-containing protein 1	chr19:24919916-24961616	-	0.241948	0.873669	=	-0.852227	0.573906	=	-1.82178	0.323671	=	-0.830619	0.583291	=	19.6787	23.3097	10.9096	5.53856	11.0541
Cbx1	ENSMUSG00000018666	protein_coding	Chromobox protein homolog 1	chr11:96789127-96808640	+	-0.475657	0.310145	=	-0.199657	0.667692	=	-0.146469	0.7828	=	0.202173	0.665234	=	55.5537	39.9463	48.3802	50.2164	63.9282
Cbx3	ENSMUSG00000029836	protein_coding	chromobox protein homolog 3	chr6:51470360-51483704	+	2.2025	0.0991154	=	-0.0948929	0.93767	=	-0.438038	0.753696	=	1.00407	0.421405	=	8.34144	38.5133	7.79848	6.13666	16.7556
Cbx4	ENSMUSG00000039989	protein_coding	E3 SUMO-protein ligase CBX4	chr11:119077573-119086221	-	-0.644887	0.706958	=	0.616521	0.722671	=	1.06453	0.584085	=	-1.27484	0.460135	=	5.68411	3.64295	8.74211	11.9146	2.3418
Cbx5	ENSMUSG00000009575	protein_coding	Mus musculus chromobox 5 (Cbx5), transcript variant 4, mRNA.	chr15:103191544-103239816	-	-0.544613	0.259063	=	-0.971407	0.0502391	=	0.408212	0.45327	=	-0.300658	0.52977	=	191.667	131.193	97.6589	254.329	155.58
Cbx6	ENSMUSG00000089715	protein_coding	Chromobox protein homolog 6	chr15:79823896-79834688	-	-0.397126	0.606379	=	-0.0774895	0.91979	=	1.3235	0.137623	=	1.49766	0.0701144	=	22.9208	17.434	21.7293	57.3826	64.7243
Cbx7	ENSMUSG00000053411	protein_coding	Chromobox protein homolog 7	chr15:79915807-79971119	-	-0.817843	0.437888	=	0.69012	0.5183	=	-0.890024	0.468973	=	-0.552371	0.598486	=	38.5483	21.881	62.2087	20.7885	26.2681
Cc2d1a	ENSMUSG00000036686	protein_coding	Coiled-coil and C2 domain-containing protein 1A	chr8:84132828-84147936	-	-0.853019	0.447861	=	-0.428058	0.701998	=	0.12295	0.923079	=	0.643476	0.571627	=	28.9708	15.97	21.53	31.5529	45.2681
Cc2d1b	ENSMUSG00000028582	protein_coding	Coiled-coil and C2 domain-containing protein 1B	chr4:108619940-108634123	+	0.181434	0.776205	=	0.26117	0.682946	=	0.0419584	0.953741	=	-0.0182853	0.977053	=	34.1276	38.6865	40.888	35.1236	33.7005
Cc2d2a	ENSMUSG00000039765	protein_coding	Coiled-coil and C2 domain-containing protein 2A	chr5:43662346-43740972	+	-1.30584	0.23129	=	-0.193629	0.856699	=	0.0990437	0.935337	=	-0.144752	0.892616	=	34.8678	14.0197	30.4879	37.3555	31.5269
Ccar1	ENSMUSG00000020074	protein_coding	Cell division cycle and apoptosis regulator protein 1	chr10:62743928-62792286	-	-0.873934	0.0520685	=	-0.938048	0.0381411	-	-0.152194	0.758779	=	-0.0509544	0.906431	=	161.849	88.1918	84.4494	145.619	156.233
Ccar2	ENSMUSG00000033712	protein_coding	Cell cycle and apoptosis regulator protein 2	chr14:70138164-70153811	-	1.0844	0.191282	=	1.07775	0.193755	=	0.0102906	0.990935	=	0.681357	0.401317	=	30.5284	64.7596	64.4832	30.7209	48.9861
Ccdc115	ENSMUSG00000042111	protein_coding	Coiled-coil domain-containing protein 115	chr1:34436670-34439672	-	0.876616	0.566748	=	1.6691	0.291951	=	0.34407	0.839361	=	0.469233	0.756113	=	11.7813	21.6437	37.5094	14.9527	16.316
Ccdc117	ENSMUSG00000020482	protein_coding	Coiled-coil domain-containing protein 117	chr11:5528887-5542187	-	-0.532033	0.595748	=	-0.0149685	0.988092	=	-0.905854	0.440837	=	-1.22595	0.228481	=	51.1799	35.4002	50.6514	27.2868	21.8697
Ccdc12	ENSMUSG00000019659	protein_coding	Coiled-coil domain-containing protein 12	chr9:110656503-110711606	+	-0.333115	0.629465	=	0.342206	0.622745	=	0.671103	0.393251	=	0.773088	0.275697	=	21.332	16.9249	27.0286	33.978	36.4702
Ccdc124	ENSMUSG00000007721	protein_coding	Coiled-coil domain-containing protein 124	chr8:70868227-70873935	-	0.302432	0.557405	=	0.24376	0.635453	=	0.772253	0.188961	=	0.231259	0.652643	=	40.0238	49.3509	47.4026	68.3602	46.9735
Ccdc127	ENSMUSG00000021578	protein_coding	Coiled-coil domain-containing protein 127	chr13:74350309-74365783	+	0.547276	0.485027	=	0.15509	0.841254	=	0.218056	0.80359	=	0.396029	0.611192	=	44.2984	64.8068	49.3743	51.5679	58.321
Ccdc130	ENSMUSG00000004994	protein_coding	Coiled-coil domain-containing protein 130	chr8:84257795-84270380	-	1.04341	0.374297	=	1.92254	0.118555	=	2.48241	0.0682375	=	1.85643	0.130078	=	7.09652	14.6549	26.9207	39.7138	25.7099
Ccdc134	ENSMUSG00000068114	protein_coding	Coiled-coil domain-containing protein 134	chr15:82127922-82142203	+	0.654123	0.712471	=	1.6841	0.360604	=	2.84271	0.171739	=	1.56223	0.393591	=	8.07455	12.885	26.103	58.2585	23.9802
Ccdc136	ENSMUSG00000029769	protein_coding	Mus musculus coiled-coil domain containing 136 (Ccdc136), transcript variant 4, mRNA.	chr6:29396309-29426994	+	-2.93824	0.0361365	-	-0.0144122	0.991027	=	1.03215	0.478532	=	-0.887184	0.489486	=	25.3845	3.25553	25.1111	51.9212	13.7032
Ccdc137	ENSMUSG00000049957	protein_coding	Coiled-coil domain-containing protein 137	chr11:120458115-120464358	+	-1.25869	0.355702	=	-0.859114	0.52512	=	-1.15473	0.468794	=	-0.357619	0.790627	=	26.595	11.0735	14.6581	11.9042	20.746
Ccdc141	ENSMUSG00000044033	protein_coding	coiled-coil domain containing 141	chr2:77009902-77170636	-	-1.30094	0.392403	=	-1.08766	0.473004	=	0.695917	0.683648	=	0.958611	0.534988	=	19.3401	7.79262	9.12844	31.3646	37.6316
Ccdc15	ENSMUSG00000034303	protein_coding	Coiled-coil domain-containing protein 15	chr9:37275835-37348432	-	8.19765	0.00724469	+	10.5248	0.00190451	+	10.2165	0.00255845	+	8.37655	0.00649131	+	0	5.54009	27.9688	22.598	6.2913
Ccdc157	ENSMUSG00000051427	protein_coding	Coiled-coil domain-containing protein 157	chr11:4141123-4160293	-	0.364059	0.768408	=	-0.693788	0.572083	=	0.658929	0.635581	=	1.75005	0.182095	=	13.7995	17.739	8.51032	21.7619	46.4432
Ccdc159	ENSMUSG00000006241	protein_coding	Coiled-coil domain-containing protein 159	chr9:21927471-21935872	+	-0.907247	0.660505	=	0.453074	0.824252	=	1.94916	0.402671	=	1.0348	0.618089	=	1.30047	0.708263	1.75196	5.05405	2.65767
Ccdc163	ENSMUSG00000028689	protein_coding	coiled-coil domain containing 163	chr4:116708509-116751206	+	-1.13916	0.538516	=	-0.747596	0.684576	=	0.895821	0.666942	=	1.92886	0.325832	=	3.19042	1.42054	1.88811	5.92888	12.1827
Ccdc171	ENSMUSG00000052407	protein_coding	Coiled-coil domain-containing protein 171	chr4:83525545-83864670	+	-0.959097	0.59736	=	-4.30072	0.0417322	-	0.146444	0.943377	=	0.435153	0.811984	=	10.3631	5.29131	0.539196	11.469	14.0145
Ccdc174	ENSMUSG00000034083	protein_coding	coiled-coil domain containing 174	chr6:91878053-91899843	+	-0.48528	0.556144	=	-0.623697	0.450251	=	-0.581124	0.542671	=	-1.00794	0.227336	=	40.1778	28.6447	26.0407	26.8572	19.9634
Ccdc186	ENSMUSG00000035173	protein_coding	Coiled-coil domain-containing protein 186	chr19:56787481-56822190	-	-0.677756	0.271941	=	0.00157793	0.997939	=	-0.327999	0.640205	=	0.218779	0.721428	=	53.3001	33.3297	53.3257	42.4636	62.0247
Ccdc191	ENSMUSG00000022701	protein_coding	coiled-coil domain containing 191	chr16:43889800-43964314	+	-1.94171	0.350645	=	-0.013577	0.994675	=	0.242267	0.9164	=	-0.485384	0.810787	=	23.292	6.0233	23.0893	27.5622	16.6197
Ccdc25	ENSMUSG00000022035	protein_coding	Coiled-coil domain-containing protein 25	chr14:65837302-65866607	+	-0.898159	0.324924	=	-0.765011	0.399775	=	-1.11574	0.29874	=	-0.684002	0.450805	=	62.0812	33.3413	36.48	28.6149	38.6315
Ccdc28a	ENSMUSG00000059554	protein_coding	coiled-coil domain containing 28A	chr10:18213676-18234998	-	-3.19336	0.0531555	=	2.97373	0.0679027	=	4.07175	0.0257981	+	3.73068	0.0296471	+	0.8346	0.0805547	6.77022	14.5316	11.46
Ccdc28b	ENSMUSG00000028795	protein_coding	Coiled-coil domain-containing protein 28B	chr4:129619274-129623947	-	-3.39321	0.0369982	-	-1.61461	0.278537	=	-1.86774	0.29606	=	-0.407384	0.780073	=	30.3047	2.85186	9.90966	8.25432	22.8396
Ccdc30	ENSMUSG00000028637	protein_coding	Coiled-coil domain-containing protein 30	chr4:119322893-119415521	-	-0.313289	0.852216	=	-2.10512	0.22944	=	1.26636	0.508976	=	1.04984	0.54432	=	4.73058	3.76286	1.10623	11.4141	9.80746
Ccdc34	ENSMUSG00000027160	protein_coding	Mus musculus coiled-coil domain containing 34 (Ccdc34), transcript variant 2, mRNA.	chr2:110017817-110173360	+	-3.3908	0.066527	=	1.07078	0.53242	=	1.83136	0.340209	=	0.591036	0.726249	=	5.72698	0.514038	12.0434	20.4313	8.63679
Ccdc43	ENSMUSG00000020925	protein_coding	Coiled-coil domain-containing protein 43	chr11:102684686-102697782	-	0.39713	0.567266	=	-0.37939	0.581075	=	-0.208844	0.790453	=	0.21154	0.759109	=	43.9308	57.8913	33.8191	38.0076	50.879
Ccdc47	ENSMUSG00000078622	protein_coding	Coiled-coil domain-containing protein 47	chr11:106197408-106216344	-	-0.361635	0.273929	=	-0.121986	0.709506	=	-0.679937	0.081791	=	-0.37952	0.251224	=	225.259	175.214	206.98	140.503	173.109
Ccdc50	ENSMUSG00000038127	protein_coding	Coiled-coil domain-containing protein 50	chr16:27388869-27452218	+	0.179131	0.614595	=	-0.22389	0.52763	=	-0.437604	0.287327	=	0.000874875	0.998027	=	156.265	177.074	133.788	115.416	156.345
Ccdc57	ENSMUSG00000048445	protein_coding	Coiled-coil domain-containing protein 57	chr11:120826529-120932872	-	-1.32291	0.341127	=	1.65473	0.255057	=	1.72507	0.275368	=	0.245178	0.858806	=	9.81923	3.88855	30.9736	32.5192	11.6508
Ccdc58	ENSMUSG00000075229	protein_coding	Coiled-coil domain-containing protein 58	chr16:36071660-36092118	+	0.879035	0.572692	=	-0.818652	0.591514	=	-0.178088	0.918522	=	0.649554	0.674407	=	8.43524	15.5272	4.77905	7.43804	13.2495
Ccdc59	ENSMUSG00000019897	protein_coding	Thyroid transcription factor 1-associated protein 26	chr10:105841067-105847833	+	-0.0448497	0.939163	=	-0.0236081	0.967941	=	-0.978722	0.162157	=	-0.272303	0.642845	=	89.0076	86.3903	87.5624	45.1841	73.6859
Ccdc6	ENSMUSG00000048701	protein_coding	Coiled-coil domain-containing protein 6	chr10:70097121-70193200	+	0.191666	0.671265	=	0.543407	0.237778	=	0.556641	0.279302	=	0.243546	0.590299	=	68.356	77.9411	99.65	100.58	80.9232
Ccdc61	ENSMUSG00000074358	protein_coding	Coiled-coil domain-containing protein 61	chr7:18890883-18910415	-	-4.04804	0.044512	-	-0.52011	0.768435	=	-0.420043	0.83644	=	-0.484546	0.783828	=	9.80551	0.53832	6.83213	7.32213	7.01129
Ccdc66	ENSMUSG00000046753	protein_coding	Coiled-coil domain-containing protein 66	chr14:27481090-27508460	-	-0.632629	0.598395	=	0.195013	0.871512	=	-1.89951	0.199411	=	-0.838562	0.486115	=	38.0543	24.4799	43.5376	10.1508	21.2633
Ccdc71	ENSMUSG00000049305	protein_coding	Coiled-coil domain-containing protein 71	chr9:108460527-108465938	+	-2.45931	0.0454594	-	-0.98109	0.394395	=	0.268337	0.836515	=	-0.286559	0.802126	=	33.7376	6.11826	17.0855	40.6513	27.6516
Ccdc73	ENSMUSG00000045106	protein_coding	Coiled-coil domain-containing protein 73	chr2:104867805-105017904	+	0.520007	0.773668	=	1.64019	0.384057	=	1.06317	0.600421	=	-1.03248	0.564584	=	3.82612	5.47613	11.9716	8.02859	1.85538
Ccdc77	ENSMUSG00000030177	protein_coding	Coiled-coil domain-containing protein 77	chr6:120324323-120364374	-	-0.732337	0.595381	=	1.95327	0.186684	=	-0.256825	0.870243	=	1.28373	0.368588	=	7.23085	4.38802	28.0466	6.04627	17.6193
Ccdc8	ENSMUSG00000041117	protein_coding	Coiled-coil domain-containing	chr7:16992708-16997516	+	0.89733	0.61303	=	-0.154734	0.928948	=	-0.0221467	0.991067	=	1.14089	0.523939	=	9.41543	17.4852	8.4406	9.23549	20.7576
Ccdc80	ENSMUSG00000022665	protein_coding	Coiled-coil domain-containing protein 80	chr16:45093402-45127924	+	1.44182	0.0907922	=	0.874677	0.287545	=	1.9404	0.0414388	+	2.32559	0.0112101	+	19.5589	53.0599	35.7971	75.0079	97.9645
Ccdc82	ENSMUSG00000079084	protein_coding	Coiled-coil domain-containing protein 82	chr9:13246955-13292520	+	-0.867733	0.409687	=	0.183883	0.860968	=	-0.901202	0.462308	=	0.314371	0.76525	=	29.9276	16.4408	33.9946	16.0207	37.2356
Ccdc84	ENSMUSG00000043923	protein_coding	Coiled-coil domain-containing protein 84	chr9:44410159-44418569	-	4.09499	0.0858178	=	2.44891	0.257777	=	2.69741	0.247063	=	2.14974	0.312864	=	1.30047	22.3371	7.12683	8.47265	5.79243
Ccdc85a	ENSMUSG00000032878	protein_coding	Coiled-coil domain-containing protein 85A	chr11:28385685-28584324	-	1.33415	0.275725	=	0.979865	0.415544	=	-2.50233	0.0953119	=	-0.395614	0.734888	=	20.4224	51.4852	40.2861	3.52949	15.5068
Ccdc85b	ENSMUSG00000095098	protein_coding	Coiled-coil domain-containing protein 85B	chr19:5456789-5457397	-	3.60707	0.0623963	=	1.77477	0.306422	=	2.90244	0.138044	=	1.59981	0.352375	=	0.659978	8.434	2.33356	5.15918	2.07029
Ccdc85c	ENSMUSG00000084883	protein_coding	Coiled-coil domain-containing protein 85C	chr12:108203602-108275425	-	0.0937701	0.944589	=	-0.544605	0.685388	=	-1.7186	0.294087	=	-0.175946	0.895907	=	17.7098	18.8674	12.1137	5.37665	15.6644
Ccdc86	ENSMUSG00000024732	protein_coding	Coiled-coil domain-containing protein 86	chr19:10941481-10949266	-	-1.87711	0.145971	=	0.659962	0.602811	=	-0.257777	0.856939	=	-0.55542	0.655994	=	26.6879	7.17818	42.1748	22.3254	18.1418
Ccdc88a	ENSMUSG00000032740	protein_coding	Girdin	chr11:29373658-29510808	+	-0.0357166	0.977619	=	1.16407	0.376519	=	1.90331	0.197372	=	1.40085	0.292671	=	9.97264	9.75519	22.3903	37.3892	26.3951
Ccdc88b	ENSMUSG00000047810	protein_coding	Coiled-coil domain-containing protein 88B	chr19:6844623-6858211	-	1.68095	0.397243	=	1.59938	0.418485	=	2.99439	0.183247	=	1.60922	0.415652	=	1.58006	5.11706	4.83216	12.7368	4.86619
Ccdc88c	ENSMUSG00000021182	protein_coding	Protein Daple	chr12:100911523-101029056	-	-0.0360246	0.972016	=	-0.882928	0.391852	=	-0.386581	0.743031	=	-0.52027	0.611896	=	33.65	32.8772	18.2172	25.7235	23.4581
Ccdc9	ENSMUSG00000041375	protein_coding	coiled-coil domain containing 9	chr7:16274042-16286795	-	-0.505419	0.404853	=	0.724212	0.24367	=	-0.816192	0.251093	=	-0.222069	0.712967	=	46.7052	32.8855	77.1703	26.4865	40.0466
Ccdc90b	ENSMUSG00000030613	protein_coding	Coiled-coil domain-containing protein 90B, mitochondrial	chr7:92561149-92582294	+	-0.671987	0.59445	=	-0.974134	0.442052	=	-0.387583	0.789283	=	0.563434	0.659296	=	21.2187	13.2828	10.7703	16.2186	31.3601
Ccdc91	ENSMUSG00000030301	protein_coding	Mus musculus coiled-coil domain containing 91 (Ccdc91), transcript variant 2, mRNA.	chr6:147475828-147632612	+	-0.216697	0.801922	=	-1.09039	0.214525	=	0.709776	0.47034	=	-0.352073	0.683592	=	69.5663	59.7307	32.7301	113.861	54.4958
Ccdc93	ENSMUSG00000026339	protein_coding	Coiled-coil domain-containing protein 93	chr1:121431049-121506460	+	0.551632	0.474214	=	0.358718	0.639251	=	-0.489534	0.576556	=	0.17519	0.818041	=	48.9135	71.6743	62.7053	34.8528	55.2327
Ccdc97	ENSMUSG00000002608	protein_coding	Coiled-coil domain-containing protein 97	chr7:25711106-25719088	-	-0.127877	0.79215	=	-0.42082	0.388009	=	-0.257473	0.643511	=	-0.371934	0.444668	=	101.097	92.5993	75.5408	84.518	78.1095
Cchcr1	ENSMUSG00000040312	protein_coding	Coiled-coil alpha-helical rod protein 1	chr17:35517100-35531015	+	-2.83262	0.132774	=	-1.84513	0.306846	=	-0.973603	0.637668	=	0.311918	0.860678	=	10.9039	1.494	3.00884	5.52908	13.5365
Ccl11	ENSMUSG00000020676	protein_coding	Eotaxin	chr11:82057823-82062955	+	0.158654	0.776898	=	-2.20658	0.000627635	-	-3.03774	0.000236984	-	-1.47035	0.013715	-	154.705	172.671	33.6004	18.7683	55.811
Ccl2	ENSMUSG00000035385	protein_coding	C-C motif chemokine 2	chr11:82035571-82037453	+	-2.81511	0.0781209	=	-2.2347	0.148873	=	-2.03237	0.266572	=	-12.5292	4.05876e-05	-	112.302	15.946	23.8354	27.4303	0
Ccl25	ENSMUSG00000023235	protein_coding	C-C motif chemokine 25	chr8:4325210-4360020	+	-0.125622	0.93712	=	2.38179	0.17227	=	1.71753	0.346491	=	2.30006	0.185346	=	7.53708	6.88409	39.2549	24.7694	37.1074
Ccl6	ENSMUSG00000018927	protein_coding	C-C motif chemokine 6 CCL6(22-95) CCL6(23-95)	chr11:83587882-83593087	-	5.57485	0.0154953	+	5.7085	0.0139492	+	3.96604	0.0678232	=	4.60719	0.0335592	+	0.445305	21.8183	23.9164	7.13264	11.1315
Ccl9	ENSMUSG00000019122	protein_coding	C-C motif chemokine 9 CCL9(29-101) CCL9(30-101) CCL9(31-101)	chr11:83572919-83578636	-	-1.00208	0.579516	=	0.402257	0.825115	=	-0.0691239	0.973228	=	-2.74751	0.151554	=	14.0217	6.95489	18.54	13.3588	2.08304
Ccm2	ENSMUSG00000000378	protein_coding	Cerebral cavernous malformations	chr11:6546887-6596744	+	0.589665	0.511192	=	0.325406	0.714573	=	0.702239	0.484323	=	0.543267	0.544216	=	16.6452	25.0346	20.8544	27.0826	24.2758
Ccnb1	ENSMUSG00000041431	protein_coding	G2/mitotic-specific cyclin-B1	chr13:100778650-100786570	-	8.17819	0.00965504	+	1.64401	0.43343	=	9.06123	0.00677782	+	6.27645	0.0287932	=	0	5.46906	0.0556949	10.1412	1.46372
Ccnc	ENSMUSG00000028252	protein_coding	Cyclin-C	chr4:21727701-21759922	+	0.54785	0.670439	=	-1.38851	0.281766	=	-0.613828	0.676435	=	-1.06309	0.405748	=	26.7022	39.0705	10.1692	17.4275	12.7647
Ccnd1	ENSMUSG00000070348	protein_coding	G1/S-specific cyclin-D1	chr7:144929931-144939925	-	0.952852	0.11901	=	0.212057	0.717925	=	1.40809	0.0415554	+	0.862787	0.155042	=	44.4048	86.0663	51.5407	117.979	80.8323
Ccnd2	ENSMUSG00000000184	protein_coding	G1/S-specific cyclin-D2	chr6:127125162-127152193	-	-0.294994	0.596317	=	-1.01912	0.0759868	=	-1.61323	0.0218919	-	-0.322605	0.562458	=	85.8344	69.8672	42.414	28.0615	68.6324
Ccnd3	ENSMUSG00000034165	protein_coding	G1/S-specific cyclin-D3	chr17:47505051-47599691	+	0.225346	0.781522	=	0.294564	0.717422	=	0.806874	0.381271	=	0.317451	0.696644	=	61.0224	71.2299	74.8661	106.825	76.0784
Ccndbp1	ENSMUSG00000023572	protein_coding	Cyclin-D1-binding protein 1	chr2:121008403-121016904	+	-1.0169	0.399144	=	0.518889	0.668572	=	1.20085	0.379814	=	0.192661	0.872712	=	14.7751	7.26153	21.1611	33.9751	16.883
Ccnf	ENSMUSG00000072082	protein_coding	Cyclin-F	chr17:24223232-24251409	-	2.93454	0.181792	=	2.29449	0.279684	=	3.66468	0.126601	=	2.24187	0.289357	=	0.624228	4.83077	3.0943	8.0293	2.98485
Ccng1	ENSMUSG00000020326	protein_coding	Cyclin-G1	chr11:40748552-40755311	-	-0.105282	0.693062	=	-0.733386	0.00999561	=	-0.575521	0.0703186	=	-0.34008	0.207977	=	319.107	296.613	191.891	214.155	252.03
Ccng2	ENSMUSG00000029385	protein_coding	Cyclin-G2	chr5:93267257-93276231	+	-0.0965489	0.944999	=	1.75043	0.240093	=	-1.40483	0.400631	=	0.856036	0.549405	=	11.6297	10.8199	39.1355	4.34365	21.0437
Ccnh	ENSMUSG00000021548	protein_coding	Cyclin-H	chr13:85189408-85223469	+	0.706973	0.359599	=	0.472853	0.535928	=	0.220771	0.79671	=	0.237884	0.753682	=	22.723	37.0582	31.5367	26.4719	26.7813
Ccni	ENSMUSG00000063015	protein_coding	Cyclin-I	chr5:93181933-93206495	-	0.0727998	0.903477	=	-0.577238	0.338496	=	-1.38517	0.0601059	=	-0.782237	0.197994	=	78.0677	82.0619	52.3345	29.8018	45.3722
Ccnj	ENSMUSG00000025010	protein_coding	Cyclin-J	chr19:40831279-40848572	+	0.420736	0.796638	=	-0.283015	0.860973	=	-2.6928	0.193138	=	0.545359	0.739052	=	15.3694	20.5652	12.6092	2.31764	22.4333
Ccnk	ENSMUSG00000021258	protein_coding	cyclin K	chr12:108179579-108203359	+	0.516525	0.284106	=	0.237078	0.617723	=	-0.187138	0.728978	=	0.199036	0.674757	=	69.9358	100.098	82.3982	61.415	80.2793
Ccnl1	ENSMUSG00000027829	protein_coding	Mus musculus cyclin L1 (Ccnl1), transcript variant 2, mRNA.	chr3:65946151-65958249	-	0.612698	0.164869	=	0.19161	0.655607	=	-0.893941	0.0818121	=	-0.207051	0.628289	=	71.8735	109.977	82.0829	38.6288	62.2504
Ccnl2	ENSMUSG00000029068	protein_coding	Cyclin-L2	chr4:155812489-155824543	+	-0.402311	0.502914	=	-0.603783	0.317254	=	0.00578069	0.993244	=	-0.0894549	0.881309	=	91.9787	69.4361	60.4905	92.3785	86.4279
Ccnt1	ENSMUSG00000011960	protein_coding	Cyclin-T1	chr15:98538689-98570923	-	-1.09153	0.0451586	-	0.140342	0.789059	=	-0.205109	0.731875	=	-0.187944	0.719234	=	95.0149	44.4401	104.72	82.4283	83.4169
Ccnt2	ENSMUSG00000026349	protein_coding	Cyclin-T2	chr1:127774164-127808061	+	0.685899	0.073126	=	0.398822	0.283923	=	0.0875211	0.833227	=	0.401941	0.280253	=	83.2068	133.752	109.639	88.3785	109.942
Ccny	ENSMUSG00000024286	protein_coding	Cyclin-Y	chr18:9314044-9450150	-	-0.0587916	0.875267	=	-1.00984	0.0114949	-	-0.611758	0.165344	=	-0.166891	0.655914	=	98.382	94.4949	48.8017	64.3638	87.6211
Ccp110	ENSMUSG00000033904	protein_coding	Centriolar coiled-coil protein of 110 kDa	chr7:118712552-118737024	+	-1.37939	0.433199	=	-0.0484257	0.977872	=	1.7355	0.386118	=	1.42573	0.433405	=	11.102	4.18927	10.7399	36.9854	29.8222
Ccpg1os	ENSMUSG00000086158	protein_coding	cell cycle progression 1, opposite strand	chr9:72979722-72985382	-	4.2751	0.0502573	=	6.56854	0.00848651	+	7.06677	0.00697087	+	3.81264	0.0729181	=	0.0877813	2.05285	10.2038	14.418	1.49822
Ccr2	ENSMUSG00000049103	protein_coding	C-C chemokine receptor type 2	chr9:124101950-124113557	+	-1.85878	0.218898	=	-0.636185	0.664667	=	1.04056	0.53304	=	-1.49047	0.317514	=	21.105	5.80677	13.5623	43.4305	7.50929
Ccs	ENSMUSG00000034108	protein_coding	Copper chaperone for superoxide dismutase	chr19:4825366-4839322	-	0.813458	0.533513	=	2.3345	0.0984628	=	1.22514	0.40003	=	1.57271	0.243789	=	13.647	24.1897	69.107	31.9659	40.7173
Ccser2	ENSMUSG00000058690	protein_coding	Mus musculus coiled-coil serine rich 2 (Ccser2), transcript variant 3, mRNA.	chr14:36874936-36968777	-	-0.370646	0.347718	=	-0.631946	0.115065	=	-0.327803	0.468322	=	-0.363003	0.357353	=	201.828	156.059	130.292	160.926	156.913
Cct2	ENSMUSG00000034024	protein_coding	chaperonin containing Tcp1, subunit 2 (beta)	chr10:117051001-117063814	-	-0.0240185	0.934058	=	0.401988	0.176858	=	-0.0570178	0.863169	=	-0.644888	0.0333513	=	201.982	198.646	266.865	194.175	129.161
Cct3	ENSMUSG00000001416	protein_coding	chaperonin containing Tcp1, subunit 3 (gamma)	chr3:88297116-88321767	+	0.288487	0.524643	=	0.225392	0.618012	=	0.511241	0.319493	=	0.314394	0.488319	=	118.742	145.173	138.807	169.26	147.671
Cct4	ENSMUSG00000007739	protein_coding	chaperonin containing Tcp1, subunit 4 (delta)	chr11:22990519-23003780	+	0.251226	0.573541	=	-0.176058	0.691047	=	0.289406	0.565785	=	0.0977881	0.825592	=	85.7573	102.167	75.8798	104.851	91.7887
Cct5	ENSMUSG00000022234	protein_coding	T-complex protein 1 subunit epsilon	chr15:31590800-31601804	-	0.384091	0.23105	=	0.565659	0.0837475	=	0.87174	0.02019	+	-0.12499	0.690638	=	144.418	188.47	213.828	264.313	132.432
Cct6a	ENSMUSG00000029447	processed_transcript	chaperonin containing Tcp1, subunit 6a (zeta)	chr5:129786998-129846371	+	0.0488857	0.890828	=	0.151543	0.671326	=	0.0114041	0.977526	=	-0.526525	0.146015	=	122.124	126.41	135.729	123.116	84.7799
Cct7	ENSMUSG00000030007	protein_coding	chaperonin containing Tcp1, subunit 7 (eta)	chr6:85451514-85468475	+	-0.14923	0.699236	=	0.798297	0.0503158	=	1.03113	0.0248541	+	0.198409	0.609109	=	88.4506	79.7812	153.848	180.781	101.52
Cct8	ENSMUSG00000025613	protein_coding	chaperonin containing Tcp1, subunit 8 (theta)	chr16:87483326-87495873	-	0.625973	0.0526165	=	0.265911	0.391957	=	0.825007	0.0241176	+	0.0195124	0.949346	=	93.2088	143.885	112.05	165.163	94.4787
Ccz1	ENSMUSG00000029617	protein_coding	Vacuolar fusion	chr5:143987909-144014877	-	1.31006	0.252643	=	-0.259296	0.812391	=	0.0677435	0.9566	=	0.0644474	0.953076	=	16.3461	40.6066	13.645	17.1487	17.0903
Cd101	ENSMUSG00000086564	protein_coding	Immunoglobulin superfamily member 2	chr3:100993529-101029556	-	8.51956	0.0114075	+	7.90922	0.0155326	+	7.76876	0.0188303	=	6.08515	0.041496	=	0	7.01798	4.54917	4.13025	1.28133
Cd109	ENSMUSG00000046186	protein_coding	CD109 antigen	chr9:78615546-78716253	+	1.616	0.322687	=	4.59133	0.0195721	+	4.23609	0.0335388	+	3.51997	0.0543566	=	0.920902	2.86927	23.0198	17.9769	10.9444
Cd14	ENSMUSG00000051439	protein_coding	Monocyte differentiation antigen CD14	chr18:36725074-36726736	-	-0.152418	0.935739	=	-2.61999	0.18959	=	-0.14332	0.9471	=	-1.58799	0.40689	=	8.45674	7.59822	1.38167	7.65938	2.7934
Cd151	ENSMUSG00000025510	protein_coding	CD151 antigen	chr7:141467392-141471473	+	1.19376	0.122598	=	1.09333	0.154451	=	1.26198	0.137435	=	0.851461	0.260216	=	35.6559	81.6473	76.2197	85.6563	64.4301
Cd163	ENSMUSG00000008845	protein_coding	Scavenger receptor cysteine-rich type 1 protein M130 Soluble CD163	chr6:124304656-124330527	+	-0.428803	0.743442	=	2.25525	0.11738	=	0.165861	0.911238	=	1.37639	0.314906	=	11.6044	8.5784	55.399	12.9745	30.1138
Cd164	ENSMUSG00000019818	protein_coding	Sialomucin core protein 24	chr10:41519414-41531048	+	0.1596	0.619931	=	0.430419	0.189671	=	0.752541	0.0459345	+	0.588796	0.0779495	=	109.872	122.669	148.069	185.12	165.274
Cd180	ENSMUSG00000021624	protein_coding	CD180 antigen	chr13:102693558-102739629	+	0	1	=	7.67798	0.00580438	+	8.43127	0.00418051	+	5.37986	0.0273212	=	0	0	3.87226	6.53536	0.763934
Cd200	ENSMUSG00000022661	protein_coding	CD200 antigen	chr16:45382135-45409053	-	-1.33951	0.0575128	=	-1.40342	0.0475021	-	-0.608775	0.439604	=	-1.01801	0.141159	=	137.958	54.4508	52.18	90.5567	68.1172
Cd248	ENSMUSG00000056481	protein_coding	Endosialin	chr19:5068078-5070637	+	-2.72573	0.04671	-	-0.146133	0.907996	=	0.77774	0.587863	=	1.01997	0.433501	=	31.2623	4.64667	28.2679	53.6543	63.4535
Cd24a	ENSMUSG00000047139	protein_coding	Signal transducer CD24	chr10:43578284-43584265	+	-0.118149	0.645893	=	-1.14797	0.000131412	-	-0.597001	0.0526791	=	-0.0261934	0.918754	=	447.869	412.761	202.123	296.116	439.83
Cd274	ENSMUSG00000016496	protein_coding	CD274 antigen	chr19:29367455-29388095	+	-2.43916	0.0844339	=	-3.721	0.014882	-	-2.7631	0.110044	=	-3.74315	0.0143128	-	97.3322	17.9942	7.40086	14.3147	7.23494
Cd276	ENSMUSG00000035914	protein_coding	CD276 antigen	chr9:58524298-58555437	-	-0.722931	0.667289	=	-0.964917	0.566842	=	2.15117	0.271343	=	1.4897	0.39748	=	8.18974	4.92467	4.16537	36.4345	23.0146
Cd28	ENSMUSG00000026012	protein_coding	T-cell-specific surface glycoprotein CD28	chr1:60716800-60773359	+	-3.67043	0.0654851	=	-2.24629	0.221969	=	3.05605	0.146169	=	1.43337	0.431836	=	2.16106	0.145153	0.461586	18.243	5.9177
Cd2ap	ENSMUSG00000061665	protein_coding	CD2-associated protein	chr17:42792951-42876424	-	0.436343	0.527555	=	0.17569	0.797609	=	0.327423	0.672721	=	0.22097	0.747226	=	37.7808	51.1252	42.7159	47.4237	44.0499
Cd2bp2	ENSMUSG00000042502	protein_coding	Mus musculus CD2 antigen (cytoplasmic tail) binding protein 2 (Cd2bp2), transcript variant 5, mRNA.	chr7:127191660-127196050	-	2.72582	0.0203385	+	2.113	0.0594504	=	2.17223	0.0713764	=	2.35328	0.0391749	+	8.75907	58.1811	38.0362	39.6504	44.9475
Cd300a	ENSMUSG00000034652	protein_coding	Mus musculus CD300A molecule (Cd300a), transcript variant 2, mRNA.	chr11:114890041-114904654	+	-1.02393	0.540942	=	0.0170791	0.991851	=	0.0995654	0.958219	=	-0.499315	0.76451	=	15.9346	7.79868	16.1294	17.0913	11.2676
Cd300lg	ENSMUSG00000017309	protein_coding	CMRF35-like molecule 9	chr11:102041509-102055620	+	-0.338666	0.697225	=	-0.923832	0.293271	=	-1.6176	0.129392	=	-0.436395	0.616111	=	43.6473	34.5227	23.0137	14.1564	32.2438
Cd302	ENSMUSG00000060703	protein_coding	CD302 antigen	chr2:60251993-60284488	-	0.192673	0.840734	=	-0.434571	0.648693	=	-0.402757	0.713689	=	0.0555613	0.953636	=	33.0544	37.8364	24.4328	24.9775	34.3376
Cd34	ENSMUSG00000016494	protein_coding	Hematopoietic progenitor cell antigen CD34	chr1:194938819-194961279	+	-1.11241	0.0271551	-	-0.823365	0.093922	=	-0.386299	0.484314	=	-0.194084	0.685143	=	137.958	63.7266	78.0172	105.579	120.582
Cd36	ENSMUSG00000002944	protein_coding	Platelet glycoprotein 4	chr5:17781690-17888801	-	-0.169859	0.543545	=	0.854327	0.00551286	+	-1.73242	2.18071e-05	-	-0.62095	0.0330714	=	296.577	263.495	536.205	89.2446	192.819
Cd38	ENSMUSG00000029084	protein_coding	ADP-ribosyl cyclase/cyclic ADP-ribose hydrolase 1	chr5:43868553-43912375	+	0.575507	0.695349	=	-1.38647	0.344944	=	-2.27162	0.211521	=	-1.36019	0.353773	=	26.0092	38.7853	9.92519	5.36731	10.1222
Cd3eap	ENSMUSG00000047649	protein_coding	DNA-directed RNA polymerase I subunit RPA34	chr7:19356014-19359483	-	-2.8456	0.0560081	=	0.667635	0.631556	=	-1.22298	0.451374	=	-0.903975	0.510382	=	14.3369	2.00151	22.796	6.12148	7.65657
Cd44	ENSMUSG00000005087	protein_coding	CD44 molecule (Indian blood group)	chr2:102811141-102901665	-	0.311302	0.531051	=	-1.34183	0.0110146	-	-1.00918	0.0888445	=	-1.80556	0.00116643	-	268.415	333.249	105.942	133.365	76.7844
Cd47	ENSMUSG00000055447	protein_coding	Leukocyte surface antigen CD47	chr16:49800533-49915010	+	-1.40595	0.00541745	-	-0.659972	0.16216	=	0.827109	0.124044	=	-0.483699	0.301099	=	103.834	39.1633	65.7001	184.332	74.2443
Cd53	ENSMUSG00000040747	protein_coding	Leukocyte surface antigen CD53	chr3:106759921-106790149	-	0.524685	0.760117	=	-1.76214	0.309431	=	-1.74765	0.395569	=	-2.10776	0.229798	=	14.8698	21.4221	4.36799	4.38144	3.44292
Cd55	ENSMUSG00000026399	protein_coding	Complement decay-accelerating factor, GPI-anchored	chr1:130439027-130462744	-	-1.88979	0.136231	=	0.923233	0.460699	=	0.922416	0.505574	=	0.486829	0.692802	=	12.1296	3.28045	23.0732	23.0304	17.0209
Cd59a	ENSMUSG00000032679	protein_coding	CD59A glycoprotein	chr2:104095801-104115354	+	0.0136917	0.987872	=	0.75759	0.410403	=	-0.112903	0.912489	=	-0.248551	0.782232	=	40.5458	40.8226	68.5622	37.4611	34.1276
Cd63	ENSMUSG00000025351	protein_coding	CD63 antigen	chr10:128900989-128912822	+	-0.0128259	0.968433	=	0.114625	0.724265	=	0.440853	0.23609	=	-0.325866	0.318043	=	204.976	203.296	222.013	278.274	163.59
Cd63-ps	ENSMUSG00000085939	transcribed_processed_pseudogene	CD63 antigen, pseudogene	chr18:50134726-50135600	+	1.66145	0.144788	=	0.458213	0.670522	=	0.693796	0.566154	=	0.0487555	0.963544	=	3.34809	10.6205	4.60896	5.42997	3.46038
Cd68	ENSMUSG00000018774	protein_coding	Macrosialin	chr11:69664213-69666153	-	-1.43375	0.307211	=	0.183967	0.894443	=	1.167	0.458154	=	-0.773655	0.575799	=	29.06	10.7589	32.9859	65.2603	17.0076
Cd74	ENSMUSG00000024610	protein_coding	CD74 antigen (invariant polypeptide of major histocompatibility complex, class II antigen-associated)	chr18:60803848-60812646	+	0.211652	0.742674	=	-0.688248	0.287627	=	0.408295	0.57554	=	0.204565	0.750896	=	101.088	116.905	62.6706	134.181	116.476
Cd81	ENSMUSG00000037706	protein_coding	CD81 antigen	chr7:143052739-143067934	+	-0.339423	0.458275	=	0.0106398	0.981395	=	0.909688	0.0868187	=	0.54079	0.246561	=	101.381	80.0712	102.161	190.565	147.533
Cd82	ENSMUSG00000027215	protein_coding	CD82 antigen	chr2:93419111-93463140	-	-0.267869	0.678721	=	-1.37956	0.0414916	-	0.847718	0.252401	=	-0.258287	0.689342	=	95.3535	79.2723	36.5459	171.626	79.7368
Cd9	ENSMUSG00000030342	protein_coding	CD9 antigen	chr6:125460266-125494791	-	0.273	0.664167	=	-0.137428	0.825776	=	-0.400589	0.577769	=	-0.238045	0.70298	=	59.7277	72.1254	54.274	45.2383	50.6224
Cd93	ENSMUSG00000027435	protein_coding	Complement component C1q receptor	chr2:148436640-148443563	-	-0.0934481	0.816963	=	-0.857813	0.0413535	-	-0.437532	0.350009	=	0.0986651	0.807288	=	152.576	143.016	84.2581	112.7	163.363
Cd99l2	ENSMUSG00000035776	protein_coding	CD99 antigen-like protein 2	chrX:71420060-71492849	-	0.0278108	0.966641	=	1.07566	0.122883	=	1.15592	0.132804	=	0.959922	0.165055	=	39.8705	40.5591	84.1249	88.9343	77.6458
Cdadc1	ENSMUSG00000021982	protein_coding	Cytidine and dCMP deaminase domain-containing protein 1	chr14:59559388-59597959	-	0.257299	0.691903	=	0.295583	0.649215	=	0.0702527	0.923747	=	-0.350387	0.587227	=	50.1599	59.9848	61.5982	52.6558	39.3365
Cdan1	ENSMUSG00000027284	protein_coding	Codanin-1	chr2:120716154-120850128	-	-0.314793	0.803201	=	-2.1458	0.105131	=	-0.989411	0.504941	=	-0.662281	0.600229	=	41.5863	33.4797	9.39097	20.9146	26.266
Cdc123	ENSMUSG00000039128	protein_coding	Cell division cycle	chr2:5794294-5845164	-	-0.179785	0.784411	=	0.0276027	0.966539	=	0.457226	0.54063	=	-0.641804	0.331977	=	50.0634	44.1282	51.0124	68.7302	32.0576
Cdc14a	ENSMUSG00000033502	protein_coding	Dual specificity protein phosphatase CDC14A	chr3:116272553-116424032	-	0.333185	0.701373	=	-0.267855	0.755938	=	-2.51917	0.0263078	-	-1.42129	0.109583	=	43.5199	54.7744	36.1415	7.57023	16.2236
Cdc14b	ENSMUSG00000033102	protein_coding	Dual specificity protein phosphatase CDC14B	chr13:64189268-64275290	-	-0.476863	0.747595	=	0.790092	0.600885	=	-0.904741	0.601333	=	0.0719406	0.961336	=	16.8698	12.1805	29.1941	8.9999	17.7379
Cdc16	ENSMUSG00000038416	protein_coding	Cell division cycle	chr8:13757676-13781938	+	0.159217	0.840727	=	-0.137684	0.861514	=	0.683428	0.446627	=	0.336381	0.672333	=	28.0229	31.2821	25.4906	44.9898	35.3774
Cdc23	ENSMUSG00000024370	protein_coding	cell division cycle 23	chr18:34630951-34651735	-	1.3087	0.173741	=	1.5335	0.116195	=	0.381723	0.713044	=	0.624411	0.501787	=	25.4334	62.9048	73.6702	33.1347	39.1966
Cdc25a	ENSMUSG00000032477	protein_coding	M-phase inducer phosphatase 1	chr9:109875579-109893895	+	2.99839	0.0952873	=	3.41365	0.064486	=	2.07158	0.256858	=	1.46316	0.37467	=	2.23029	17.9818	23.9972	9.4332	6.19448
Cdc26	ENSMUSG00000066149	protein_coding	Anaphase-promoting complex subunit CDC26	chr4:62383654-62408642	-	-0.173505	0.847462	=	0.143868	0.8737	=	-1.615	0.143411	=	-0.678165	0.45357	=	51.9777	46.0622	57.4332	16.8825	32.488
Cdc27	ENSMUSG00000020687	protein_coding	Cell division cycle	chr11:104502745-104550620	-	0.900669	0.12792	=	0.574701	0.320601	=	0.861695	0.186339	=	0.632608	0.275727	=	49.3063	92.1394	73.5198	89.6269	76.4798
Cdc34	ENSMUSG00000020307	protein_coding	cell division cycle 34	chr10:79682195-79688398	+	0.144288	0.776875	=	-0.738351	0.152925	=	0.502264	0.385414	=	0.108829	0.830498	=	47.4832	52.4825	28.4343	67.2763	51.1963
Cdc37	ENSMUSG00000019471	protein_coding	Hsp90 co-chaperone Cdc37 Hsp90 co-chaperone Cdc37, N-terminally processed	chr9:21133222-21149982	-	-0.361681	0.582628	=	-0.433604	0.510377	=	0.11634	0.876357	=	-0.369528	0.574317	=	153.527	119.446	113.749	166.5	118.86
Cdc37l1	ENSMUSG00000024780	protein_coding	Hsp90 co-chaperone Cdc37-like 1	chr19:28990352-29026681	+	-0.144243	0.703125	=	-0.400908	0.293254	=	-1.40193	0.00416437	-	-0.420395	0.270822	=	158.802	143.716	120.261	60.0527	118.66
Cdc40	ENSMUSG00000038446	protein_coding	Pre-mRNA-processing factor 17	chr10:40831621-40883311	-	-0.652965	0.401854	=	0.482307	0.538984	=	-1.2873	0.16805	=	-0.786738	0.313744	=	58.2161	37.0141	81.3598	23.8152	33.7203
Cdc42	ENSMUSG00000006699	protein_coding	Cell division control	chr4:137319696-137357720	-	0.549022	0.0604015	=	0.0841892	0.763465	=	0.521386	0.107897	=	0.244569	0.386263	=	119.331	174.501	126.481	171.236	141.348
Cdc42bpa	ENSMUSG00000026490	protein_coding	Serine/threonine-protein kinase MRCK alpha	chr1:179960472-180165603	+	1.07182	0.0269289	+	1.15044	0.0186014	+	0.72303	0.163081	=	0.333236	0.463372	=	75.8172	159.394	168.362	125.184	95.5527
Cdc42bpb	ENSMUSG00000021279	protein_coding	CDC42 binding protein kinase beta	chr12:111292976-111377718	-	0.45273	0.226556	=	0.60036	0.113692	=	-0.111048	0.790334	=	0.136526	0.709963	=	102.001	139.564	154.604	94.3735	112.105
Cdc42bpg	ENSMUSG00000024769	protein_coding	Serine/threonine-protein kinase MRCK gamma	chr19:6306456-6325652	+	-0.287696	0.852435	=	-2.31013	0.15442	=	0.738121	0.673663	=	1.45675	0.368426	=	13.6126	11.1524	2.74488	22.6815	37.3675
Cdc42ep1	ENSMUSG00000049521	protein_coding	CDC42 effector protein 1	chr15:78842624-78850897	+	-2.23065	0.0154677	-	-0.850247	0.318932	=	-0.114305	0.905857	=	-0.637788	0.452381	=	80.7049	17.2601	44.7527	74.5786	51.877
Cdc42ep2	ENSMUSG00000045664	protein_coding	Cdc42 effector protein 2	chr19:5917556-5924816	-	1.86638	0.307767	=	1.50468	0.402383	=	3.96595	0.0662668	=	4.39552	0.0392214	+	0.965583	3.61934	2.80644	15.6096	21.0574
Cdc42ep3	ENSMUSG00000036533	protein_coding	Cdc42 effector protein 3	chr17:79334025-79355091	-	0.227675	0.837351	=	0.323359	0.770924	=	0.287253	0.818615	=	0.67057	0.550027	=	20.5102	24.0483	25.6563	25.0481	32.6548
Cdc42ep4	ENSMUSG00000041598	protein_coding	Cdc42 effector protein 4	chr11:113726850-113751881	-	-0.433936	0.74883	=	-0.476323	0.725105	=	-0.930779	0.557506	=	-0.456409	0.736088	=	31.619	23.4523	22.7483	16.544	23.0633
Cdc42se1	ENSMUSG00000046722	protein_coding	CDC42 small effector protein 1	chr3:95228732-95236409	+	0.0553872	0.935095	=	0.549655	0.425784	=	0.487665	0.527251	=	0.834341	0.233613	=	38.0015	39.5148	55.683	53.2829	67.8051
Cdc42se2	ENSMUSG00000052298	protein_coding	CDC42 small effector protein 2	chr11:54717456-54787675	-	1.82452	0.0459107	+	1.91117	0.0377979	+	1.67372	0.086661	=	1.29068	0.141925	=	13.6171	48.3849	51.3705	43.583	33.4113
Cdc5l	ENSMUSG00000023932	protein_coding	Cell division cycle 5-like protein	chr17:45391892-45433707	-	0.731635	0.416279	=	0.16478	0.852051	=	0.505152	0.613252	=	-0.0192369	0.982574	=	52.5225	87.4673	58.9432	74.6298	51.8485
Cdc73	ENSMUSG00000026361	protein_coding	Parafibromin	chr1:143598800-143702893	-	0.0587281	0.881813	=	-0.0286572	0.942078	=	-0.498199	0.27823	=	-0.30268	0.444375	=	107.612	112.021	105.446	76.1302	87.2236
Cdca3	ENSMUSG00000023505	protein_coding	Cell division cycle-associated protein 3	chr6:124829547-124833701	+	0	1	=	4.5352	0.0625684	=	9.36942	0.00363214	+	7.58514	0.00881879	=	0	0	0.417584	12.5435	3.64067
Cdh11	ENSMUSG00000031673	protein_coding	Cadherin-11	chr8:102632095-102785642	-	-1.60453	0.182717	=	1.09532	0.365369	=	2.29835	0.0974505	=	1.79599	0.152865	=	9.56876	3.10647	20.4479	47.0982	33.2415
Cdh13	ENSMUSG00000031841	protein_coding	Cadherin-13	chr8:118283733-119324921	+	-0.315525	0.175543	=	-0.75853	0.00254959	-	-0.408344	0.129648	=	0.0289039	0.899692	=	568.308	456.68	336.002	428.209	579.796
Cdh15	ENSMUSG00000031962	protein_coding	Cadherin-15	chr8:122847966-122867397	+	0.400773	0.665935	=	0.163857	0.85907	=	2.05081	0.0604984	=	0.821138	0.383589	=	16.9766	22.4032	19.0241	70.4145	30.0117
Cdh19	ENSMUSG00000047216	protein_coding	cadherin 19, type 2	chr1:110888326-110977584	-	-0.789338	0.258859	=	0.231287	0.739162	=	0.515954	0.511412	=	0.760301	0.28411	=	71.0259	41.081	83.4478	101.671	120.366
Cdh2	ENSMUSG00000024304	protein_coding	Cadherin-2	chr18:16588877-16809246	-	0.259869	0.876365	=	-3.83775	0.0424556	-	0.306757	0.870774	=	0.817201	0.629692	=	12.6388	15.0875	0.891222	15.614	22.2645
Cdh20	ENSMUSG00000050840	protein_coding	Cadherin-20	chr1:104768529-104995481	+	1.56673	0.408626	=	5.73098	0.0265866	=	11.3029	0.00090331	+	9.44444	0.00228504	+	0	0.0355134	1.03372	47.9996	13.224
Cdh5	ENSMUSG00000031871	protein_coding	Cadherin-5	chr8:104101625-104144511	+	0.553404	0.140805	=	-0.149001	0.682193	=	-0.71669	0.0981832	=	-0.112526	0.757002	=	183.736	269.705	165.679	111.814	169.916
Cdh6	ENSMUSG00000039385	protein_coding	Cadherin-6	chr15:13028701-13173675	-	0.896086	0.53656	=	0.377789	0.791224	=	-0.238679	0.882925	=	0.649084	0.651664	=	9.93487	18.4831	12.9004	8.39998	15.6006
Cdip1	ENSMUSG00000004071	protein_coding	Mus musculus cell death inducing Trp53 target 1 (Cdip1), transcript variant 5, mRNA.	chr16:4750348-4790292	-	-0.561424	0.0948539	=	-0.178287	0.586735	=	-0.412358	0.278744	=	-0.0945185	0.772868	=	161.973	109.736	143.136	121.692	151.707
Cdipt	ENSMUSG00000030682	protein_coding	CDP-diacylglycerol--inositol 3-phosphatidyltransferase	chr7:126975914-126980501	+	2.12488	0.0647902	=	1.00284	0.350968	=	1.27732	0.284585	=	1.86271	0.0990959	=	7.17433	31.3797	14.4127	17.4102	26.147
Cdk10	ENSMUSG00000033862	protein_coding	Cyclin-dependent kinase 10	chr8:123224842-123232250	+	-0.90363	0.517607	=	0.132492	0.924405	=	-0.287736	0.856885	=	-0.180357	0.896832	=	16.981	9.06771	18.6182	13.897	14.9835
Cdk11b	ENSMUSG00000029062	protein_coding	Mus musculus cyclin-dependent kinase 11B (Cdk11b), transcript variant 3, mRNA.	chr4:155624854-155649938	+	0.902991	0.00887172	+	0.0410953	0.896371	=	0.392303	0.277631	=	0.186498	0.556499	=	90.8926	169.942	93.5056	119.332	103.422
Cdk12	ENSMUSG00000003119	protein_coding	Cyclin-dependent kinase 12	chr11:98203059-98278504	+	-0.101552	0.826455	=	0.00441013	0.992403	=	-1.00013	0.0737774	=	0.124879	0.787944	=	118.261	110.281	118.568	59.0313	128.967
Cdk13	ENSMUSG00000041297	protein_coding	Cyclin-dependent kinase 13	chr13:17710315-17805097	-	0.00479479	0.990722	=	0.44586	0.288602	=	-0.325735	0.49257	=	0.161821	0.695738	=	90.9327	91.0963	123.889	72.5216	101.725
Cdk14	ENSMUSG00000028926	protein_coding	Cyclin-dependent kinase 14	chr5:4803391-5420312	-	-2.65513	0.015063	-	-1.8854	0.0696871	=	-1.1392	0.333059	=	-0.913057	0.360457	=	55.5477	8.77139	15.0319	25.1854	29.4796
Cdk16	ENSMUSG00000031065	protein_coding	Cyclin-dependent kinase 16	chrX:20687954-20699880	+	0.0750941	0.814103	=	0.0275069	0.931261	=	-0.482443	0.195956	=	0.181875	0.570479	=	118.826	125.172	121.089	85.072	134.811
Cdk17	ENSMUSG00000020015	protein_coding	Cyclin-dependent kinase 17	chr10:93160875-93267071	+	0.280709	0.715527	=	0.486254	0.530365	=	0.542045	0.532993	=	0.522642	0.500614	=	20.9756	25.4779	29.3648	30.5457	30.1286
Cdk18	ENSMUSG00000026437	protein_coding	Cyclin-dependent kinase 18	chr1:132112237-132139684	-	0.633389	0.717375	=	3.80799	0.0643754	=	2.33898	0.244708	=	1.78009	0.329204	=	2.03845	3.21117	29.0576	10.4867	7.10717
Cdk19	ENSMUSG00000038481	protein_coding	Cyclin-dependent kinase 19	chr10:40339564-40483818	+	0.979558	0.417795	=	0.933378	0.439116	=	1.15265	0.389604	=	1.89811	0.134847	=	12.5695	24.737	23.9786	27.9326	46.8511
Cdk2ap1	ENSMUSG00000029394	protein_coding	Cyclin-dependent kinase 2-associated protein 1	chr5:124345417-124363082	-	0.641501	0.619833	=	1.51962	0.25704	=	1.82544	0.215436	=	0.554336	0.666788	=	6.02295	9.43762	17.2878	21.3719	8.84609
Cdk2ap2	ENSMUSG00000024856	protein_coding	Cyclin-dependent kinase 2-associated protein 2	chr19:4097182-4099019	+	-0.463962	0.674735	=	1.35333	0.241242	=	0.957286	0.444464	=	1.41506	0.221947	=	4.28834	3.15	10.9973	8.34139	11.4818
Cdk4	ENSMUSG00000006728	protein_coding	Cyclin-dependent kinase 4	chr10:127063534-127067920	+	0.919931	0.255857	=	0.620696	0.436253	=	0.269367	0.76203	=	0.613414	0.441481	=	31.8497	60.3635	48.9755	38.4343	48.7598
Cdk5	ENSMUSG00000028969	protein_coding	Cyclin-dependent-like kinase 5	chr5:24418241-24423530	-	-3.24436	0.0267277	-	-0.367095	0.780193	=	0.0705484	0.962465	=	-0.356219	0.786472	=	16.8331	1.71697	13.0512	17.6763	13.1426
Cdk5rap1	ENSMUSG00000027487	protein_coding	CDK5 regulatory subunit-associated protein 1	chr2:154335380-154373010	-	-0.182849	0.921016	=	-1.46215	0.432956	=	-0.979672	0.650002	=	-1.00518	0.586287	=	34.1733	30.1748	12.4225	17.3022	17.0211
Cdk5rap2	ENSMUSG00000039298	protein_coding	CDK5 regulatory subunit-associated protein 2	chr4:70216856-70410443	-	-1.64923	0.0626245	=	-1.34332	0.12309	=	-0.117927	0.903063	=	-0.492605	0.561496	=	81.0775	25.7605	31.9488	74.7078	57.63
Cdk5rap3	ENSMUSG00000018669	protein_coding	CDK5 regulatory subunit-associated protein 3	chr11:96907426-96916496	-	0.151384	0.80301	=	1.13417	0.0766544	=	0.371543	0.588524	=	0.8745	0.163559	=	32.7212	36.4153	71.923	42.3589	60.0498
Cdk6	ENSMUSG00000040274	protein_coding	Cyclin-dependent kinase 6	chr5:3341485-3531008	+	-0.980816	0.0363189	-	-1.87004	0.000329424	-	0.0465218	0.927351	=	-0.671896	0.141374	=	160.823	81.4807	43.9787	166.131	100.952
Cdk7	ENSMUSG00000069089	protein_coding	Cyclin-dependent kinase 7	chr13:100702631-100730939	-	0.156962	0.879464	=	-0.429178	0.677155	=	-1.09519	0.369408	=	-0.600169	0.560867	=	29.3395	32.6722	21.7758	13.7097	19.3441
Cdk8	ENSMUSG00000029635	protein_coding	Cyclin-dependent kinase 8	chr5:146231230-146302874	+	0.249485	0.735344	=	0.194733	0.791511	=	1.09307	0.195385	=	0.581037	0.436055	=	41.9856	49.9665	48.0671	89.6307	62.8092
Cdk9	ENSMUSG00000009555	protein_coding	Cyclin-dependent kinase 9	chr2:32705784-32713076	-	1.25269	0.173605	=	0.296315	0.736813	=	0.0199492	0.984045	=	-0.925061	0.29551	=	21.7018	51.7631	26.6401	21.9934	11.4152
Cdkal1	ENSMUSG00000006191	protein_coding	Threonylcarbamoyladenosine tRNA methylthiotransferase	chr13:29191746-29855674	-	-0.326476	0.540871	=	0.0199599	0.970145	=	-0.997957	0.118233	=	-0.597121	0.266949	=	54.4577	43.4277	55.2211	27.2523	36.0015
Cdkl3	ENSMUSG00000020389	protein_coding	Cyclin-dependent kinase-like 3	chr11:52004221-52089784	+	0.105567	0.949834	=	-1.18843	0.48049	=	1.14998	0.545608	=	-0.151305	0.92794	=	7.9189	8.48514	3.46064	17.5956	7.12444
Cdkl5	ENSMUSG00000031292	protein_coding	Cyclin-dependent kinase-like 5	chrX:160771923-160994704	-	-1.31571	0.371893	=	-0.688022	0.636973	=	-1.08071	0.529031	=	0.106237	0.942075	=	15.7309	6.27956	9.75418	7.41808	16.9383
Cdkn1a	ENSMUSG00000023067	protein_coding	Cyclin-dependent kinase inhibitor 1	chr17:29090979-29100722	+	1.43145	0.00106048	+	2.32474	4.86769e-06	+	0.408291	0.342631	=	-0.0824002	0.826754	=	130.45	352.025	653.557	172.993	123.258
Cdkn1b	ENSMUSG00000003031	protein_coding	Cyclin-dependent kinase inhibitor 1B	chr6:134920401-134925513	+	-1.30132	0.0246729	-	0.481633	0.387244	=	-0.822358	0.204121	=	0.230445	0.675805	=	72.5805	29.4244	101.382	41.0114	85.1646
Cdkn1c	ENSMUSG00000037664	protein_coding	Mus musculus cyclin-dependent kinase inhibitor 1C (P57) (Cdkn1c), mRNA.	chr7:143458339-143461050	-	-1.66899	0.303346	=	-0.163401	0.917872	=	-0.622628	0.734244	=	2.23416	0.196089	=	5.15313	1.59855	4.58612	3.33445	24.2951
Cdkn2aipnl	ENSMUSG00000020392	protein_coding	CDKN2AIP N-terminal-like protein	chr11:51967661-51977334	+	-2.77514	0.141917	=	-2.55055	0.171352	=	1.22239	0.544751	=	0.276156	0.877005	=	10.0071	1.42809	1.6704	23.3589	12.112
Cdkn2c	ENSMUSG00000028551	protein_coding	Cyclin-dependent kinase 4 inhibitor C	chr4:109660876-109667189	-	0.990612	0.596019	=	-1.27786	0.490985	=	1.75627	0.40125	=	2.71939	0.181129	=	2.40068	4.73314	1.00946	8.13338	15.8685
Cdkn2d	ENSMUSG00000096472	protein_coding	Cyclin-dependent kinase 4 inhibitor D	chr9:21288410-21291407	-	1.30779	0.507057	=	-3.28756	0.111594	=	0.449716	0.834542	=	-1.2215	0.522231	=	10.7375	26.6222	1.07149	14.6822	4.59947
Cdnf	ENSMUSG00000039496	protein_coding	Cerebral dopamine neurotrophic factor	chr2:3513030-3526376	+	0.309795	0.762378	=	0.909621	0.3844	=	-1.08841	0.366156	=	0.0366837	0.971278	=	48.9092	60.5885	91.8613	22.988	50.1443
Cdon	ENSMUSG00000038119	protein_coding	Cell adhesion molecule-related/down-regulated by oncos	chr9:35421128-35507652	+	0.331383	0.370806	=	-0.431799	0.242255	=	0.548098	0.192485	=	0.0355759	0.922457	=	350.094	440.348	259.608	511.899	358.816
Cdpf1	ENSMUSG00000064284	protein_coding	Cysteine-rich DPF motif domain-containing protein 1	chr15:85806972-85811697	-	-2.9122	0.113477	=	-0.0162571	0.992461	=	-2.08937	0.324787	=	-0.128762	0.940247	=	21.0835	2.73389	20.8678	4.92969	19.2757
Cdr2	ENSMUSG00000030878	protein_coding	Cerebellar deration-related protein 2	chr7:120957036-120982312	-	-1.18588	0.470487	=	0.49856	0.762723	=	0.349592	0.850458	=	-0.378422	0.816533	=	15.4063	6.72498	21.8033	19.6706	11.8633
Cds2	ENSMUSG00000058793	protein_coding	Phosphatidate cytidylyltransferase 2	chr2:132263148-132312050	+	-0.161512	0.638766	=	-0.780851	0.0299678	-	-0.0419967	0.914591	=	-0.40166	0.247438	=	190.709	170.626	110.954	185.237	144.373
Cdt1	ENSMUSG00000006585	protein_coding	DNA replication factor Cdt1	chr8:122568015-122573554	+	7.43963	0.00215566	+	7.30322	0.00240145	+	6.70118	0.00474053	+	1.9764	0.270373	=	0.098369	19.8743	18.0704	11.89	0.429606
Cdv3	ENSMUSG00000032803	protein_coding	Protein CDV3	chr9:103353094-103365840	-	-0.38019	0.420112	=	-0.834079	0.0841506	=	0.173767	0.744804	=	-0.581383	0.221152	=	113.732	87.3364	63.7404	128.274	75.986
Cdyl	ENSMUSG00000059288	protein_coding	Chromodomain Y-like protein	chr13:35659833-35874063	+	2.12831	0.212587	=	1.48421	0.368604	=	-0.690806	0.705342	=	0.394461	0.803768	=	7.95388	34.9392	22.3471	4.91916	10.4807
Cdyl2	ENSMUSG00000031758	protein_coding	Chromodomain Y-like protein 2	chr8:116574400-116732991	-	-1.223	0.344801	=	3.82171	0.0118765	+	4.11055	0.0107244	+	4.84945	0.00310267	+	0.485045	0.187288	7.05411	8.63043	14.4114
Cebpa	ENSMUSG00000034957	protein_coding	CCAAT/enhancer-binding protein alpha	chr7:35119293-35121928	+	3.71677	0.0307482	+	5.20701	0.00622258	+	4.95355	0.0102232	+	4.40214	0.0145664	+	0.211325	3.01755	8.59921	7.21621	4.92041
Cebpb	ENSMUSG00000056501	protein_coding	CCAAT/enhancer-binding protein beta	chr2:167688915-167690418	+	2.02956	0.0367886	+	1.14611	0.209446	=	1.39356	0.168321	=	-0.306347	0.726007	=	6.78706	27.7779	15.0529	17.8821	5.483
Cebpd	ENSMUSG00000071637	protein_coding	CCAAT/enhancer-binding protein delta	chr16:15887286-15891031	+	1.38678	0.211618	=	0.0780051	0.941168	=	-2.07628	0.116721	=	-2.86478	0.0144782	-	34.075	89.162	35.9808	8.06458	4.64784
Cebpg	ENSMUSG00000056216	protein_coding	CCAAT/enhancer-binding protein gamma	chr7:35046422-35056573	-	0.350927	0.525151	=	0.240471	0.661893	=	-2.3531	0.00173226	-	-0.173164	0.751293	=	51.1709	65.2705	60.4893	9.9736	45.3951
Cebpz	ENSMUSG00000024081	protein_coding	CCAAT/enhancer binding protein zeta	chr17:78919006-78937070	-	0.257362	0.789511	=	0.600718	0.537099	=	-0.775611	0.487941	=	0.439405	0.649905	=	39.4155	47.1082	59.7207	22.9916	53.4293
Cebpzos	ENSMUSG00000062691	protein_coding	Protein CEBPZOS	chr17:78916500-78920306	+	0.737239	0.599493	=	0.399839	0.773474	=	0.870958	0.577483	=	0.105749	0.938961	=	6.37597	10.6469	8.40058	11.6714	6.85563
Cecr2	ENSMUSG00000071226	protein_coding	Cat eye syndrome critical region	chr6:120666369-120771190	+	-0.266283	0.701555	=	0.643159	0.364451	=	-0.929258	0.257666	=	-0.128426	0.853245	=	94.2473	78.3857	147.179	49.4348	86.2267
Celf1	ENSMUSG00000005506	protein_coding	CUGBP Elav-like family member 1	chr2:90940382-91019497	+	-0.089402	0.781077	=	-0.180056	0.576205	=	0.0919439	0.801582	=	-0.352476	0.277467	=	158.879	149.267	140.285	169.386	124.441
Celf2	ENSMUSG00000002107	protein_coding	CUGBP Elav-like family member 2	chr2:6539694-7509563	-	0.0873032	0.805108	=	0.361552	0.313521	=	0.843011	0.0427619	+	0.484599	0.181095	=	87.6311	93.1818	112.705	157.233	122.624
Celf3	ENSMUSG00000028137	protein_coding	Mus musculus CUGBP, Elav-like family member 3 (Celf3), transcript variant 8, mRNA.	chr3:94478295-94492198	+	-2.40054	0.155134	=	0.980953	0.552954	=	0.799408	0.661626	=	0.532978	0.74356	=	6.63149	1.20026	13.1095	11.558	9.5923
Celsr2	ENSMUSG00000068740	protein_coding	cadherin EGF LAG seven-pass G-type receptor 2 isoform 2	chr3:108390851-108415552	-	1.66786	0.131421	=	1.33787	0.217166	=	2.02476	0.0959678	=	0.394043	0.705137	=	15.3301	48.6916	38.8124	62.4705	20.1357
Celsr3	ENSMUSG00000023473	protein_coding	Cadherin EGF LAG seven-pass G-type receptor 3	chr9:108826320-108852969	+	-0.239094	0.894319	=	-2.19997	0.238473	=	-1.8211	0.405194	=	-1.77277	0.334003	=	17.8706	15.1498	3.8927	5.01084	5.20755
Cenpb	ENSMUSG00000068267	protein_coding	Major centromere autoantigen B	chr2:131175182-131180067	-	0.528372	0.264322	=	0.37746	0.420763	=	-0.628847	0.24601	=	-0.0971824	0.833602	=	84.1546	121.431	109.337	54.3612	78.6437
Cenpc1	ENSMUSG00000029253	protein_coding	Centromere protein C	chr5:86012024-86065583	-	1.56041	0.270165	=	2.5601	0.0883834	=	1.76244	0.255058	=	1.42727	0.309917	=	6.2001	18.3051	36.7177	21.1033	16.7419
Cenpq	ENSMUSG00000023919	protein_coding	centromere protein Q	chr17:40923051-40935047	-	0.212131	0.912489	=	3.41457	0.125785	=	0.488602	0.822742	=	2.58349	0.223532	=	2.36031	2.72432	25.571	3.35741	14.3552
Cenpx	ENSMUSG00000025144	protein_coding	Mus musculus centromere protein X (Cenpx), transcript variant 3, mRNA.	chr11:120710942-120713738	-	1.47953	0.203251	=	-0.5052	0.646096	=	-0.544751	0.668286	=	0.568053	0.610486	=	26.9799	75.4041	19.0009	18.48	40.0437
Cep104	ENSMUSG00000039523	protein_coding	Centrosomal protein of 104 kDa	chr4:153975194-154008732	+	0.563488	0.182461	=	-0.20552	0.617093	=	-0.264921	0.574296	=	-0.394663	0.339583	=	96.5653	142.867	83.804	80.4173	73.4794
Cep120	ENSMUSG00000048799	protein_coding	Centrosomal protein of 120 kDa	chr18:53681724-53744547	-	-0.625432	0.269845	=	0.944238	0.107766	=	1.6917	0.0128417	+	0.699429	0.224947	=	36.7242	23.8432	70.6963	118.69	59.6208
Cep128	ENSMUSG00000061533	protein_coding	Centrosomal protein of 128 kDa	chr12:90998492-91384409	-	0.221802	0.858629	=	1.63839	0.213362	=	1.92058	0.183135	=	0.766048	0.544548	=	7.70371	8.92804	23.9862	29.1705	13.1005
Cep135	ENSMUSG00000036403	protein_coding	Centrosomal protein of 135 kDa	chr5:76588698-76646466	+	1.44693	0.418662	=	2.58282	0.173608	=	3.64582	0.085607	=	2.55322	0.177783	=	2.72041	7.3865	16.3393	34.1643	16.0076
Cep152	ENSMUSG00000068394	protein_coding	Centrosomal protein of 152 kDa	chr2:125563088-125625113	-	-2.97918	0.11824	=	0.40744	0.818171	=	-0.373577	0.853142	=	0.0625344	0.971672	=	10.8083	1.41463	14.3304	8.32218	11.2876
Cep162	ENSMUSG00000056919	protein_coding	Centrosomal protein of 162 kDa	chr9:87189577-87255536	-	-1.4927	0.31781	=	-0.417043	0.776616	=	0.932761	0.57656	=	-0.250639	0.864594	=	14.9975	5.28755	11.2368	28.6439	12.6026
Cep164	ENSMUSG00000043987	protein_coding	centrosomal protein 164	chr9:45766946-45828691	-	-0.583503	0.724825	=	-0.607876	0.713848	=	1.32637	0.483167	=	0.278125	0.867646	=	16.0726	10.6735	10.5241	40.3351	19.4939
Cep170	ENSMUSG00000057335	protein_coding	Centrosomal protein of 170 kDa	chr1:176733653-176814067	-	-0.242521	0.612111	=	-0.0133118	0.977765	=	0.919812	0.0975884	=	0.129135	0.787371	=	82.5943	69.9358	81.8425	156.354	90.3623
Cep170b	ENSMUSG00000072825	protein_coding	Centrosomal protein of 170 kDa protein B	chr12:112720455-112746592	+	1.18245	0.205606	=	1.31866	0.161463	=	1.07228	0.294268	=	0.345133	0.70151	=	22.3699	50.7584	55.8215	47.0609	28.4078
Cep192	ENSMUSG00000024542	protein_coding	centrosomal protein 192	chr18:67800107-67885170	+	0.352759	0.792928	=	1.41048	0.312376	=	0.390375	0.796175	=	0.870069	0.523409	=	14.0159	17.9093	37.2615	18.3356	25.6163
Cep250	ENSMUSG00000038241	protein_coding	Centrosome-associated protein CEP250	chr2:155956458-155998900	+	-1.0947	0.283448	=	-0.890822	0.38008	=	-0.0113834	0.992099	=	-0.00450823	0.996437	=	63.7421	29.7657	34.3704	63.2381	63.55
Cep290	ENSMUSG00000019971	protein_coding	Centrosomal protein of 290 kDa	chr10:100487558-100574840	+	-0.216205	0.87906	=	-0.295255	0.835207	=	0.143267	0.929345	=	-0.0251625	0.985877	=	21.5276	18.5885	17.5666	23.8064	21.1693
Cep295	ENSMUSG00000046111	protein_coding	centrosomal protein 295	chr9:15316915-15357788	-	-0.820115	0.268485	=	0.451907	0.542119	=	0.533764	0.521547	=	-0.338327	0.644081	=	49.3426	28.0393	67.5373	71.5171	39.0356
Cep295nl	ENSMUSG00000076433	protein_coding	CEP295 N-terminal-like protein	chr11:118332360-118342500	-	-0.0754854	0.965238	=	1.42518	0.430116	=	0.911691	0.642092	=	1.28335	0.474705	=	4.41232	4.15763	11.8839	8.32133	10.7797
Cep350	ENSMUSG00000033671	protein_coding	Centrosome-associated protein 350	chr1:155844964-155973255	-	0.212273	0.53297	=	0.227068	0.505051	=	0.858836	0.0320557	+	0.511549	0.142214	=	191.234	221.561	223.883	346.985	272.691
Cep44	ENSMUSG00000038215	protein_coding	Centrosomal protein of 44 kDa	chr8:56531522-56551047	-	1.51407	0.364704	=	2.26742	0.191869	=	1.7444	0.339982	=	1.36339	0.410969	=	2.18318	6.25428	10.5749	7.33108	5.64717
Cep57	ENSMUSG00000031922	protein_coding	Centrosomal protein of 57 kDa	chr9:13807792-13827107	-	0.265133	0.831968	=	-0.641414	0.605665	=	-0.492153	0.731276	=	-1.12026	0.371058	=	29.8873	35.8781	19.1176	21.2454	13.7297
Cep57l1	ENSMUSG00000019813	protein_coding	centrosomal protein CEP57L1 isoform 3	chr10:41718840-41809871	-	-1.9416	0.300855	=	-0.020095	0.991212	=	1.2518	0.545799	=	1.20502	0.522414	=	4.60488	1.17638	4.54704	11.0012	10.6545
Cep63	ENSMUSG00000032534	protein_coding	Centrosomal protein of 63 kDa	chr9:102584588-102626534	-	-0.557549	0.550351	=	-0.823519	0.379682	=	-0.51489	0.632556	=	-0.17433	0.851562	=	41.2651	28.032	23.2926	28.8851	36.5613
Cep68	ENSMUSG00000044066	protein_coding	Centrosomal protein of 68 kDa	chr11:20227037-20249429	-	-0.325559	0.555074	=	-0.386314	0.484338	=	-0.290213	0.646359	=	0.125102	0.820818	=	71.9964	57.3127	55.1144	58.8859	78.5058
Cep70	ENSMUSG00000056267	protein_coding	Centrosomal protein of 70 kDa	chr9:99243367-99300404	+	-0.856308	0.668712	=	0.9903	0.62922	=	1.0173	0.65371	=	-1.16539	0.561506	=	4.68703	2.55212	9.34053	9.50163	2.07187
Cep76	ENSMUSG00000073542	protein_coding	Centrosomal protein of 76 kDa	chr18:67617397-67641336	-	1.82624	0.276038	=	-1.33427	0.403477	=	1.51187	0.400355	=	0.928703	0.564233	=	2.33598	8.34839	0.926532	6.71214	4.48891
Cep78	ENSMUSG00000041491	protein_coding	Centrosomal protein of 78 kDa	chr19:15955774-15984989	-	-0.379179	0.832601	=	-1.208	0.503644	=	-0.15777	0.938729	=	-0.793925	0.658347	=	9.32511	7.14862	4.02201	8.3475	5.37155
Cep83	ENSMUSG00000020024	protein_coding	Centrosomal protein of 83 kDa	chr10:94688654-94790853	+	-0.579669	0.653664	=	0.88892	0.501376	=	-2.17314	0.177569	=	0.0237662	0.985328	=	11.1978	7.50187	20.7337	2.43805	11.3784
Cep85	ENSMUSG00000037443	protein_coding	Centrosomal protein of 85 kDa	chr4:134129858-134187112	-	-0.957842	0.226063	=	-1.65648	0.0433269	-	-0.777323	0.394072	=	-0.12724	0.870319	=	156.381	80.7398	49.5419	91.2564	143.162
Cep85l	ENSMUSG00000038594	protein_coding	centrosomal protein 85-like	chr10:53273443-53379947	-	0.869537	0.0113528	+	0.610225	0.0648097	=	-2.37156	2.15383e-06	-	-1.93352	2.23882e-06	-	281.754	514.892	430.105	54.4124	73.7296
Cep95	ENSMUSG00000018372	protein_coding	Centrosomal protein of 95 kDa	chr11:106789252-106819930	+	-0.640783	0.664676	=	1.05553	0.488439	=	2.43962	0.162466	=	1.1548	0.450215	=	6.51038	4.11694	13.5665	35.4348	14.5334
Cep97	ENSMUSG00000022604	protein_coding	Centrosomal protein of 97 kDa	chr16:55899888-55934855	-	-0.0809348	0.943002	=	0.879045	0.448396	=	-0.598197	0.647683	=	0.451064	0.692941	=	17.8074	16.8545	32.7945	11.7561	24.368
Cept1	ENSMUSG00000040774	protein_coding	Mus musculus choline/ethanolaminephosphotransferase 1 (Cept1), transcript variant 3, mRNA.	chr3:106502260-106547802	-	-2.89224	0.0250212	-	-0.71386	0.543567	=	-1.17165	0.399679	=	0.339514	0.773954	=	20.0337	2.64591	12.2078	8.88349	25.3462
Cercam	ENSMUSG00000039787	protein_coding	Inactive glycosyltransferase 25 family member 3	chr2:29869164-29882840	+	4.30369	0.0414168	+	4.31882	0.0405902	+	6.78673	0.00682305	+	6.07278	0.00987262	+	0.296686	6.54686	6.52941	36.3182	22.1245
Cerk	ENSMUSG00000035891	protein_coding	Ceramide kinase	chr15:86139128-86186141	-	1.22153	0.277025	=	1.36977	0.22644	=	0.394008	0.747242	=	0.799393	0.468146	=	16.0114	37.3679	41.4174	21.0161	27.8956
Cers1	ENSMUSG00000087408	protein_coding	Ceramide synthase 1	chr8:70315775-70331592	+	3.43836	0.0862675	=	6.84004	0.00565712	=	9.20619	0.00119211	+	9.39906	0.000896899	+	0	0.16471	2.19994	11.2152	12.8082
Cers2	ENSMUSG00000015714	protein_coding	Ceramide synthase 2	chr3:95314791-95323599	+	0.991686	0.0826164	=	0.467014	0.396347	=	0.429535	0.486284	=	0.612771	0.269597	=	33.9231	67.4263	46.921	45.7123	51.8857
Cers4	ENSMUSG00000008206	protein_coding	Ceramide synthase 4	chr8:4493026-4531680	+	-0.589941	0.437822	=	-1.83916	0.0230076	-	-1.12678	0.21283	=	-0.996907	0.195186	=	86.4662	57.4081	24.1691	39.6086	43.3038
Cers5	ENSMUSG00000023021	protein_coding	Ceramide synthase 5	chr15:99734881-99772885	-	-2.51353	0.110616	=	-0.32388	0.827435	=	0.577263	0.732188	=	-0.130789	0.92993	=	22.0184	3.8161	17.5867	32.8897	20.1294
Cers6	ENSMUSG00000027035	protein_coding	Ceramide synthase 6	chr2:68861441-69114282	+	-1.67816	0.291722	=	-0.134065	0.931555	=	-0.250014	0.888796	=	-1.15035	0.463639	=	21.9833	6.81321	20.028	18.4738	9.89173
Cetn2	ENSMUSG00000031347	protein_coding	Centrin-2	chrX:72913532-72918411	-	0.74743	0.617048	=	-0.727682	0.620078	=	-0.0779352	0.962874	=	-0.277234	0.849926	=	14.4217	24.2387	8.70704	13.6583	11.8894
Cetn3	ENSMUSG00000021537	protein_coding	Centrin-3	chr13:81783077-81797155	+	-1.9069	0.078924	=	-0.744546	0.474382	=	-1.16082	0.345895	=	-0.816294	0.433274	=	56.1659	14.8864	33.5462	25.0845	31.892
Cfap20	ENSMUSG00000031796	protein_coding	Cilia- and flagella-associated protein 20	chr8:95420249-95434869	-	-0.472268	0.713389	=	0.767023	0.55821	=	0.690418	0.635569	=	2.15234	0.125743	=	7.9145	5.69822	13.4779	12.7847	35.2899
Cfap36	ENSMUSG00000020462	protein_coding	Cilia- and flagella-associated protein 36	chr11:29221532-29247409	-	1.40263	0.411486	=	0.613665	0.7115	=	1.0936	0.556087	=	1.55113	0.366922	=	5.85113	15.4987	8.97645	12.5033	17.1993
Cfap43	ENSMUSG00000044948	protein_coding	cilia and flagella associated protein 43	chr19:47737561-47919299	-	-0.88613	0.580429	=	0.575189	0.722012	=	0.070022	0.969246	=	-0.928863	0.561287	=	11.8954	6.4842	17.7218	12.4651	6.2377
Cfap74	ENSMUSG00000078490	protein_coding	Cilia- and flagella-associated protein 74	chr4:155409190-155466823	+	-5.002	0.0161697	-	-0.852866	0.619765	=	-3.52976	0.12628	=	-0.385655	0.821999	=	22.7122	0.654388	12.5889	1.91253	17.3668
Cfap97	ENSMUSG00000031631	protein_coding	Mus musculus cilia and flagella associated protein 97 (Cfap97), transcript variant 2, mRNA.	chr8:46151771-46195590	+	0.0396685	0.969915	=	0.439056	0.678859	=	0.540924	0.649789	=	0.054551	0.958625	=	25.231	25.9072	34.2152	36.7247	26.1952
[truncated: 9,202 more rows]
