# Supplementary material for: Hydrogen peroxide induced by nerve injury promotes axon regeneration via connective tissue growth factor
Source: Acta Neuropathol Commun. 2022 Dec 25;10:189. doi: 10.1186/s40478-022-01495-5 (PMC9791753; doi:10.1186/s40478-022-01495-5)
Supplement: Supplementary file 3 — Additional file 3: Table S2. Gene ontology and REACTOME analysis of α-LTx data set. Gene ontology and REACTOME pathways enrichment analysis of DEGs of the α-LTx data set (down- and up-regulated) at each time point. The number and the list of DEGs associated to significant terms are reported. [file 40478_2022_1495_MOESM3_ESM.xlsx]

## Sheet: 4h_vs_CTRL_down
category	id	description	genes	number_genes	pvalue	log10pvalue
GO_BP	GO:0022607	cellular component assembly	Actr2,Ago1,Aldh1a2,Arhgap18,Arhgef2,Arrb1,Atr,Atxn2,Bad,Ccdc136,Ccdc28b,Cd34,Cd47,Cdc42ep1,Cdk5,Cdkn1b,Cldn1,Coa5,Creb1,Csrp3,Ctnnd1,Dlg4,Dmtn,Dnajc28,Dusp22,Efnb1,Ehd4,Eppk1,Ercc2,Flrt3,Fzd5,Gap43,Has2,Haus7,Heg1,Hist1h1b,Ikbke,Kank2,Kank4,Kat2b,Kcna2,Kcnc3,Kcnj2,Kctd9,Lrrc4,Lrrc4b,Lrrn1,Marcks,Msn,Mtmr3,Mtpn,Myo9a,Ndufaf3,Nek1,Nlgn3,Pdgfra,Pf4,Plxnb3,Polq,Prkaca,Prmt5,Prtg,Psmd10,Rabl2,Rap1gap,…	85	3.79566e-09	8.42071
GO_BP	GO:0050793	regulation of developmental process	Actr2,Adam10,Adamts7,Ago1,Apbb1,Arhgap18,Arhgef2,Atxn2,Bad,Bcl9l,Bex1,Brca2,Camk2a,Cd34,Cdc42ep1,Cdk5,Cdk6,Cdkn1b,Chodl,Cit,Cnot3,Creb1,Csrp3,Ctsz,Ddx17,Dleu2,Dlg4,Dmtn,Dpf2,Dusp6,Eppk1,Flrt3,Fzd7,Gap43,Has2,Igf1,Ist1,Kat2b,Kidins220,Lef1,Lgi4,Lrrc4b,Lrrn1,Meox2,Msn,Myo9a,Nlgn3,Nmrk2,Npnt,Pdgfra,Pf4,Plxnb3,Ppib,Prkaca,Prmt5,Prtg,Ptch2,Ptgs2,Ptpra,Rap1gap,Rarg,Sav1,Scin,Sdhaf2,Senp1,Shank1,Six4,Sl…	80	4.98724e-08	7.30214
GO_BP	GO:0045595	regulation of cell differentiation	Actr2,Adam10,Adamts7,Apbb1,Arhgef2,Bad,Bcl9l,Bex1,Camk2a,Cd34,Cdk5,Cdk6,Cdkn1b,Chodl,Cit,Creb1,Csrp3,Ctsz,Ddx17,Dleu2,Dlg4,Dmtn,Dpf2,Eppk1,Fzd7,Has2,Igf1,Ist1,Kat2b,Kidins220,Lef1,Myo9a,Nlgn3,Nmrk2,Npnt,Pdgfra,Pf4,Plxnb3,Prkaca,Prmt5,Prtg,Ptch2,Ptgs2,Ptpra,Rap1gap,Rarg,Sav1,Scin,Sdhaf2,Senp1,Shank1,Six4,St6gal1,Tbx21,Tgfbr2,Tox,Trip4,Usf3,Vstm2a,Xylt1,Zbtb7b	61	1.72482e-07	6.76326
GO_BP	GO:0032989	cellular component morphogenesis	Actr2,Adam10,Apbb1,Arhgap18,Arhgef2,Atxn2,Bcl9l,Camk2a,Ccdc136,Cdc42ep1,Cdk5,Chodl,Cit,Creb1,Csrp3,Dlg4,Dmtn,Efnb1,Enah,Ercc2,Flrt3,Fzd7,Gap43,Has2,Heg1,Ist1,Kidins220,Lef1,Msn,Myo9a,Nlgn3,Pdgfra,Plxnb3,Prtg,Rab10,Rabl2,Rilpl2,Shank1,Six4,Slitrk3,St6gal1,Strip1,Synpo2l,Tmod1	44	3.46451e-07	6.46036
GO_BP	GO:0009653	anatomical structure morphogenesis	Actr2,Adam10,Ago1,Aldh1a2,Apbb1,Arhgap18,Arhgap22,Arhgef2,Atxn2,Bcl9l,Camk2a,Ccdc136,Cd248,Cd34,Cdc42ep1,Cdk5,Chodl,Cit,Cnot3,Creb1,Csrp3,Ctnnd1,Ctsz,Dlg4,Dmtn,Efnb1,Enah,Ercc2,Flrt3,Foxd3,Fzd5,Fzd7,Gap43,Has2,Heg1,Igf1,Ist1,Kcna2,Kidins220,Lef1,Lrig3,Meox2,Mki67,Mmp2,Msn,Myo9a,Nfkb2,Nlgn3,Npnt,Pcgf2,Pdgfra,Pf4,Plxnb3,Prkaca,Prtg,Ptgs2,Ptpn14,Rab10,Rabl2,Rarg,Rilpl2,Rpgrip1l,Sav1,Shank1,Shroom2,S…	76	1.11593e-06	5.95236
GO_BP	GO:0048468	cell development	Actr2,Adam10,Aldh1a2,Apbb1,Arhgef2,Atxn2,Bad,Bex1,Brca2,Camk2a,Ccdc136,Cdk5,Cdk6,Chodl,Cit,Cldn1,Creb1,Csrp3,Ctsz,Dleu2,Dlg4,Dmtn,Efnb1,Enah,Ercc2,Flrt3,Fzd5,Fzd7,Gap43,Has2,Heg1,Igf1,Ist1,Kat2b,Kidins220,Lef1,Lgi4,Map2k4,Mmp2,Msn,Mxra8,Myo9a,Ncdn,Ncstn,Nlgn3,Pdgfra,Plxnb3,Prkaca,Prmt5,Prtg,Psd,Ptpra,Rab10,Rabl2,Rap1gap,Rarg,Rilpl2,Samd14,Sclt1,Shank1,Six4,Six5,Slitrk3,St6gal1,Synpo2l,Sypl2,Tgfbr…	69	1.17266e-06	5.93083
GO_BP	GO:0051128	regulation of cellular component organization	Actr2,Adam10,Apbb1,Arhgap18,Arhgap22,Arhgef2,Arrb1,Atr,Atxn2,Bad,Bcl9l,Capn6,Cd47,Cdc42ep1,Cdk5,Cdkn1b,Chodl,Chordc1,Cit,Cldn1,Creb1,Ctsz,Cttnbp2,Dleu2,Dlg4,Dmtn,Dusp22,Ehd4,Flrt3,Fzd5,Gap43,Has2,Hist1h1b,Igf1,Ist1,Kank2,Kank4,Kat2b,Kidins220,Lef1,Lrrc4b,Lrrn1,Mki67,Msn,Mtmr3,Mtpn,Myo9a,Nlgn3,Pacsin3,Parl,Plxnb3,Prkaca,Psmd10,Ptch2,Rap1gap,Scin,Sh3gl1,Shank1,Shroom2,Six4,Slitrk3,St6gal1,Stag1,Stn…	72	1.27642e-06	5.89401
GO_BP	GO:2000026	regulation of multicellular organismal development	Actr2,Adam10,Adamts7,Ago1,Apbb1,Arhgef2,Bad,Bcl9l,Bex1,Brca2,Camk2a,Cd34,Cdk5,Cdk6,Cdkn1b,Chodl,Cit,Creb1,Ctsz,Ddx17,Dleu2,Dlg4,Dpf2,Dusp6,Eppk1,Flrt3,Fzd7,Gap43,Igf1,Ist1,Kat2b,Kidins220,Lef1,Lgi4,Lrrc4b,Lrrn1,Meox2,Myo9a,Nlgn3,Pdgfra,Pf4,Plxnb3,Prkaca,Prmt5,Prtg,Ptch2,Ptgs2,Ptpra,Rap1gap,Rarg,Sav1,Scin,Sdhaf2,Senp1,Shank1,Six4,Slitrk3,Tbx21,Tgfbr2,Tox,Trp53bp1,Usf3,Xylt1,Zbtb7b	64	1.62523e-06	5.78909
GO_BP	GO:0007399	nervous system development	Actr2,Adam10,Aldh1a2,Apbb1,Arhgef2,Atxn2,Bex1,Brca2,Camk2a,Cdk5,Cdk6,Chodl,Cit,Cldn1,Creb1,Ctsz,Dleu2,Dlg4,Dpf2,Efnb1,Enah,Ercc2,Fgf5,Flrt3,Fnbp1,Fzd5,Gap43,Igf1,Ist1,Kat2b,Kcna2,Kidins220,Lef1,Lgi4,Lrrc4,Lrrc4b,Lrrn1,Mmp2,Mxra8,Myo9a,Ncdn,Ncstn,Nlgn3,Pigt,Plxnb3,Prkaca,Prmt5,Prtg,Psd,Ptpra,Rab10,Rabl2,Rap1gap,Rarg,Rpgrip1l,Samd14,Sclt1,Selenop,Shank1,Shroom2,Six4,Slitrk3,Smarcc2,Tgfbr2,Wls,Xylt1	66	3.22842e-06	5.49101
GO_BP	GO:0044087	regulation of cellular component biogenesis	Actr2,Arhgap18,Arhgef2,Atr,Atxn2,Cd47,Cdc42ep1,Cdkn1b,Cldn1,Creb1,Dmtn,Dusp22,Flrt3,Fzd5,Gap43,Has2,Kank2,Kank4,Kat2b,Lrrc4b,Lrrn1,Msn,Mtmr3,Mtpn,Nlgn3,Plxnb3,Prkaca,Rap1gap,Scin,Shank1,Six4,Slitrk3,Stag1,Synpo2l,Tmod1	35	4.22409e-06	5.37427
GO_BP	GO:0051241	negative regulation of multicellular organismal process	Abat,Adamts7,Ago1,Akap1,Apbb1,Arhgef2,Arrb1,Atxn2,Bex1,Brca2,Cd34,Cdk5,Cdk6,Cdkn1b,Cit,Ctsz,Dleu2,Dpf2,Eppk1,Fzd7,Gnai2,Igf1,Lef1,Madd,Meox2,Mmp2,Nlgn3,Nmi,Pdgfra,Pf4,Pgam5,Prkaca,Prtg,Ptgs2,Rap1gap,Rarg,Sav1,Sdhaf2,Six4,Tbx21,Tgfbr2,Usf3,Xylt1,Zbtb7b	44	5.78344e-06	5.23781
GO_BP	GO:0008283	cell proliferation	Adam10,Aldh1a2,Arhgef2,Arrb1,Bad,Bex1,Brca2,Cd248,Cd34,Cd47,Cdk6,Cdkn1b,Cklf,Creb1,Ctsz,Dusp22,Efnb1,Eppk1,Ercc2,Ern1,Fgf5,Fzd5,Fzd7,Gnai2,Has2,Igf1,Kank2,Kat2b,Ksr1,Lef1,Lgi4,Mki67,Mmp2,Msn,Naa35,Ncstn,Pdgfra,Pf4,Plxnb3,Prkaca,Ptgs2,Ptpn14,Rab10,Rap1gap,Rarg,Rian,Rpa3,Sav1,Scin,Six4,Six5,Sla,St6gal1,Tet1,Tgfbr2,Ube2l3,Vstm2a,Zbtb7b	58	6.54919e-06	5.18381
GO_BP	GO:0007015	actin filament organization	Actr2,Arhgap18,Arhgef2,Arrb1,Cd47,Cdc42ep1,Cit,Dmtn,Enah,Kank2,Kank4,Marcks,Mtpn,Pdlim3,Samd14,Scin,Shank1,Shroom2,Synpo2l,Tmod1	20	8.78496e-06	5.05626
GO_BP	GO:0051129	negative regulation of cellular component organization	Arhgef2,Atxn2,Cd47,Cdk5,Cit,Ctsz,Dleu2,Dlg4,Dmtn,Dusp22,Hist1h1b,Igf1,Kank2,Kank4,Kat2b,Mtpn,Nlgn3,Pacsin3,Parl,Plxnb3,Psmd10,Rap1gap,Scin,Shank1,Shroom2,Stn1,Tet1,Tmod1,Xylt1	29	1.26028e-05	4.89953
GO_BP	GO:0098609	cell-cell adhesion	Abat,Bad,Cd34,Cd47,Cldn1,Ctnnd1,Dlg4,Dmtn,Dusp22,Efnb1,Flrt3,Has2,Igf1,Lef1,Lrrc4,Lrrc4b,Msn,Nlgn3,Npnt,Pdgfra,Plxnb3,Prtg,Rap1gap,Serpinb8,Slitrk3,Tbx21,Tgfbr2,Zbtb7b	28	1.68485e-05	4.77344
GO_BP	GO:0000902	cell morphogenesis	Actr2,Adam10,Apbb1,Arhgap18,Arhgef2,Atxn2,Bcl9l,Camk2a,Cdc42ep1,Cdk5,Chodl,Cit,Creb1,Dlg4,Dmtn,Efnb1,Enah,Flrt3,Fzd7,Gap43,Has2,Heg1,Ist1,Kidins220,Lef1,Msn,Myo9a,Nlgn3,Plxnb3,Prtg,Rab10,Rabl2,Rilpl2,Shank1,Slitrk3,St6gal1,Strip1	37	1.81564e-05	4.74097
GO_BP	GO:0051093	negative regulation of developmental process	Adamts7,Ago1,Apbb1,Arhgef2,Atxn2,Bex1,Brca2,Cdk5,Cdk6,Cdkn1b,Cit,Csrp3,Ctsz,Dleu2,Dmtn,Dpf2,Fzd7,Igf1,Lef1,Meox2,Nlgn3,Nmrk2,Pf4,Prkaca,Prmt5,Prtg,Rap1gap,Rarg,Sav1,Sdhaf2,Six4,Tbx21,Tgfbr2,Usf3,Xylt1,Zbtb7b	36	2.54094e-05	4.59501
GO_BP	GO:0033554	cellular response to stress	Actr2,Aldh3b1,Apbb1,Atr,Bad,Bex1,Brca2,Cd34,Cdk6,Chordc1,Cpeb2,Cpeb4,Dap,Dusp22,Ercc2,Ern1,Faap20,Fzd5,Gap43,Grik2,Ikbke,Map2k4,Mmp2,Mrnip,Mtmr3,Ncoa7,Nek1,Npas2,Ogg1,Pcgf2,Pdgfra,Pik3c2b,Plk3,Poli,Polk,Polq,Prkaca,Psmd10,Ptgs2,Rbbp8,Rpa3,Rpain,Samhd1,Sbk2,Sh3rf3,Tfpt,Trim13,Trp53bp1,Ubxn8,Xylt1,Zbtb7b	51	2.76729e-05	4.55794
GO_BP	GO:0030036	actin cytoskeleton organization	Actr2,Arhgap18,Arhgef2,Arrb1,Cd47,Cdc42ep1,Cdk5,Cit,Csrp3,Cttnbp2,Dmtn,Enah,Kank2,Kank4,Marcks,Mtpn,Pdgfra,Pdlim3,Samd14,Scin,Shank1,Shroom2,Six4,Strip1,Synpo2l,Tmod1	26	2.78271e-05	4.55553
GO_BP	GO:0030029	actin filament-based process	Actr2,Apbb1,Arhgap18,Arhgef2,Arrb1,Cd47,Cdc42ep1,Cdk5,Cit,Csrp3,Cttnbp2,Dmtn,Enah,Kank2,Kank4,Kcnj2,Marcks,Mtpn,Pdgfra,Pdlim3,Samd14,Scin,Shank1,Shroom2,Six4,Strip1,Synpo2l,Tmod1	28	2.95736e-05	4.5291
GO_BP	GO:0007416	synapse assembly	Cdk5,Efnb1,Flrt3,Fzd5,Gap43,Lrrc4,Lrrc4b,Lrrn1,Nlgn3,Shank1,Six4,Slitrk3	12	3.73296e-05	4.42795
GO_BP	GO:0000904	cell morphogenesis involved in differentiation	Actr2,Adam10,Apbb1,Camk2a,Cdk5,Chodl,Cit,Creb1,Dlg4,Dmtn,Efnb1,Enah,Flrt3,Fzd7,Gap43,Has2,Heg1,Ist1,Kidins220,Lef1,Nlgn3,Plxnb3,Prtg,Rab10,Rabl2,Rilpl2,Shank1,Slitrk3,St6gal1	29	4.30512e-05	4.36601
GO_BP	GO:0097435	supramolecular fiber organization	Actr2,Arhgap18,Arhgef2,Arrb1,Cd47,Cdc42ep1,Cdkn1b,Cit,Csrp3,Dmtn,Enah,Eppk1,Kank2,Kank4,Marcks,Mtpn,Pdgfra,Pdlim3,Plk3,Samd14,Scin,Shank1,Shroom2,Six4,Synpo2l,Tmod1	26	4.36611e-05	4.3599
GO_BP	GO:0006796	phosphate-containing compound metabolic process	Abhd12,Acly,Adam10,Akap1,Arhgef2,Arrb1,Atic,Atr,Bad,Camk2a,Ccnt1,Cdk14,Cdk5,Cdk6,Cdkn1b,Cept1,Chordc1,Cit,Creb1,Ctnnd1,Dlg4,Dmtn,Dusp22,Dusp6,Ehd4,Ern1,Fzd5,Fzd7,Gnai2,Gnpda1,Grik2,Grk4,Heg1,Hunk,Igf1,Ikbke,Ilf3,Kat2b,Ksr1,Lpcat3,Madd,Map2k4,Mob1b,Mrnip,Mtmr3,Nadsyn1,Nek1,Nmrk2,Npnt,Pank3,Pdgfra,Pdik1l,Pigc,Pigt,Pik3c2b,Plk3,Ppip5k2,Ppp1r27,Ppp1r3b,Prkaca,Prkag3,Prmt5,Psmd10,Ptgs2,Ptpn14,Ptpra,Sa…	74	4.70376e-05	4.32755
GO_BP	GO:0006355	regulation of transcription, DNA-templated	Actr2,Afap1l2,Ago1,Apbb1,Arhgef2,Arid3b,Arrb1,Bcl9l,Brca2,Camk2a,Cavin2,Ccnt1,Cdk5,Cdk6,Cdkn1b,Cnot3,Creb1,Csrp3,Dap,Ddx17,Dpf2,Dusp22,Ercc2,Foxd3,Fzd5,Fzd7,Glmp,Hist1h1b,Igf1,Ilf3,Kank2,Kat2b,Lcorl,Lef1,Med18,Meox2,Mlf1,Mtpn,Ncoa7,Nfkb2,Npas2,Npnt,Ogg1,Pcgf2,Perm1,Pf4,Phf21a,Plk3,Prmt5,Psmd10,Rarg,Rsf1,Sav1,Senp1,Six4,Six5,Smarcc2,Tbx21,Tet1,Trerf1,Trim13,Trip4,Trp53bp1,Uba3,Ube2l3,Xpo1,Zbtb7b,Z…	71	4.91974e-05	4.30806
GO_BP	GO:1903506	regulation of nucleic acid-templated transcription	Actr2,Afap1l2,Ago1,Apbb1,Arhgef2,Arid3b,Arrb1,Bcl9l,Brca2,Camk2a,Cavin2,Ccnt1,Cdk5,Cdk6,Cdkn1b,Cnot3,Creb1,Csrp3,Dap,Ddx17,Dpf2,Dusp22,Ercc2,Foxd3,Fzd5,Fzd7,Glmp,Hist1h1b,Igf1,Ilf3,Kank2,Kat2b,Lcorl,Lef1,Med18,Meox2,Mlf1,Mtpn,Ncoa7,Nfkb2,Npas2,Npnt,Ogg1,Pcgf2,Perm1,Pf4,Phf21a,Plk3,Prmt5,Psmd10,Rarg,Rsf1,Sav1,Senp1,Six4,Six5,Smarcc2,Tbx21,Tet1,Trerf1,Trim13,Trip4,Trp53bp1,Uba3,Ube2l3,Xpo1,Zbtb7b,Z…	71	5.33039e-05	4.27324
GO_BP	GO:0051960	regulation of nervous system development	Actr2,Adam10,Apbb1,Arhgef2,Bex1,Camk2a,Cdk5,Chodl,Cit,Creb1,Ctsz,Dleu2,Dlg4,Flrt3,Gap43,Igf1,Ist1,Kat2b,Kidins220,Lgi4,Lrrc4b,Lrrn1,Myo9a,Nlgn3,Plxnb3,Prkaca,Prmt5,Prtg,Ptpra,Rap1gap,Rarg,Shank1,Six4,Slitrk3,Xylt1	35	5.72478e-05	4.24224
GO_BP	GO:2001141	regulation of RNA biosynthetic process	Actr2,Afap1l2,Ago1,Apbb1,Arhgef2,Arid3b,Arrb1,Bcl9l,Brca2,Camk2a,Cavin2,Ccnt1,Cdk5,Cdk6,Cdkn1b,Cnot3,Creb1,Csrp3,Dap,Ddx17,Dpf2,Dusp22,Ercc2,Foxd3,Fzd5,Fzd7,Glmp,Hist1h1b,Igf1,Ilf3,Kank2,Kat2b,Lcorl,Lef1,Med18,Meox2,Mlf1,Mtpn,Ncoa7,Nfkb2,Npas2,Npnt,Ogg1,Pcgf2,Perm1,Pf4,Phf21a,Plk3,Prmt5,Psmd10,Rarg,Rsf1,Sav1,Senp1,Six4,Six5,Smarcc2,Tbx21,Tet1,Trerf1,Trim13,Trip4,Trp53bp1,Uba3,Ube2l3,Xpo1,Zbtb7b,Z…	71	5.90493e-05	4.22879
GO_BP	GO:0051301	cell division	Actr2,Arhgef2,Brca2,Ccnt1,Cdk14,Cdk5,Cdk6,Cit,Ercc2,Fgf5,Fzd7,Gnai2,Haus7,Ist1,Lef1,Mplkip,Nek1,Plk3,Rab10,Rbbp8,Sept6,Stag1,Ube2c	23	5.91422e-05	4.2281
GO_BP	GO:0006793	phosphorus metabolic process	Abhd12,Acly,Adam10,Akap1,Arhgef2,Arrb1,Atic,Atr,Bad,Camk2a,Ccnt1,Cdk14,Cdk5,Cdk6,Cdkn1b,Cept1,Chordc1,Cit,Creb1,Ctnnd1,Dlg4,Dmtn,Dusp22,Dusp6,Ehd4,Ern1,Fzd5,Fzd7,Gnai2,Gnpda1,Grik2,Grk4,Heg1,Hunk,Igf1,Ikbke,Ilf3,Kat2b,Ksr1,Lpcat3,Madd,Map2k4,Mob1b,Mrnip,Mtmr3,Nadsyn1,Nek1,Nmrk2,Npnt,Pank3,Pdgfra,Pdik1l,Pigc,Pigt,Pik3c2b,Plk3,Ppip5k2,Ppp1r27,Ppp1r3b,Prkaca,Prkag3,Prmt5,Psmd10,Ptgs2,Ptpn14,Ptpra,Sa…	74	6.00858e-05	4.22123
GO_BP	GO:0006468	protein phosphorylation	Adam10,Arhgef2,Arrb1,Atr,Camk2a,Ccnt1,Cdk14,Cdk5,Cdk6,Cdkn1b,Chordc1,Cit,Creb1,Ctnnd1,Dlg4,Dmtn,Dusp22,Dusp6,Ehd4,Ern1,Fzd5,Gnai2,Grik2,Grk4,Heg1,Hunk,Igf1,Ikbke,Ilf3,Kat2b,Ksr1,Madd,Map2k4,Mob1b,Mrnip,Nek1,Npnt,Pdgfra,Pdik1l,Plk3,Prkaca,Prkag3,Prmt5,Psmd10,Ptgs2,Ptpra,Sbk2,Sh3rf3,Sla,Tgfbr2,Tyk2	51	6.78398e-05	4.16852
GO_BP	GO:0110053	regulation of actin filament organization	Actr2,Arhgap18,Cd47,Cdc42ep1,Cit,Dmtn,Kank2,Kank4,Mtpn,Scin,Shank1,Shroom2,Synpo2l,Tmod1	14	6.99469e-05	4.15523
GO_BP	GO:0022008	neurogenesis	Actr2,Adam10,Aldh1a2,Apbb1,Arhgef2,Atxn2,Bex1,Camk2a,Cdk5,Cdk6,Chodl,Cit,Creb1,Ctsz,Dleu2,Dlg4,Efnb1,Enah,Ercc2,Fgf5,Flrt3,Gap43,Igf1,Ist1,Kat2b,Kidins220,Lef1,Lgi4,Mmp2,Mxra8,Myo9a,Ncdn,Ncstn,Nlgn3,Pigt,Plxnb3,Prmt5,Prtg,Psd,Ptpra,Rab10,Rabl2,Rap1gap,Samd14,Sclt1,Shank1,Six4,Slitrk3,Smarcc2,Xylt1	50	7.05452e-05	4.15153
GO_BP	GO:0006351	transcription, DNA-templated	Actr2,Afap1l2,Ago1,Apbb1,Arhgef2,Arid3b,Arrb1,Bcl9l,Brca2,Camk2a,Cavin2,Ccnt1,Cdk5,Cdk6,Cdkn1b,Cnot3,Creb1,Csrp3,Dap,Ddx17,Dpf2,Dusp22,Ercc2,Foxd3,Fzd5,Fzd7,Glmp,Hist1h1b,Igf1,Ilf3,Kank2,Kat2b,Lcorl,Lef1,Med18,Meox2,Mlf1,Mtpn,Ncoa7,Nfkb2,Nmi,Npas2,Npnt,Ogg1,Pcgf2,Perm1,Pf4,Phf21a,Plk3,Prmt5,Psmd10,Rarg,Rsf1,Sav1,Senp1,Six4,Six5,Smarcc2,Tbx21,Tet1,Trerf1,Trim13,Trip4,Trp53bp1,Uba3,Ube2l3,Xpo1,Zbtb…	72	7.79473e-05	4.1082
GO_BP	GO:0097659	nucleic acid-templated transcription	Actr2,Afap1l2,Ago1,Apbb1,Arhgef2,Arid3b,Arrb1,Bcl9l,Brca2,Camk2a,Cavin2,Ccnt1,Cdk5,Cdk6,Cdkn1b,Cnot3,Creb1,Csrp3,Dap,Ddx17,Dpf2,Dusp22,Ercc2,Foxd3,Fzd5,Fzd7,Glmp,Hist1h1b,Igf1,Ilf3,Kank2,Kat2b,Lcorl,Lef1,Med18,Meox2,Mlf1,Mtpn,Ncoa7,Nfkb2,Nmi,Npas2,Npnt,Ogg1,Pcgf2,Perm1,Pf4,Phf21a,Plk3,Prmt5,Psmd10,Rarg,Rsf1,Sav1,Senp1,Six4,Six5,Smarcc2,Tbx21,Tet1,Trerf1,Trim13,Trip4,Trp53bp1,Uba3,Ube2l3,Xpo1,Zbtb…	72	8.41626e-05	4.07488
GO_BP	GO:0010557	positive regulation of macromolecule biosynthetic process	Actr2,Afap1l2,Ago1,Apbb1,Arhgef2,Arid3b,Arrb1,Atr,Bcl9l,Brca2,Cavin2,Ccnt1,Creb1,Csrp3,Ddx17,Dpf2,Ercc2,Foxd3,Fzd5,Fzd7,Glmp,Has2,Hist1h1b,Igf1,Ilf3,Kat2b,Lef1,Map2k4,Meox2,Mtpn,Ncoa7,Ncstn,Nfkb2,Npas2,Npnt,Pf4,Rarg,Rsf1,Senp1,Six4,Six5,Smarcc2,Stn1,Tbx21,Tet1,Trerf1,Trip4,Trp53bp1,Zbtb7b,Zfp462	50	8.6988e-05	4.06054
GO_BP	GO:0042127	regulation of cell proliferation	Adam10,Aldh1a2,Arrb1,Bad,Bex1,Brca2,Cd248,Cd47,Cdk6,Cdkn1b,Creb1,Ctsz,Dusp22,Efnb1,Eppk1,Ern1,Fgf5,Fzd5,Fzd7,Gnai2,Has2,Igf1,Kank2,Kat2b,Ksr1,Lef1,Mmp2,Pdgfra,Pf4,Plxnb3,Prkaca,Ptgs2,Ptpn14,Rap1gap,Rarg,Rian,Rpa3,Sav1,Scin,Six4,Six5,Sla,St6gal1,Tet1,Tgfbr2,Vstm2a,Zbtb7b	47	9.06325e-05	4.04272
GO_BP	GO:0032774	RNA biosynthetic process	Actr2,Afap1l2,Ago1,Apbb1,Arhgef2,Arid3b,Arrb1,Bcl9l,Brca2,Camk2a,Cavin2,Ccnt1,Cdk5,Cdk6,Cdkn1b,Cnot3,Creb1,Csrp3,Dap,Ddx17,Dpf2,Dusp22,Ercc2,Foxd3,Fzd5,Fzd7,Glmp,Hist1h1b,Igf1,Ilf3,Kank2,Kat2b,Lcorl,Lef1,Med18,Meox2,Mlf1,Mtpn,Ncoa7,Nfkb2,Nmi,Npas2,Npnt,Ogg1,Pcgf2,Perm1,Pf4,Phf21a,Plk3,Prmt5,Psmd10,Rarg,Rsf1,Sav1,Senp1,Six4,Six5,Smarcc2,Tbx21,Tet1,Trerf1,Trim13,Trip4,Trp53bp1,Uba3,Ube2l3,Xpo1,Zbtb…	72	9.69316e-05	4.01353
GO_BP	GO:0033043	regulation of organelle organization	Actr2,Arhgap18,Arhgef2,Arrb1,Atr,Atxn2,Bad,Capn6,Cd47,Cdc42ep1,Cdkn1b,Chordc1,Cit,Dmtn,Gap43,Hist1h1b,Igf1,Kank2,Kank4,Kat2b,Lrrc4b,Mki67,Msn,Mtmr3,Mtpn,Parl,Psmd10,Scin,Shank1,Shroom2,Stag1,Stn1,Synpo2l,Tet1,Tmod1,Ube2c,Xpo1,Zbtb7b	38	0.000108358	3.96514
GO_BP	GO:0045893	positive regulation of transcription, DNA-templated	Actr2,Afap1l2,Ago1,Apbb1,Arhgef2,Arid3b,Arrb1,Bcl9l,Brca2,Cavin2,Ccnt1,Creb1,Csrp3,Ddx17,Dpf2,Ercc2,Foxd3,Fzd5,Fzd7,Glmp,Hist1h1b,Igf1,Ilf3,Kat2b,Lef1,Meox2,Ncoa7,Nfkb2,Npas2,Npnt,Pf4,Rarg,Rsf1,Senp1,Six4,Six5,Smarcc2,Tbx21,Tet1,Trerf1,Trip4,Trp53bp1,Zbtb7b,Zfp462	44	0.000125823	3.90024
GO_BP	GO:1903508	positive regulation of nucleic acid-templated transcription	Actr2,Afap1l2,Ago1,Apbb1,Arhgef2,Arid3b,Arrb1,Bcl9l,Brca2,Cavin2,Ccnt1,Creb1,Csrp3,Ddx17,Dpf2,Ercc2,Foxd3,Fzd5,Fzd7,Glmp,Hist1h1b,Igf1,Ilf3,Kat2b,Lef1,Meox2,Ncoa7,Nfkb2,Npas2,Npnt,Pf4,Rarg,Rsf1,Senp1,Six4,Six5,Smarcc2,Tbx21,Tet1,Trerf1,Trip4,Trp53bp1,Zbtb7b,Zfp462	44	0.000131467	3.88118
GO_BP	GO:1902680	positive regulation of RNA biosynthetic process	Actr2,Afap1l2,Ago1,Apbb1,Arhgef2,Arid3b,Arrb1,Bcl9l,Brca2,Cavin2,Ccnt1,Creb1,Csrp3,Ddx17,Dpf2,Ercc2,Foxd3,Fzd5,Fzd7,Glmp,Hist1h1b,Igf1,Ilf3,Kat2b,Lef1,Meox2,Ncoa7,Nfkb2,Npas2,Npnt,Pf4,Rarg,Rsf1,Senp1,Six4,Six5,Smarcc2,Tbx21,Tet1,Trerf1,Trip4,Trp53bp1,Zbtb7b,Zfp462	44	0.000133398	3.87485
GO_BP	GO:0051254	positive regulation of RNA metabolic process	Actr2,Afap1l2,Ago1,Apbb1,Arhgef2,Arid3b,Arrb1,Bcl9l,Brca2,Cavin2,Ccnt1,Creb1,Csrp3,Ddx17,Dpf2,Ercc2,Ern1,Foxd3,Fzd5,Fzd7,Glmp,Hist1h1b,Igf1,Ilf3,Kat2b,Lef1,Meox2,Ncoa7,Nfkb2,Npas2,Npnt,Pf4,Rarg,Rsf1,Senp1,Six4,Six5,Smarcc2,Tbx21,Tet1,Tra2a,Trerf1,Trip4,Trp53bp1,Zbtb7b,Zfp462	46	0.000135962	3.86658
GO_BP	GO:0008219	cell death	Adam10,Aldh1a2,Apbb1,Arrb1,Bad,Brca2,Camk2a,Cd248,Cd34,Cdk5,Cdkn1b,Cit,Cpeb4,Creb1,Ctsz,Dap,Dpf2,Dusp6,Ercc2,Ern1,Fzd5,Gnai2,Grik2,Gzmb,Igf1,Ikbke,Kank2,Lef1,Madd,Map2k4,Mmp2,Naa35,Ncoa7,Ncstn,Npas2,Ogg1,Parl,Pcgf2,Pf4,Pgam5,Pigt,Plk3,Psmd10,Ptgs2,Qars,Rarg,Sav1,Scin,Senp1,Six4,St6gal1,Tfpt,Tgfbr2,Tmem219,Trim13	55	0.000137566	3.86149
GO_BP	GO:0045935	positive regulation of nucleobase-containing compound metabolic process	Actr2,Afap1l2,Ago1,Apbb1,Arhgef2,Arid3b,Arrb1,Atr,Bcl9l,Brca2,Cavin2,Ccnt1,Creb1,Csrp3,Ddx17,Dpf2,Ercc2,Ern1,Foxd3,Fzd5,Fzd7,Glmp,Hist1h1b,Igf1,Ilf3,Kat2b,Lef1,Map2k4,Meox2,Mrnip,Ncoa7,Nfkb2,Npas2,Npnt,Pf4,Rarg,Rsf1,Senp1,Six4,Six5,Smarcc2,Stn1,Tbx21,Tet1,Tra2a,Trerf1,Trip4,Trp53bp1,Zbtb7b,Zfp462	50	0.000137969	3.86022
GO_BP	GO:0060429	epithelium development	Aldh1a2,Bad,Brca2,Cdk6,Cdkn1b,Cldn1,Creb1,Ctnnd1,Ctsz,Enah,Eppk1,Ercc2,Flrt3,Fzd5,Fzd7,Heg1,Igf1,Kank2,Lef1,Meox2,Mmp2,Msn,Myo9a,Npnt,Pdgfra,Prkaca,Ptch2,Ptgs2,Rarg,Rilpl2,Rpgrip1l,Sav1,Six4,Tgfbr2,Tmod1,Zfp568	36	0.000145047	3.83849
GO_BP	GO:0016310	phosphorylation	Adam10,Arhgef2,Arrb1,Atr,Bad,Camk2a,Ccnt1,Cdk14,Cdk5,Cdk6,Cdkn1b,Chordc1,Cit,Creb1,Ctnnd1,Dlg4,Dmtn,Dusp22,Dusp6,Ehd4,Ern1,Fzd5,Fzd7,Gnai2,Grik2,Grk4,Heg1,Hunk,Igf1,Ikbke,Ilf3,Kat2b,Ksr1,Madd,Map2k4,Mob1b,Mrnip,Nek1,Nmrk2,Npnt,Pank3,Pdgfra,Pdik1l,Pik3c2b,Plk3,Prkaca,Prkag3,Prmt5,Psmd10,Ptgs2,Ptpra,Sbk2,Sdhaf2,Sh3rf3,Sla,Tgfbr2,Tyk2	57	0.00014634	3.83464
GO_BP	GO:1902903	regulation of supramolecular fiber organization	Actr2,Arhgap18,Arhgef2,Cd47,Cdc42ep1,Cdkn1b,Cit,Dmtn,Kank2,Kank4,Mtpn,Scin,Shank1,Shroom2,Synpo2l,Tmod1	16	0.000165213	3.78196
GO_BP	GO:0018193	peptidyl-amino acid modification	Apbb1,Arhgef2,Arrb1,Atr,Brca2,Camk2a,Cdk5,Cit,Ctnnd1,Dlg4,Dmtn,Dusp22,Ehd4,Ern1,Igf1,Ikbke,Kat2b,Kmt5c,Lef1,Magt1,Naa35,Ncoa7,Pcgf2,Pdgfra,Ppib,Prkaca,Prmt5,Ptgs2,Rab3d,Rpn1,Senp1,Sla,St6gal1,Tgfbr2,Zdhhc7	35	0.000169013	3.77208
GO_BP	GO:0051726	regulation of cell cycle	Afap1l2,Apbb1,Atr,Bad,Brca2,Cdk5,Cdk6,Cdkn1b,Chordc1,Cit,Ercc2,Ern1,Igf1,Kank2,Kat2b,Lef1,Madd,Mki67,Mlf1,Mrnip,Nek1,Plk3,Prkaca,Psmd10,Ptgs2,Rpa3,Stag1,Trp53bp1,Uba3,Ube2c,Xpo1	31	0.000171187	3.76653
GO_BP	GO:0051493	regulation of cytoskeleton organization	Actr2,Arhgap18,Arhgef2,Capn6,Cd47,Cdc42ep1,Cdkn1b,Chordc1,Cit,Dmtn,Kank2,Kank4,Kat2b,Mtpn,Scin,Shank1,Shroom2,Stag1,Synpo2l,Tmod1,Xpo1	21	0.000171428	3.76592
GO_BP	GO:0071495	cellular response to endogenous stimulus	Adamts7,Arhgef2,Bcl9l,Camk2a,Cdk5,Cpeb2,Cpeb4,Creb1,Csrp3,Ddx17,Dmtn,Dusp22,Fgf5,Flrt3,Frs3,Gnai2,Has2,Igf1,Kank2,Kat2b,Kidins220,Lef1,Mmp2,Msn,Npnt,Pdgfra,Prkaca,Ptpra,Rab10,Rap1gap,Rarg,Soga1,Tgfbr2,Trip4,Ube2l3,Vstm2a,Zbtb7b	37	0.000175426	3.75591
GO_BP	GO:0006310	DNA recombination	Actr2,Brca2,Ercc2,Hist1h1b,Lef1,Mrnip,Polq,Rbbp8,Rpa3,Rpain,Samhd1,Tbx21,Tfpt,Trp53bp1	14	0.000180879	3.74261
GO_BP	GO:0080135	regulation of cellular response to stress	Actr2,Apbb1,Atr,Bad,Cd34,Cdk6,Chordc1,Dusp22,Ern1,Fzd5,Grik2,Map2k4,Mrnip,Ncoa7,Nek1,Npas2,Ogg1,Polq,Psmd10,Ptgs2,Sh3rf3,Trp53bp1,Xylt1,Zbtb7b	24	0.000199626	3.69978
GO_BP	GO:0051494	negative regulation of cytoskeleton organization	Arhgef2,Dmtn,Kank2,Kank4,Kat2b,Mtpn,Scin,Shank1,Shroom2,Tmod1	10	0.00020403	3.69031
GO_BP	GO:0006289	nucleotide-excision repair	Brca2,Ercc2,Ogg1,Polk,Rbbp8,Rpa3	6	0.000224818	3.64817
GO_BP	GO:0012501	programmed cell death	Adam10,Aldh1a2,Apbb1,Arrb1,Bad,Brca2,Camk2a,Cd248,Cdk5,Cdkn1b,Cit,Cpeb4,Creb1,Ctsz,Dap,Dpf2,Dusp6,Ercc2,Ern1,Fzd5,Gnai2,Grik2,Gzmb,Igf1,Ikbke,Kank2,Lef1,Madd,Map2k4,Mmp2,Naa35,Ncstn,Ogg1,Parl,Pcgf2,Pf4,Pgam5,Pigt,Plk3,Psmd10,Ptgs2,Qars,Rarg,Sav1,Scin,Senp1,Six4,St6gal1,Tfpt,Tgfbr2,Tmem219	51	0.000226089	3.64572
GO_BP	GO:0048699	generation of neurons	Actr2,Adam10,Aldh1a2,Apbb1,Arhgef2,Atxn2,Bex1,Camk2a,Cdk5,Chodl,Cit,Creb1,Ctsz,Dleu2,Dlg4,Efnb1,Enah,Ercc2,Flrt3,Gap43,Igf1,Ist1,Kat2b,Kidins220,Lef1,Lgi4,Mmp2,Myo9a,Ncdn,Nlgn3,Pigt,Plxnb3,Prmt5,Prtg,Psd,Ptpra,Rab10,Rabl2,Rap1gap,Samd14,Sclt1,Shank1,Six4,Slitrk3,Smarcc2,Xylt1	46	0.00023877	3.62202
GO_BP	GO:0006915	apoptotic process	Adam10,Aldh1a2,Apbb1,Arrb1,Bad,Brca2,Camk2a,Cd248,Cdk5,Cdkn1b,Cit,Cpeb4,Creb1,Ctsz,Dap,Dpf2,Dusp6,Ercc2,Ern1,Fzd5,Gnai2,Grik2,Gzmb,Igf1,Ikbke,Kank2,Lef1,Madd,Map2k4,Mmp2,Naa35,Ncstn,Ogg1,Parl,Pcgf2,Pf4,Pigt,Plk3,Psmd10,Ptgs2,Qars,Rarg,Sav1,Scin,Senp1,Six4,St6gal1,Tfpt,Tgfbr2,Tmem219	50	0.000250132	3.60183
GO_BP	GO:0045596	negative regulation of cell differentiation	Adamts7,Apbb1,Arhgef2,Bex1,Cdk5,Cdk6,Cit,Csrp3,Ctsz,Dleu2,Dmtn,Dpf2,Fzd7,Igf1,Nlgn3,Nmrk2,Pf4,Prmt5,Prtg,Rap1gap,Rarg,Sdhaf2,Six4,Tbx21,Usf3,Xylt1,Zbtb7b	27	0.000251766	3.599
GO_BP	GO:0010628	positive regulation of gene expression	Actr2,Afap1l2,Ago1,Aldh1a2,Apbb1,Arhgef2,Arid3b,Arrb1,Bcl9l,Brca2,Cavin2,Ccnt1,Cdk6,Creb1,Csrp3,Ctnnd1,Ddx17,Dpf2,Ercc2,Ern1,Foxd3,Fzd5,Fzd7,Glmp,Hist1h1b,Igf1,Ilf3,Kat2b,Lef1,Meox2,Msn,Ncoa7,Nfkb2,Npas2,Npnt,Pf4,Rarg,Rsf1,Sec16b,Senp1,Six4,Six5,Smarcc2,Tbx21,Tet1,Tra2a,Trerf1,Trip4,Trp53bp1,Vstm2a,Zbtb7b,Zfp462	52	0.00026145	3.58261
GO_BP	GO:0007010	cytoskeleton organization	Actr2,Arhgap18,Arhgef2,Arrb1,Brca2,Capn6,Cd47,Cdc42ep1,Cdk5,Cdkn1b,Chordc1,Cit,Csrp3,Cttnbp2,Dmtn,Enah,Eppk1,Haus7,Kank2,Kank4,Kat2b,Marcks,Mtpn,Ninl,Pacsin3,Pdgfra,Pdlim3,Plk3,Samd14,Scin,Shank1,Shroom2,Six4,Stag1,Strip1,Synpo2l,Tmod1,Xpo1	38	0.00027113	3.56682
GO_BP	GO:0033036	macromolecule localization	Aagab,Abat,Abca8a,Abca8b,Adam10,Akap1,Apbb1,Arl4c,Arrb1,Atr,Bad,Brca2,Camk2a,Cd34,Cdk5,Chml,Csrp3,Dlg4,Dmtn,Ehbp1,Fzd5,Grik2,Heatr5a,Heg1,Igf1,Ikbke,Ist1,Lcp2,Lmf1,Lrrc4,Madd,Mest,Mrnip,Msn,Nlgn3,Npnt,Parl,Pde1c,Pex26,Plk3,Pmm2,Prkaca,Psmd10,Ptgs2,Ptpn14,Rab10,Rab3d,Rabl2,Rilpl2,Rpain,Scin,Sec16b,Sec31b,Selenom,Shank1,Shroom2,Six4,Slc10a1,Snap23,Snx7,Tap2,Tgfbr2,Tomm5,Tspan14,Vps37b,Vstm2a,Wls,Xp…	70	0.000279454	3.55369
GO_BP	GO:0051094	positive regulation of developmental process	Actr2,Apbb1,Arhgef2,Bad,Bcl9l,Bex1,Cd34,Chodl,Creb1,Csrp3,Dlg4,Dmtn,Flrt3,Has2,Igf1,Ist1,Kat2b,Kidins220,Lef1,Lrrc4b,Lrrn1,Nlgn3,Npnt,Pdgfra,Pf4,Plxnb3,Ppib,Prmt5,Ptch2,Ptgs2,Ptpra,Sav1,Scin,Shank1,Six4,Slitrk3,Tbx21,Tgfbr2,Tox,Trp53bp1,Vstm2a,Zbtb7b,Zfp322a	43	0.000296421	3.52809
GO_BP	GO:0009891	positive regulation of biosynthetic process	Actr2,Afap1l2,Ago1,Apbb1,Arhgef2,Arid3b,Arrb1,Atr,Bcl9l,Brca2,Cavin2,Ccnt1,Creb1,Csrp3,Ddx17,Dpf2,Ercc2,Foxd3,Fzd5,Fzd7,Glmp,Has2,Hist1h1b,Igf1,Ilf3,Kat2b,Lef1,Map2k4,Meox2,Mtpn,Ncoa7,Ncstn,Nfkb2,Npas2,Npnt,Pf4,Ptgs2,Rarg,Rsf1,Senp1,Six4,Six5,Smarcc2,Stn1,Tbx21,Tet1,Trerf1,Trip4,Trp53bp1,Zbtb7b,Zfp462	51	0.00030047	3.5222
GO_BP	GO:0031328	positive regulation of cellular biosynthetic process	Actr2,Afap1l2,Ago1,Apbb1,Arhgef2,Arid3b,Arrb1,Atr,Bcl9l,Brca2,Cavin2,Ccnt1,Creb1,Csrp3,Ddx17,Dpf2,Ercc2,Foxd3,Fzd5,Fzd7,Glmp,Has2,Hist1h1b,Igf1,Ilf3,Kat2b,Lef1,Map2k4,Meox2,Ncoa7,Ncstn,Nfkb2,Npas2,Npnt,Pf4,Ptgs2,Rarg,Rsf1,Senp1,Six4,Six5,Smarcc2,Stn1,Tbx21,Tet1,Trerf1,Trip4,Trp53bp1,Zbtb7b,Zfp462	50	0.000336844	3.47257
GO_BP	GO:0031324	negative regulation of cellular metabolic process	Ago1,Akap1,Apbb1,Arrb1,Atr,Atxn2,Brca2,Caml,Ccnt1,Cd34,Cdk5,Cdk6,Cdkn1b,Chordc1,Cnot3,Cpeb2,Cpeb4,Creb1,Ctsz,Dap,Dlg4,Dmtn,Dpf2,Dusp22,Dusp6,Foxd3,Gnai2,Heg1,Hist1h1b,Igf1,Ilf3,Kank2,Kat2b,Lef1,Ncoa7,Nmi,Ogg1,Pcgf2,Phf21a,Plk3,Polq,Ppp1r27,Prmt5,Psmd10,Ptgs2,Rarg,Rsf1,Senp1,Serpinb8,Six4,Six5,Smarcc2,Soga1,Stn1,Tbx21,Tet1,Trp53bp1,Uba3,Xpo1,Zbtb7b,Zfp568	61	0.000338165	3.47087
GO_BP	GO:0050808	synapse organization	Actr2,Adam10,Apbb1,Arhgap22,Cdk5,Cttnbp2,Dlg4,Efnb1,Flrt3,Fzd5,Gap43,Lrrc4,Lrrc4b,Lrrn1,Nlgn3,Shank1,Six4,Slitrk3	18	0.000373009	3.42828
GO_BP	GO:0009888	tissue development	Adamts7,Aldh1a2,Bad,Bcl9l,Brca2,Cdk5,Cdk6,Cdkn1b,Cldn1,Creb1,Csrp3,Ctnnd1,Ctsz,Ddx17,Efnb1,Enah,Eppk1,Ercc2,Flrt3,Fzd5,Fzd7,Gap43,Has2,Heg1,Igf1,Kank2,Lef1,Map2k4,Meox2,Mmp2,Msn,Myo9a,Npnt,Pdgfra,Prkaca,Ptch2,Ptgs2,Rarg,Rilpl2,Rpgrip1l,Sav1,Sdhaf2,Selenom,Six4,Tgfbr2,Tmeff1,Tmod1,Tox,Usf3,Wls,Zfp568	51	0.000373386	3.42784
GO_BP	GO:0008154	actin polymerization or depolymerization	Actr2,Arhgap18,Cdc42ep1,Cit,Dmtn,Enah,Kank4,Mtpn,Scin,Shroom2,Tmod1	11	0.000419718	3.37704
GO_BP	GO:0120036	plasma membrane bounded cell projection organization	Actr2,Adam10,Apbb1,Atxn2,Bex1,Camk2a,Ccdc28b,Cdc42ep1,Cdk5,Chodl,Cit,Creb1,Ctsz,Dleu2,Dlg4,Dmtn,Efnb1,Enah,Flrt3,Gap43,Ist1,Kat2b,Kidins220,Mmp2,Myo9a,Ncdn,Nek1,Nlgn3,Plxnb3,Prtg,Psd,Rab10,Rabl2,Rap1gap,Rilpl2,Rpgrip1l,Samd14,Sclt1,Sept6,Shank1,Slitrk3,Xylt1	42	0.000432833	3.36368
GO_BP	GO:0045911	positive regulation of DNA recombination	Actr2,Ercc2,Mrnip,Tbx21,Trp53bp1	5	0.000435486	3.36103
GO_BP	GO:0045600	positive regulation of fat cell differentiation	Creb1,Igf1,Ptgs2,Sav1,Vstm2a,Zbtb7b	6	0.000439806	3.35674
GO_BP	GO:0035418	protein localization to synapse	Adam10,Camk2a,Cdk5,Dlg4,Nlgn3,Shank1,Snap23	7	0.000444862	3.35177
GO_BP	GO:0051172	negative regulation of nitrogen compound metabolic process	Ago1,Akap1,Apbb1,Arrb1,Atr,Brca2,Caml,Ccnt1,Cd34,Cdk5,Cdk6,Cdkn1b,Chordc1,Cnot3,Cpeb2,Cpeb4,Creb1,Ctsz,Dap,Dmtn,Dpf2,Dusp22,Dusp6,Foxd3,Gnai2,Heg1,Hist1h1b,Igf1,Ilf3,Kank2,Kat2b,Lef1,Ncoa7,Nmi,Ogg1,Pcgf2,Phf21a,Plk3,Polq,Prmt5,Psmd10,Ptgs2,Rarg,Rsf1,Senp1,Serpinb8,Six4,Six5,Smarcc2,Stn1,Tbx21,Tet1,Trp53bp1,Uba3,Xpo1,Zbtb7b,Zfp568	57	0.000446802	3.34988
GO_BP	GO:0045597	positive regulation of cell differentiation	Actr2,Apbb1,Arhgef2,Bad,Bcl9l,Bex1,Cd34,Chodl,Creb1,Csrp3,Dlg4,Dmtn,Has2,Igf1,Ist1,Kat2b,Kidins220,Lef1,Nlgn3,Npnt,Pf4,Plxnb3,Prmt5,Ptch2,Ptgs2,Ptpra,Sav1,Scin,Shank1,Tgfbr2,Tox,Vstm2a,Zbtb7b	33	0.000449541	3.34723
GO_BP	GO:0048589	developmental growth	Atxn2,Brca2,Cdk5,Cdkn1b,Creb1,Dusp6,Eppk1,Ercc2,Flrt3,Fzd7,Gap43,Heg1,Igf1,Ist1,Map2k4,Nek1,Nlgn3,Pdgfra,Ppib,Rarg,Sav1,Selenom,Shank1,Six4,Tgfbr2,Zfp568	26	0.00045086	3.34596
GO_BP	GO:0090336	positive regulation of brown fat cell differentiation	Ptgs2,Vstm2a,Zbtb7b	3	0.000456371	3.34068
GO_BP	GO:0080134	regulation of response to stress	Abat,Abhd12,Actr2,Apbb1,Atr,Bad,Cd34,Cd47,Cdk6,Cdkn1b,Chordc1,Dmtn,Dusp22,Eppk1,Ern1,Fzd5,Grik2,Igf1,Ikbke,Map2k4,Mmp2,Mrnip,Ncoa7,Nek1,Nmi,Npas2,Ogg1,Pdgfra,Penk,Polq,Psmd10,Ptgs2,Samhd1,Sh3rf3,Tap2,Trp53bp1,Xylt1,Zbtb7b	38	0.000460201	3.33705
GO_BP	GO:0010001	glial cell differentiation	Cdk5,Ercc2,Fgf5,Gap43,Igf1,Lef1,Lgi4,Mxra8,Ncstn,Nlgn3,Prmt5,Ptpra	12	0.000473347	3.32482
GO_BP	GO:0099084	postsynaptic specialization organization	Gap43,Lrrc4,Lrrc4b,Nlgn3,Shank1	5	0.00048949	3.31026
GO_BP	GO:0070925	organelle assembly	Actr2,Arhgef2,Atxn2,Ccdc136,Ccdc28b,Cd34,Csrp3,Gap43,Haus7,Kat2b,Lrrc4b,Msn,Mtmr3,Nek1,Nlgn3,Pdgfra,Rabl2,Rilpl2,Rpgrip1l,Sclt1,Sept6,Shank1,Six4,Stag1,Synpo2l,Tmod1	26	0.00049559	3.30488
GO_BP	GO:0007049	cell cycle	Actr2,Afap1l2,Apbb1,Arhgef2,Atr,Bad,Brca2,Camk2a,Ccnt1,Cdk14,Cdk5,Cdk6,Cdkn1b,Chordc1,Cit,Ercc2,Ern1,Gnai2,Haus7,Igf1,Ist1,Kank2,Kat2b,Lef1,Madd,Mki67,Mlf1,Mplkip,Mrnip,Nek1,Pdik1l,Plk3,Prkaca,Psmd10,Ptgs2,Rbbp8,Rpa3,Sept6,Stag1,Trp53bp1,Uba3,Ube2c,Ube2l3,Xpo1	44	0.000521632	3.28264
GO_BP	GO:0048667	cell morphogenesis involved in neuron differentiation	Actr2,Adam10,Apbb1,Camk2a,Cdk5,Chodl,Cit,Creb1,Dlg4,Efnb1,Enah,Flrt3,Gap43,Ist1,Kidins220,Nlgn3,Plxnb3,Prtg,Rab10,Rabl2,Shank1,Slitrk3	22	0.000531099	3.27482
GO_BP	GO:0007155	cell adhesion	Abat,Adam10,Bad,Cd34,Cd47,Cdk5,Cdk6,Cldn1,Ctnnd1,Dlg4,Dmtn,Dusp22,Efnb1,Fbln7,Flrt3,Fzd7,Has2,Igf1,Lef1,Lrrc4,Lrrc4b,Mmp2,Msn,Mxra8,Nlgn3,Npnt,Pcdhgb1,Pdgfra,Plxnb3,Prtg,Rap1gap,Serpinb8,Slitrk3,St6gal1,Tbx21,Tgfbr2,Zbtb7b	37	0.000532052	3.27405
GO_BP	GO:0040007	growth	Adam10,Apbb1,Atxn2,Brca2,Cdk5,Cdkn1b,Creb1,Dusp6,Eppk1,Ercc2,Flrt3,Fzd7,Gap43,Heg1,Igf1,Ist1,Lef1,Map2k4,Mtpn,Nek1,Nlgn3,Pdgfra,Ppib,Psmd10,Ptch2,Rarg,Sav1,Selenom,Selenop,Shank1,Six4,Tgfbr2,Zfp568	33	0.00053435	3.27217
GO_BP	GO:0008064	regulation of actin polymerization or depolymerization	Actr2,Arhgap18,Cdc42ep1,Cit,Dmtn,Kank4,Mtpn,Scin,Shroom2,Tmod1	10	0.000540169	3.26747
GO_BP	GO:0030835	negative regulation of actin filament depolymerization	Dmtn,Mtpn,Scin,Shroom2,Tmod1	5	0.00054838	3.26092
GO_BP	GO:0050673	epithelial cell proliferation	Aldh1a2,Bad,Brca2,Cd34,Cdk6,Cdkn1b,Eppk1,Ern1,Fzd7,Has2,Igf1,Mki67,Ncstn,Plxnb3,Rap1gap,Sav1,Six4	17	0.000565557	3.24752
GO_BP	GO:0030182	neuron differentiation	Actr2,Adam10,Aldh1a2,Apbb1,Arhgef2,Atxn2,Bex1,Camk2a,Cdk5,Chodl,Cit,Creb1,Ctsz,Dleu2,Dlg4,Efnb1,Enah,Ercc2,Flrt3,Gap43,Ist1,Kat2b,Kidins220,Lgi4,Mmp2,Myo9a,Ncdn,Nlgn3,Pigt,Plxnb3,Prtg,Psd,Rab10,Rabl2,Rap1gap,Samd14,Sclt1,Shank1,Slitrk3,Smarcc2,Xylt1	41	0.000565709	3.24741
GO_BP	GO:0006281	DNA repair	Actr2,Apbb1,Atr,Brca2,Ercc2,Faap20,Mrnip,Npas2,Ogg1,Poli,Polk,Polq,Rbbp8,Rpa3,Rpain,Samhd1,Tfpt,Trp53bp1	18	0.000578023	3.23805
GO_BP	GO:1902904	negative regulation of supramolecular fiber organization	Arhgef2,Dmtn,Kank2,Kank4,Mtpn,Scin,Shank1,Shroom2,Tmod1	9	0.000614687	3.21135
GO_BP	GO:0030832	regulation of actin filament length	Actr2,Arhgap18,Cdc42ep1,Cit,Dmtn,Kank4,Mtpn,Scin,Shroom2,Tmod1	10	0.000617134	3.20962
GO_BP	GO:0048812	neuron projection morphogenesis	Actr2,Adam10,Apbb1,Atxn2,Camk2a,Cdk5,Chodl,Cit,Creb1,Dlg4,Efnb1,Enah,Flrt3,Gap43,Ist1,Kidins220,Myo9a,Nlgn3,Plxnb3,Prtg,Rab10,Shank1,Slitrk3	23	0.000625401	3.20384
GO_BP	GO:0022610	biological adhesion	Abat,Adam10,Bad,Cd34,Cd47,Cdk5,Cdk6,Cldn1,Ctnnd1,Dlg4,Dmtn,Dusp22,Efnb1,Fbln7,Flrt3,Fzd7,Has2,Igf1,Lef1,Lrrc4,Lrrc4b,Mmp2,Msn,Mxra8,Nlgn3,Npnt,Pcdhgb1,Pdgfra,Plxnb3,Prtg,Rap1gap,Serpinb8,Slitrk3,St6gal1,Tbx21,Tgfbr2,Zbtb7b	37	0.000630866	3.20006
GO_BP	GO:0032970	regulation of actin filament-based process	Actr2,Arhgap18,Cd47,Cdc42ep1,Cit,Csrp3,Dmtn,Kank2,Kank4,Kcnj2,Mtpn,Scin,Shank1,Shroom2,Synpo2l,Tmod1	16	0.000638628	3.19475
GO_BP	GO:0045944	positive regulation of transcription by RNA polymerase II	Actr2,Ago1,Apbb1,Arhgef2,Arid3b,Arrb1,Bcl9l,Cavin2,Ccnt1,Creb1,Csrp3,Ddx17,Dpf2,Ercc2,Foxd3,Fzd5,Glmp,Igf1,Kat2b,Lef1,Meox2,Ncoa7,Nfkb2,Npas2,Npnt,Pf4,Rarg,Rsf1,Senp1,Six4,Six5,Tet1,Trp53bp1,Zbtb7b,Zfp462	35	0.000641618	3.19272
GO_BP	GO:0043933	protein-containing complex subunit organization	2810006K23Rik,Actr2,Ago1,Aldh1a2,Arhgap18,Arhgef2,Atr,Atxn2,Bad,Cdc42ep1,Cdkn1b,Cldn1,Coa5,Creb1,Dlg4,Dmtn,Dnajc28,Ehd4,Hist1h1b,Ikbke,Kank4,Kcna2,Kcnc3,Kcnj2,Kctd9,Marcks,Msn,Mtpn,Ndufaf3,Pf4,Polq,Prmt5,Prtg,Psmd10,Rsf1,Samhd1,Scin,Sdhaf2,Sec16b,Sec31b,Sh3gl1,Shank1,Shroom2,Smarcc2,Snap23,Tap2,Tecpr1,Tmod1,Trp53bp1,Ube2c	50	0.000645545	3.19007
GO_BP	GO:0048666	neuron development	Actr2,Adam10,Apbb1,Atxn2,Bex1,Camk2a,Cdk5,Chodl,Cit,Creb1,Ctsz,Dleu2,Dlg4,Efnb1,Enah,Flrt3,Gap43,Ist1,Kat2b,Kidins220,Lgi4,Mmp2,Myo9a,Ncdn,Nlgn3,Plxnb3,Prtg,Psd,Rab10,Rabl2,Samd14,Sclt1,Shank1,Slitrk3,Xylt1	35	0.000680068	3.16745
GO_BP	GO:0031175	neuron projection development	Actr2,Adam10,Apbb1,Atxn2,Bex1,Camk2a,Cdk5,Chodl,Cit,Creb1,Ctsz,Dleu2,Dlg4,Efnb1,Enah,Flrt3,Gap43,Ist1,Kat2b,Kidins220,Mmp2,Myo9a,Ncdn,Nlgn3,Plxnb3,Prtg,Psd,Rab10,Samd14,Shank1,Slitrk3,Xylt1	32	0.000685258	3.16415
GO_BP	GO:0009314	response to radiation	Apbb1,Arrb1,Atr,Brca2,Cdk5,Cop1,Creb1,Ercc2,Mrnip,Nek1,Nlgn3,Ogg1,Plk3,Poli,Polk,Rpain	16	0.000711962	3.14754
GO_BP	GO:0008104	protein localization	Aagab,Abat,Adam10,Akap1,Apbb1,Arl4c,Arrb1,Atr,Bad,Brca2,Camk2a,Cd34,Cdk5,Chml,Csrp3,Dlg4,Dmtn,Ehbp1,Fzd5,Grik2,Heatr5a,Heg1,Igf1,Ist1,Lcp2,Lmf1,Lrrc4,Madd,Mrnip,Msn,Nlgn3,Npnt,Parl,Pde1c,Pex26,Plk3,Pmm2,Prkaca,Psmd10,Ptgs2,Ptpn14,Rab10,Rab3d,Rabl2,Rilpl2,Rpain,Scin,Sec16b,Sec31b,Shank1,Shroom2,Six4,Snap23,Snx7,Tap2,Tomm5,Tspan14,Vps37b,Wls,Xpo1,Zbtb7b,Zdhhc7	62	0.000721133	3.14198
GO_BP	GO:0051246	regulation of protein metabolic process	Ago1,Akap1,Apbb1,Arhgef2,Arrb1,Asb5,Bad,Caml,Cdk5,Cdkn1b,Chordc1,Cnot3,Cop1,Cpeb2,Cpeb4,Ctnnd1,Ctsz,Dap,Dlg4,Dmtn,Dusp22,Dusp6,Ehd4,Ern1,Fzd5,Gnai2,Grik2,Heg1,Igf1,Ilf3,Ist1,Kat2b,Ksr1,Lef1,Madd,Map2k4,Mob1b,Mrnip,Msn,Mtpn,Ncoa7,Ncstn,Nek1,Nmi,Npnt,Pacsin3,Parl,Pdgfra,Plk3,Prkaca,Prkag3,Prmt5,Psmd10,Ptgs2,Sbk2,Senp1,Serpinb8,Sh3rf3,Spsb4,Tet1,Tgfbr2,Ube2l3,Xpo1,Zbtb7b	64	0.000762965	3.1175
GO_BP	GO:0042063	gliogenesis	Cdk5,Cdk6,Creb1,Ercc2,Fgf5,Gap43,Igf1,Lef1,Lgi4,Mxra8,Ncstn,Nlgn3,Prmt5,Ptpra	14	0.000763686	3.11709
GO_BP	GO:0030030	cell projection organization	Actr2,Adam10,Apbb1,Atxn2,Bex1,Camk2a,Ccdc28b,Cdc42ep1,Cdk5,Chodl,Cit,Creb1,Ctsz,Dleu2,Dlg4,Dmtn,Efnb1,Enah,Flrt3,Gap43,Ist1,Kat2b,Kidins220,Mmp2,Myo9a,Ncdn,Nek1,Nlgn3,Plxnb3,Prtg,Psd,Rab10,Rabl2,Rap1gap,Rilpl2,Rpgrip1l,Samd14,Sclt1,Sept6,Shank1,Slitrk3,Xylt1	42	0.000776657	3.10977
GO_BP	GO:0010605	negative regulation of macromolecule metabolic process	Ago1,Akap1,Apbb1,Arrb1,Atr,Atxn2,Brca2,Caml,Ccnt1,Cd34,Cdk5,Cdk6,Cdkn1b,Chordc1,Cnot3,Cpeb2,Cpeb4,Creb1,Ctsz,Dap,Ddx17,Dlg4,Dmtn,Dpf2,Dusp22,Dusp6,Edc4,Foxd3,Gnai2,Heg1,Hist1h1b,Igf1,Ilf3,Kank2,Kat2b,Lef1,Ncoa7,Nmi,Ogg1,Pcgf2,Pf4,Phf21a,Plk3,Polq,Prmt5,Psmd10,Ptgs2,Rarg,Rsf1,Senp1,Serpinb8,Six4,Six5,Smarcc2,Stn1,Tbx21,Tet1,Trp53bp1,Uba3,Xpo1,Zbtb7b,Zfp568	62	0.000787857	3.10355
GO_BP	GO:0060997	dendritic spine morphogenesis	Actr2,Adam10,Cdk5,Dlg4,Nlgn3,Shank1	6	0.000789042	3.1029
GO_BP	GO:0010639	negative regulation of organelle organization	Arhgef2,Dmtn,Hist1h1b,Igf1,Kank2,Kank4,Kat2b,Mtpn,Parl,Psmd10,Scin,Shank1,Shroom2,Stn1,Tet1,Tmod1	16	0.000813636	3.08957
GO_BP	GO:0060541	respiratory system development	Aldh1a2,Creb1,Ctsz,Heg1,Igf1,Lef1,Pdgfra,Rarg,Rpgrip1l,Sav1,Six4,Tgfbr2	12	0.000814641	3.08903
GO_BP	GO:0120039	plasma membrane bounded cell projection morphogenesis	Actr2,Adam10,Apbb1,Atxn2,Camk2a,Cdk5,Chodl,Cit,Creb1,Dlg4,Efnb1,Enah,Flrt3,Gap43,Ist1,Kidins220,Myo9a,Nlgn3,Plxnb3,Prtg,Rab10,Shank1,Slitrk3	23	0.000825032	3.08353
GO_BP	GO:0065003	protein-containing complex assembly	Actr2,Ago1,Aldh1a2,Arhgap18,Arhgef2,Atr,Atxn2,Bad,Cdc42ep1,Cdkn1b,Cldn1,Coa5,Creb1,Dlg4,Dmtn,Dnajc28,Ehd4,Hist1h1b,Ikbke,Kank4,Kcna2,Kcnc3,Kcnj2,Kctd9,Marcks,Msn,Mtpn,Ndufaf3,Pf4,Polq,Prmt5,Prtg,Psmd10,Rsf1,Samhd1,Scin,Sdhaf2,Sec16b,Sec31b,Shank1,Snap23,Tap2,Tmod1,Trp53bp1,Ube2c	45	0.00086269	3.06415
GO_BP	GO:0010942	positive regulation of cell death	Adam10,Aldh1a2,Apbb1,Arrb1,Bad,Camk2a,Cd248,Cdk5,Cdkn1b,Creb1,Ctsz,Dap,Dusp6,Grik2,Map2k4,Mmp2,Ptgs2,Rarg,Sav1,Scin,Senp1,Tfpt,Trim13	23	0.000874363	3.05831
GO_BP	GO:0048858	cell projection morphogenesis	Actr2,Adam10,Apbb1,Atxn2,Camk2a,Cdk5,Chodl,Cit,Creb1,Dlg4,Efnb1,Enah,Flrt3,Gap43,Ist1,Kidins220,Myo9a,Nlgn3,Plxnb3,Prtg,Rab10,Shank1,Slitrk3	23	0.000891365	3.04994
GO_BP	GO:0099565	chemical synaptic transmission, postsynaptic	Abat,Cdk5,Dlg4,Grik2,Nlgn3,Sh3gl1,Shank1	7	0.000924223	3.03422
GO_BP	GO:0048103	somatic stem cell division	Arhgef2,Fzd7,Lef1,Rab10	4	0.000996104	3.0017
GO_BP	GO:0098698	postsynaptic specialization assembly	Gap43,Lrrc4b,Nlgn3,Shank1	4	0.000996104	3.0017
GO_BP	GO:0061061	muscle structure development	Bcl9l,Cdk5,Creb1,Csrp3,Ddx17,Fzd7,Heg1,Hist1h1b,Igf1,Lef1,Map2k4,Meox2,Nmrk2,Npnt,Pdgfra,Pdlim3,Sav1,Six4,Synpo2l,Sypl2,Tgfbr2,Tmod1,Trip4	23	0.00105773	2.97563
GO_BP	GO:0000724	double-strand break repair via homologous recombination	Actr2,Brca2,Mrnip,Polq,Rbbp8,Rpa3,Samhd1,Trp53bp1	8	0.00106284	2.97353
GO_BP	GO:0000725	recombinational repair	Actr2,Brca2,Mrnip,Polq,Rbbp8,Rpa3,Samhd1,Trp53bp1	8	0.00106284	2.97353
GO_BP	GO:0099173	postsynapse organization	Actr2,Adam10,Arhgap22,Cdk5,Dlg4,Gap43,Lrrc4,Lrrc4b,Nlgn3,Shank1	10	0.00110601	2.95624
GO_BP	GO:0008284	positive regulation of cell proliferation	Adam10,Aldh1a2,Arrb1,Bad,Bex1,Cd248,Cd47,Cdk6,Cdkn1b,Ctsz,Efnb1,Eppk1,Ern1,Fgf5,Fzd7,Gnai2,Has2,Igf1,Lef1,Mmp2,Pdgfra,Plxnb3,Prkaca,Ptgs2,Rarg,St6gal1,Tet1,Tgfbr2,Vstm2a	29	0.00110812	2.95541
GO_BP	GO:0099054	presynapse assembly	Efnb1,Fzd5,Lrrc4b,Nlgn3,Slitrk3	5	0.00122972	2.91019
GO_BP	GO:1901880	negative regulation of protein depolymerization	Arhgef2,Dmtn,Mtpn,Scin,Shroom2,Tmod1	6	0.0012321	2.90935
GO_BP	GO:0009890	negative regulation of biosynthetic process	Ago1,Apbb1,Atr,Brca2,Cd34,Cdk5,Cdk6,Cdkn1b,Cnot3,Cpeb2,Cpeb4,Creb1,Dap,Dpf2,Dusp22,Foxd3,Hist1h1b,Ilf3,Kank2,Lef1,Nmi,Pcgf2,Pf4,Phf21a,Plk3,Prmt5,Psmd10,Rarg,Rsf1,Six4,Six5,Smarcc2,Soga1,Stn1,Tbx21,Tet1,Uba3,Xpo1,Zbtb7b,Zfp568	40	0.00124201	2.90588
GO_BP	GO:0009628	response to abiotic stimulus	Abat,Abhd12,Apbb1,Arrb1,Atp6v1g1,Atr,Bad,Brca2,Cd34,Cdk5,Chordc1,Cop1,Cpeb2,Cpeb4,Creb1,Csrp3,Ercc2,Igf1,Mmp2,Mrnip,Nek1,Nlgn3,Ogg1,Plk3,Poli,Polk,Prkaca,Ptgs2,Rpain,Xylt1	30	0.00125053	2.90291
GO_BP	GO:0009719	response to endogenous stimulus	Adamts7,Arhgef2,Bcl9l,Camk2a,Cdk5,Cpeb2,Cpeb4,Creb1,Csrp3,Ddx17,Dmtn,Dusp22,Fgf5,Flrt3,Frs3,Gnai2,Has2,Igf1,Kank2,Kat2b,Kidins220,Lef1,Mmp2,Msn,Npnt,Ogg1,Pdgfra,Prkaca,Ptpra,Rab10,Rap1gap,Rarg,Soga1,Tgfbr2,Trip4,Ube2l3,Vstm2a,Zbtb7b	38	0.00128176	2.89219
GO_BP	GO:0010558	negative regulation of macromolecule biosynthetic process	Ago1,Apbb1,Atr,Brca2,Cdk5,Cdk6,Cdkn1b,Cnot3,Cpeb2,Cpeb4,Creb1,Dap,Dpf2,Dusp22,Foxd3,Hist1h1b,Ilf3,Kank2,Lef1,Nmi,Pcgf2,Pf4,Phf21a,Plk3,Prmt5,Psmd10,Rarg,Rsf1,Six4,Six5,Smarcc2,Stn1,Tbx21,Tet1,Uba3,Xpo1,Zbtb7b,Zfp568	38	0.00128176	2.89219
GO_BP	GO:0050807	regulation of synapse organization	Actr2,Adam10,Arhgap22,Cdk5,Cttnbp2,Flrt3,Gap43,Lrrc4b,Lrrn1,Nlgn3,Six4,Slitrk3	12	0.00129874	2.88648
GO_BP	GO:0002520	immune system development	Armc6,Bad,Brca2,Cd248,Cd34,Cdk6,Creb1,Dmtn,Dpf2,Ercc2,Fzd5,Fzd7,Lef1,Mlf1,Nfkb2,Pdgfra,Pf4,Pld4,Polq,Rarg,Samhd1,Scin,Senp1,Six4,Tbx21,Tgfbr2,Tox,Trp53bp1,Zbtb7b,Zswim9	30	0.00132776	2.87688
GO_BP	GO:0032990	cell part morphogenesis	Actr2,Adam10,Apbb1,Atxn2,Camk2a,Cdk5,Chodl,Cit,Creb1,Dlg4,Efnb1,Enah,Flrt3,Gap43,Ist1,Kidins220,Myo9a,Nlgn3,Plxnb3,Prtg,Rab10,Shank1,Slitrk3	23	0.00134508	2.87125
GO_BP	GO:0030834	regulation of actin filament depolymerization	Dmtn,Mtpn,Scin,Shroom2,Tmod1	5	0.00134564	2.87107
GO_BP	GO:0021700	developmental maturation	Aldh1a2,Brca2,Dleu2,Dlg4,Ercc2,Fzd5,Igf1,Lgi4,Mmp2,Prkaca,Sclt1,Shank1,Xylt1	13	0.00135044	2.86952
GO_BP	GO:0043065	positive regulation of apoptotic process	Adam10,Aldh1a2,Apbb1,Arrb1,Bad,Camk2a,Cd248,Cdk5,Creb1,Ctsz,Dap,Dusp6,Grik2,Map2k4,Mmp2,Ptgs2,Rarg,Sav1,Scin,Senp1,Tfpt	21	0.00136684	2.86428
GO_BP	GO:0000018	regulation of DNA recombination	Actr2,Ercc2,Hist1h1b,Mrnip,Polq,Tbx21,Trp53bp1	7	0.00139639	2.85499
GO_BP	GO:0032956	regulation of actin cytoskeleton organization	Actr2,Arhgap18,Cd47,Cdc42ep1,Cit,Dmtn,Kank2,Kank4,Mtpn,Scin,Shank1,Shroom2,Synpo2l,Tmod1	14	0.00139685	2.85485
GO_BP	GO:0031327	negative regulation of cellular biosynthetic process	Ago1,Apbb1,Atr,Brca2,Cd34,Cdk5,Cdk6,Cdkn1b,Cnot3,Cpeb2,Cpeb4,Creb1,Dap,Dpf2,Dusp22,Foxd3,Hist1h1b,Ilf3,Kank2,Lef1,Nmi,Pcgf2,Phf21a,Plk3,Prmt5,Psmd10,Rarg,Rsf1,Six4,Six5,Smarcc2,Soga1,Stn1,Tbx21,Tet1,Uba3,Xpo1,Zbtb7b,Zfp568	39	0.00142117	2.84735
GO_BP	GO:0099560	synaptic membrane adhesion	Flrt3,Lrrc4,Lrrc4b,Slitrk3	4	0.00147374	2.83158
GO_BP	GO:0043068	positive regulation of programmed cell death	Adam10,Aldh1a2,Apbb1,Arrb1,Bad,Camk2a,Cd248,Cdk5,Creb1,Ctsz,Dap,Dusp6,Grik2,Map2k4,Mmp2,Ptgs2,Rarg,Sav1,Scin,Senp1,Tfpt	21	0.0015057	2.82226
GO_BP	GO:0051966	regulation of synaptic transmission, glutamatergic	Cdk5,Grik2,Nlgn3,Prkaca,Ptgs2,Shank1	6	0.00151474	2.81966
GO_BP	GO:1904705	regulation of vascular smooth muscle cell proliferation	Cdkn1b,Ern1,Gnai2,Igf1,Mmp2	5	0.00160139	2.7955
GO_BP	GO:1990874	vascular smooth muscle cell proliferation	Cdkn1b,Ern1,Gnai2,Igf1,Mmp2	5	0.00160139	2.7955
GO_BP	GO:0051240	positive regulation of multicellular organismal process	Abat,Actr2,Afap1l2,Apbb1,Arhgef2,Bad,Bcl9l,Bex1,Cd34,Chodl,Cnot3,Creb1,Dlg4,Dmtn,Flrt3,Fzd5,Gnai2,Has2,Heg1,Igf1,Ist1,Kat2b,Kidins220,Lef1,Lrrc4b,Lrrn1,Mtpn,Nlgn3,Npas2,Npnt,Pdgfra,Penk,Pf4,Plxnb3,Ppib,Prmt5,Ptgs2,Ptpra,Scin,Shank1,Six4,Slitrk3,Tbx21,Tgfbr2,Tox,Trp53bp1,Zbtb7b,Zfp322a	48	0.00160781	2.79377
GO_BP	GO:0002009	morphogenesis of an epithelium	Aldh1a2,Ctnnd1,Ctsz,Enah,Flrt3,Fzd5,Igf1,Lef1,Mmp2,Msn,Myo9a,Npnt,Pdgfra,Prkaca,Rarg,Rpgrip1l,Six4,Tgfbr2,Zfp568	19	0.00160997	2.79318
GO_BP	GO:0048732	gland development	Brca2,Cdkn1b,Creb1,Ctnnd1,Igf1,Lef1,Mki67,Mmp2,Msn,Pdgfra,Rap1gap,Rarg,Rpgrip1l,Six4,Tgfbr2,Wls,Zbtb7b	17	0.0016169	2.79132
GO_BP	GO:0015693	magnesium ion transport	Cnnm2,Kcnj2,Magt1	3	0.00162994	2.78783
GO_BP	GO:0043624	cellular protein complex disassembly	2810006K23Rik,Arhgef2,Dmtn,Mtpn,Scin,Sh3gl1,Shroom2,Tmod1	8	0.00164801	2.78304
GO_BP	GO:0006357	regulation of transcription by RNA polymerase II	Actr2,Ago1,Apbb1,Arhgef2,Arid3b,Arrb1,Bcl9l,Cavin2,Ccnt1,Cdk6,Creb1,Csrp3,Ddx17,Dpf2,Dusp22,Ercc2,Foxd3,Fzd5,Glmp,Igf1,Kank2,Kat2b,Lcorl,Lef1,Med18,Meox2,Ncoa7,Nfkb2,Npas2,Npnt,Pcgf2,Pf4,Phf21a,Plk3,Prmt5,Psmd10,Rarg,Rsf1,Senp1,Six4,Six5,Smarcc2,Tbx21,Tet1,Trp53bp1,Xpo1,Zbtb7b,Zfp462,Zfp568	49	0.00169587	2.77061
GO_BP	GO:0043549	regulation of kinase activity	Arrb1,Bad,Cdk5,Cdkn1b,Chordc1,Dlg4,Dusp22,Dusp6,Ern1,Fzd5,Heg1,Igf1,Kat2b,Ksr1,Madd,Map2k4,Mrnip,Nek1,Pdgfra,Prkag3,Psmd10,Sbk2,Tgfbr2	23	0.00169716	2.77028
GO_BP	GO:0031032	actomyosin structure organization	Arrb1,Cd47,Cit,Csrp3,Kank2,Kank4,Pdgfra,Six4,Synpo2l,Tmod1	10	0.00174341	2.7586
GO_BP	GO:0050803	regulation of synapse structure or activity	Actr2,Adam10,Arhgap22,Cdk5,Cttnbp2,Flrt3,Gap43,Lrrc4b,Lrrn1,Nlgn3,Six4,Slitrk3	12	0.00177373	2.75111
GO_BP	GO:0006366	transcription by RNA polymerase II	Actr2,Ago1,Apbb1,Arhgef2,Arid3b,Arrb1,Bcl9l,Cavin2,Ccnt1,Cdk6,Creb1,Csrp3,Ddx17,Dpf2,Dusp22,Ercc2,Foxd3,Fzd5,Glmp,Igf1,Kank2,Kat2b,Lcorl,Lef1,Med18,Meox2,Ncoa7,Nfkb2,Nmi,Npas2,Npnt,Pcgf2,Pf4,Phf21a,Plk3,Prmt5,Psmd10,Rarg,Rsf1,Senp1,Six4,Six5,Smarcc2,Tbx21,Tet1,Trp53bp1,Xpo1,Zbtb7b,Zfp462,Zfp568	50	0.00181952	2.74004
GO_BP	GO:0030042	actin filament depolymerization	Dmtn,Mtpn,Scin,Shroom2,Tmod1	5	0.00189114	2.72328
GO_BP	GO:0022604	regulation of cell morphogenesis	Actr2,Adam10,Arhgap18,Bcl9l,Cdc42ep1,Cdk5,Chodl,Cit,Dlg4,Dmtn,Has2,Ist1,Msn,Myo9a,Nlgn3,Plxnb3,St6gal1,Strip1	18	0.00194526	2.71102
GO_BP	GO:0032870	cellular response to hormone stimulus	Camk2a,Cpeb2,Csrp3,Ddx17,Gnai2,Igf1,Kank2,Kat2b,Mmp2,Msn,Prkaca,Ptpra,Rab10,Rarg,Soga1,Trip4,Ube2l3,Zbtb7b	18	0.00194526	2.71102
GO_BP	GO:0043242	negative regulation of protein complex disassembly	Arhgef2,Dmtn,Mtpn,Scin,Shroom2,Tmod1	6	0.00196526	2.70658
GO_BP	GO:0019985	translesion synthesis	Faap20,Poli,Polk	3	0.00198228	2.70284
GO_BP	GO:0036445	neuronal stem cell division	Arhgef2,Lef1,Rab10	3	0.00198228	2.70284
GO_BP	GO:0055057	neuroblast division	Arhgef2,Lef1,Rab10	3	0.00198228	2.70284
GO_BP	GO:0090335	regulation of brown fat cell differentiation	Ptgs2,Vstm2a,Zbtb7b	3	0.00198228	2.70284
GO_BP	GO:0009892	negative regulation of metabolic process	Ago1,Akap1,Apbb1,Arrb1,Atr,Atxn2,Brca2,Caml,Ccnt1,Cd34,Cdk5,Cdk6,Cdkn1b,Chordc1,Cnot3,Cpeb2,Cpeb4,Creb1,Ctsz,Dap,Ddx17,Dlg4,Dmtn,Dpf2,Dusp22,Dusp6,Edc4,Foxd3,Gnai2,Heg1,Hist1h1b,Igf1,Ilf3,Kank2,Kat2b,Lef1,Ncoa7,Nmi,Ogg1,Pcgf2,Pf4,Pgam5,Phf21a,Plk3,Polq,Ppp1r27,Prmt5,Psmd10,Ptgs2,Rarg,Rsf1,Senp1,Serpinb8,Six4,Six5,Smarcc2,Soga1,Stn1,Tbx21,Tet1,Trp53bp1,Uba3,Xpo1,Zbtb7b,Zfp568	65	0.00198849	2.70148
GO_BP	GO:0006260	DNA replication	Atr,Brca2,Map2k4,Polg,Poli,Polk,Polq,Rpa3,Rpain,Samhd1,Stn1	11	0.00204503	2.6893
GO_BP	GO:0045184	establishment of protein localization	Aagab,Abat,Akap1,Apbb1,Arl4c,Arrb1,Bad,Brca2,Cd34,Cdk5,Chml,Dlg4,Dmtn,Ehbp1,Fzd5,Grik2,Igf1,Ist1,Lcp2,Lmf1,Madd,Npnt,Parl,Pde1c,Pex26,Plk3,Pmm2,Prkaca,Ptgs2,Ptpn14,Rab10,Rab3d,Rabl2,Rilpl2,Rpain,Sec16b,Sec31b,Snap23,Snx7,Tap2,Tomm5,Vps37b,Wls,Xpo1,Zbtb7b,Zdhhc7	46	0.00208508	2.68088
GO_BP	GO:0099068	postsynapse assembly	Gap43,Lrrc4b,Nlgn3,Shank1	4	0.00209135	2.67957
GO_BP	GO:0043009	chordate embryonic development	Adam10,Aldh1a2,Brca2,Cnot3,Enah,Ercc2,Foxd3,Fzd5,Heg1,Igf1,Kidins220,Lef1,Meox2,Pcgf2,Pdgfra,Prkaca,Rarg,Rbbp8,Rpgrip1l,Six4,Tet1,Tgfbr2,Xylt1,Zfp568	24	0.00212675	2.67228
GO_BP	GO:0033157	regulation of intracellular protein transport	Akap1,Cdk5,Dmtn,Parl,Plk3,Prkaca,Ptgs2,Ptpn14,Sec16b,Xpo1	10	0.00215866	2.66582
GO_BP	GO:2001020	regulation of response to DNA damage stimulus	Actr2,Apbb1,Atr,Mrnip,Nek1,Npas2,Ogg1,Polq,Psmd10,Trp53bp1	10	0.00215866	2.66582
GO_BP	GO:0006974	cellular response to DNA damage stimulus	Actr2,Apbb1,Atr,Bad,Brca2,Ercc2,Faap20,Ikbke,Mrnip,Nek1,Npas2,Ogg1,Plk3,Poli,Polk,Polq,Psmd10,Rbbp8,Rpa3,Rpain,Samhd1,Tfpt,Trp53bp1	23	0.00216177	2.66519
GO_BP	GO:0051052	regulation of DNA metabolic process	Actr2,Apbb1,Atr,Brca2,Ercc2,Hist1h1b,Map2k4,Mrnip,Npas2,Ogg1,Polq,Prmt5,Stn1,Tbx21,Tet1,Trp53bp1	16	0.00216779	2.66398
GO_BP	GO:0000726	non-recombinational repair	Mrnip,Ogg1,Polq,Rbbp8,Trp53bp1	5	0.00221748	2.65414
GO_BP	GO:0099172	presynapse organization	Efnb1,Fzd5,Lrrc4b,Nlgn3,Slitrk3	5	0.00221748	2.65414
GO_BP	GO:0032984	protein-containing complex disassembly	2810006K23Rik,Arhgef2,Dmtn,Mtpn,Scin,Sh3gl1,Shroom2,Smarcc2,Tecpr1,Tmod1	10	0.00223503	2.65072
GO_BP	GO:0006886	intracellular protein transport	Akap1,Arl4c,Cdk5,Chml,Dmtn,Grik2,Parl,Pex26,Plk3,Pmm2,Prkaca,Ptgs2,Ptpn14,Rab10,Rab3d,Rabl2,Rilpl2,Rpain,Sec16b,Sec31b,Snap23,Tomm5,Vps37b,Wls,Xpo1,Zdhhc7	26	0.00225835	2.64621
GO_BP	GO:0060078	regulation of postsynaptic membrane potential	Abat,Cdk5,Dlg4,Grik2,Nlgn3,Sh3gl1,Shank1	7	0.00225871	2.64614
GO_BP	GO:0048813	dendrite morphogenesis	Actr2,Adam10,Camk2a,Cdk5,Cit,Dlg4,Kidins220,Nlgn3,Shank1	9	0.00227126	2.64373
GO_BP	GO:1904707	positive regulation of vascular smooth muscle cell proliferation	Ern1,Gnai2,Igf1,Mmp2	4	0.00233159	2.63235
GO_BP	GO:0071695	anatomical structure maturation	Aldh1a2,Brca2,Dleu2,Ercc2,Igf1,Lgi4,Mmp2,Sclt1,Xylt1	9	0.00235987	2.62711
GO_BP	GO:0071625	vocalization behavior	Dlg4,Nlgn3,Shank1	3	0.00237852	2.62369
GO_BP	GO:0071636	positive regulation of transforming growth factor beta production	Cd34,Creb1,Ptgs2	3	0.00237852	2.62369
GO_BP	GO:0035264	multicellular organism growth	Atxn2,Brca2,Creb1,Ercc2,Heg1,Igf1,Nek1,Ppib,Rarg,Selenom	10	0.00239427	2.62083
GO_BP	GO:0032268	regulation of cellular protein metabolic process	Ago1,Akap1,Arhgef2,Arrb1,Bad,Caml,Cdk5,Cdkn1b,Chordc1,Cnot3,Cop1,Cpeb2,Cpeb4,Ctnnd1,Ctsz,Dap,Dlg4,Dmtn,Dusp22,Dusp6,Ehd4,Ern1,Fzd5,Gnai2,Grik2,Heg1,Igf1,Ilf3,Ist1,Kat2b,Ksr1,Lef1,Madd,Map2k4,Mob1b,Mrnip,Msn,Ncoa7,Nek1,Nmi,Npnt,Pacsin3,Pdgfra,Plk3,Prkaca,Prkag3,Prmt5,Psmd10,Ptgs2,Sbk2,Senp1,Serpinb8,Sh3rf3,Spsb4,Tet1,Tgfbr2,Ube2l3,Zbtb7b	58	0.0024179	2.61656
GO_BP	GO:1901653	cellular response to peptide	Arhgef2,Camk2a,Cdk5,Cpeb2,Csrp3,Gnai2,Igf1,Kat2b,Ptpra,Rab10,Soga1,Zbtb7b	12	0.00245241	2.61041
GO_BP	GO:0031099	regeneration	Bex1,Cdkn1b,Eppk1,Fzd7,Gap43,Igf1,Mmp2,Xylt1	8	0.00246304	2.60853
GO_BP	GO:0070997	neuron death	Arrb1,Bad,Cd34,Cdk5,Cit,Cpeb4,Creb1,Ctsz,Grik2,Igf1,Map2k4,Ncoa7,Ncstn,Pigt,Six4	15	0.00247366	2.60666
GO_BP	GO:0010927	cellular component assembly involved in morphogenesis	Ccdc136,Csrp3,Ercc2,Pdgfra,Six4,Synpo2l,Tmod1	7	0.00249656	2.60266
GO_BP	GO:0045859	regulation of protein kinase activity	Arrb1,Cdk5,Cdkn1b,Chordc1,Dlg4,Dusp22,Dusp6,Ern1,Fzd5,Heg1,Igf1,Kat2b,Ksr1,Madd,Map2k4,Mrnip,Nek1,Prkag3,Psmd10,Sbk2,Tgfbr2	21	0.00252661	2.59746
GO_BP	GO:0014706	striated muscle tissue development	Aldh1a2,Bcl9l,Cdk5,Creb1,Csrp3,Ddx17,Fzd7,Heg1,Igf1,Lef1,Map2k4,Meox2,Pdgfra,Sav1,Six4,Tgfbr2	16	0.00264977	2.57679
GO_BP	GO:0060079	excitatory postsynaptic potential	Cdk5,Dlg4,Grik2,Nlgn3,Sh3gl1,Shank1	6	0.00266289	2.57465
GO_BP	GO:0051261	protein depolymerization	Arhgef2,Dmtn,Mtpn,Scin,Sh3gl1,Shroom2,Tmod1	7	0.00275323	2.56016
GO_BP	GO:2000113	negative regulation of cellular macromolecule biosynthetic process	Ago1,Apbb1,Atr,Brca2,Cdk5,Cdk6,Cdkn1b,Cnot3,Cpeb2,Cpeb4,Creb1,Dap,Dpf2,Dusp22,Foxd3,Hist1h1b,Ilf3,Kank2,Lef1,Pcgf2,Phf21a,Plk3,Prmt5,Psmd10,Rarg,Rsf1,Six4,Six5,Smarcc2,Stn1,Tbx21,Tet1,Uba3,Xpo1,Zbtb7b,Zfp568	36	0.00277559	2.55665
GO_BP	GO:0030837	negative regulation of actin filament polymerization	Dmtn,Kank4,Mtpn,Scin,Tmod1	5	0.0027813	2.55575
GO_BP	GO:0060324	face development	Aldh1a2,Lef1,Mmp2,Pdgfra,Rarg	5	0.0027813	2.55575
GO_BP	GO:2000810	regulation of bicellular tight junction assembly	Cldn1,Fzd5,Prkaca	3	0.00282042	2.54969
GO_BP	GO:1901879	regulation of protein depolymerization	Arhgef2,Dmtn,Mtpn,Scin,Shroom2,Tmod1	6	0.00282218	2.54941
GO_BP	GO:0009792	embryo development ending in birth or egg hatching	Adam10,Aldh1a2,Brca2,Cnot3,Enah,Ercc2,Foxd3,Fzd5,Heg1,Igf1,Kidins220,Lef1,Meox2,Pcgf2,Pdgfra,Prkaca,Rarg,Rbbp8,Rpgrip1l,Six4,Tet1,Tgfbr2,Xylt1,Zfp568	24	0.00284319	2.54619
GO_BP	GO:0051693	actin filament capping	Dmtn,Mtpn,Scin,Tmod1	4	0.00286775	2.54246
GO_BP	GO:0006282	regulation of DNA repair	Actr2,Apbb1,Mrnip,Npas2,Ogg1,Polq,Trp53bp1	7	0.00288892	2.53926
GO_BP	GO:0030855	epithelial cell differentiation	Bad,Cdk6,Cdkn1b,Cldn1,Creb1,Ctnnd1,Eppk1,Ercc2,Fzd7,Heg1,Igf1,Lef1,Msn,Myo9a,Ptch2,Ptgs2,Rarg,Rilpl2,Sav1,Tmod1	20	0.00297382	2.52669
GO_BP	GO:0007215	glutamate receptor signaling pathway	Camk2a,Cpeb4,Dlg4,Ncstn,Nlgn3,Shank1	6	0.0029885	2.52455
GO_BP	GO:1903035	negative regulation of response to wounding	Abat,Cd34,Cdkn1b,Eppk1,Pdgfra,Xylt1	6	0.0029885	2.52455
GO_BP	GO:0010941	regulation of cell death	Adam10,Aldh1a2,Apbb1,Arrb1,Bad,Camk2a,Cd248,Cd34,Cdk5,Cdkn1b,Cpeb4,Creb1,Ctsz,Dap,Dusp6,Gnai2,Grik2,Igf1,Kank2,Lef1,Madd,Map2k4,Mmp2,Naa35,Ncoa7,Npas2,Ogg1,Parl,Pcgf2,Pf4,Plk3,Psmd10,Ptgs2,Qars,Rarg,Sav1,Scin,Senp1,Six4,St6gal1,Tfpt,Trim13	42	0.00301405	2.52085
GO_BP	GO:0060284	regulation of cell development	Actr2,Adam10,Apbb1,Arhgef2,Bad,Bex1,Camk2a,Cdk5,Chodl,Cit,Creb1,Ctsz,Dleu2,Dlg4,Dmtn,Has2,Igf1,Ist1,Kat2b,Kidins220,Myo9a,Nlgn3,Plxnb3,Prmt5,Prtg,Ptpra,Rap1gap,Shank1,St6gal1,Xylt1	30	0.00305061	2.51561
GO_BP	GO:0051247	positive regulation of protein metabolic process	Arhgef2,Arrb1,Asb5,Bad,Cdk5,Cdkn1b,Cop1,Ctnnd1,Dap,Dlg4,Dusp22,Ehd4,Ern1,Fzd5,Gnai2,Igf1,Ist1,Kat2b,Ksr1,Madd,Map2k4,Mrnip,Msn,Mtpn,Ncstn,Nek1,Nmi,Npnt,Pacsin3,Pdgfra,Plk3,Psmd10,Ptgs2,Sbk2,Senp1,Sh3rf3,Spsb4,Tet1,Tgfbr2,Ube2l3,Zbtb7b	41	0.00306337	2.5138
GO_BP	GO:0006302	double-strand break repair	Actr2,Apbb1,Brca2,Mrnip,Ogg1,Polq,Rbbp8,Rpa3,Samhd1,Trp53bp1	10	0.00312472	2.50519
GO_BP	GO:0001701	in utero embryonic development	Adam10,Brca2,Cnot3,Ercc2,Foxd3,Fzd5,Heg1,Igf1,Kidins220,Lef1,Pcgf2,Pdgfra,Rbbp8,Rpgrip1l,Tet1,Tgfbr2,Zfp568	17	0.00314007	2.50306
GO_BP	GO:0051963	regulation of synapse assembly	Flrt3,Gap43,Lrrc4b,Lrrn1,Nlgn3,Six4,Slitrk3	7	0.00317561	2.49817
GO_BP	GO:0048729	tissue morphogenesis	Aldh1a2,Ctnnd1,Ctsz,Enah,Flrt3,Fzd5,Heg1,Igf1,Lef1,Mmp2,Msn,Myo9a,Npnt,Pdgfra,Prkaca,Rarg,Rpgrip1l,Six4,Tgfbr2,Wls,Zfp568	21	0.00322527	2.49143
GO_BP	GO:0015031	protein transport	Aagab,Abat,Akap1,Apbb1,Arl4c,Arrb1,Bad,Cd34,Cdk5,Chml,Dmtn,Ehbp1,Fzd5,Grik2,Igf1,Ist1,Lcp2,Lmf1,Madd,Parl,Pde1c,Pex26,Plk3,Pmm2,Prkaca,Ptgs2,Ptpn14,Rab10,Rab3d,Rabl2,Rilpl2,Rpain,Sec16b,Sec31b,Snap23,Snx7,Tap2,Tomm5,Vps37b,Wls,Xpo1,Zbtb7b,Zdhhc7	43	0.00325303	2.48771
GO_BP	GO:0051668	localization within membrane	Adam10,Anks1b,Camk2a,Cdk5,Dlg4,Grik2,Rilpl2,Sec31b,Snap23	9	0.00328722	2.48317
GO_BP	GO:0090201	negative regulation of release of cytochrome c from mitochondria	Igf1,Parl,Psmd10	3	0.00330961	2.48022
GO_BP	GO:0061564	axon development	Apbb1,Bex1,Cdk5,Chodl,Creb1,Efnb1,Enah,Flrt3,Gap43,Ist1,Mmp2,Nlgn3,Plxnb3,Prtg,Rab10,Slitrk3,Xylt1	17	0.00333598	2.47678
GO_BP	GO:0045934	negative regulation of nucleobase-containing compound metabolic process	Apbb1,Atr,Brca2,Ccnt1,Cdk5,Cdk6,Cdkn1b,Creb1,Dap,Dpf2,Dusp22,Foxd3,Hist1h1b,Ilf3,Kank2,Lef1,Ogg1,Pcgf2,Phf21a,Plk3,Polq,Prmt5,Psmd10,Rarg,Rsf1,Six4,Six5,Smarcc2,Stn1,Tbx21,Tet1,Trp53bp1,Uba3,Xpo1,Zbtb7b,Zfp568	36	0.00334986	2.47497
GO_BP	GO:0051053	negative regulation of DNA metabolic process	Atr,Brca2,Hist1h1b,Ogg1,Polq,Stn1,Tet1,Trp53bp1	8	0.00342606	2.46521
GO_BP	GO:0042246	tissue regeneration	Cdkn1b,Eppk1,Fzd7,Gap43,Igf1	5	0.00344214	2.46317
GO_BP	GO:0060996	dendritic spine development	Actr2,Adam10,Camk2a,Cdk5,Dlg4,Nlgn3,Shank1	7	0.00348354	2.45798
GO_BP	GO:0007610	behavior	Abat,Abhd12,Apbb1,Cdk5,Creb1,Ddo,Dlg4,Grik2,Igf1,Kcna2,Lgi4,Mmp17,Ncstn,Nlgn3,Npas2,Penk,Phf21a,Ptgs2,Selenop,Shank1,Tmod1,Zdhhc8	22	0.00350519	2.45529
GO_BP	GO:0097061	dendritic spine organization	Actr2,Adam10,Cdk5,Dlg4,Nlgn3,Shank1	6	0.00353152	2.45204
GO_BP	GO:1901565	organonitrogen compound catabolic process	Abat,Abhd12,Adamts7,Amt,Armc8,Arrb1,Asb5,Blvra,Caml,Cop1,Ctsz,Ddo,Fbxl19,Msn,Pacsin3,Plk3,Prkaca,Psma5,Psmd10,Samhd1,Senp1,Spsb4,Tbx21,Tet1,Trim13,Ube2c,Ube2l3,Ubxn8,Vps37b,Xpo1,Zswim9	31	0.00360463	2.44314
GO_BP	GO:0006259	DNA metabolic process	Actr2,Apbb1,Atr,Brca2,Ercc2,Faap20,Hist1h1b,Lef1,Map2k4,Mrnip,Npas2,Ogg1,Polg,Poli,Polk,Polq,Prmt5,Rbbp8,Rpa3,Rpain,Samhd1,Stn1,Tbx21,Tet1,Tfpt,Trp53bp1	26	0.00379266	2.42106
GO_BP	GO:0046825	regulation of protein export from nucleus	Cdk5,Prkaca,Ptpn14,Xpo1	4	0.00382117	2.4178
GO_BP	GO:0018279	protein N-linked glycosylation via asparagine	Magt1,Rpn1,St6gal1	3	0.00384762	2.41481
GO_BP	GO:1901652	response to peptide	Arhgef2,Camk2a,Cdk5,Cpeb2,Creb1,Csrp3,Gnai2,Igf1,Kat2b,Mmp2,Ptpra,Rab10,Soga1,Zbtb7b	14	0.00390388	2.4085
GO_BP	GO:0051338	regulation of transferase activity	Arrb1,Bad,Cdk5,Cdkn1b,Chordc1,Dlg4,Dusp22,Dusp6,Ern1,Fzd5,Heg1,Igf1,Kat2b,Ksr1,Madd,Map2k4,Mrnip,Nek1,Pdgfra,Prkag3,Psmd10,Sbk2,Tgfbr2,Ube2l3	24	0.00398729	2.39932
GO_BP	GO:0099175	regulation of postsynapse organization	Actr2,Adam10,Arhgap22,Cdk5,Gap43,Lrrc4b,Nlgn3	7	0.00398743	2.39931
GO_BP	GO:0002244	hematopoietic progenitor cell differentiation	Armc6,Cdk6,Dpf2,Ercc2,Mlf1,Pdgfra,Pld4,Zswim9	8	0.00400575	2.39732
GO_BP	GO:0030833	regulation of actin filament polymerization	Actr2,Arhgap18,Cdc42ep1,Dmtn,Kank4,Mtpn,Scin,Tmod1	8	0.00400575	2.39732
GO_BP	GO:0048678	response to axon injury	Bex1,Flrt3,Gap43,Mmp2,Xylt1	5	0.00420885	2.37584
GO_BP	GO:0001655	urogenital system development	Aldh1a2,Cdkn1b,Ctnnd1,Igf1,Kank2,Mmp17,Mmp2,Nek1,Npnt,Pdgfra,Rarg,Rpgrip1l,Six4	13	0.00424469	2.37215
GO_BP	GO:0060537	muscle tissue development	Aldh1a2,Bcl9l,Cdk5,Creb1,Csrp3,Ddx17,Fzd7,Heg1,Igf1,Lef1,Map2k4,Meox2,Pdgfra,Sav1,Six4,Tgfbr2	16	0.00429815	2.36672
GO_BP	GO:0048534	hematopoietic or lymphoid organ development	Armc6,Bad,Brca2,Cd248,Cd34,Cdk6,Creb1,Dmtn,Dpf2,Ercc2,Fzd5,Fzd7,Lef1,Mlf1,Nfkb2,Pdgfra,Pf4,Pld4,Rarg,Scin,Senp1,Six4,Tbx21,Tgfbr2,Tox,Zbtb7b,Zswim9	27	0.00433937	2.36257
GO_BP	GO:0008356	asymmetric cell division	Actr2,Arhgef2,Rab10	3	0.00443585	2.35302
GO_BP	GO:0018196	peptidyl-asparagine modification	Magt1,Rpn1,St6gal1	3	0.00443585	2.35302
GO_BP	GO:0043161	proteasome-mediated ubiquitin-dependent protein catabolic process	Armc8,Arrb1,Caml,Cop1,Fbxl19,Plk3,Psma5,Psmd10,Senp1,Spsb4,Tbx21,Trim13,Ube2c,Ubxn8	14	0.0045721	2.33988
GO_BP	GO:0048585	negative regulation of response to stimulus	Abat,Arrb1,Bcl9l,Cd34,Cd47,Cdk6,Cdkn1b,Ctnnd1,Dusp22,Dusp6,Eppk1,Gnai2,Grk4,Heg1,Igf1,Kank2,Madd,Ncoa7,Nlgn3,Nmi,Ogg1,Parl,Pcgf2,Pde1c,Pdgfra,Pf4,Polq,Prkaca,Psmd10,Ptgs2,Rpgrip1l,Samhd1,Sdhaf2,St6gal1,Tap2,Tbx21,Trp53bp1,Xylt1,Zbtb7b	39	0.0046452	2.333
GO_BP	GO:0033674	positive regulation of kinase activity	Arrb1,Bad,Cdk5,Cdkn1b,Dlg4,Ern1,Fzd5,Igf1,Madd,Map2k4,Mrnip,Nek1,Pdgfra,Psmd10,Sbk2,Tgfbr2	16	0.00465633	2.33196
GO_BP	GO:0033002	muscle cell proliferation	Cdkn1b,Ern1,Gnai2,Igf1,Mmp2,Naa35,Ptgs2,Sav1,Six5,Tgfbr2	10	0.00482129	2.31684
GO_BP	GO:0022411	cellular component disassembly	2810006K23Rik,Arhgef2,Cdk5,Dmtn,Mtpn,Parl,Plk3,Scin,Sh3gl1,Shroom2,Smarcc2,Tecpr1,Tmod1	13	0.00500849	2.30029
GO_BP	GO:0032270	positive regulation of cellular protein metabolic process	Arhgef2,Arrb1,Bad,Cdk5,Cdkn1b,Cop1,Ctnnd1,Dap,Dlg4,Dusp22,Ehd4,Ern1,Fzd5,Gnai2,Igf1,Ist1,Kat2b,Ksr1,Madd,Map2k4,Mrnip,Msn,Nek1,Nmi,Npnt,Pacsin3,Pdgfra,Plk3,Psmd10,Ptgs2,Sbk2,Senp1,Sh3rf3,Spsb4,Tet1,Tgfbr2,Ube2l3,Zbtb7b	38	0.00503445	2.29805
GO_BP	GO:0060080	inhibitory postsynaptic potential	Abat,Grik2,Nlgn3	3	0.00507562	2.29451
GO_BP	GO:0060438	trachea development	Lef1,Rarg,Tgfbr2	3	0.00507562	2.29451
GO_BP	GO:0015833	peptide transport	Aagab,Abat,Akap1,Apbb1,Arl4c,Arrb1,Bad,Cd34,Cdk5,Chml,Dmtn,Ehbp1,Fzd5,Grik2,Igf1,Ist1,Lcp2,Lmf1,Madd,Parl,Pde1c,Pex26,Plk3,Pmm2,Prkaca,Ptgs2,Ptpn14,Rab10,Rab3d,Rabl2,Rilpl2,Rpain,Sec16b,Sec31b,Snap23,Snx7,Tap2,Tomm5,Vps37b,Wls,Xpo1,Zbtb7b,Zdhhc7	43	0.00531675	2.27435
GO_BP	GO:0106027	neuron projection organization	Actr2,Adam10,Cdk5,Dlg4,Nlgn3,Shank1	6	0.0053365	2.27274
GO_BP	GO:0043067	regulation of programmed cell death	Adam10,Aldh1a2,Apbb1,Arrb1,Bad,Camk2a,Cd248,Cdk5,Cdkn1b,Cpeb4,Creb1,Ctsz,Dap,Dusp6,Gnai2,Grik2,Igf1,Kank2,Lef1,Madd,Map2k4,Mmp2,Naa35,Ogg1,Parl,Pcgf2,Pf4,Plk3,Psmd10,Ptgs2,Qars,Rarg,Sav1,Scin,Senp1,Six4,St6gal1,Tfpt	38	0.00536185	2.27069
GO_BP	GO:0010569	regulation of double-strand break repair via homologous recombination	Actr2,Mrnip,Polq,Trp53bp1	4	0.00539774	2.26779
GO_BP	GO:0050678	regulation of epithelial cell proliferation	Aldh1a2,Bad,Brca2,Cdk6,Cdkn1b,Eppk1,Fzd7,Has2,Igf1,Plxnb3,Rap1gap,Sav1,Six4	13	0.00549221	2.26025
GO_BP	GO:0051017	actin filament bundle assembly	Arrb1,Cd47,Dmtn,Kank2,Kank4,Marcks,Shank1,Synpo2l	8	0.00558544	2.25294
GO_BP	GO:0071310	cellular response to organic substance	Actr2,Adamts7,Aldh1a2,Arhgef2,Arrb1,Atic,Bad,Bcl9l,Bex1,Camk2a,Cd47,Cdk5,Cdkn1b,Cpeb2,Cpeb4,Creb1,Csrp3,Ddx17,Dmtn,Dusp22,Ehd4,Enah,Ern1,Fgf5,Flrt3,Foxd3,Frs3,Gnai2,Has2,Igf1,Ikbke,Kank2,Kat2b,Kidins220,Lef1,Mmp2,Msn,Nmi,Npnt,Pde1c,Pdgfra,Pf4,Prkaca,Ptpra,Rab10,Rap1gap,Rarg,Samhd1,Soga1,Tbx21,Tgfbr2,Trip4,Ube2l3,Vstm2a,Zbtb7b	55	0.00559168	2.25246
GO_BP	GO:0007264	small GTPase mediated signal transduction	Arhgap18,Arhgef2,Arrb1,Cdc42ep1,Chml,Heg1,Igf1,Kank2,Ksr1,Madd,Psd,Rab10,Rab3d,Rabl2,Rap1gap,Synpo2l	16	0.00565949	2.24722
GO_BP	GO:0051130	positive regulation of cellular component organization	Actr2,Apbb1,Arrb1,Atr,Bad,Cd47,Cdc42ep1,Cdkn1b,Chodl,Cldn1,Creb1,Dlg4,Dmtn,Flrt3,Has2,Igf1,Ist1,Kat2b,Kidins220,Lrrc4b,Lrrn1,Msn,Nlgn3,Plxnb3,Rap1gap,Scin,Sh3gl1,Shank1,Slitrk3,Synpo2l,Tet1,Ube2c,Zbtb7b	33	0.00567402	2.24611
GO_BP	GO:0030163	protein catabolic process	Abhd12,Adamts7,Armc8,Arrb1,Asb5,Caml,Cop1,Ctsz,Fbxl19,Msn,Pacsin3,Plk3,Prkaca,Psma5,Psmd10,Senp1,Spsb4,Tbx21,Trim13,Ube2c,Ube2l3,Ubxn8,Vps37b,Xpo1,Zswim9	25	0.00570821	2.2435
GO_BP	GO:0030239	myofibril assembly	Csrp3,Pdgfra,Six4,Synpo2l,Tmod1	5	0.0057458	2.24065
GO_BP	GO:0061045	negative regulation of wound healing	Abat,Cd34,Cdkn1b,Eppk1,Pdgfra	5	0.0057458	2.24065
GO_BP	GO:0097120	receptor localization to synapse	Adam10,Anks1b,Camk2a,Dlg4,Snap23	5	0.0057458	2.24065
GO_BP	GO:0001837	epithelial to mesenchymal transition	Bcl9l,Ddx17,Has2,Lef1,Sdhaf2,Tgfbr2,Usf3	7	0.00583341	2.23408
GO_BP	GO:0051649	establishment of localization in cell	Actr2,Adam10,Akap1,Arhgef2,Arl4c,Arrb1,Bad,Brca2,Camk2a,Cdk5,Chml,Dmtn,Ehd4,Ergic3,Grik2,Heatr5a,Kcnc3,Lmf1,Madd,Msn,Nlgn3,Parl,Pde1c,Pex26,Plk3,Pmm2,Prkaca,Ptgs2,Ptpn14,Rab10,Rab3d,Rabl2,Rilpl2,Rpain,Sec16b,Sec31b,Sh3gl1,Shroom2,Snap23,Tap2,Tomm5,Vps37b,Wls,Xpo1,Zdhhc7	45	0.005918	2.22782
GO_BP	GO:0048659	smooth muscle cell proliferation	Cdkn1b,Ern1,Gnai2,Igf1,Mmp2,Naa35,Ptgs2,Tgfbr2	8	0.00599327	2.22234
GO_BP	GO:0022409	positive regulation of cell-cell adhesion	Bad,Cd47,Dmtn,Efnb1,Has2,Igf1,Lef1,Rap1gap,Tgfbr2,Zbtb7b	10	0.00607413	2.21652
GO_BP	GO:0061572	actin filament bundle organization	Arrb1,Cd47,Dmtn,Kank2,Kank4,Marcks,Shank1,Synpo2l	8	0.00620549	2.20722
GO_BP	GO:0071375	cellular response to peptide hormone stimulus	Camk2a,Cpeb2,Csrp3,Gnai2,Igf1,Kat2b,Ptpra,Rab10,Soga1,Zbtb7b	10	0.00624706	2.20432
GO_BP	GO:0050767	regulation of neurogenesis	Actr2,Adam10,Apbb1,Arhgef2,Bex1,Camk2a,Cdk5,Chodl,Cit,Creb1,Ctsz,Dleu2,Dlg4,Igf1,Ist1,Kat2b,Kidins220,Myo9a,Nlgn3,Plxnb3,Prmt5,Prtg,Ptpra,Rap1gap,Shank1,Xylt1	26	0.00629033	2.20133
GO_BP	GO:0007507	heart development	Aldh1a2,Cdkn1b,Creb1,Csrp3,Dusp6,Flrt3,Fzd7,Has2,Heg1,Igf1,Map2k4,Mmp2,Pdgfra,Pdlim3,Rpgrip1l,Sav1,Synpo2l,Sypl2,Tgfbr2	19	0.00630322	2.20044
GO_BP	GO:0090199	regulation of release of cytochrome c from mitochondria	Bad,Igf1,Parl,Psmd10	4	0.00632782	2.19875
GO_BP	GO:0060548	negative regulation of cell death	Arrb1,Bad,Cd34,Cdk5,Cdkn1b,Cpeb4,Creb1,Gnai2,Grik2,Igf1,Kank2,Lef1,Madd,Map2k4,Naa35,Ncoa7,Npas2,Ogg1,Parl,Pcgf2,Pf4,Plk3,Psmd10,Ptgs2,Qars,Rarg,Six4,St6gal1	28	0.00639611	2.19408
GO_BP	GO:0051054	positive regulation of DNA metabolic process	Actr2,Apbb1,Atr,Ercc2,Map2k4,Mrnip,Npas2,Stn1,Tbx21,Trp53bp1	10	0.00642379	2.19221
GO_BP	GO:0042886	amide transport	Aagab,Abat,Akap1,Apbb1,Arl4c,Arrb1,Bad,Cd34,Cdk5,Chml,Dmtn,Ehbp1,Fzd5,Grik2,Igf1,Ist1,Lcp2,Lmf1,Madd,Parl,Pde1c,Pex26,Plk3,Pmm2,Prkaca,Ptgs2,Ptpn14,Rab10,Rab3d,Rabl2,Rilpl2,Rpain,Sec16b,Sec31b,Snap23,Snx7,Tap2,Tomm5,Vps37b,Wls,Xpo1,Zbtb7b,Zdhhc7	43	0.00643471	2.19147
GO_BP	GO:0048709	oligodendrocyte differentiation	Cdk5,Ercc2,Ncstn,Nlgn3,Prmt5,Ptpra	6	0.0064569	2.18998
GO_BP	GO:2000779	regulation of double-strand break repair	Actr2,Mrnip,Ogg1,Polq,Trp53bp1	5	0.00645871	2.18985
GO_BP	GO:0045786	negative regulation of cell cycle	Apbb1,Atr,Cdk5,Cdk6,Cdkn1b,Ern1,Kank2,Kat2b,Mlf1,Mrnip,Nek1,Plk3,Prkaca,Ptgs2,Trp53bp1	15	0.00649997	2.18709
GO_BP	GO:0006301	postreplication repair	Faap20,Poli,Polk	3	0.00651443	2.18612
GO_BP	GO:1901215	negative regulation of neuron death	Arrb1,Cd34,Cdk5,Cpeb4,Creb1,Grik2,Igf1,Map2k4,Ncoa7,Six4	10	0.00660438	2.18017
GO_BP	GO:0040011	locomotion	Adam10,Apbb1,Arhgap18,Arhgef2,Camk2a,Cd248,Cd34,Cd47,Cdk5,Cklf,Creb1,Dmtn,Dusp22,Efnb1,Enah,Eppk1,Flrt3,Gap43,Gnai2,Has2,Igf1,Ist1,Kank2,Lef1,Meox2,Mmp2,Msn,Pdgfra,Pf4,Pik3c2b,Plxnb3,Prtg,Ptgs2,Rabl2,Sbk2,Shroom2,Six4,St6gal1,Tbx21,Tgfbr2,Trim13,Vps37b,Wdr66	43	0.00661846	2.17924
GO_BP	GO:0006508	proteolysis	Acy1,Adam10,Adamts7,Armc8,Arrb1,Bad,Caml,Cdk5,Cop1,Ctnnd1,Ctsz,Dap,Fbxl19,Gzmb,Igf1,Ist1,Josd2,Lef1,Mmp17,Mmp2,Ncstn,Otud1,Pacsin3,Parl,Pgpep1l,Plk3,Prkaca,Psma5,Psmd10,Ptgs2,Senp1,Serpinb8,Spsb4,Tbx21,Trim13,Ube2c,Ube2l3,Ubxn8,Vps37b,Zswim9	40	0.00675193	2.17057
GO_BP	GO:0009611	response to wounding	Abat,Bex1,Cd34,Cdk5,Cdkn1b,Dmtn,Eppk1,Flrt3,Fzd7,Gap43,Igf1,Map2k4,Mmp2,Pdgfra,Pf4,Xylt1	16	0.00683143	2.16549
GO_BP	GO:0032272	negative regulation of protein polymerization	Dmtn,Kank4,Mtpn,Scin,Tmod1	5	0.00683745	2.16511
GO_BP	GO:0048646	anatomical structure formation involved in morphogenesis	Ago1,Aldh1a2,Arhgap22,Atxn2,Ccdc136,Cd34,Cdk5,Cnot3,Csrp3,Enah,Ercc2,Foxd3,Fzd5,Fzd7,Lef1,Meox2,Mmp2,Nfkb2,Pdgfra,Pf4,Prkaca,Ptgs2,Ptpn14,Rarg,Six4,Synpo2l,Tet1,Tgfbr2,Tmod1,Wls	30	0.00687468	2.16275
GO_BP	GO:0030041	actin filament polymerization	Actr2,Arhgap18,Cdc42ep1,Dmtn,Kank4,Mtpn,Scin,Tmod1	8	0.00687645	2.16264
GO_BP	GO:0035249	synaptic transmission, glutamatergic	Cdk5,Grik2,Nlgn3,Prkaca,Ptgs2,Shank1	6	0.007077	2.15015
GO_BP	GO:0002200	somatic diversification of immune receptors	Lef1,Polq,Samhd1,Tbx21,Trp53bp1	5	0.00723146	2.14077
GO_BP	GO:0045843	negative regulation of striated muscle tissue development	Fzd7,Lef1,Sav1,Six4,Tgfbr2	5	0.00723146	2.14077
GO_BP	GO:0051705	multi-organism behavior	Dlg4,Nlgn3,Penk,Phf21a,Shank1	5	0.00723146	2.14077
GO_BP	GO:0042981	regulation of apoptotic process	Adam10,Aldh1a2,Apbb1,Arrb1,Bad,Camk2a,Cd248,Cdk5,Cdkn1b,Cpeb4,Creb1,Ctsz,Dap,Dusp6,Gnai2,Grik2,Igf1,Lef1,Madd,Map2k4,Mmp2,Naa35,Ogg1,Parl,Pcgf2,Pf4,Plk3,Psmd10,Ptgs2,Qars,Rarg,Sav1,Scin,Senp1,Six4,St6gal1,Tfpt	37	0.00729125	2.1372
GO_BP	GO:0048799	animal organ maturation	Aldh1a2,Igf1,Xylt1	3	0.00731559	2.13575
GO_BP	GO:1902473	regulation of protein localization to synapse	Adam10,Camk2a,Nlgn3	3	0.00731559	2.13575
GO_BP	GO:0048661	positive regulation of smooth muscle cell proliferation	Ern1,Gnai2,Igf1,Mmp2,Ptgs2,Tgfbr2	6	0.0074027	2.13061
GO_BP	GO:0032271	regulation of protein polymerization	Actr2,Arhgap18,Cdc42ep1,Cdkn1b,Dmtn,Kank4,Mtpn,Scin,Tmod1	9	0.00740595	2.13042
GO_BP	GO:0010498	proteasomal protein catabolic process	Armc8,Arrb1,Caml,Cop1,Fbxl19,Plk3,Prkaca,Psma5,Psmd10,Senp1,Spsb4,Tbx21,Trim13,Ube2c,Ubxn8	15	0.00744439	2.12817
GO_BP	GO:0009416	response to light stimulus	Apbb1,Arrb1,Atr,Brca2,Cdk5,Creb1,Ercc2,Nlgn3,Poli,Polk,Rpain	11	0.0074775	2.12624
GO_BP	GO:0048511	rhythmic process	Arrb1,Cdk5,Creb1,Igf1,Kat2b,Kcna2,Nfkb2,Npas2,Pdgfra,Prmt5,Spsb4	11	0.0074775	2.12624
GO_BP	GO:0051347	positive regulation of transferase activity	Arrb1,Bad,Cdk5,Cdkn1b,Dlg4,Ern1,Fzd5,Igf1,Madd,Map2k4,Mrnip,Nek1,Pdgfra,Psmd10,Sbk2,Tgfbr2,Ube2l3	17	0.00784066	2.10565
GO_BP	GO:0016202	regulation of striated muscle tissue development	Creb1,Ddx17,Fzd7,Igf1,Lef1,Sav1,Six4,Tgfbr2	8	0.00785465	2.10487
GO_BP	GO:0030155	regulation of cell adhesion	Abat,Adam10,Bad,Cd47,Cdk6,Dmtn,Dusp22,Efnb1,Fzd7,Has2,Igf1,Lef1,Mmp2,Npnt,Plxnb3,Rap1gap,St6gal1,Tbx21,Tgfbr2,Zbtb7b	20	0.00789427	2.10269
GO_BP	GO:0048635	negative regulation of muscle organ development	Fzd7,Lef1,Sav1,Six4,Tgfbr2	5	0.00806646	2.09332
GO_BP	GO:0051965	positive regulation of synapse assembly	Flrt3,Lrrc4b,Lrrn1,Nlgn3,Slitrk3	5	0.00806646	2.09332
GO_BP	GO:2000780	negative regulation of double-strand break repair	Ogg1,Polq,Trp53bp1	3	0.0081725	2.08765
GO_BP	GO:1901137	carbohydrate derivative biosynthetic process	Acly,Atic,Gnpda1,Has2,Igf1,Lmf1,Magt1,Ncstn,Pank3,Pigc,Pigt,Pmm2,Prkag3,Rpn1,St6gal1,Tet1,Umps,Xylt1	18	0.00823405	2.08439
GO_BP	GO:0044093	positive regulation of molecular function	Arhgef2,Arrb1,Bad,Camk2a,Cdk5,Cdkn1b,Csrp3,Dap,Dlg4,Ercc2,Ern1,Fzd5,Gnai2,Igf1,Kat2b,Lmf1,Madd,Map2k4,Mrnip,Mtpn,Myl4,Myo9a,Ncstn,Nek1,Nlgn3,Npnt,Pdgfra,Psmd10,Rap1gap,Sav1,Sbk2,Senp1,Tgfbr2,Trim13,Ube2l3	35	0.00831486	2.08014
GO_BP	GO:0031103	axon regeneration	Bex1,Gap43,Mmp2,Xylt1	4	0.00849407	2.07088
GO_BP	GO:0061001	regulation of dendritic spine morphogenesis	Actr2,Adam10,Cdk5,Nlgn3	4	0.00849407	2.07088
GO_BP	GO:1901862	negative regulation of muscle tissue development	Fzd7,Lef1,Sav1,Six4,Tgfbr2	5	0.00850806	2.07017
GO_BP	GO:0048762	mesenchymal cell differentiation	Aldh1a2,Bcl9l,Ddx17,Efnb1,Has2,Lef1,Sdhaf2,Tgfbr2,Usf3	9	0.00856816	2.06711
GO_BP	GO:1901861	regulation of muscle tissue development	Creb1,Ddx17,Fzd7,Igf1,Lef1,Sav1,Six4,Tgfbr2	8	0.00865431	2.06277
GO_BP	GO:0044257	cellular protein catabolic process	Adamts7,Armc8,Arrb1,Caml,Cop1,Ctsz,Fbxl19,Msn,Plk3,Prkaca,Psma5,Psmd10,Senp1,Spsb4,Tbx21,Trim13,Ube2c,Ube2l3,Ubxn8,Vps37b,Zswim9	21	0.00880503	2.05527
GO_BP	GO:0071363	cellular response to growth factor stimulus	Adamts7,Bcl9l,Bex1,Creb1,Dusp22,Ehd4,Ern1,Fgf5,Flrt3,Frs3,Has2,Kidins220,Lef1,Npnt,Pdgfra,Rap1gap,Tgfbr2,Vstm2a	18	0.00892716	2.04929
GO_BP	GO:0048634	regulation of muscle organ development	Creb1,Ddx17,Fzd7,Igf1,Lef1,Sav1,Six4,Tgfbr2	8	0.00893394	2.04896
GO_BP	GO:0045738	negative regulation of DNA repair	Ogg1,Polq,Trp53bp1	3	0.00908597	2.04163
GO_BP	GO:0017145	stem cell division	Arhgef2,Fzd7,Lef1,Rab10	4	0.00910245	2.04084
GO_BP	GO:0051603	proteolysis involved in cellular protein catabolic process	Adamts7,Armc8,Arrb1,Caml,Cop1,Ctsz,Fbxl19,Plk3,Prkaca,Psma5,Psmd10,Senp1,Spsb4,Tbx21,Trim13,Ube2c,Ube2l3,Ubxn8,Vps37b,Zswim9	20	0.00916981	2.03764
GO_BP	GO:0010256	endomembrane system organization	Cavin2,Ccdc136,Cit,Creb1,Csrp3,Dnajc28,Pacsin3,Plk3,Prmt5,Rab10,Sec16b,Sec31b,Sypl2	13	0.00923382	2.03462
GO_BP	GO:0007166	cell surface receptor signaling pathway	Abat,Adam10,Afap1l2,Arrb1,Bad,Bcl9l,Bex1,Camk2a,Caml,Cd47,Cdk14,Cdk5,Cdk6,Cdkn1b,Cpeb4,Creb1,Csrp3,Ctnnd1,Dlg4,Dmtn,Dusp22,Efnb1,Fgf5,Flrt3,Frs3,Fzd5,Fzd7,Gnai2,Grik2,Igf1,Ikbke,Kidins220,Lcp2,Lef1,Madd,Ncstn,Nlgn3,Nmi,Npnt,Pdgfra,Pf4,Plxnb3,Prkaca,Ptch2,Ptpra,Rpgrip1l,Samhd1,Sdhaf2,Sh3gl1,Shank1,Soga1,Tgfbr2,Tspan14,Wls,Zbtb7b	55	0.00924714	2.03399
GO_BP	GO:0007517	muscle organ development	Bcl9l,Cdk5,Creb1,Csrp3,Ddx17,Fzd7,Heg1,Hist1h1b,Igf1,Lef1,Meox2,Sav1,Six4,Tgfbr2	14	0.00925292	2.03372
GO_BP	GO:0051260	protein homooligomerization	Aldh1a2,Cldn1,Ehd4,Ikbke,Kcna2,Kcnc3,Kcnj2,Kctd9,Marcks,Polq,Prtg,Samhd1,Trp53bp1	13	0.00942471	2.02573
GO_BP	GO:0071900	regulation of protein serine/threonine kinase activity	Arrb1,Cdkn1b,Chordc1,Dusp6,Ern1,Fzd5,Heg1,Igf1,Kat2b,Ksr1,Madd,Map2k4,Prkag3,Psmd10	14	0.009433	2.02535
GO_BP	GO:0009725	response to hormone	Camk2a,Cpeb2,Creb1,Csrp3,Ddx17,Gnai2,Igf1,Kank2,Kat2b,Mmp2,Msn,Ogg1,Prkaca,Ptpra,Rab10,Rarg,Soga1,Trip4,Ube2l3,Zbtb7b	20	0.00944387	2.02485
GO_BP	GO:0048738	cardiac muscle tissue development	Aldh1a2,Creb1,Csrp3,Fzd7,Heg1,Igf1,Map2k4,Pdgfra,Sav1,Tgfbr2	10	0.00956977	2.0191
GO_BP	GO:0051056	regulation of small GTPase mediated signal transduction	Arhgap18,Arhgef2,Arrb1,Heg1,Igf1,Kank2,Madd,Psd,Rap1gap,Synpo2l	10	0.00956977	2.0191
GO_BP	GO:0046822	regulation of nucleocytoplasmic transport	Akap1,Cdk5,Prkaca,Ptgs2,Ptpn14,Xpo1	6	0.00958788	2.01828
GO_BP	GO:0051962	positive regulation of nervous system development	Actr2,Apbb1,Arhgef2,Bex1,Chodl,Dlg4,Flrt3,Igf1,Ist1,Kat2b,Kidins220,Lrrc4b,Lrrn1,Nlgn3,Plxnb3,Prmt5,Ptpra,Shank1,Slitrk3	19	0.0096575	2.01514
GO_BP	GO:0031646	positive regulation of neurological system process	Abat,Dlg4,Igf1,Nlgn3,Shank1	5	0.00993273	2.00293
GO_BP	GO:0043244	regulation of protein complex disassembly	Arhgef2,Dmtn,Mtpn,Scin,Shroom2,Tmod1	6	0.00999232	2.00033
GO_BP	GO:0010721	negative regulation of cell development	Apbb1,Arhgef2,Bex1,Cdk5,Cit,Ctsz,Dleu2,Dmtn,Igf1,Nlgn3,Prtg,Rap1gap,Xylt1	13	0.010016	1.99931
GO_BP	GO:0002068	glandular epithelial cell development	Bad,Cdk6,Rarg	3	0.0100568	1.99754
GO_BP	GO:0060039	pericardium development	Flrt3,Heg1,Rpgrip1l	3	0.0100568	1.99754
GO_BP	GO:1904861	excitatory synapse assembly	Lrrc4,Lrrc4b,Shank1	3	0.0100568	1.99754
GO_BP	GO:0035556	intracellular signal transduction	Ago1,Akap1,Arhgap18,Arhgef2,Arrb1,Asb5,Atr,Bad,Brca2,Cdc42ep1,Chml,Cit,Csrp3,Dmtn,Dusp22,Dusp6,Ern1,Fzd5,Gnai2,Grik2,Heg1,Hunk,Igf1,Ikbke,Kank2,Kctd9,Ksr1,Lcp2,Madd,Map2k4,Mob1b,Myo9a,Nek1,Nfkb2,Npnt,Parl,Pdgfra,Pf4,Pik3c2b,Plk3,Prkaca,Prmt5,Psd,Psmd10,Ptgs2,Rab10,Rab3d,Rabl2,Rap1gap,Samd14,Sav1,Sbk2,Sh3rf3,Spsb4,Synpo2l,Trim13,Tyk2	57	0.0100955	1.99587
GO_BP	GO:0030850	prostate gland development	Cdkn1b,Igf1,Mmp2,Rarg	4	0.0104028	1.98285
GO_BP	GO:0098815	modulation of excitatory postsynaptic potential	Dlg4,Nlgn3,Sh3gl1,Shank1	4	0.0104028	1.98285
GO_BP	GO:0060419	heart growth	Dusp6,Heg1,Igf1,Map2k4,Sav1,Tgfbr2	6	0.0104088	1.9826
GO_BP	GO:0046907	intracellular transport	Actr2,Adam10,Akap1,Arl4c,Camk2a,Cdk5,Chml,Dmtn,Ehd4,Ergic3,Grik2,Heatr5a,Lmf1,Madd,Msn,Parl,Pex26,Plk3,Pmm2,Prkaca,Ptgs2,Ptpn14,Rab10,Rab3d,Rabl2,Rilpl2,Rpain,Sec16b,Sec31b,Snap23,Tap2,Tomm5,Vps37b,Wls,Xpo1,Zdhhc7	36	0.0105468	1.97688
GO_BP	GO:0031399	regulation of protein modification process	Akap1,Arhgef2,Arrb1,Caml,Cdk5,Cdkn1b,Chordc1,Ctnnd1,Dlg4,Dmtn,Dusp22,Dusp6,Ehd4,Ern1,Fzd5,Gnai2,Grik2,Heg1,Igf1,Kat2b,Ksr1,Madd,Map2k4,Mob1b,Mrnip,Ncoa7,Nek1,Nmi,Npnt,Pdgfra,Prkag3,Prmt5,Psmd10,Ptgs2,Sbk2,Sh3rf3,Spsb4,Tet1,Tgfbr2,Ube2l3,Zbtb7b	41	0.0105823	1.97542
GO_BP	GO:0051223	regulation of protein transport	Abat,Akap1,Apbb1,Arrb1,Bad,Cd34,Cdk5,Dmtn,Fzd5,Igf1,Madd,Parl,Pde1c,Plk3,Prkaca,Ptgs2,Ptpn14,Sec16b,Wls,Xpo1	20	0.010915	1.96198
GO_BP	GO:0070848	response to growth factor	Adamts7,Bcl9l,Bex1,Creb1,Dusp22,Ehd4,Ern1,Fgf5,Flrt3,Frs3,Has2,Kidins220,Lef1,Npnt,Pdgfra,Rap1gap,Tgfbr2,Vstm2a	18	0.0109505	1.96057
GO_BP	GO:0022612	gland morphogenesis	Ctnnd1,Igf1,Mki67,Mmp2,Msn,Rarg,Tgfbr2	7	0.0109648	1.96
GO_BP	GO:1901888	regulation of cell junction assembly	Cldn1,Dmtn,Dusp22,Fzd5,Prkaca	5	0.0109686	1.95985
GO_BP	GO:0030534	adult behavior	Abat,Abhd12,Cdk5,Lgi4,Ncstn,Nlgn3,Shank1,Tmod1	8	0.0110841	1.9553
GO_BP	GO:0000731	DNA synthesis involved in DNA repair	Faap20,Poli,Polk	3	0.0110855	1.95524
GO_BP	GO:0034390	smooth muscle cell apoptotic process	Arrb1,Igf1,Map2k4	3	0.0110855	1.95524
GO_BP	GO:0034391	regulation of smooth muscle cell apoptotic process	Arrb1,Igf1,Map2k4	3	0.0110855	1.95524
GO_BP	GO:0022402	cell cycle process	Actr2,Apbb1,Arhgef2,Brca2,Camk2a,Cdk14,Cdkn1b,Chordc1,Cit,Ercc2,Ern1,Haus7,Igf1,Ist1,Kank2,Kat2b,Lef1,Mki67,Mlf1,Mrnip,Plk3,Prkaca,Rbbp8,Sept6,Stag1,Ube2c,Ube2l3,Xpo1	28	0.0115441	1.93764
GO_BP	GO:0009056	catabolic process	Abat,Abhd12,Adamts7,Ago1,Aldh3b1,Amt,Armc8,Arrb1,Asb5,Bad,Blvra,Caml,Cdk5,Cop1,Ctsz,Dap,Ddo,Edc4,Fbxl19,Glb1,Gnpda1,Igf1,Mmp17,Mmp2,Msn,Mtmr3,Pacsin3,Parl,Pik3c2b,Pld4,Plk3,Ppp1r3b,Prkaca,Prkag3,Psma5,Psmd10,Samhd1,Senp1,Soga1,Spsb4,Tbx21,Tecpr1,Tet1,Trim13,Ube2c,Ube2l3,Ubxn8,Vps37b,Xpo1,Zswim9	50	0.0116198	1.9348
GO_BP	GO:0045860	positive regulation of protein kinase activity	Arrb1,Cdk5,Cdkn1b,Dlg4,Ern1,Fzd5,Igf1,Madd,Map2k4,Mrnip,Nek1,Psmd10,Sbk2,Tgfbr2	14	0.0118167	1.92751
GO_BP	GO:1903539	protein localization to postsynaptic membrane	Adam10,Camk2a,Dlg4,Snap23	4	0.0118176	1.92747
GO_BP	GO:0022407	regulation of cell-cell adhesion	Abat,Bad,Cd47,Dmtn,Dusp22,Efnb1,Has2,Igf1,Lef1,Rap1gap,Tbx21,Tgfbr2,Zbtb7b	13	0.011965	1.92209
GO_BP	GO:0002088	lens development in camera-type eye	Cdkn1b,Shroom2,Six5,Tgfbr2,Tmod1	5	0.0120758	1.91809
GO_BP	GO:0035640	exploration behavior	Abat,Dlg4,Penk	3	0.0121728	1.91461
GO_BP	GO:0099633	protein localization to postsynaptic specialization membrane	Adam10,Camk2a,Dlg4	3	0.0121728	1.91461
GO_BP	GO:0099645	neurotransmitter receptor localization to postsynaptic specialization membrane	Adam10,Camk2a,Dlg4	3	0.0121728	1.91461
GO_BP	GO:0018107	peptidyl-threonine phosphorylation	Camk2a,Cdk5,Cit,Dmtn,Prkaca,Tgfbr2	6	0.012198	1.91371
GO_BP	GO:0051258	protein polymerization	Actr2,Arhgap18,Cdc42ep1,Cdkn1b,Dmtn,Kank4,Mtpn,Scin,Tmod1,Ube2c	10	0.01254	1.9017
GO_BP	GO:0031401	positive regulation of protein modification process	Arhgef2,Arrb1,Cdk5,Cdkn1b,Ctnnd1,Dlg4,Dusp22,Ehd4,Ern1,Fzd5,Gnai2,Igf1,Kat2b,Ksr1,Madd,Map2k4,Mrnip,Nek1,Nmi,Npnt,Pdgfra,Psmd10,Ptgs2,Sbk2,Sh3rf3,Spsb4,Tet1,Tgfbr2,Ube2l3,Zbtb7b	30	0.0126707	1.8972
GO_BP	GO:0032535	regulation of cellular component size	Actr2,Arhgap18,Cdc42ep1,Cdk5,Cit,Creb1,Dmtn,Ist1,Kank4,Mtpn,Scin,Shroom2,Tmod1	13	0.0126761	1.89702
GO_BP	GO:0006511	ubiquitin-dependent protein catabolic process	Armc8,Arrb1,Caml,Cop1,Fbxl19,Plk3,Psma5,Psmd10,Senp1,Spsb4,Tbx21,Trim13,Ube2c,Ube2l3,Ubxn8,Vps37b,Zswim9	17	0.0128023	1.89271
GO_BP	GO:0032869	cellular response to insulin stimulus	Cpeb2,Csrp3,Gnai2,Kat2b,Ptpra,Rab10,Soga1,Zbtb7b	8	0.0128387	1.89148
GO_BP	GO:0043543	protein acylation	Apbb1,Arrb1,Brca2,Kat2b,Lef1,Naa35,Pcgf2,Zdhhc7,Zdhhc8	9	0.0128923	1.88967
GO_BP	GO:0120035	regulation of plasma membrane bounded cell projection organization	Actr2,Adam10,Apbb1,Cdc42ep1,Cdk5,Chodl,Cit,Ctsz,Dleu2,Dlg4,Dmtn,Gap43,Ist1,Kat2b,Kidins220,Myo9a,Nlgn3,Plxnb3,Rap1gap,Shank1,Xylt1	21	0.0131452	1.88123
GO_BP	GO:0060485	mesenchyme development	Aldh1a2,Bcl9l,Ddx17,Efnb1,Has2,Lef1,Sdhaf2,Six4,Tgfbr2,Usf3	10	0.0131473	1.88116
GO_BP	GO:0010717	regulation of epithelial to mesenchymal transition	Bcl9l,Lef1,Sdhaf2,Tgfbr2,Usf3	5	0.0132565	1.87757
GO_BP	GO:0032232	negative regulation of actin filament bundle assembly	Kank2,Kank4,Shank1	3	0.0133191	1.87552
GO_BP	GO:0034205	amyloid-beta formation	Adam10,Igf1,Ncstn	3	0.0133191	1.87552
GO_BP	GO:0048535	lymph node development	Cd248,Nfkb2,Tox	3	0.0133191	1.87552
GO_BP	GO:0009790	embryo development	Adam10,Aldh1a2,Brca2,Cnot3,Efnb1,Enah,Ercc2,Flrt3,Foxd3,Fzd5,Fzd7,Heg1,Igf1,Kidins220,Lef1,Lrig3,Meox2,Pcgf2,Pdgfra,Prkaca,Rarg,Rbbp8,Rpgrip1l,Six4,Tet1,Tgfbr2,Wls,Xylt1,Zfp568	29	0.0134294	1.87194
GO_BP	GO:0043254	regulation of protein complex assembly	Actr2,Arhgap18,Arhgef2,Atr,Atxn2,Cdc42ep1,Cdkn1b,Creb1,Dmtn,Kank4,Msn,Mtpn,Scin,Tmod1	14	0.0136501	1.86486
GO_BP	GO:0051248	negative regulation of protein metabolic process	Ago1,Akap1,Apbb1,Arrb1,Caml,Cdk5,Cdkn1b,Chordc1,Cnot3,Cpeb2,Cpeb4,Ctsz,Dmtn,Dusp22,Dusp6,Gnai2,Heg1,Igf1,Ilf3,Kat2b,Lef1,Ncoa7,Nmi,Psmd10,Ptgs2,Senp1,Serpinb8	27	0.01394	1.85574
GO_BP	GO:0033365	protein localization to organelle	Adam10,Akap1,Atr,Brca2,Camk2a,Cdk5,Csrp3,Dlg4,Mrnip,Msn,Parl,Pex26,Pmm2,Ptgs2,Rab10,Rpain,Sec16b,Six4,Tomm5,Vps37b,Xpo1	21	0.0140417	1.85258
GO_BP	GO:0045806	negative regulation of endocytosis	Atxn2,Cd47,Dlg4,Pacsin3	4	0.0141617	1.84888
GO_BP	GO:0006470	protein dephosphorylation	Akap1,Dusp22,Dusp6,Gnai2,Mtmr3,Ppp1r3b,Ptpn14,Ptpra,Sdhaf2	9	0.0142795	1.84529
GO_BP	GO:0051961	negative regulation of nervous system development	Apbb1,Arhgef2,Bex1,Cdk5,Cit,Ctsz,Dleu2,Nlgn3,Prkaca,Prtg,Rap1gap,Xylt1	12	0.0143254	1.84389
GO_BP	GO:0030097	hemopoiesis	Armc6,Bad,Brca2,Cd34,Cdk6,Creb1,Dmtn,Dpf2,Ercc2,Fzd5,Fzd7,Lef1,Mlf1,Pdgfra,Pf4,Pld4,Rarg,Scin,Senp1,Tbx21,Tgfbr2,Tox,Zbtb7b,Zswim9	24	0.014399	1.84167
GO_BP	GO:0022603	regulation of anatomical structure morphogenesis	Actr2,Adam10,Ago1,Arhgap18,Bcl9l,Cd34,Cdc42ep1,Cdk5,Chodl,Cit,Dlg4,Dmtn,Fzd7,Has2,Ist1,Meox2,Msn,Myo9a,Nlgn3,Pdgfra,Pf4,Plxnb3,Ptgs2,Six4,St6gal1,Strip1,Tgfbr2	27	0.0144093	1.84136
GO_BP	GO:0045892	negative regulation of transcription, DNA-templated	Apbb1,Cdk5,Cdk6,Cdkn1b,Creb1,Dap,Dpf2,Dusp22,Foxd3,Hist1h1b,Ilf3,Kank2,Lef1,Pcgf2,Phf21a,Plk3,Prmt5,Psmd10,Rarg,Rsf1,Six4,Six5,Smarcc2,Tbx21,Tet1,Uba3,Xpo1,Zbtb7b,Zfp568	29	0.0144607	1.83981
GO_BP	GO:0031016	pancreas development	Aldh1a2,Bad,Cdk6,Igf1,Wls	5	0.0145127	1.83825
GO_BP	GO:0060669	embryonic placenta morphogenesis	Fzd5,Lef1,Zfp568	3	0.0145249	1.83789
GO_BP	GO:0008285	negative regulation of cell proliferation	Aldh1a2,Brca2,Cdk6,Cdkn1b,Eppk1,Fzd5,Igf1,Kank2,Kat2b,Ptgs2,Ptpn14,Rap1gap,Rarg,Rian,Sav1,Scin,Six5,Tgfbr2,Zbtb7b	19	0.0147224	1.83202
GO_BP	GO:0031344	regulation of cell projection organization	Actr2,Adam10,Apbb1,Cdc42ep1,Cdk5,Chodl,Cit,Ctsz,Dleu2,Dlg4,Dmtn,Gap43,Ist1,Kat2b,Kidins220,Myo9a,Nlgn3,Plxnb3,Rap1gap,Shank1,Xylt1	21	0.0147934	1.82993
GO_BP	GO:1901575	organic substance catabolic process	Abat,Abhd12,Adamts7,Ago1,Aldh3b1,Amt,Armc8,Arrb1,Asb5,Bad,Blvra,Caml,Cdk5,Cop1,Ctsz,Ddo,Edc4,Fbxl19,Glb1,Gnpda1,Igf1,Msn,Pacsin3,Pld4,Plk3,Ppp1r3b,Prkaca,Prkag3,Psma5,Psmd10,Samhd1,Senp1,Spsb4,Tbx21,Tet1,Trim13,Ube2c,Ube2l3,Ubxn8,Vps37b,Xpo1,Zswim9	42	0.0148438	1.82845
GO_BP	GO:0072657	protein localization to membrane	Adam10,Camk2a,Cdk5,Csrp3,Dlg4,Dmtn,Grik2,Lrrc4,Pex26,Rab10,Rab3d,Rilpl2,Snap23,Tspan14,Vps37b,Zdhhc7	16	0.0149702	1.82477
GO_BP	GO:0001836	release of cytochrome c from mitochondria	Bad,Igf1,Parl,Psmd10	4	0.0150038	1.8238
GO_BP	GO:0031102	neuron projection regeneration	Bex1,Gap43,Mmp2,Xylt1	4	0.0150038	1.8238
GO_BP	GO:1903706	regulation of hemopoiesis	Bad,Cdk6,Creb1,Dpf2,Lef1,Pf4,Rarg,Scin,Senp1,Tbx21,Tgfbr2,Tox,Zbtb7b	13	0.015006	1.82374
GO_BP	GO:1903507	negative regulation of nucleic acid-templated transcription	Apbb1,Cdk5,Cdk6,Cdkn1b,Creb1,Dap,Dpf2,Dusp22,Foxd3,Hist1h1b,Ilf3,Kank2,Lef1,Pcgf2,Phf21a,Plk3,Prmt5,Psmd10,Rarg,Rsf1,Six4,Six5,Smarcc2,Tbx21,Tet1,Uba3,Xpo1,Zbtb7b,Zfp568	29	0.0150781	1.82165
GO_BP	GO:1902679	negative regulation of RNA biosynthetic process	Apbb1,Cdk5,Cdk6,Cdkn1b,Creb1,Dap,Dpf2,Dusp22,Foxd3,Hist1h1b,Ilf3,Kank2,Lef1,Pcgf2,Phf21a,Plk3,Prmt5,Psmd10,Rarg,Rsf1,Six4,Six5,Smarcc2,Tbx21,Tet1,Uba3,Xpo1,Zbtb7b,Zfp568	29	0.0152357	1.81714
GO_BP	GO:0071705	nitrogen compound transport	Aagab,Abat,Akap1,Apbb1,Arl4c,Arrb1,Bad,Cd34,Cdk5,Chml,Dmtn,Ehbp1,Fzd5,Grik2,Igf1,Ist1,Kcna2,Lcp2,Lmf1,Madd,Parl,Pde1c,Pex26,Plk3,Pmm2,Prkaca,Ptgs2,Ptpn14,Rab10,Rab3d,Rabl2,Rilpl2,Rpain,Sec16b,Sec31b,Slc25a15,Slc38a2,Snap23,Snx7,Tap2,Tgfbr2,Tomm5,Vps37b,Wls,Xpo1,Zbtb7b,Zdhhc7	47	0.0152957	1.81543
GO_BP	GO:0019941	modification-dependent protein catabolic process	Armc8,Arrb1,Caml,Cop1,Fbxl19,Plk3,Psma5,Psmd10,Senp1,Spsb4,Tbx21,Trim13,Ube2c,Ube2l3,Ubxn8,Vps37b,Zswim9	17	0.0153714	1.81329
GO_BP	GO:0046777	protein autophosphorylation	Atr,Camk2a,Cdk5,Ctnnd1,Ern1,Mob1b,Pdgfra,Prkaca,Sla	9	0.0157741	1.80205
GO_BP	GO:0010543	regulation of platelet activation	Abat,Dmtn,Pdgfra	3	0.0157905	1.8016
GO_BP	GO:0060487	lung epithelial cell differentiation	Creb1,Igf1,Sav1	3	0.0157905	1.8016
GO_BP	GO:0060740	prostate gland epithelium morphogenesis	Igf1,Mmp2,Rarg	3	0.0157905	1.8016
GO_BP	GO:2000036	regulation of stem cell population maintenance	Cnot3,Sav1,Zfp322a	3	0.0157905	1.8016
GO_BP	GO:0060998	regulation of dendritic spine development	Actr2,Adam10,Cdk5,Nlgn3,Shank1	5	0.0158464	1.80007
GO_BP	GO:0045744	negative regulation of G protein-coupled receptor signaling pathway	Arrb1,Gnai2,Grk4,Rpgrip1l	4	0.0158768	1.79924
GO_BP	GO:0043434	response to peptide hormone	Camk2a,Cpeb2,Creb1,Csrp3,Gnai2,Igf1,Kat2b,Ptpra,Rab10,Soga1,Zbtb7b	11	0.0161209	1.79261
GO_BP	GO:0018210	peptidyl-threonine modification	Camk2a,Cdk5,Cit,Dmtn,Prkaca,Tgfbr2	6	0.0164053	1.78502
GO_BP	GO:0061640	cytoskeleton-dependent cytokinesis	Actr2,Brca2,Cit,Ist1,Sept6	5	0.0165429	1.78139
GO_BP	GO:0048660	regulation of smooth muscle cell proliferation	Cdkn1b,Ern1,Gnai2,Igf1,Mmp2,Ptgs2,Tgfbr2	7	0.0166655	1.77818
GO_BP	GO:0040008	regulation of growth	Adam10,Apbb1,Atxn2,Cdk5,Cdkn1b,Creb1,Dusp6,Eppk1,Gap43,Igf1,Ist1,Lef1,Mtpn,Ppib,Psmd10,Ptch2,Sav1,Selenop,Six4,Tgfbr2	20	0.0166731	1.77798
GO_BP	GO:0070647	protein modification by small protein conjugation or removal	Arrb1,Asb5,Caml,Cdk5,Cop1,Dcaf17,Fbxo25,Josd2,Med18,Nmi,Otud1,Pcgf2,Psmd10,Senp1,Sh3rf3,Spsb4,Trim13,Uba3,Ube2c,Ube2l3	20	0.0166731	1.77798
GO_BP	GO:1901214	regulation of neuron death	Arrb1,Bad,Cd34,Cdk5,Cpeb4,Creb1,Ctsz,Grik2,Igf1,Map2k4,Ncoa7,Six4	12	0.0167352	1.77637
GO_BP	GO:0044057	regulation of system process	Abat,Akap1,Csrp3,Dlg4,Gnai2,Igf1,Kcnj2,Madd,Mmp2,Mtpn,Myl4,Nlgn3,Npnt,Prkag3,Ptgs2,Sh3gl1,Shank1	17	0.0167983	1.77473
GO_BP	GO:0007162	negative regulation of cell adhesion	Abat,Adam10,Dmtn,Dusp22,Fzd7,Lef1,Mmp2,Plxnb3,Tbx21,Zbtb7b	10	0.0168901	1.77237
GO_BP	GO:0070201	regulation of establishment of protein localization	Abat,Akap1,Apbb1,Arrb1,Bad,Cd34,Cdk5,Dmtn,Fzd5,Igf1,Madd,Parl,Pde1c,Plk3,Prkaca,Ptgs2,Ptpn14,Sec16b,Wls,Xpo1	20	0.0168922	1.77231
GO_BP	GO:0098742	cell-cell adhesion via plasma-membrane adhesion molecules	Cldn1,Flrt3,Lrrc4,Lrrc4b,Plxnb3,Prtg,Slitrk3,Tgfbr2	8	0.0169458	1.77094
GO_BP	GO:0032880	regulation of protein localization	Abat,Adam10,Akap1,Apbb1,Arrb1,Bad,Camk2a,Cd34,Cdk5,Csrp3,Dmtn,Fzd5,Igf1,Madd,Msn,Nlgn3,Parl,Pde1c,Plk3,Prkaca,Ptgs2,Ptpn14,Sec16b,Six4,Wls,Xpo1	26	0.0170058	1.7694
GO_BP	GO:0019076	viral release from host cell	Ist1,Trim13,Vps37b	3	0.0171163	1.76659
GO_BP	GO:0035890	exit from host	Ist1,Trim13,Vps37b	3	0.0171163	1.76659
GO_BP	GO:0035891	exit from host cell	Ist1,Trim13,Vps37b	3	0.0171163	1.76659
GO_BP	GO:0052126	movement in host environment	Ist1,Trim13,Vps37b	3	0.0171163	1.76659
GO_BP	GO:0052192	movement in environment of other organism involved in symbiotic interaction	Ist1,Trim13,Vps37b	3	0.0171163	1.76659
GO_BP	GO:0060479	lung cell differentiation	Creb1,Igf1,Sav1	3	0.0171163	1.76659
GO_BP	GO:0060512	prostate gland morphogenesis	Igf1,Mmp2,Rarg	3	0.0171163	1.76659
GO_BP	GO:0071634	regulation of transforming growth factor beta production	Cd34,Creb1,Ptgs2	3	0.0171163	1.76659
GO_BP	GO:0030902	hindbrain development	Aldh1a2,Atxn2,Cdk5,Igf1,Lef1,Rpgrip1l,Wls	7	0.0171768	1.76506
GO_BP	GO:0016049	cell growth	Adam10,Apbb1,Cdk5,Cdkn1b,Flrt3,Igf1,Ist1,Lef1,Map2k4,Mtpn,Nlgn3,Psmd10,Ptch2,Rarg,Tgfbr2	15	0.0172331	1.76364
GO_BP	GO:0045445	myoblast differentiation	Csrp3,Ddx17,Igf1,Nmrk2,Trip4	5	0.0172594	1.76297
GO_BP	GO:0007265	Ras protein signal transduction	Arhgef2,Arrb1,Cdc42ep1,Heg1,Igf1,Kank2,Ksr1,Madd,Psd,Rab10,Rab3d,Rabl2,Synpo2l	13	0.0173401	1.76095
GO_BP	GO:0034329	cell junction assembly	Cldn1,Ctnnd1,Dmtn,Dusp22,Fzd5,Heg1,Myo9a,Prkaca	8	0.017403	1.75938
GO_BP	GO:0010975	regulation of neuron projection development	Actr2,Adam10,Apbb1,Cdk5,Chodl,Cit,Ctsz,Dleu2,Dlg4,Ist1,Kat2b,Kidins220,Myo9a,Nlgn3,Plxnb3,Shank1,Xylt1	17	0.0175493	1.75574
GO_BP	GO:0072359	circulatory system development	Ago1,Aldh1a2,Arhgap22,Cd34,Cdkn1b,Creb1,Csrp3,Dusp6,Flrt3,Fzd5,Fzd7,Has2,Heg1,Igf1,Lef1,Map2k4,Meox2,Mmp2,Pdgfra,Pdlim3,Pf4,Ptgs2,Ptpn14,Rpgrip1l,Sav1,Synpo2l,Sypl2,Tgfbr2	28	0.0175649	1.75535
GO_BP	GO:0043632	modification-dependent macromolecule catabolic process	Armc8,Arrb1,Caml,Cop1,Fbxl19,Plk3,Psma5,Psmd10,Senp1,Spsb4,Tbx21,Trim13,Ube2c,Ube2l3,Ubxn8,Vps37b,Zswim9	17	0.0178053	1.74945
GO_BP	GO:0031345	negative regulation of cell projection organization	Cdk5,Cit,Ctsz,Dleu2,Nlgn3,Plxnb3,Rap1gap,Xylt1	8	0.0183439	1.73651
GO_BP	GO:0019835	cytolysis	Gzmb,Lyz2,Pf4	3	0.0185023	1.73277
GO_BP	GO:0097106	postsynaptic density organization	Lrrc4,Lrrc4b,Shank1	3	0.0185023	1.73277
GO_BP	GO:0042327	positive regulation of phosphorylation	Arhgef2,Arrb1,Bad,Cdk5,Cdkn1b,Ctnnd1,Dlg4,Dusp22,Ehd4,Ern1,Fzd5,Fzd7,Gnai2,Igf1,Ksr1,Madd,Map2k4,Mrnip,Nek1,Npnt,Pdgfra,Psmd10,Ptgs2,Sbk2,Sh3rf3,Tgfbr2	26	0.0185424	1.73183
GO_BP	GO:0043967	histone H4 acetylation	Apbb1,Arrb1,Brca2,Lef1	4	0.0186848	1.72851
GO_BP	GO:0055001	muscle cell development	Csrp3,Igf1,Map2k4,Pdgfra,Six4,Synpo2l,Sypl2,Tmod1	8	0.0188277	1.7252
GO_BP	GO:1902115	regulation of organelle assembly	Arhgef2,Atxn2,Gap43,Kat2b,Lrrc4b,Msn,Mtmr3,Stag1	8	0.0188277	1.7252
GO_BP	GO:0090087	regulation of peptide transport	Abat,Akap1,Apbb1,Arrb1,Bad,Cd34,Cdk5,Dmtn,Fzd5,Igf1,Madd,Parl,Pde1c,Plk3,Prkaca,Ptgs2,Ptpn14,Sec16b,Wls,Xpo1	20	0.0189679	1.72198
GO_BP	GO:0043085	positive regulation of catalytic activity	Arrb1,Bad,Cdk5,Cdkn1b,Dap,Dlg4,Ern1,Fzd5,Gnai2,Igf1,Lmf1,Madd,Map2k4,Mrnip,Myl4,Myo9a,Ncstn,Nek1,Npnt,Pdgfra,Psmd10,Rap1gap,Sbk2,Senp1,Tgfbr2,Ube2l3	26	0.0191462	1.71792
GO_BP	GO:1902107	positive regulation of leukocyte differentiation	Bad,Creb1,Lef1,Pf4,Tgfbr2,Tox,Zbtb7b	7	0.0193326	1.71371
GO_BP	GO:0007409	axonogenesis	Apbb1,Cdk5,Chodl,Creb1,Efnb1,Enah,Flrt3,Gap43,Ist1,Nlgn3,Plxnb3,Prtg,Rab10,Slitrk3	14	0.0195138	1.70966
GO_BP	GO:0099072	regulation of postsynaptic membrane neurotransmitter receptor levels	Adam10,Camk2a,Ctnnd1,Dlg4,Snap23	5	0.0195314	1.70927
GO_BP	GO:0140029	exocytic process	Camk2a,Dmtn,Rab10,Rab3d,Snap23	5	0.0195314	1.70927
GO_BP	GO:0034613	cellular protein localization	Adam10,Akap1,Arl4c,Atr,Brca2,Camk2a,Cdk5,Chml,Csrp3,Dlg4,Dmtn,Grik2,Lrrc4,Mrnip,Msn,Parl,Pex26,Plk3,Pmm2,Prkaca,Ptgs2,Ptpn14,Rab10,Rab3d,Rabl2,Rilpl2,Rpain,Scin,Sec16b,Sec31b,Six4,Snap23,Tomm5,Tspan14,Vps37b,Wls,Xpo1,Zdhhc7	38	0.0195526	1.7088
GO_BP	GO:0001932	regulation of protein phosphorylation	Arhgef2,Arrb1,Cdk5,Cdkn1b,Chordc1,Ctnnd1,Dlg4,Dmtn,Dusp22,Dusp6,Ehd4,Ern1,Fzd5,Gnai2,Grik2,Heg1,Igf1,Kat2b,Ksr1,Madd,Map2k4,Mob1b,Mrnip,Nek1,Npnt,Pdgfra,Prkag3,Prmt5,Psmd10,Ptgs2,Sbk2,Sh3rf3,Tgfbr2	33	0.0196735	1.70612
GO_BP	GO:0006487	protein N-linked glycosylation	Magt1,Pmm2,Rpn1,St6gal1	4	0.0196848	1.70587
GO_BP	GO:0033692	cellular polysaccharide biosynthetic process	Has2,Igf1,Ppp1r3b,Prkag3	4	0.0196848	1.70587
GO_BP	GO:0034605	cellular response to heat	Cd34,Chordc1,Prkaca,Xylt1	4	0.0196848	1.70587
GO_BP	GO:1903708	positive regulation of hemopoiesis	Bad,Creb1,Lef1,Pf4,Scin,Tgfbr2,Tox,Zbtb7b	8	0.0198227	1.70284
GO_BP	GO:0098727	maintenance of cell number	Bcl9l,Cnot3,Fzd7,Igf1,Sav1,Tet1,Zfp322a	7	0.0198998	1.70115
GO_BP	GO:0045987	positive regulation of smooth muscle contraction	Abat,Npnt,Ptgs2	3	0.0199489	1.70008
GO_BP	GO:0071604	transforming growth factor beta production	Cd34,Creb1,Ptgs2	3	0.0199489	1.70008
GO_BP	GO:0090066	regulation of anatomical structure size	Actr2,Arhgap18,Cdc42ep1,Cdk5,Cit,Creb1,Dmtn,Ist1,Kank4,Kat2b,Mmp2,Mtpn,Ptgs2,Scin,Shroom2,Tmod1	16	0.0199838	1.69932
GO_BP	GO:0032269	negative regulation of cellular protein metabolic process	Ago1,Akap1,Arrb1,Caml,Cdk5,Cdkn1b,Chordc1,Cnot3,Cpeb2,Cpeb4,Ctsz,Dmtn,Dusp22,Dusp6,Gnai2,Heg1,Igf1,Ilf3,Kat2b,Lef1,Ncoa7,Psmd10,Ptgs2,Senp1,Serpinb8	25	0.0202829	1.69287
GO_BP	GO:0016445	somatic diversification of immunoglobulins	Polq,Samhd1,Tbx21,Trp53bp1	4	0.0207172	1.68367
GO_BP	GO:0060425	lung morphogenesis	Ctsz,Igf1,Pdgfra,Tgfbr2	4	0.0207172	1.68367
GO_BP	GO:0050768	negative regulation of neurogenesis	Apbb1,Arhgef2,Bex1,Cdk5,Cit,Ctsz,Dleu2,Nlgn3,Prtg,Rap1gap,Xylt1	11	0.0208985	1.67988
GO_BP	GO:0010720	positive regulation of cell development	Actr2,Apbb1,Arhgef2,Bad,Bex1,Chodl,Dlg4,Dmtn,Has2,Igf1,Ist1,Kat2b,Kidins220,Nlgn3,Plxnb3,Prmt5,Ptpra,Shank1	18	0.0209006	1.67984
GO_BP	GO:0051402	neuron apoptotic process	Arrb1,Cdk5,Cit,Cpeb4,Ctsz,Grik2,Map2k4,Ncstn,Pigt,Six4	10	0.0209296	1.67924
GO_BP	GO:0034330	cell junction organization	Cldn1,Ctnnd1,Dmtn,Dusp22,Fzd5,Heg1,Myo9a,Prkaca,Shroom2	9	0.0209468	1.67888
GO_BP	GO:0032879	regulation of localization	Abat,Adam10,Akap1,Apbb1,Arhgap18,Arhgef2,Arrb1,Atxn2,Bad,Best3,Camk2a,Cd34,Cd47,Cdk5,Cdkn1b,Creb1,Csrp3,Dlg4,Dmtn,Dusp22,Ehd4,Eppk1,Fzd5,Gnai2,Has2,Igf1,Ikbke,Kcna2,Kcnc3,Kcnj2,Lef1,Madd,Meox2,Mest,Mmp2,Msn,Nkain2,Nlgn3,Pacsin3,Parl,Pde1c,Pdgfra,Plk3,Plxnb3,Prkaca,Ptgs2,Ptpn14,Rab10,Rab3d,Rap1gap,Sec16b,Sh3gl1,Shank1,Six4,Snap23,Tgfbr2,Vstm2a,Wls,Xpo1	59	0.0210253	1.67726
GO_BP	GO:0070727	cellular macromolecule localization	Adam10,Akap1,Arl4c,Atr,Brca2,Camk2a,Cdk5,Chml,Csrp3,Dlg4,Dmtn,Grik2,Lrrc4,Mrnip,Msn,Parl,Pex26,Plk3,Pmm2,Prkaca,Ptgs2,Ptpn14,Rab10,Rab3d,Rabl2,Rilpl2,Rpain,Scin,Sec16b,Sec31b,Six4,Snap23,Tomm5,Tspan14,Vps37b,Wls,Xpo1,Zdhhc7	38	0.0212438	1.67277
GO_BP	GO:0071702	organic substance transport	Aagab,Abat,Abca8a,Abca8b,Akap1,Apbb1,Arl4c,Arrb1,Bad,Cd34,Cdk5,Chml,Dmtn,Ehbp1,Fzd5,Grik2,Igf1,Ist1,Kcna2,Lcp2,Lmf1,Madd,Parl,Pde1c,Pex26,Plk3,Pmm2,Prkaca,Ptgs2,Ptpn14,Rab10,Rab3d,Rabl2,Rilpl2,Rpain,Sec16b,Sec31b,Selenom,Slc10a1,Slc16a4,Slc25a15,Slc38a2,Slc4a3,Snap23,Snx7,Tap2,Tgfbr2,Tomm5,Vps37b,Wls,Xpo1,Zbtb7b,Zdhhc7	53	0.0212625	1.67239
GO_BP	GO:1905114	cell surface receptor signaling pathway involved in cell-cell signaling	Abat,Bcl9l,Cdk14,Cdk5,Ctnnd1,Dlg4,Fzd5,Fzd7,Grik2,Lef1,Nlgn3,Sdhaf2,Sh3gl1,Shank1,Wls	15	0.0214263	1.66905
GO_BP	GO:0032885	regulation of polysaccharide biosynthetic process	Has2,Igf1,Ppp1r3b	3	0.021456	1.66845
GO_BP	GO:0099174	regulation of presynapse organization	Lrrc4b,Nlgn3,Slitrk3	3	0.021456	1.66845
GO_BP	GO:2000463	positive regulation of excitatory postsynaptic potential	Dlg4,Nlgn3,Shank1	3	0.021456	1.66845
GO_BP	GO:0071453	cellular response to oxygen levels	Atp6v1g1,Bad,Cd34,Cpeb2,Cpeb4,Plk3	6	0.0215206	1.66715
GO_BP	GO:0010769	regulation of cell morphogenesis involved in differentiation	Actr2,Adam10,Cdk5,Chodl,Cit,Dmtn,Has2,Ist1,Nlgn3,Plxnb3,St6gal1	11	0.0217172	1.6632
GO_BP	GO:0051253	negative regulation of RNA metabolic process	Apbb1,Ccnt1,Cdk5,Cdk6,Cdkn1b,Creb1,Dap,Dpf2,Dusp22,Foxd3,Hist1h1b,Ilf3,Kank2,Lef1,Pcgf2,Phf21a,Plk3,Prmt5,Psmd10,Rarg,Rsf1,Six4,Six5,Smarcc2,Tbx21,Tet1,Uba3,Xpo1,Zbtb7b,Zfp568	30	0.0217272	1.663
GO_BP	GO:0045739	positive regulation of DNA repair	Actr2,Apbb1,Mrnip,Npas2	4	0.0217822	1.6619
GO_BP	GO:0016567	protein ubiquitination	Arrb1,Asb5,Caml,Cdk5,Cop1,Dcaf17,Fbxo25,Med18,Nmi,Pcgf2,Psmd10,Sh3rf3,Spsb4,Trim13,Ube2c,Ube2l3	16	0.0218075	1.6614
GO_BP	GO:0030162	regulation of proteolysis	Arrb1,Bad,Caml,Cdk5,Cop1,Ctnnd1,Ctsz,Dap,Igf1,Ist1,Lef1,Pacsin3,Parl,Plk3,Prkaca,Psmd10,Ptgs2,Senp1,Serpinb8	19	0.0219572	1.65842
GO_BP	GO:0071417	cellular response to organonitrogen compound	Arhgef2,Camk2a,Cdk5,Cpeb2,Cpeb4,Csrp3,Dmtn,Gnai2,Igf1,Kat2b,Mmp2,Pdgfra,Ptpra,Rab10,Soga1,Zbtb7b	16	0.0221233	1.65515
GO_BP	GO:0045598	regulation of fat cell differentiation	Creb1,Igf1,Ptgs2,Sav1,Vstm2a,Zbtb7b	6	0.0222277	1.65311
GO_BP	GO:0009057	macromolecule catabolic process	Abhd12,Adamts7,Ago1,Armc8,Arrb1,Asb5,Caml,Cdk5,Cop1,Ctsz,Edc4,Fbxl19,Msn,Pacsin3,Plk3,Ppp1r3b,Prkaca,Psma5,Psmd10,Senp1,Spsb4,Tbx21,Trim13,Ube2c,Ube2l3,Ubxn8,Vps37b,Xpo1,Zswim9	29	0.0222763	1.65216
GO_BP	GO:0007626	locomotory behavior	Abat,Abhd12,Dlg4,Lgi4,Npas2,Penk,Selenop,Tmod1,Zdhhc8	9	0.0224111	1.64954
GO_BP	GO:0019220	regulation of phosphate metabolic process	Akap1,Arhgef2,Arrb1,Bad,Cdk5,Cdkn1b,Chordc1,Ctnnd1,Dlg4,Dmtn,Dusp22,Dusp6,Ehd4,Ern1,Fzd5,Fzd7,Gnai2,Grik2,Heg1,Igf1,Kat2b,Ksr1,Madd,Map2k4,Mob1b,Mrnip,Mtmr3,Nek1,Npnt,Pdgfra,Ppp1r27,Prkag3,Prmt5,Psmd10,Ptgs2,Sbk2,Sh3rf3,Tgfbr2	38	0.0224958	1.6479
GO_BP	GO:0032446	protein modification by small protein conjugation	Arrb1,Asb5,Caml,Cdk5,Cop1,Dcaf17,Fbxo25,Med18,Nmi,Pcgf2,Psmd10,Sh3rf3,Spsb4,Trim13,Uba3,Ube2c,Ube2l3	17	0.0226141	1.64562
GO_BP	GO:0051174	regulation of phosphorus metabolic process	Akap1,Arhgef2,Arrb1,Bad,Cdk5,Cdkn1b,Chordc1,Ctnnd1,Dlg4,Dmtn,Dusp22,Dusp6,Ehd4,Ern1,Fzd5,Fzd7,Gnai2,Grik2,Heg1,Igf1,Kat2b,Ksr1,Madd,Map2k4,Mob1b,Mrnip,Mtmr3,Nek1,Npnt,Pdgfra,Ppp1r27,Prkag3,Prmt5,Psmd10,Ptgs2,Sbk2,Sh3rf3,Tgfbr2	38	0.0226793	1.64437
GO_BP	GO:0042325	regulation of phosphorylation	Arhgef2,Arrb1,Bad,Cdk5,Cdkn1b,Chordc1,Ctnnd1,Dlg4,Dmtn,Dusp22,Dusp6,Ehd4,Ern1,Fzd5,Fzd7,Gnai2,Grik2,Heg1,Igf1,Kat2b,Ksr1,Madd,Map2k4,Mob1b,Mrnip,Nek1,Npnt,Pdgfra,Prkag3,Prmt5,Psmd10,Ptgs2,Sbk2,Sh3rf3,Tgfbr2	35	0.0226797	1.64436
GO_BP	GO:0048168	regulation of neuronal synaptic plasticity	Camk2a,Dlg4,Grik2,Ncdn	4	0.0228802	1.64054
GO_BP	GO:0051298	centrosome duplication	Brca2,Chordc1,Kat2b,Xpo1	4	0.0228802	1.64054
GO_BP	GO:2000179	positive regulation of neural precursor cell proliferation	Bex1,Ctsz,Gnai2,Igf1	4	0.0228802	1.64054
GO_BP	GO:0006284	base-excision repair	Ogg1,Polq,Rpa3	3	0.0230238	1.63782
GO_BP	GO:0051968	positive regulation of synaptic transmission, glutamatergic	Nlgn3,Ptgs2,Shank1	3	0.0230238	1.63782
GO_BP	GO:1904645	response to amyloid-beta	Cdk5,Igf1,Mmp2	3	0.0230238	1.63782
GO_BP	GO:0050878	regulation of body fluid levels	Abat,Cd34,Cldn1,Creb1,Dmtn,Gnai2,Heg1,Madd,Pdgfra,Pf4,Zbtb7b	11	0.023425	1.63032
GO_BP	GO:0007219	Notch signaling pathway	Adam10,Arrb1,Cdk6,Cdkn1b,Ncstn,Tgfbr2,Tspan14	7	0.0235488	1.62803
GO_BP	GO:0035265	organ growth	Dusp6,Heg1,Igf1,Map2k4,Pdgfra,Rarg,Sav1,Tgfbr2	8	0.0236001	1.62709
GO_BP	GO:0009411	response to UV	Atr,Brca2,Ercc2,Poli,Polk,Rpain	6	0.0236885	1.62546
GO_BP	GO:0003300	cardiac muscle hypertrophy	Akap1,Csrp3,Igf1,Map2k4,Mtpn	5	0.023738	1.62456
GO_BP	GO:0055024	regulation of cardiac muscle tissue development	Creb1,Fzd7,Igf1,Sav1,Tgfbr2	5	0.023738	1.62456
GO_BP	GO:2001022	positive regulation of response to DNA damage stimulus	Actr2,Apbb1,Atr,Mrnip,Npas2	5	0.023738	1.62456
GO_BP	GO:0051222	positive regulation of protein transport	Abat,Apbb1,Arrb1,Bad,Cd34,Cdk5,Fzd5,Igf1,Plk3,Prkaca,Ptgs2,Sec16b,Wls	13	0.023979	1.62017
GO_BP	GO:0032482	Rab protein signal transduction	Madd,Rab10,Rab3d,Rabl2	4	0.0240112	1.61959
GO_BP	GO:0045428	regulation of nitric oxide biosynthetic process	Cd34,Cd47,Igf1,Ptgs2	4	0.0240112	1.61959
GO_BP	GO:0048870	cell motility	Adam10,Apbb1,Arhgap18,Arhgef2,Camk2a,Cd248,Cd34,Cd47,Cdk5,Cklf,Dmtn,Dusp22,Efnb1,Enah,Eppk1,Flrt3,Gnai2,Has2,Igf1,Kank2,Lef1,Meox2,Mmp2,Msn,Pdgfra,Pf4,Pik3c2b,Plxnb3,Ptgs2,Rabl2,Sbk2,Shroom2,Six4,Tbx21,Tgfbr2,Wdr66	36	0.024075	1.61843
GO_BP	GO:0051674	localization of cell	Adam10,Apbb1,Arhgap18,Arhgef2,Camk2a,Cd248,Cd34,Cd47,Cdk5,Cklf,Dmtn,Dusp22,Efnb1,Enah,Eppk1,Flrt3,Gnai2,Has2,Igf1,Kank2,Lef1,Meox2,Mmp2,Msn,Pdgfra,Pf4,Pik3c2b,Plxnb3,Ptgs2,Rabl2,Sbk2,Shroom2,Six4,Tbx21,Tgfbr2,Wdr66	36	0.024075	1.61843
GO_BP	GO:0051604	protein maturation	Adam10,Bad,Ctnnd1,Ctsz,Kat2b,Lmf1,Naa35,Ncstn,Prkaca,Tspan14	10	0.0246361	1.60843
GO_BP	GO:0010661	positive regulation of muscle cell apoptotic process	Arrb1,Camk2a,Map2k4	3	0.0246523	1.60814
GO_BP	GO:0031076	embryonic camera-type eye development	Aldh1a2,Fzd5,Rarg	3	0.0246523	1.60814
GO_BP	GO:0007405	neuroblast proliferation	Arhgef2,Bex1,Lef1,Rab10	4	0.0251756	1.59902
GO_BP	GO:0008542	visual learning	Apbb1,Cdk5,Creb1,Nlgn3	4	0.0251756	1.59902
GO_BP	GO:0016573	histone acetylation	Apbb1,Arrb1,Brca2,Kat2b,Lef1,Pcgf2	6	0.0252123	1.59839
GO_BP	GO:0045664	regulation of neuron differentiation	Actr2,Adam10,Apbb1,Arhgef2,Bex1,Cdk5,Chodl,Cit,Ctsz,Dleu2,Dlg4,Ist1,Kat2b,Kidins220,Myo9a,Nlgn3,Plxnb3,Rap1gap,Shank1,Xylt1	20	0.025478	1.59383
GO_BP	GO:1903034	regulation of response to wounding	Abat,Cd34,Cdkn1b,Dmtn,Eppk1,Pdgfra,Xylt1	7	0.0255357	1.59285
GO_BP	GO:0045665	negative regulation of neuron differentiation	Apbb1,Bex1,Cdk5,Cit,Ctsz,Dleu2,Nlgn3,Rap1gap,Xylt1	9	0.0255573	1.59249
GO_BP	GO:0009408	response to heat	Cd34,Chordc1,Igf1,Prkaca,Xylt1	5	0.0255719	1.59224
GO_BP	GO:0043255	regulation of carbohydrate biosynthetic process	Has2,Igf1,Kat2b,Ppp1r3b,Soga1	5	0.0255719	1.59224
GO_BP	GO:0044089	positive regulation of cellular component biogenesis	Actr2,Atr,Cd47,Cdc42ep1,Cdkn1b,Cldn1,Creb1,Flrt3,Lrrc4b,Lrrn1,Msn,Nlgn3,Scin,Slitrk3,Synpo2l	15	0.0259722	1.58549
GO_BP	GO:0030324	lung development	Aldh1a2,Creb1,Ctsz,Heg1,Igf1,Pdgfra,Sav1,Tgfbr2	8	0.0259722	1.58549
GO_BP	GO:0071333	cellular response to glucose stimulus	Arrb1,Bad,Ern1,Igf1,Pde1c,Prkaca	6	0.0259982	1.58506
GO_BP	GO:0060325	face morphogenesis	Lef1,Mmp2,Pdgfra	3	0.0263413	1.57936
GO_BP	GO:2001021	negative regulation of response to DNA damage stimulus	Ogg1,Polq,Psmd10,Trp53bp1	4	0.0263735	1.57883
GO_BP	GO:0030038	contractile actin filament bundle assembly	Arrb1,Cd47,Kank2,Kank4,Synpo2l	5	0.0265219	1.5764
GO_BP	GO:0032231	regulation of actin filament bundle assembly	Cd47,Kank2,Kank4,Shank1,Synpo2l	5	0.0265219	1.5764
GO_BP	GO:0042136	neurotransmitter biosynthetic process	Abat,Cd34,Cd47,Igf1,Ptgs2	5	0.0265219	1.5764
GO_BP	GO:0043149	stress fiber assembly	Arrb1,Cd47,Kank2,Kank4,Synpo2l	5	0.0265219	1.5764
GO_BP	GO:0051641	cellular localization	Actr2,Adam10,Akap1,Anks1b,Arhgef2,Arl4c,Arrb1,Atr,Bad,Brca2,Camk2a,Cdk5,Chml,Csrp3,Dlg4,Dmtn,Ehd4,Ergic3,Grik2,Heatr5a,Kcnc3,Lmf1,Lrrc4,Madd,Mrnip,Msn,Nlgn3,Parl,Pde1c,Pex26,Plk3,Pmm2,Prkaca,Ptgs2,Ptpn14,Rab10,Rab3d,Rabl2,Rilpl2,Rpain,Scin,Sec16b,Sec31b,Sh3gl1,Shroom2,Six4,Snap23,Tap2,Tomm5,Tspan14,Vps37b,Wls,Xpo1,Zdhhc7	54	0.0267597	1.57252
GO_BP	GO:0050680	negative regulation of epithelial cell proliferation	Brca2,Cdk6,Cdkn1b,Eppk1,Rap1gap,Sav1	6	0.0268001	1.57186
GO_BP	GO:0061041	regulation of wound healing	Abat,Cd34,Cdkn1b,Dmtn,Eppk1,Pdgfra	6	0.0268001	1.57186
GO_BP	GO:0061138	morphogenesis of a branching epithelium	Ctsz,Fzd5,Igf1,Lef1,Npnt,Pdgfra,Six4,Tgfbr2	8	0.0272185	1.56514
GO_BP	GO:0007043	cell-cell junction assembly	Cldn1,Ctnnd1,Fzd5,Heg1,Prkaca	5	0.0274941	1.56076
GO_BP	GO:0008306	associative learning	Apbb1,Cdk5,Creb1,Nlgn3,Shank1	5	0.0274941	1.56076
GO_BP	GO:0014897	striated muscle hypertrophy	Akap1,Csrp3,Igf1,Map2k4,Mtpn	5	0.0274941	1.56076
GO_BP	GO:0055017	cardiac muscle tissue growth	Heg1,Igf1,Map2k4,Sav1,Tgfbr2	5	0.0274941	1.56076
GO_BP	GO:0031333	negative regulation of protein complex assembly	Arhgef2,Dmtn,Kank4,Mtpn,Scin,Tmod1	6	0.0276183	1.5588
GO_BP	GO:0071331	cellular response to hexose stimulus	Arrb1,Bad,Ern1,Igf1,Pde1c,Prkaca	6	0.0276183	1.5588
GO_BP	GO:0010564	regulation of cell cycle process	Brca2,Cdkn1b,Chordc1,Cit,Ercc2,Igf1,Kank2,Kat2b,Lef1,Mki67,Mrnip,Plk3,Prkaca,Stag1,Ube2c,Xpo1	16	0.0276622	1.55811
GO_BP	GO:0030323	respiratory tube development	Aldh1a2,Creb1,Ctsz,Heg1,Igf1,Pdgfra,Sav1,Tgfbr2	8	0.0278569	1.55507
GO_BP	GO:0090150	establishment of protein localization to membrane	Cdk5,Dmtn,Pex26,Rab10,Rilpl2,Snap23,Vps37b,Zdhhc7	8	0.0278569	1.55507
GO_BP	GO:0044248	cellular catabolic process	Abat,Abhd12,Adamts7,Ago1,Aldh3b1,Amt,Armc8,Arrb1,Blvra,Caml,Cdk5,Cop1,Ctsz,Dap,Ddo,Edc4,Fbxl19,Gnpda1,Igf1,Msn,Mtmr3,Pacsin3,Parl,Pik3c2b,Plk3,Ppp1r3b,Prkaca,Prkag3,Psma5,Psmd10,Samhd1,Senp1,Soga1,Spsb4,Tbx21,Tecpr1,Tet1,Trim13,Ube2c,Ube2l3,Ubxn8,Vps37b,Zswim9	43	0.0278897	1.55456
GO_BP	GO:0006509	membrane protein ectodomain proteolysis	Adam10,Ncstn,Pacsin3	3	0.0280907	1.55144
GO_BP	GO:0042987	amyloid precursor protein catabolic process	Adam10,Igf1,Ncstn	3	0.0280907	1.55144
GO_BP	GO:0046782	regulation of viral transcription	Lef1,Rsf1,Trim13	3	0.0280907	1.55144
GO_BP	GO:0055026	negative regulation of cardiac muscle tissue development	Fzd7,Sav1,Tgfbr2	3	0.0280907	1.55144
GO_BP	GO:0045216	cell-cell junction organization	Cldn1,Ctnnd1,Fzd5,Heg1,Prkaca,Shroom2	6	0.0284529	1.54587
GO_BP	GO:0071326	cellular response to monosaccharide stimulus	Arrb1,Bad,Ern1,Igf1,Pde1c,Prkaca	6	0.0284529	1.54587
GO_BP	GO:0042110	T cell activation	Bad,Cd47,Cdk6,Dusp22,Efnb1,Fzd5,Fzd7,Igf1,Lef1,Msn,Ncstn,Tbx21,Tgfbr2,Zbtb7b	14	0.0287775	1.54095
GO_BP	GO:0060322	head development	Aldh1a2,Atxn2,Brca2,Cdk5,Creb1,Flrt3,Igf1,Lef1,Mmp2,Pdgfra,Rarg,Rpgrip1l,Selenop,Shank1,Shroom2,Smarcc2,Tgfbr2,Wls	18	0.0288391	1.54002
GO_BP	GO:0000271	polysaccharide biosynthetic process	Has2,Igf1,Ppp1r3b,Prkag3	4	0.0288703	1.53955
GO_BP	GO:0007632	visual behavior	Apbb1,Cdk5,Creb1,Nlgn3	4	0.0288703	1.53955
GO_BP	GO:0048638	regulation of developmental growth	Atxn2,Cdk5,Cdkn1b,Creb1,Dusp6,Eppk1,Igf1,Ist1,Ppib,Sav1,Six4,Tgfbr2	12	0.0290271	1.5372
GO_BP	GO:0061351	neural precursor cell proliferation	Arhgef2,Bex1,Ctsz,Gnai2,Igf1,Lef1,Rab10	7	0.0290969	1.53615
GO_BP	GO:0006325	chromatin organization	Apbb1,Arrb1,Bcorl1,Brca2,Cdk5,Dpf2,Hist1h1b,Kat2b,Kmt5c,Lef1,Mki67,Pcgf2,Phf21a,Prmt5,Rsf1,Smarcc2,Tet1,Zbtb7b,Zfp462	19	0.0291505	1.53535
GO_BP	GO:0019318	hexose metabolic process	Bad,Glb1,Gnpda1,Igf1,Kat2b,Pmm2,Ppp1r3b,Soga1	8	0.0291648	1.53514
GO_BP	GO:0032868	response to insulin	Cpeb2,Csrp3,Gnai2,Kat2b,Ptpra,Rab10,Soga1,Zbtb7b	8	0.0291648	1.53514
GO_BP	GO:0009966	regulation of signal transduction	Abat,Afap1l2,Ago1,Akap1,Arhgap18,Arhgef2,Arrb1,Atr,Bad,Bcl9l,Cd47,Cdk14,Cdk5,Ctnnd1,Dlg4,Dmtn,Dusp22,Dusp6,Ern1,Fzd5,Fzd7,Gnai2,Grik2,Grk4,Heg1,Igf1,Ikbke,Kank2,Ksr1,Lef1,Madd,Map2k4,Nlgn3,Npnt,Parl,Pcgf2,Pdgfra,Pf4,Prkaca,Prmt5,Psd,Psmd10,Ptgs2,Rap1gap,Rpgrip1l,Samhd1,Sbk2,Sdhaf2,Sh3gl1,Sh3rf3,Shank1,Sla,Synpo2l,Trim13,Tspan14,Wls,Zbtb7b	57	0.0292243	1.53426
GO_BP	GO:0018393	internal peptidyl-lysine acetylation	Apbb1,Arrb1,Brca2,Kat2b,Lef1,Pcgf2	6	0.0293039	1.53307
GO_BP	GO:0014896	muscle hypertrophy	Akap1,Csrp3,Igf1,Map2k4,Mtpn	5	0.0295059	1.53009
GO_BP	GO:0010629	negative regulation of gene expression	Ago1,Apbb1,Ccnt1,Cd34,Cdk5,Cdk6,Cdkn1b,Cnot3,Cpeb2,Cpeb4,Creb1,Ctsz,Dap,Ddx17,Dpf2,Dusp22,Edc4,Foxd3,Hist1h1b,Igf1,Ilf3,Kank2,Lef1,Pcgf2,Phf21a,Plk3,Prmt5,Psmd10,Rarg,Rsf1,Six4,Six5,Smarcc2,Tbx21,Tet1,Uba3,Xpo1,Zbtb7b,Zfp568	39	0.0296975	1.52728
GO_BP	GO:0048754	branching morphogenesis of an epithelial tube	Ctsz,Igf1,Lef1,Npnt,Pdgfra,Six4,Tgfbr2	7	0.0298474	1.52509
GO_BP	GO:0002823	negative regulation of adaptive immune response based on somatic recombination of immune receptors built from immunoglobulin superfamily domains	Dusp22,Tbx21,Zbtb7b	3	0.0299005	1.52432
GO_BP	GO:0010883	regulation of lipid storage	Ikbke,Mest,Vstm2a	3	0.0299005	1.52432
GO_BP	GO:0030866	cortical actin cytoskeleton organization	Cdk5,Cit,Strip1	3	0.0299005	1.52432
GO_BP	GO:0042220	response to cocaine	Abat,Cdk5,Dlg4	3	0.0299005	1.52432
GO_BP	GO:0070830	bicellular tight junction assembly	Cldn1,Fzd5,Prkaca	3	0.0299005	1.52432
GO_BP	GO:0090317	negative regulation of intracellular protein transport	Akap1,Cdk5,Dmtn	3	0.0299005	1.52432
GO_BP	GO:0018105	peptidyl-serine phosphorylation	Arrb1,Atr,Camk2a,Cdk5,Dmtn,Ern1,Ikbke,Prkaca,Ptgs2,Tgfbr2	10	0.0299065	1.52423
GO_BP	GO:0034622	cellular protein-containing complex assembly	Actr2,Ago1,Arhgap18,Atr,Atxn2,Cdc42ep1,Cdkn1b,Coa5,Creb1,Dmtn,Dnajc28,Hist1h1b,Kank4,Mtpn,Ndufaf3,Prmt5,Psmd10,Rsf1,Scin,Sdhaf2,Sec31b,Snap23,Tmod1,Ube2c	24	0.0300788	1.52174
GO_BP	GO:0001934	positive regulation of protein phosphorylation	Arhgef2,Arrb1,Cdk5,Cdkn1b,Ctnnd1,Dlg4,Dusp22,Ehd4,Ern1,Fzd5,Gnai2,Igf1,Ksr1,Madd,Map2k4,Mrnip,Nek1,Npnt,Pdgfra,Psmd10,Ptgs2,Sbk2,Sh3rf3,Tgfbr2	24	0.0303848	1.51734
GO_BP	GO:0021782	glial cell development	Cdk5,Ercc2,Lgi4,Mxra8,Ncstn	5	0.0305457	1.51505
GO_BP	GO:0048608	reproductive structure development	Arrb1,Brca2,Cdkn1b,Foxd3,Fzd5,Igf1,Lef1,Mmp2,Pdgfra,Ptgs2,Rarg,Six4,Zfp568	13	0.0308959	1.5101
GO_BP	GO:0043069	negative regulation of programmed cell death	Arrb1,Bad,Cdkn1b,Cpeb4,Gnai2,Grik2,Igf1,Kank2,Lef1,Madd,Map2k4,Naa35,Ogg1,Parl,Pcgf2,Pf4,Plk3,Psmd10,Ptgs2,Qars,Rarg,Six4,St6gal1	23	0.0309954	1.5087
GO_BP	GO:0006612	protein targeting to membrane	Cdk5,Dmtn,Pex26,Vps37b,Zdhhc7	5	0.0316083	1.5002
GO_BP	GO:0005978	glycogen biosynthetic process	Igf1,Ppp1r3b,Prkag3	3	0.0317704	1.49798
GO_BP	GO:0009250	glucan biosynthetic process	Igf1,Ppp1r3b,Prkag3	3	0.0317704	1.49798
GO_BP	GO:0010824	regulation of centrosome duplication	Chordc1,Kat2b,Xpo1	3	0.0317704	1.49798
GO_BP	GO:0050435	amyloid-beta metabolic process	Adam10,Igf1,Ncstn	3	0.0317704	1.49798
GO_BP	GO:0120192	tight junction assembly	Cldn1,Fzd5,Prkaca	3	0.0317704	1.49798
GO_BP	GO:0090407	organophosphate biosynthetic process	Acly,Atic,Cept1,Igf1,Lpcat3,Nadsyn1,Nmrk2,Pank3,Pigc,Pigt,Pik3c2b,Ppip5k2,Prkag3,Umps	14	0.0318715	1.4966
GO_BP	GO:0046578	regulation of Ras protein signal transduction	Arhgef2,Arrb1,Heg1,Igf1,Kank2,Madd,Psd,Synpo2l	8	0.0319064	1.49612
GO_BP	GO:0006475	internal protein amino acid acetylation	Apbb1,Arrb1,Brca2,Kat2b,Lef1,Pcgf2	6	0.0319567	1.49544
GO_BP	GO:0042133	neurotransmitter metabolic process	Abat,Amt,Cd34,Cd47,Igf1,Ptgs2	6	0.0319567	1.49544
GO_BP	GO:0006473	protein acetylation	Apbb1,Arrb1,Brca2,Kat2b,Lef1,Naa35,Pcgf2	7	0.0321769	1.49246
GO_BP	GO:1904951	positive regulation of establishment of protein localization	Abat,Apbb1,Arrb1,Bad,Cd34,Cdk5,Fzd5,Igf1,Plk3,Prkaca,Ptgs2,Sec16b,Wls	13	0.0323391	1.49027
GO_BP	GO:2001234	negative regulation of apoptotic signaling pathway	Gnai2,Igf1,Madd,Parl,Pcgf2,Pf4,Psmd10,Ptgs2	8	0.0326184	1.48654
GO_BP	GO:0008637	apoptotic mitochondrial changes	Bad,Camk2a,Igf1,Parl,Psmd10	5	0.0326937	1.48554
GO_BP	GO:0071901	negative regulation of protein serine/threonine kinase activity	Cdkn1b,Chordc1,Dusp6,Heg1,Kat2b	5	0.0326937	1.48554
GO_BP	GO:0061458	reproductive system development	Arrb1,Brca2,Cdkn1b,Foxd3,Fzd5,Igf1,Lef1,Mmp2,Pdgfra,Ptgs2,Rarg,Six4,Zfp568	13	0.0328308	1.48372
GO_BP	GO:0034637	cellular carbohydrate biosynthetic process	Has2,Igf1,Ppp1r3b,Prkag3	4	0.0328701	1.4832
GO_BP	GO:0016311	dephosphorylation	Akap1,Dusp22,Dusp6,Gnai2,Mtmr3,Npnt,Ppp1r27,Ppp1r3b,Ptpn14,Ptpra,Sdhaf2	11	0.032896	1.48286
GO_BP	GO:1901701	cellular response to oxygen-containing compound	Aldh1a2,Arhgef2,Arrb1,Bad,Camk2a,Cdk5,Cpeb2,Cpeb4,Creb1,Csrp3,Dmtn,Ern1,Gnai2,Igf1,Kank2,Kat2b,Mmp2,Msn,Pcgf2,Pde1c,Pdgfra,Pf4,Prkaca,Ptpra,Rab10,Rarg,Soga1,Zbtb7b	28	0.033193	1.47895
GO_BP	GO:0006904	vesicle docking involved in exocytosis	Camk2a,Rab10,Rab3d	3	0.0337001	1.47237
GO_BP	GO:0019083	viral transcription	Lef1,Rsf1,Trim13	3	0.0337001	1.47237
GO_BP	GO:0032881	regulation of polysaccharide metabolic process	Has2,Igf1,Ppp1r3b	3	0.0337001	1.47237
GO_BP	GO:0070527	platelet aggregation	Abat,Dmtn,Pdgfra	3	0.0337001	1.47237
GO_BP	GO:0009108	coenzyme biosynthetic process	Acly,Atic,Igf1,Nadsyn1,Nmrk2,Pank3,Prkag3	7	0.0337956	1.47114
GO_BP	GO:0001824	blastocyst development	Brca2,Cnot3,Foxd3,Igf1,Rbbp8,Tet1	6	0.0338094	1.47096
GO_BP	GO:0001738	morphogenesis of a polarized epithelium	Ctnnd1,Msn,Myo9a,Rpgrip1l	4	0.0342718	1.46506
GO_BP	GO:0006809	nitric oxide biosynthetic process	Cd34,Cd47,Igf1,Ptgs2	4	0.0342718	1.46506
GO_BP	GO:0030168	platelet activation	Abat,Dmtn,Pdgfra,Pf4	4	0.0342718	1.46506
GO_BP	GO:0045785	positive regulation of cell adhesion	Bad,Cd47,Cdk6,Dmtn,Efnb1,Has2,Igf1,Lef1,Npnt,Rap1gap,Tgfbr2,Zbtb7b	12	0.0346605	1.46017
GO_BP	GO:0007159	leukocyte cell-cell adhesion	Bad,Cd47,Dusp22,Efnb1,Has2,Igf1,Msn,Tbx21,Tgfbr2,Zbtb7b	10	0.0346629	1.46014
GO_BP	GO:0071322	cellular response to carbohydrate stimulus	Arrb1,Bad,Ern1,Igf1,Pde1c,Prkaca	6	0.0347613	1.4589
GO_BP	GO:0007169	transmembrane receptor protein tyrosine kinase signaling pathway	Afap1l2,Bex1,Caml,Csrp3,Efnb1,Fgf5,Flrt3,Frs3,Gnai2,Igf1,Lcp2,Pdgfra,Ptpra,Soga1,Zbtb7b	15	0.0347824	1.45864
GO_BP	GO:0031398	positive regulation of protein ubiquitination	Arrb1,Nmi,Psmd10,Spsb4,Ube2l3	5	0.0349336	1.45676
GO_BP	GO:0016051	carbohydrate biosynthetic process	Gnpda1,Has2,Igf1,Kat2b,Ppp1r3b,Prkag3,Soga1	7	0.0354677	1.45017
GO_BP	GO:0055002	striated muscle cell development	Csrp3,Igf1,Map2k4,Pdgfra,Six4,Synpo2l,Tmod1	7	0.0354677	1.45017
GO_BP	GO:0030193	regulation of blood coagulation	Abat,Cd34,Dmtn,Pdgfra	4	0.0357077	1.44724
GO_BP	GO:0045862	positive regulation of proteolysis	Arrb1,Bad,Cop1,Ctnnd1,Dap,Ist1,Pacsin3,Plk3,Psmd10,Senp1	10	0.03593	1.44454
GO_BP	GO:0065009	regulation of molecular function	Arhgef2,Arrb1,Atr,Bad,Camk2a,Cdk5,Cdkn1b,Chordc1,Csrp3,Ctsz,Dap,Dlg4,Dusp22,Dusp6,Ercc2,Ern1,Fzd5,Gnai2,Heg1,Igf1,Kat2b,Ksr1,Lef1,Lmf1,Madd,Map2k4,Mrnip,Mtpn,Myl4,Myo9a,Ncstn,Nek1,Nlgn3,Npnt,Pdgfra,Plxnb3,Ppp1r27,Prkag3,Psmd10,Ptgs2,Rap1gap,Rsf1,Sav1,Sbk2,Senp1,Serpinb8,Shank1,Tgfbr2,Trim13,Ube2l3,Zfp462	51	0.0359569	1.44422
GO_BP	GO:0009306	protein secretion	Abat,Apbb1,Arrb1,Bad,Cd34,Dmtn,Fzd5,Igf1,Lcp2,Lmf1,Madd,Pde1c,Rab10,Rab3d,Wls,Zbtb7b	16	0.0359663	1.4441
GO_BP	GO:0097190	apoptotic signaling pathway	Bad,Brca2,Dap,Ern1,Gnai2,Gzmb,Igf1,Ikbke,Madd,Parl,Pcgf2,Pf4,Psmd10,Ptgs2,Senp1,Tfpt	16	0.0359663	1.4441
GO_BP	GO:1901700	response to oxygen-containing compound	Abat,Aldh1a2,Arhgef2,Arrb1,Bad,Camk2a,Cdk5,Cpeb2,Cpeb4,Creb1,Csrp3,Dlg4,Dmtn,Ern1,Gnai2,Igf1,Kank2,Kat2b,Mest,Mmp2,Msn,Ogg1,Pcgf2,Pde1c,Pdgfra,Pf4,Plk3,Prkaca,Ptgs2,Ptpra,Rab10,Rarg,Soga1,Tgfbr2,Zbtb7b	35	0.0360114	1.44356
GO_BP	GO:0048814	regulation of dendrite morphogenesis	Actr2,Adam10,Cdk5,Cit,Nlgn3	5	0.0360883	1.44263
GO_BP	GO:0009101	glycoprotein biosynthetic process	Igf1,Lmf1,Magt1,Ncstn,Pmm2,Rpn1,St6gal1,Tet1,Xylt1	9	0.036148	1.44192
GO_BP	GO:0010562	positive regulation of phosphorus metabolic process	Arhgef2,Arrb1,Bad,Cdk5,Cdkn1b,Ctnnd1,Dlg4,Dusp22,Ehd4,Ern1,Fzd5,Fzd7,Gnai2,Igf1,Ksr1,Madd,Map2k4,Mrnip,Nek1,Npnt,Pdgfra,Psmd10,Ptgs2,Sbk2,Sh3rf3,Tgfbr2	26	0.0364491	1.43831
GO_BP	GO:0045937	positive regulation of phosphate metabolic process	Arhgef2,Arrb1,Bad,Cdk5,Cdkn1b,Ctnnd1,Dlg4,Dusp22,Ehd4,Ern1,Fzd5,Fzd7,Gnai2,Igf1,Ksr1,Madd,Map2k4,Mrnip,Nek1,Npnt,Pdgfra,Psmd10,Ptgs2,Sbk2,Sh3rf3,Tgfbr2	26	0.0364491	1.43831
GO_BP	GO:1900046	regulation of hemostasis	Abat,Cd34,Dmtn,Pdgfra	4	0.0371779	1.42972
GO_BP	GO:0000910	cytokinesis	Actr2,Brca2,Cit,Ist1,Plk3,Sept6	6	0.0377199	1.42343
GO_BP	GO:0001941	postsynaptic membrane organization	Dlg4,Lrrc4,Nlgn3	3	0.0377378	1.42322
GO_BP	GO:0002707	negative regulation of lymphocyte mediated immunity	Dusp22,Tap2,Tbx21	3	0.0377378	1.42322
GO_BP	GO:0018198	peptidyl-cysteine modification	Ncoa7,Rab3d,Zdhhc7	3	0.0377378	1.42322
GO_BP	GO:0060323	head morphogenesis	Lef1,Mmp2,Pdgfra	3	0.0377378	1.42322
GO_BP	GO:0000187	activation of MAPK activity	Arrb1,Ern1,Igf1,Madd,Map2k4	5	0.0384676	1.41491
GO_BP	GO:0043525	positive regulation of neuron apoptotic process	Cdk5,Ctsz,Grik2,Map2k4	4	0.0386825	1.41249
GO_BP	GO:0050805	negative regulation of synaptic transmission	Gnai2,Grik2,Nlgn3,Ptgs2	4	0.0386825	1.41249
GO_BP	GO:0044262	cellular carbohydrate metabolic process	Bad,Glb1,Has2,Igf1,Kat2b,Ppip5k2,Ppp1r3b,Prkag3,Soga1	9	0.0390207	1.4087
GO_BP	GO:0032940	secretion by cell	Abat,Apbb1,Arrb1,Bad,Camk2a,Cd34,Cdk5,Cklf,Creb1,Dmtn,Fzd5,Gnai2,Igf1,Kcna2,Kcnc3,Lcp2,Lmf1,Madd,Pde1c,Rab10,Rab3d,Selenom,Snap23,Wls,Zbtb7b	25	0.0396119	1.40217
GO_BP	GO:0050804	modulation of chemical synaptic transmission	Abat,Camk2a,Cdk5,Creb1,Dlg4,Gnai2,Grik2,Kcnc3,Lrrc4,Ncdn,Ncstn,Nlgn3,Prkaca,Ptgs2,Ptpra,Sh3gl1,Shank1	17	0.0396137	1.40215
GO_BP	GO:0031400	negative regulation of protein modification process	Akap1,Arrb1,Caml,Cdk5,Cdkn1b,Chordc1,Dmtn,Dusp22,Dusp6,Gnai2,Heg1,Igf1,Kat2b,Ncoa7,Psmd10	15	0.0396672	1.40157
GO_BP	GO:0018394	peptidyl-lysine acetylation	Apbb1,Arrb1,Brca2,Kat2b,Lef1,Pcgf2	6	0.0397791	1.40035
GO_BP	GO:0034249	negative regulation of cellular amide metabolic process	Ago1,Cnot3,Cpeb2,Cpeb4,Igf1,Ilf3	6	0.0397791	1.40035
GO_BP	GO:0050777	negative regulation of immune response	Dusp22,Nmi,Samhd1,Tap2,Tbx21,Zbtb7b	6	0.0397791	1.40035
GO_BP	GO:0002820	negative regulation of adaptive immune response	Dusp22,Tbx21,Zbtb7b	3	0.0398451	1.39962
GO_BP	GO:0010718	positive regulation of epithelial to mesenchymal transition	Bcl9l,Lef1,Tgfbr2	3	0.0398451	1.39962
GO_BP	GO:0030520	intracellular estrogen receptor signaling pathway	Ddx17,Kank2,Trip4	3	0.0398451	1.39962
GO_BP	GO:0071300	cellular response to retinoic acid	Aldh1a2,Creb1,Rarg	3	0.0398451	1.39962
GO_BP	GO:0043281	regulation of cysteine-type endopeptidase activity involved in apoptotic process	Arrb1,Bad,Dap,Igf1,Lef1,Ptgs2,Senp1	7	0.039885	1.39919
GO_BP	GO:0099177	regulation of trans-synaptic signaling	Abat,Camk2a,Cdk5,Creb1,Dlg4,Gnai2,Grik2,Kcnc3,Lrrc4,Ncdn,Ncstn,Nlgn3,Prkaca,Ptgs2,Ptpra,Sh3gl1,Shank1	17	0.0400852	1.39702
GO_BP	GO:0043154	negative regulation of cysteine-type endopeptidase activity involved in apoptotic process	Arrb1,Igf1,Lef1,Ptgs2	4	0.0402216	1.39554
GO_BP	GO:0046209	nitric oxide metabolic process	Cd34,Cd47,Igf1,Ptgs2	4	0.0402216	1.39554
GO_BP	GO:0090257	regulation of muscle system process	Abat,Akap1,Igf1,Kcnj2,Mtpn,Npnt,Prkag3,Ptgs2	8	0.0403404	1.39426
GO_BP	GO:0048469	cell maturation	Brca2,Dleu2,Ercc2,Fzd5,Lgi4,Prkaca,Sclt1	7	0.0408096	1.38924
GO_BP	GO:0016477	cell migration	Adam10,Apbb1,Arhgef2,Camk2a,Cd248,Cd34,Cd47,Cdk5,Cklf,Dmtn,Dusp22,Efnb1,Eppk1,Flrt3,Gnai2,Has2,Igf1,Kank2,Lef1,Meox2,Mmp2,Msn,Pdgfra,Pf4,Pik3c2b,Plxnb3,Ptgs2,Sbk2,Shroom2,Six4,Tbx21,Tgfbr2	32	0.0410699	1.38648
GO_BP	GO:0001763	morphogenesis of a branching structure	Ctsz,Fzd5,Igf1,Lef1,Npnt,Pdgfra,Six4,Tgfbr2	8	0.041174	1.38538
GO_BP	GO:0016192	vesicle-mediated transport	Arl4c,Arrb1,Atxn2,Camk2a,Cd47,Cdk5,Chml,Clcn5,Dlg4,Dmtn,Dnajc28,Ehbp1,Ehd4,Ergic3,Fnbp1,Gnai2,Grk4,Heatr5a,Lmf1,Madd,Msn,Nlgn3,Pacsin3,Pld4,Rab10,Rab3d,Rap1gap,Sec16b,Sec31b,Sh3gl1,Snap23,Tgfbr2,Vps37b	33	0.0411924	1.38518
GO_BP	GO:0060627	regulation of vesicle-mediated transport	Arrb1,Atxn2,Camk2a,Cd47,Cdk5,Dlg4,Ehd4,Gnai2,Msn,Pacsin3,Rab10,Rab3d,Rap1gap,Sh3gl1,Snap23	15	0.0417529	1.37931
GO_BP	GO:0045913	positive regulation of carbohydrate metabolic process	Bad,Has2,Igf1,Kat2b	4	0.041795	1.37888
GO_BP	GO:0048524	positive regulation of viral process	Lef1,Ppib,Rsf1,Vps37b	4	0.041795	1.37888
GO_BP	GO:0050818	regulation of coagulation	Abat,Cd34,Dmtn,Pdgfra	4	0.041795	1.37888
GO_BP	GO:0045910	negative regulation of DNA recombination	Hist1h1b,Polq,Trp53bp1	3	0.0420109	1.37664
GO_BP	GO:0050873	brown fat cell differentiation	Ptgs2,Vstm2a,Zbtb7b	3	0.0420109	1.37664
GO_BP	GO:0120193	tight junction organization	Cldn1,Fzd5,Prkaca	3	0.0420109	1.37664
GO_BP	GO:1903827	regulation of cellular protein localization	Adam10,Akap1,Camk2a,Cdk5,Csrp3,Dmtn,Msn,Parl,Plk3,Prkaca,Ptgs2,Ptpn14,Sec16b,Xpo1	14	0.0420398	1.37634
GO_BP	GO:1901216	positive regulation of neuron death	Bad,Cdk5,Ctsz,Grik2,Map2k4	5	0.0422123	1.37456
GO_BP	GO:0031396	regulation of protein ubiquitination	Arrb1,Caml,Cdk5,Nmi,Psmd10,Spsb4,Ube2l3	7	0.0427004	1.36957
GO_BP	GO:0060562	epithelial tube morphogenesis	Aldh1a2,Ctsz,Enah,Igf1,Lef1,Npnt,Pdgfra,Prkaca,Rarg,Six4,Tgfbr2	11	0.0434341	1.36217
GO_BP	GO:1903037	regulation of leukocyte cell-cell adhesion	Bad,Cd47,Dusp22,Efnb1,Has2,Igf1,Tbx21,Tgfbr2,Zbtb7b	9	0.0436149	1.36036
GO_BP	GO:2000377	regulation of reactive oxygen species metabolic process	Cd34,Cd47,Gnai2,Igf1,Parl,Ptgs2,Tgfbr2	7	0.0436667	1.35985
GO_BP	GO:0051049	regulation of transport	Abat,Akap1,Apbb1,Arrb1,Atxn2,Bad,Best3,Camk2a,Cd34,Cd47,Cdk5,Creb1,Dlg4,Dmtn,Ehd4,Fzd5,Gnai2,Igf1,Kcna2,Kcnc3,Kcnj2,Madd,Msn,Nkain2,Nlgn3,Pacsin3,Parl,Pde1c,Plk3,Prkaca,Ptgs2,Ptpn14,Rab10,Rab3d,Rap1gap,Sec16b,Sh3gl1,Shank1,Snap23,Wls,Xpo1	41	0.0439717	1.35683
GO_BP	GO:0001678	cellular glucose homeostasis	Arrb1,Bad,Ern1,Igf1,Pde1c,Prkaca	6	0.0441079	1.35548
GO_BP	GO:0030195	negative regulation of blood coagulation	Abat,Cd34,Pdgfra	3	0.0442347	1.35424
GO_BP	GO:0007411	axon guidance	Apbb1,Cdk5,Efnb1,Enah,Flrt3,Gap43,Plxnb3,Prtg	8	0.0446228	1.35044
GO_BP	GO:0007568	aging	Abat,Atr,Brca2,Cdk6,Ercc2,Mmp2,Ogg1,Polg	8	0.0446228	1.35044
GO_BP	GO:0008286	insulin receptor signaling pathway	Csrp3,Gnai2,Ptpra,Soga1,Zbtb7b	5	0.0448268	1.34846
GO_BP	GO:0036294	cellular response to decreased oxygen levels	Bad,Cd34,Cpeb2,Cpeb4,Plk3	5	0.0448268	1.34846
GO_BP	GO:0006928	movement of cell or subcellular component	Actr2,Adam10,Apbb1,Arhgap18,Arhgef2,Camk2a,Cd248,Cd34,Cd47,Cdk5,Cdkn1b,Cklf,Dmtn,Dusp22,Efnb1,Enah,Eppk1,Flrt3,Gap43,Gnai2,Has2,Igf1,Kank2,Kcnj2,Lef1,Madd,Meox2,Mmp2,Msn,Pdgfra,Pf4,Pik3c2b,Plxnb3,Prtg,Ptgs2,Rabl2,Sbk2,Shroom2,Six4,Tbx21,Tgfbr2,Wdr66	42	0.0451421	1.34542
GO_BP	GO:0032680	regulation of tumor necrosis factor production	Arhgef2,Cd34,Cd47,Fzd5,Igf1,Pf4	6	0.0452343	1.34453
GO_BP	GO:0097485	neuron projection guidance	Apbb1,Cdk5,Efnb1,Enah,Flrt3,Gap43,Plxnb3,Prtg	8	0.0455138	1.34186
GO_BP	GO:0007030	Golgi organization	Cit,Dnajc28,Plk3,Prmt5,Sec16b	5	0.0461696	1.33564
GO_BP	GO:0032434	regulation of proteasomal ubiquitin-dependent protein catabolic process	Caml,Cop1,Plk3,Psmd10,Senp1	5	0.0461696	1.33564
GO_BP	GO:0002064	epithelial cell development	Bad,Cdk6,Cldn1,Heg1,Msn,Rarg,Rilpl2,Tmod1	8	0.0464164	1.33333
GO_BP	GO:0018209	peptidyl-serine modification	Arrb1,Atr,Camk2a,Cdk5,Dmtn,Ern1,Ikbke,Prkaca,Ptgs2,Tgfbr2	10	0.046471	1.33282
GO_BP	GO:0006303	double-strand break repair via nonhomologous end joining	Mrnip,Polq,Trp53bp1	3	0.046516	1.3324
GO_BP	GO:0030865	cortical cytoskeleton organization	Cdk5,Cit,Strip1	3	0.046516	1.3324
GO_BP	GO:0048701	embryonic cranial skeleton morphogenesis	Pdgfra,Six4,Tgfbr2	3	0.046516	1.3324
GO_BP	GO:1900047	negative regulation of hemostasis	Abat,Cd34,Pdgfra	3	0.046516	1.3324
GO_BP	GO:1900449	regulation of glutamate receptor signaling pathway	Dlg4,Nlgn3,Shank1	3	0.046516	1.3324
GO_BP	GO:1903039	positive regulation of leukocyte cell-cell adhesion	Bad,Cd47,Efnb1,Has2,Igf1,Tgfbr2,Zbtb7b	7	0.04665	1.33115
GO_BP	GO:0060420	regulation of heart growth	Dusp6,Igf1,Sav1,Tgfbr2	4	0.0467217	1.33048
GO_BP	GO:2001057	reactive nitrogen species metabolic process	Cd34,Cd47,Igf1,Ptgs2	4	0.0467217	1.33048
GO_BP	GO:0009100	glycoprotein metabolic process	Engase,Igf1,Lmf1,Magt1,Ncstn,Pmm2,Rpn1,St6gal1,Tet1,Xylt1	10	0.0472406	1.32568
GO_BP	GO:0032147	activation of protein kinase activity	Arrb1,Ern1,Igf1,Madd,Map2k4,Nek1,Sbk2,Tgfbr2	8	0.0473306	1.32486
GO_BP	GO:0007098	centrosome cycle	Brca2,Chordc1,Haus7,Kat2b,Xpo1	5	0.0475361	1.32298
GO_BP	GO:0010906	regulation of glucose metabolic process	Bad,Igf1,Kat2b,Ppp1r3b,Soga1	5	0.0475361	1.32298
GO_BP	GO:0007088	regulation of mitotic nuclear division	Cdkn1b,Cit,Igf1,Mki67,Stag1,Ube2c	6	0.0475405	1.32294
GO_BP	GO:1903555	regulation of tumor necrosis factor superfamily cytokine production	Arhgef2,Cd34,Cd47,Fzd5,Igf1,Pf4	6	0.0475405	1.32294
GO_BP	GO:0016358	dendrite development	Actr2,Adam10,Camk2a,Cdk5,Cit,Dlg4,Kidins220,Nlgn3,Shank1	9	0.0477105	1.32139
GO_BP	GO:0010243	response to organonitrogen compound	Abat,Arhgef2,Camk2a,Cdk5,Cpeb2,Cpeb4,Creb1,Csrp3,Dlg4,Dmtn,Gnai2,Igf1,Kat2b,Mmp2,Pdgfra,Ptpra,Rab10,Soga1,Trim13,Ubxn8,Zbtb7b	21	0.0479459	1.31925
GO_BP	GO:0030879	mammary gland development	Brca2,Creb1,Igf1,Lef1,Tgfbr2,Zbtb7b	6	0.0487205	1.31229
GO_BP	GO:0032640	tumor necrosis factor production	Arhgef2,Cd34,Cd47,Fzd5,Igf1,Pf4	6	0.0487205	1.31229
GO_BP	GO:0033619	membrane protein proteolysis	Adam10,Ncstn,Pacsin3	3	0.0488544	1.3111
GO_BP	GO:0050819	negative regulation of coagulation	Abat,Cd34,Pdgfra	3	0.0488544	1.3111
GO_BP	GO:0060428	lung epithelium development	Creb1,Igf1,Sav1	3	0.0488544	1.3111
GO_BP	GO:0042157	lipoprotein metabolic process	Abhd12,Pigc,Pigt,Zdhhc7,Zdhhc8	5	0.0489264	1.31046
GO_BP	GO:1902105	regulation of leukocyte differentiation	Bad,Cdk6,Creb1,Lef1,Pf4,Tbx21,Tgfbr2,Tox,Zbtb7b	9	0.0494178	1.30612
GO_BP	GO:0050769	positive regulation of neurogenesis	Actr2,Apbb1,Arhgef2,Bex1,Chodl,Dlg4,Igf1,Ist1,Kat2b,Kidins220,Nlgn3,Plxnb3,Prmt5,Ptpra,Shank1	15	0.0496682	1.30392
GO_BP	GO:1901699	cellular response to nitrogen compound	Arhgef2,Camk2a,Cdk5,Cpeb2,Cpeb4,Csrp3,Dmtn,Gnai2,Igf1,Kat2b,Mmp2,Pdgfra,Ptpra,Rab10,Soga1,Zbtb7b	16	0.0498776	1.30209
GO_CC	GO:0097458	neuron part	Abat,Abhd12,Actr2,Adam10,Anks1b,Apbb1,Arhgef2,Arrb1,Camk2a,Cdk5,Cit,Cpeb2,Cpeb4,Creb1,Ctnnd1,Ctsz,Cttnbp2,Dlg4,Dmtn,Dmxl2,Dpf2,Efnb1,Flrt3,Gap43,Gnai2,Grik2,Grk4,Igf1,Kcna2,Kcnc3,Kcnj2,Lrrc4,Lrrc4b,Madd,Map2k4,Mtpn,Myo9a,Ncdn,Ncstn,Nlgn3,Pcdhgb1,Pde1c,Pdgfra,Penk,Plk3,Pmm2,Polg,Ppfibp2,Prkaca,Prr12,Prtg,Psd,Ptgs2,Rab10,Rab3d,Rap1gap,Rpgrip1l,Rpl10a,Samd14,Sept6,Sh3gl1,Shank1,Shroom2,Slc38a2,Slitr…	70	1.23424e-10	9.9086
GO_CC	GO:0044456	synapse part	Actr2,Adam10,Akap1,Anks1b,Apbb1,Arhgef2,Arrb1,Camk2a,Cdk5,Cpeb4,Ctnnd1,Cttnbp2,Dlg4,Dmtn,Dmxl2,Efnb1,Flrt3,Gap43,Grik2,Kcna2,Kcnc3,Kcnj2,Lrrc4,Lrrc4b,Madd,Ncstn,Nlgn3,Penk,Polg,Ppfibp2,Prkaca,Prr12,Psd,Ptpra,Rab10,Rab3d,Rpl10a,Samd14,Sept6,Sh3gl1,Shank1,Slitrk3,Snap23,Sypl2	44	1.82563e-08	7.73859
GO_CC	GO:0045202	synapse	Actr2,Adam10,Akap1,Anks1b,Apbb1,Arhgap22,Arhgef2,Arrb1,Camk2a,Cdk5,Cpeb2,Cpeb4,Ctnnd1,Cttnbp2,Dlg4,Dmtn,Dmxl2,Efnb1,Enah,Flrt3,Fzd5,Gap43,Grik2,Kcna2,Kcnc3,Kcnj2,Lrrc4,Lrrc4b,Madd,Ncstn,Nlgn3,Penk,Polg,Ppfibp2,Prkaca,Prr12,Psd,Ptpra,Rab10,Rab3d,Rpl10a,Samd14,Sept6,Sh3gl1,Shank1,Slitrk3,Snap23,Sypl2,Trip4	49	2.73698e-07	6.56273
GO_CC	GO:0098984	neuron to neuron synapse	Actr2,Adam10,Anks1b,Arhgef2,Arrb1,Camk2a,Cdk5,Cpeb4,Ctnnd1,Dlg4,Dmtn,Flrt3,Gap43,Grik2,Lrrc4,Lrrc4b,Penk,Psd,Rpl10a,Samd14,Sh3gl1,Shank1,Slitrk3	23	3.51942e-07	6.45353
GO_CC	GO:0014069	postsynaptic density	Actr2,Adam10,Anks1b,Arhgef2,Arrb1,Camk2a,Cdk5,Cpeb4,Ctnnd1,Dlg4,Dmtn,Flrt3,Gap43,Grik2,Lrrc4,Lrrc4b,Psd,Rpl10a,Samd14,Sh3gl1,Shank1,Slitrk3	22	4.33396e-07	6.36312
GO_CC	GO:0032279	asymmetric synapse	Actr2,Adam10,Anks1b,Arhgef2,Arrb1,Camk2a,Cdk5,Cpeb4,Ctnnd1,Dlg4,Dmtn,Flrt3,Gap43,Grik2,Lrrc4,Lrrc4b,Psd,Rpl10a,Samd14,Sh3gl1,Shank1,Slitrk3	22	4.9339e-07	6.30681
GO_CC	GO:0042995	cell projection	Abat,Abhd12,Actr2,Adam10,Anks1b,Apbb1,Arhgef2,Arl4c,Arrb1,Camk2a,Cdk5,Cdk6,Cit,Cpeb2,Cpeb4,Creb1,Ctnnd1,Ctsz,Cttnbp2,Dlg4,Dmtn,Dusp22,Enah,Eppk1,Flrt3,Fzd5,Gap43,Gnai2,Grik2,Grk4,Kcna2,Kcnc3,Kcnj2,Ksr1,Lrrc4,Lrrc4b,Lyz2,Map2k4,Mlf1,Msn,Mtpn,Mxra8,Myo9a,Ncdn,Nlgn3,Pcdhgb1,Pde1c,Pdgfra,Penk,Plk3,Polg,Prkaca,Prr12,Prtg,Psd,Ptgs2,Rab10,Rabl2,Rap1gap,Rilpl2,Rpgrip1l,Samd14,Scin,Sclt1,Sept6,Sh3gl1,Shan…	71	4.95395e-07	6.30505
GO_CC	GO:0099572	postsynaptic specialization	Actr2,Adam10,Anks1b,Arhgef2,Arrb1,Camk2a,Cdk5,Cpeb4,Ctnnd1,Dlg4,Dmtn,Flrt3,Gap43,Grik2,Lrrc4,Lrrc4b,Nlgn3,Psd,Rpl10a,Samd14,Sh3gl1,Shank1,Slitrk3	23	5.77568e-07	6.2384
GO_CC	GO:0098794	postsynapse	Actr2,Adam10,Akap1,Anks1b,Apbb1,Arhgef2,Arrb1,Camk2a,Cdk5,Cpeb4,Ctnnd1,Cttnbp2,Dlg4,Dmtn,Flrt3,Gap43,Grik2,Kcnc3,Kcnj2,Lrrc4,Lrrc4b,Nlgn3,Prkaca,Prr12,Psd,Rpl10a,Samd14,Sh3gl1,Shank1,Slitrk3,Snap23	31	9.90765e-07	6.00403
GO_CC	GO:0098590	plasma membrane region	Adam10,Akap1,Anks1b,Apbb1,Arhgef2,Arrb1,Camk2a,Cavin2,Cd34,Cdk5,Cit,Cldn1,Cnnm2,Cpeb4,Dlg4,Dmtn,Efnb1,Eppk1,Flrt3,Gap43,Grik2,Has2,Kcna2,Kcnc3,Lcp2,Lrrc4,Lrrc4b,Msn,Ncstn,Nlgn3,Prkaca,Prr12,Psd,Ptgs2,Ptpra,Sept6,Shank1,Shroom2,Slc10a1,Slitrk3,Tgfbr2,Wls	42	2.08882e-06	5.6801
GO_CC	GO:0032839	dendrite cytoplasm	Abhd12,Camk2a,Dlg4,Grik2,Map2k4,Wls	6	3.7874e-06	5.42166
GO_CC	GO:0005856	cytoskeleton	Actr2,Arhgef2,Brca2,Capn6,Cavin2,Ccdc28b,Ccdc61,Cdc42ep1,Cdk5,Cdk6,Cit,Csrp3,Cttnbp2,Dlg4,Dmtn,Dnajc7,Dpf2,Dusp22,Enah,Eppk1,Ercc2,Fnbp1,Gnai2,Haus7,Ist1,Kank4,Kat2b,Kcnc3,Marcks,Mlf1,Mplkip,Msn,Mtpn,Myl4,Myo9a,Nek1,Ninl,Pacsin3,Pdlim3,Plk3,Prkaca,Psmd10,Ptpn14,Rab3d,Rilpl2,Rpgrip1l,Samd14,Scin,Sclt1,Sept6,Shroom2,Stag1,Stn1,Synpo2l,Tbc1d31,Tfpt,Tmod1,Trip4,Tyk2,Wdr66,Zfp322a	61	3.87213e-06	5.41205
GO_CC	GO:0030425	dendrite	Abhd12,Adam10,Apbb1,Arhgef2,Arrb1,Camk2a,Cdk5,Cpeb4,Ctnnd1,Dlg4,Gnai2,Grik2,Grk4,Kcna2,Kcnc3,Kcnj2,Lrrc4,Map2k4,Ncdn,Nlgn3,Penk,Plk3,Prkaca,Psd,Rap1gap,Samd14,Shank1,Slc38a2,Wls	29	6.38899e-06	5.19457
GO_CC	GO:0097447	dendritic tree	Abhd12,Adam10,Apbb1,Arhgef2,Arrb1,Camk2a,Cdk5,Cpeb4,Ctnnd1,Dlg4,Gnai2,Grik2,Grk4,Kcna2,Kcnc3,Kcnj2,Lrrc4,Map2k4,Ncdn,Nlgn3,Penk,Plk3,Prkaca,Psd,Rap1gap,Samd14,Shank1,Slc38a2,Wls	29	6.91683e-06	5.16009
GO_CC	GO:0043005	neuron projection	Abat,Abhd12,Adam10,Apbb1,Arhgef2,Arrb1,Camk2a,Cdk5,Cpeb2,Cpeb4,Creb1,Ctnnd1,Ctsz,Dlg4,Flrt3,Gap43,Gnai2,Grik2,Grk4,Kcna2,Kcnc3,Kcnj2,Lrrc4,Lrrc4b,Map2k4,Mtpn,Myo9a,Ncdn,Nlgn3,Pcdhgb1,Pdgfra,Penk,Plk3,Polg,Prkaca,Prr12,Prtg,Psd,Ptgs2,Rap1gap,Rpgrip1l,Samd14,Sept6,Shank1,Slc38a2,Snap23,Wls	47	9.24619e-06	5.03404
GO_CC	GO:0120025	plasma membrane bounded cell projection	Abat,Abhd12,Actr2,Adam10,Apbb1,Arhgef2,Arrb1,Camk2a,Cdk5,Cdk6,Cit,Cpeb2,Cpeb4,Creb1,Ctnnd1,Ctsz,Dlg4,Dmtn,Dusp22,Enah,Flrt3,Gap43,Gnai2,Grik2,Grk4,Kcna2,Kcnc3,Kcnj2,Lrrc4,Lrrc4b,Lyz2,Map2k4,Mlf1,Msn,Mtpn,Myo9a,Ncdn,Nlgn3,Pcdhgb1,Pde1c,Pdgfra,Penk,Plk3,Polg,Prkaca,Prr12,Prtg,Psd,Ptgs2,Rab10,Rabl2,Rap1gap,Rilpl2,Rpgrip1l,Samd14,Sclt1,Sept6,Shank1,Slc38a2,Snap23,Wdr66,Wls	62	1.5551e-05	4.80824
GO_CC	GO:0005654	nucleoplasm	Aagab,Acly,Amt,Arhgap18,Arid3b,Arrb1,Atr,Bcl9l,Bcorl1,Brca2,Cavin2,Ccnt1,Cdk6,Chml,Creb1,Dcaf17,Ddx17,Dnajc7,Dpf2,Edc4,Ercc2,Faap20,Gnai2,Ikbke,Il17rd,Ilf3,Kat2b,Kmt5c,Med18,Mki67,Mplkip,Mrnip,Nmi,Nmrk2,Npas2,Ogg1,Pcgf2,Pdik1l,Phf21a,Pik3c2b,Poli,Polk,Prkaca,Prmt5,Ptpn14,Rarg,Rbbp8,Rpain,Rpgrip1l,Rsf1,S100pbp,Samhd1,Smarcc2,Snap23,Stag1,Stn1,Synpo2l,Tap2,Tatdn1,Tecpr1,Tfpt,Tnrc18,Trerf1,Trip4,Trp…	69	2.09634e-05	4.67854
GO_CC	GO:1990234	transferase complex	Abat,Armc8,Ccnt1,Cdk14,Cdk5,Cdk6,Chml,Cop1,Dcaf17,Dpf2,Ercc2,Fbxl19,Fbxo25,Kat2b,Magt1,Med18,Naa35,Pcgf2,Pigc,Pik3c2b,Polg,Prkaca,Prkag3,Prmt5,Rsf1,Spsb4,Ube2c,Ube2l3,Zfp462	29	2.2462e-05	4.64855
GO_CC	GO:0097060	synaptic membrane	Adam10,Akap1,Anks1b,Apbb1,Arrb1,Camk2a,Cdk5,Cpeb4,Dlg4,Efnb1,Flrt3,Grik2,Kcna2,Kcnc3,Lrrc4,Lrrc4b,Ncstn,Nlgn3,Prr12,Ptpra,Shank1,Slitrk3	22	2.82947e-05	4.5483
GO_CC	GO:0030054	cell junction	Anks1b,Arhgef2,Camk2a,Cdk5,Cldn1,Cpeb4,Ctnnd1,Dlg4,Dmxl2,Enah,Eppk1,Faap20,Flrt3,Fzd5,Gap43,Grik2,Heg1,Kcna2,Kcnc3,Kcnj2,Lcp2,Lrrc4,Lrrc4b,Msn,Mxra8,Nlgn3,Pdgfra,Pdlim3,Prr12,Rpgrip1l,Scin,Senp1,Sh3gl1,Shank1,Shroom2,Snap23,Synpo2l	37	3.12174e-05	4.5056
GO_CC	GO:0031410	cytoplasmic vesicle	Adam10,Arhgef2,Arrb1,Brca2,Ccdc136,Cdkn1b,Clcn5,Ctsz,Cttnbp2,Dlg4,Dmtn,Dmxl2,Ehbp1,Ehd4,Ergic3,Fnbp1,Fzd5,Fzd7,Gzmb,Heatr5a,Igf1,Ist1,Kidins220,Lrig3,Lyz2,Madd,Msn,Ncstn,Nlgn3,Penk,Pf4,Pigt,Pik3c2b,Pld4,Prkaca,Psd,Rab10,Rab3d,Rap1gap,Sec16b,Sec31b,Sept6,Sh3gl1,Sla,Slc9a9,Snap23,Snx7,Sypl2,Tecpr1,Vps37b,Wls,Zdhhc8	52	3.18755e-05	4.49654
GO_CC	GO:0036477	somatodendritic compartment	Abhd12,Adam10,Apbb1,Arhgef2,Arrb1,Camk2a,Cdk5,Cit,Cpeb4,Ctnnd1,Dlg4,Gnai2,Grik2,Grk4,Igf1,Kcna2,Kcnc3,Kcnj2,Lrrc4,Map2k4,Ncdn,Nlgn3,Pde1c,Penk,Plk3,Pmm2,Prkaca,Psd,Rap1gap,Samd14,Shank1,Shroom2,Slc38a2,Tbx21,Wls	35	3.39939e-05	4.4686
GO_CC	GO:0097708	intracellular vesicle	Adam10,Arhgef2,Arrb1,Brca2,Ccdc136,Cdkn1b,Clcn5,Ctsz,Cttnbp2,Dlg4,Dmtn,Dmxl2,Ehbp1,Ehd4,Ergic3,Fnbp1,Fzd5,Fzd7,Gzmb,Heatr5a,Igf1,Ist1,Kidins220,Lrig3,Lyz2,Madd,Msn,Ncstn,Nlgn3,Penk,Pf4,Pigt,Pik3c2b,Pld4,Prkaca,Psd,Rab10,Rab3d,Rap1gap,Sec16b,Sec31b,Sept6,Sh3gl1,Sla,Slc9a9,Snap23,Snx7,Sypl2,Tecpr1,Vps37b,Wls,Zdhhc8	52	3.42946e-05	4.46477
GO_CC	GO:0045211	postsynaptic membrane	Adam10,Akap1,Anks1b,Apbb1,Arrb1,Camk2a,Cdk5,Cpeb4,Dlg4,Flrt3,Grik2,Kcnc3,Lrrc4,Lrrc4b,Nlgn3,Prr12,Shank1,Slitrk3	18	3.44426e-05	4.4629
GO_CC	GO:0120111	neuron projection cytoplasm	Abhd12,Camk2a,Dlg4,Grik2,Map2k4,Wls	6	3.54486e-05	4.4504
GO_CC	GO:0098793	presynapse	Adam10,Anks1b,Apbb1,Camk2a,Ctnnd1,Cttnbp2,Dlg4,Dmxl2,Efnb1,Flrt3,Grik2,Kcna2,Kcnc3,Madd,Ncstn,Penk,Polg,Ppfibp2,Rab10,Rab3d,Sept6,Sh3gl1,Sypl2	23	4.04888e-05	4.39267
GO_CC	GO:0031982	vesicle	Acy1,Adam10,Arhgef2,Arrb1,Brca2,Ccdc136,Cd47,Cdkn1b,Clcn5,Ctsz,Cttnbp2,Dlg4,Dmtn,Dmxl2,Ehbp1,Ehd4,Ergic3,Fnbp1,Fzd5,Fzd7,Gzmb,Heatr5a,Igf1,Ist1,Kidins220,Lrig3,Lyz2,Madd,Msn,Ncstn,Nlgn3,Penk,Pf4,Pigt,Pik3c2b,Pld4,Prkaca,Psd,Rab10,Rab3d,Rap1gap,Sec16b,Sec31b,Sept6,Sh3gl1,Sla,Slc9a9,Snap23,Snx7,Sypl2,Tecpr1,Vps37b,Wls,Zdhhc8	54	5.6742e-05	4.2461
GO_CC	GO:0005813	centrosome	Brca2,Ccdc28b,Ccdc61,Cdk6,Dpf2,Gnai2,Haus7,Ist1,Kat2b,Marcks,Mplkip,Nek1,Ninl,Plk3,Prkaca,Rilpl2,Rpgrip1l,Sclt1,Tbc1d31,Trip4,Zfp322a	21	8.31508e-05	4.08013
GO_CC	GO:0098978	glutamatergic synapse	Adam10,Anks1b,Apbb1,Arhgap22,Arhgef2,Camk2a,Cdk5,Ctnnd1,Cttnbp2,Dlg4,Efnb1,Flrt3,Fzd5,Grik2,Kcnc3,Lrrc4,Lrrc4b,Nlgn3,Sh3gl1,Shank1,Snap23	21	8.5489e-05	4.06809
GO_CC	GO:0098685	Schaffer collateral - CA1 synapse	Anks1b,Apbb1,Camk2a,Cdk5,Ctnnd1,Lrrc4,Ptpra,Sh3gl1,Shank1	9	9.25982e-05	4.0334
GO_CC	GO:0099092	postsynaptic density, intracellular component	Anks1b,Arhgef2,Ctnnd1,Psd,Sh3gl1	5	0.000128616	3.8907
GO_CC	GO:0044463	cell projection part	Abhd12,Adam10,Apbb1,Arhgef2,Arrb1,Camk2a,Cdk5,Cpeb4,Ctnnd1,Ctsz,Dlg4,Dmtn,Dusp22,Flrt3,Gap43,Gnai2,Grik2,Grk4,Kcna2,Kcnc3,Kcnj2,Lrrc4,Map2k4,Mlf1,Msn,Myo9a,Ncdn,Nlgn3,Pcdhgb1,Penk,Plk3,Polg,Prkaca,Psd,Rabl2,Rap1gap,Rilpl2,Rpgrip1l,Samd14,Sclt1,Sept6,Shank1,Slc38a2,Wls	44	0.00016007	3.79569
GO_CC	GO:0120038	plasma membrane bounded cell projection part	Abhd12,Adam10,Apbb1,Arhgef2,Arrb1,Camk2a,Cdk5,Cpeb4,Ctnnd1,Ctsz,Dlg4,Dmtn,Dusp22,Flrt3,Gap43,Gnai2,Grik2,Grk4,Kcna2,Kcnc3,Kcnj2,Lrrc4,Map2k4,Mlf1,Msn,Myo9a,Ncdn,Nlgn3,Pcdhgb1,Penk,Plk3,Polg,Prkaca,Psd,Rabl2,Rap1gap,Rilpl2,Rpgrip1l,Samd14,Sclt1,Sept6,Shank1,Slc38a2,Wls	44	0.00016007	3.79569
GO_CC	GO:0030133	transport vesicle	Adam10,Cttnbp2,Dlg4,Dmxl2,Igf1,Lyz2,Madd,Ncstn,Penk,Rab10,Rab3d,Sec16b,Sec31b,Sept6,Sypl2	15	0.00026843	3.57117
GO_CC	GO:0099091	postsynaptic specialization, intracellular component	Anks1b,Arhgef2,Ctnnd1,Psd,Sh3gl1	5	0.000304775	3.51602
GO_CC	GO:0043197	dendritic spine	Adam10,Apbb1,Arrb1,Camk2a,Ctnnd1,Dlg4,Kcnj2,Lrrc4,Prkaca,Psd,Shank1	11	0.000305263	3.51533
GO_CC	GO:1902494	catalytic complex	Abat,Ago1,Armc8,Ccnt1,Cdk14,Cdk5,Cdk6,Chml,Cop1,Dcaf17,Dpf2,Ercc2,Fbxl19,Fbxo25,Gnai2,Kat2b,Magt1,Med18,Naa35,Pcgf2,Phf21a,Pigc,Pigt,Pik3c2b,Polg,Ppp1r3b,Prkaca,Prkag3,Prmt5,Psma5,Psmd10,Rsf1,Smarcc2,Spsb4,Tfpt,Trerf1,Ube2c,Ube2l3,Zfp462	39	0.000354208	3.45074
GO_CC	GO:0044309	neuron spine	Adam10,Apbb1,Arrb1,Camk2a,Ctnnd1,Dlg4,Kcnj2,Lrrc4,Prkaca,Psd,Shank1	11	0.000380022	3.42019
GO_CC	GO:0015629	actin cytoskeleton	Actr2,Arhgef2,Cavin2,Cit,Cttnbp2,Dmtn,Dusp22,Enah,Kat2b,Marcks,Mtpn,Myl4,Myo9a,Pdlim3,Samd14,Shroom2,Synpo2l,Tfpt,Tmod1	19	0.00040906	3.38821
GO_CC	GO:0097197	tetraspanin-enriched microdomain	Adam10,Samhd1,Tspan14	3	0.000460843	3.33645
GO_CC	GO:0030424	axon	Apbb1,Camk2a,Cdk5,Creb1,Ctnnd1,Ctsz,Dlg4,Flrt3,Gap43,Grik2,Kcna2,Kcnc3,Lrrc4b,Map2k4,Mtpn,Myo9a,Pcdhgb1,Pdgfra,Penk,Polg,Prtg,Rap1gap,Sept6,Slc38a2	24	0.000490598	3.30927
GO_CC	GO:0090734	site of DNA damage	Actr2,Polk,Rbbp8,Rpa3,Samhd1,Trp53bp1	6	0.000580502	3.2362
GO_CC	GO:0070382	exocytic vesicle	Adam10,Cttnbp2,Dlg4,Dmxl2,Igf1,Madd,Ncstn,Penk,Rab10,Rab3d,Sept6,Sypl2	12	0.000703953	3.15246
GO_CC	GO:0005923	bicellular tight junction	Arhgef2,Cldn1,Ctnnd1,Eppk1,Fzd5,Mxra8,Rpgrip1l,Shroom2	8	0.00079233	3.10109
GO_CC	GO:0031594	neuromuscular junction	Akap1,Apbb1,Cdk5,Dlg4,Kcnc3,Prkaca,Trip4	7	0.00100198	2.99914
GO_CC	GO:0044451	nucleoplasm part	Aagab,Arhgap18,Arrb1,Atr,Ccnt1,Ddx17,Dpf2,Ercc2,Faap20,Ikbke,Kat2b,Med18,Mki67,Ogg1,Pcgf2,Phf21a,Poli,Polk,Prkaca,Prmt5,Rpain,Rsf1,S100pbp,Stag1,Synpo2l,Tap2,Trerf1,Trip4,Trp53bp1,Zfp462	30	0.00111767	2.95169
GO_CC	GO:0044430	cytoskeletal part	Actr2,Arhgef2,Brca2,Capn6,Ccdc28b,Ccdc61,Cdk5,Cdk6,Dmtn,Dpf2,Dusp22,Enah,Eppk1,Ercc2,Gnai2,Haus7,Ist1,Kat2b,Marcks,Mlf1,Mplkip,Mtpn,Myl4,Myo9a,Nek1,Ninl,Pdlim3,Plk3,Prkaca,Rab3d,Rilpl2,Rpgrip1l,Sclt1,Sept6,Shroom2,Stag1,Tbc1d31,Tfpt,Tmod1,Trip4,Zfp322a	41	0.00111934	2.95104
GO_CC	GO:0008021	synaptic vesicle	Adam10,Cttnbp2,Dlg4,Dmxl2,Madd,Ncstn,Penk,Rab10,Rab3d,Sept6,Sypl2	11	0.00114098	2.94272
GO_CC	GO:0070160	tight junction	Arhgef2,Cldn1,Ctnnd1,Eppk1,Fzd5,Mxra8,Rpgrip1l,Shroom2	8	0.00114246	2.94216
GO_CC	GO:1902911	protein kinase complex	Ccnt1,Cdk14,Cdk5,Cdk6,Ercc2,Prkaca,Prkag3	7	0.00127003	2.89619
GO_CC	GO:0005815	microtubule organizing center	Brca2,Ccdc28b,Ccdc61,Cdk6,Dpf2,Gnai2,Haus7,Ist1,Kat2b,Marcks,Mlf1,Mplkip,Nek1,Ninl,Plk3,Prkaca,Rilpl2,Rpgrip1l,Sclt1,Tbc1d31,Trip4,Zfp322a	22	0.0012944	2.88793
GO_CC	GO:0043025	neuronal cell body	Adam10,Apbb1,Arhgef2,Camk2a,Cdk5,Cit,Grik2,Grk4,Igf1,Kcna2,Kcnc3,Kcnj2,Map2k4,Ncdn,Nlgn3,Pde1c,Penk,Plk3,Pmm2,Rap1gap,Shroom2,Slc38a2,Tbx21	23	0.00133233	2.87539
GO_CC	GO:0035861	site of double-strand break	Actr2,Rbbp8,Rpa3,Samhd1,Trp53bp1	5	0.0013657	2.86465
GO_CC	GO:0099503	secretory vesicle	Adam10,Brca2,Ccdc136,Cttnbp2,Dlg4,Dmxl2,Gzmb,Igf1,Lyz2,Madd,Msn,Ncstn,Penk,Pf4,Prkaca,Rab10,Rab3d,Sept6,Snap23,Sypl2	20	0.00138676	2.858
GO_CC	GO:0043296	apical junction complex	Arhgef2,Cldn1,Ctnnd1,Eppk1,Fzd5,Mxra8,Rpgrip1l,Shroom2	8	0.00211263	2.67518
GO_CC	GO:0099240	intrinsic component of synaptic membrane	Dlg4,Efnb1,Flrt3,Kcna2,Kcnc3,Lrrc4,Lrrc4b,Ncstn,Nlgn3,Ptpra,Slitrk3	11	0.00216779	2.66398
GO_CC	GO:0044297	cell body	Adam10,Apbb1,Arhgef2,Camk2a,Cdk5,Cit,Gnai2,Grik2,Grk4,Igf1,Kcna2,Kcnc3,Kcnj2,Map2k4,Ncdn,Nlgn3,Pde1c,Penk,Plk3,Pmm2,Rap1gap,Shroom2,Slc38a2,Tbx21	24	0.00274494	2.56147
GO_CC	GO:0044432	endoplasmic reticulum part	Abhd12,Adam10,Cept1,Emc1,Ergic3,Ern1,Lmf1,Lyz2,Magt1,Pigc,Pigt,Ppib,Rab10,Rpn1,Sec16b,Sec31b,Tap2,Trim13,Ubxn8,Wls	20	0.0029287	2.53333
GO_CC	GO:0015630	microtubule cytoskeleton	Arhgef2,Brca2,Capn6,Ccdc28b,Ccdc61,Cdk5,Cdk6,Dpf2,Ercc2,Gnai2,Haus7,Ist1,Kank4,Kat2b,Marcks,Mlf1,Mplkip,Nek1,Ninl,Plk3,Prkaca,Rab3d,Rilpl2,Rpgrip1l,Sclt1,Sept6,Shroom2,Stag1,Tbc1d31,Trip4,Zfp322a	31	0.00313012	2.50444
GO_CC	GO:0099699	integral component of synaptic membrane	Efnb1,Flrt3,Kcna2,Kcnc3,Lrrc4,Lrrc4b,Ncstn,Nlgn3,Ptpra,Slitrk3	10	0.00387183	2.41208
GO_CC	GO:0099568	cytoplasmic region	Abhd12,Actr2,Camk2a,Ctnnd1,Ctsz,Dlg4,Dmtn,Grik2,Map2k4,Marcks,Prkaca,Rpgrip1l,Sept6,Shroom2,Tmod1,Wls	16	0.00417855	2.37897
GO_CC	GO:0016604	nuclear body	Aagab,Arhgap18,Arrb1,Atr,Ddx17,Faap20,Ikbke,Mki67,Ogg1,Pcgf2,Poli,Polk,Prkaca,Rpain,S100pbp,Stag1,Synpo2l,Tap2,Trip4,Trp53bp1	20	0.00589529	2.2295
GO_CC	GO:0032838	plasma membrane bounded cell projection cytoplasm	Abhd12,Camk2a,Dlg4,Grik2,Map2k4,Prkaca,Rpgrip1l,Wls	8	0.00590157	2.22903
GO_CC	GO:0005844	polysome	Ago1,Atxn2,Cpeb2,Naa35,Rpl10a	5	0.0069323	2.15912
GO_CC	GO:0150034	distal axon	Apbb1,Cdk5,Ctnnd1,Ctsz,Flrt3,Grik2,Kcna2,Kcnc3,Myo9a,Pcdhgb1,Penk,Polg,Sept6	13	0.00736805	2.13265
GO_CC	GO:0098686	hippocampal mossy fiber to CA3 synapse	Anks1b,Ctnnd1,Grik2,Sh3gl1	4	0.00744396	2.1282
GO_CC	GO:0005694	chromosome	Actr2,Arrb1,Atr,Brca2,Creb1,Dpf2,Faap20,Foxd3,Hist1h1b,Ist1,Kat2b,Kmt5c,Mki67,Pcgf2,Plk3,Polk,Polq,Rarg,Rbbp8,Rpa3,Rsf1,Samhd1,Sept6,Smarcc2,Stag1,Stn1,Tfpt,Trp53bp1,Xpo1	29	0.00756916	2.12095
GO_CC	GO:0031252	cell leading edge	Actr2,Apbb1,Arhgef2,Cdk5,Cdk6,Cit,Ctnnd1,Dusp22,Enah,Kcna2,Kcnc3,Psd,Wls	13	0.00928908	2.03203
GO_CC	GO:0031984	organelle subcompartment	Abhd12,Adam10,Atxn2,Cept1,Cit,Cop1,Emc1,Ergic3,Ern1,Lmf1,Lyz2,Magt1,Pigc,Pigt,Pld4,Plk3,Rab10,Rpn1,St6gal1,Tap2,Trim13,Ubxn8,Wls,Xylt1	24	0.00970124	2.01317
GO_CC	GO:0030141	secretory granule	Brca2,Ccdc136,Dmxl2,Gzmb,Igf1,Lyz2,Msn,Penk,Pf4,Prkaca,Rab10,Rab3d,Snap23	13	0.00987574	2.00543
GO_CC	GO:0044427	chromosomal part	Actr2,Arrb1,Brca2,Creb1,Dpf2,Foxd3,Hist1h1b,Ist1,Kat2b,Kmt5c,Mki67,Pcgf2,Plk3,Polk,Rarg,Rbbp8,Rpa3,Rsf1,Samhd1,Sept6,Smarcc2,Stag1,Stn1,Tfpt,Trp53bp1,Xpo1	26	0.0105741	1.97576
GO_CC	GO:1902554	serine/threonine protein kinase complex	Ccnt1,Cdk14,Cdk5,Cdk6,Ercc2	5	0.010583	1.97539
GO_CC	GO:0005911	cell-cell junction	Arhgef2,Cldn1,Ctnnd1,Dlg4,Eppk1,Flrt3,Fzd5,Heg1,Kcnj2,Lcp2,Mxra8,Pdlim3,Rpgrip1l,Shroom2,Snap23	15	0.0108774	1.96348
GO_CC	GO:0008328	ionotropic glutamate receptor complex	Abhd12,Dlg4,Grik2,Shank1	4	0.0119513	1.92258
GO_CC	GO:0005795	Golgi stack	Cit,Lyz2,Plk3,St6gal1,Xylt1	5	0.0128257	1.89192
GO_CC	GO:0098878	neurotransmitter receptor complex	Abhd12,Dlg4,Grik2,Shank1	4	0.0135001	1.86966
GO_CC	GO:0042175	nuclear outer membrane-endoplasmic reticulum membrane network	Abhd12,Cept1,Emc1,Ergic3,Ern1,Lmf1,Magt1,Pigc,Pigt,Rab10,Rpn1,Tap2,Trim13,Ubxn8,Wls,Xpo1	16	0.0137906	1.86042
GO_CC	GO:0033267	axon part	Apbb1,Cdk5,Ctnnd1,Ctsz,Dlg4,Flrt3,Grik2,Kcna2,Kcnc3,Myo9a,Pcdhgb1,Penk,Polg,Sept6	14	0.0142703	1.84557
GO_CC	GO:0005783	endoplasmic reticulum	Abhd12,Adam10,Akap1,Caml,Cept1,Cpeb4,Ctsz,Dlg4,Ehd4,Emc1,Ergic3,Ern1,Flrt3,Kcna2,Kcnj2,Ksr1,Lmf1,Lpcat3,Lyz2,Magt1,Mest,Ncstn,Pigc,Pigt,Pld4,Ppib,Ptgs2,Rab10,Rpn1,Sec16b,Sec31b,Selenom,St6gal1,Tap2,Tmem106c,Trim13,Ubxn8,Wls,Zdhhc7	39	0.0147756	1.83045
GO_CC	GO:0044853	plasma membrane raft	Cavin2,Has2,Lcp2,Prkaca,Ptgs2,Tgfbr2	6	0.0149474	1.82543
GO_CC	GO:0034705	potassium channel complex	Dlg4,Grik2,Kcna2,Kcnc3,Kcnj2	5	0.0153695	1.81334
GO_CC	GO:0030175	filopodium	Apbb1,Cdk5,Enah,Gap43,Msn	5	0.0160544	1.79441
GO_CC	GO:0000151	ubiquitin ligase complex	Armc8,Cop1,Dcaf17,Fbxl19,Fbxo25,Med18,Pcgf2,Spsb4,Ube2c,Ube2l3	10	0.0172483	1.76325
GO_CC	GO:0044449	contractile fiber part	Csrp3,Kat2b,Mmp2,Myl4,Npnt,Pdlim3,Synpo2l,Tmod1	8	0.0172545	1.7631
GO_CC	GO:0030027	lamellipodium	Actr2,Apbb1,Cdk5,Ctnnd1,Dusp22,Enah,Kcna2	7	0.0174617	1.75791
GO_CC	GO:0031985	Golgi cisterna	Cit,Lyz2,St6gal1,Xylt1	4	0.0179123	1.74685
GO_CC	GO:0061695	transferase complex, transferring phosphorus-containing groups	Ccnt1,Cdk14,Cdk5,Cdk6,Ercc2,Pik3c2b,Polg,Prkaca,Prkag3	9	0.01815	1.74112
GO_CC	GO:0044448	cell cortex part	Actr2,Ctnnd1,Ctsz,Dlg4,Dmtn,Sept6,Shroom2,Tmod1	8	0.0181928	1.7401
GO_CC	GO:0044306	neuron projection terminus	Dlg4,Flrt3,Grik2,Kcna2,Kcnc3,Penk,Polg,Sept6	8	0.0186755	1.72873
GO_CC	GO:0098805	whole membrane	Akap1,Atp6v1g1,Bad,Cavin2,Ccdc136,Efnb1,Ehd4,Fzd7,Gnai2,Has2,Lcp2,Msn,Ncstn,Pex26,Pgam5,Prkaca,Psd,Ptgs2,Rab10,Sec16b,Sec31b,Sypl2,Tecpr1,Tgfbr2,Tomm5,Vps37b,Xpo1	27	0.0191858	1.71702
GO_CC	GO:0005789	endoplasmic reticulum membrane	Abhd12,Cept1,Emc1,Ergic3,Ern1,Lmf1,Magt1,Pigc,Pigt,Rab10,Rpn1,Tap2,Trim13,Ubxn8,Wls	15	0.019464	1.71077
GO_CC	GO:0098827	endoplasmic reticulum subcompartment	Abhd12,Cept1,Emc1,Ergic3,Ern1,Lmf1,Magt1,Pigc,Pigt,Rab10,Rpn1,Tap2,Trim13,Ubxn8,Wls	15	0.0240684	1.61855
GO_CC	GO:0005794	Golgi apparatus	Adam10,Arhgef2,Atr,Atxn2,Cept1,Cit,Clcn5,Cop1,Dnajc28,Ergic3,Fzd5,Glb1,Il17rd,Kcnj2,Lyz2,Mplkip,Ncstn,Pdgfra,Pld4,Plk3,Prkaca,Prmt5,Rab10,Rap1gap,Sec16b,Selenom,Slc35e3,St6gal1,Wls,Xylt1,Zdhhc7,Zdhhc8	32	0.0250673	1.60089
GO_CC	GO:0030496	midbody	Cit,Ctnnd1,Gnai2,Ist1,Mplkip,Vps37b	6	0.0255744	1.5922
GO_CC	GO:0098936	intrinsic component of postsynaptic membrane	Dlg4,Flrt3,Kcnc3,Lrrc4,Lrrc4b,Nlgn3,Slitrk3	7	0.0259431	1.58598
GO_CC	GO:0098796	membrane protein complex	Abhd12,Atp6v1g1,Best3,Cd34,Ctnnd1,Dlg4,Emc1,Ern1,Gnai2,Grik2,Igf1,Kcna2,Kcnc3,Kcnj2,Magt1,Ncstn,Npnt,Pigc,Pigt,Pik3c2b,Sclt1,Sec31b,Shank1,Snap23,Tap2,Tomm5,Vps37b	27	0.0269919	1.56877
GO_CC	GO:0030176	integral component of endoplasmic reticulum membrane	Emc1,Ergic3,Ern1,Pigt,Tap2,Ubxn8	6	0.0271826	1.56571
GO_CC	GO:0032154	cleavage furrow	Cit,Psd,Sept6	3	0.028331	1.54774
GO_CC	GO:0043679	axon terminus	Flrt3,Grik2,Kcna2,Kcnc3,Penk,Polg,Sept6	7	0.0295546	1.52938
GO_CC	GO:0000307	cyclin-dependent protein kinase holoenzyme complex	Ccnt1,Cdk14,Cdk6	3	0.030155	1.52064
GO_CC	GO:0043292	contractile fiber	Csrp3,Kat2b,Mmp2,Myl4,Npnt,Pdlim3,Synpo2l,Tmod1	8	0.0303464	1.51789
GO_CC	GO:0044459	plasma membrane part	Abhd12,Adam10,Akap1,Anks1b,Apbb1,Arhgef2,Arrb1,Camk2a,Cavin2,Cd248,Cd34,Cd47,Cdk5,Cit,Clcn5,Cldn1,Cnnm2,Cpeb4,Ctnnd1,Dlg4,Dmtn,Efnb1,Eppk1,Flrt3,Fzd5,Gap43,Gnai2,Grik2,Has2,Heg1,Igf1,Kcna2,Kcnc3,Kcnj2,Lcp2,Lrrc4,Lrrc4b,Msn,Ncstn,Nlgn3,Npnt,Pcdhgb1,Pdgfra,Plxnb3,Prkaca,Prr12,Psd,Ptgs2,Ptpra,Samhd1,Sept6,Shank1,Shroom2,Slc10a1,Slc16a4,Slc38a2,Slc4a3,Slitrk3,Tgfbr2,Tspan14,Wls	61	0.0316396	1.49977
GO_CC	GO:0098588	bounding membrane of organelle	Akap1,Atp6v1g1,Bad,Ccdc136,Cop1,Dmtn,Ehd4,Ergic3,Fzd7,Msn,Ncstn,Pex26,Pgam5,Pld4,Psd,Rab10,Sec16b,Sec31b,St6gal1,Sypl2,Tecpr1,Tomm5,Vps37b,Wls,Xylt1	25	0.0326605	1.48598
GO_CC	GO:0030017	sarcomere	Csrp3,Kat2b,Mmp2,Myl4,Pdlim3,Synpo2l,Tmod1	7	0.033491	1.47507
GO_CC	GO:0098948	intrinsic component of postsynaptic specialization membrane	Dlg4,Lrrc4,Lrrc4b,Nlgn3,Slitrk3	5	0.0342167	1.46576
GO_CC	GO:0031227	intrinsic component of endoplasmic reticulum membrane	Emc1,Ergic3,Ern1,Pigt,Tap2,Ubxn8	6	0.0342801	1.46496
GO_CC	GO:0060076	excitatory synapse	Dlg4,Lrrc4,Nlgn3,Shank1	4	0.0346296	1.46055
GO_CC	GO:0070603	SWI/SNF superfamily-type complex	Dpf2,Rsf1,Smarcc2,Tfpt	4	0.0360791	1.44274
GO_CC	GO:0099146	intrinsic component of postsynaptic density membrane	Dlg4,Lrrc4,Lrrc4b,Slitrk3	4	0.0360791	1.44274
GO_CC	GO:0008076	voltage-gated potassium channel complex	Dlg4,Kcna2,Kcnc3,Kcnj2	4	0.0390817	1.40803
GO_CC	GO:0031461	cullin-RING ubiquitin ligase complex	Cop1,Dcaf17,Fbxl19,Fbxo25,Spsb4,Ube2c	6	0.0447029	1.34966
GO_CC	GO:0090575	RNA polymerase II transcription factor complex	Bcl9l,Creb1,Ercc2,Lef1,Med18,Rarg	6	0.0458426	1.33873
GO_CC	GO:0030426	growth cone	Apbb1,Cdk5,Ctnnd1,Ctsz,Flrt3,Myo9a,Pcdhgb1	7	0.0473425	1.32475
GO_CC	GO:0005884	actin filament	Dmtn,Dusp22,Pdlim3,Tfpt,Tmod1	5	0.0480972	1.31788
GO_CC	GO:0032155	cell division site part	Cit,Psd,Sept6	3	0.0492533	1.30756
GO_MF	GO:0035639	purine ribonucleoside triphosphate binding	Abca8a,Abca8b,Acly,Actr2,Arl4c,Atr,Camk2a,Cdk14,Cdk5,Cdk6,Chordc1,Cit,Clcn5,Cnnm2,Ddx17,Ehd4,Ercc2,Ern1,Gimap9,Gnai2,Grk4,Hspa12a,Hunk,Ikbke,Ksr1,Map2k4,Mki67,Myo9a,Nadsyn1,Nek1,Nmrk2,Pank3,Pdgfra,Pdik1l,Plk3,Polq,Ppip5k2,Prkaca,Prkag3,Qars,Rab10,Rab3d,Rabl2,Samhd1,Sbk2,Sept6,Tap2,Tgfbr2,Tyk2,Uba3,Ube2c,Ube2l3	52	1.28838e-05	4.88996
GO_MF	GO:0032555	purine ribonucleotide binding	Abca8a,Abca8b,Acly,Actr2,Arl4c,Atr,Camk2a,Cdk14,Cdk5,Cdk6,Chordc1,Cit,Clcn5,Cnnm2,Ddx17,Ehd4,Ercc2,Ern1,Gimap9,Gnai2,Grk4,Hspa12a,Hunk,Ikbke,Ksr1,Map2k4,Mki67,Myo9a,Nadsyn1,Nek1,Nmrk2,Pank3,Pde1c,Pdgfra,Pdik1l,Plk3,Polq,Ppip5k2,Prkaca,Prkag3,Qars,Rab10,Rab3d,Rabl2,Samhd1,Sbk2,Sept6,Tap2,Tgfbr2,Tyk2,Uba3,Ube2c,Ube2l3	53	1.94869e-05	4.71026
GO_MF	GO:0000166	nucleotide binding	Abca8a,Abca8b,Acad10,Acly,Actr2,Arl4c,Atr,Blvra,Camk2a,Cdk14,Cdk5,Cdk6,Chordc1,Cit,Clcn5,Cnnm2,Cryl1,Ddo,Ddx17,Ehd4,Ercc2,Ern1,Gimap9,Gnai2,Grk4,Hspa12a,Hunk,Ikbke,Ksr1,Map2k4,Mki67,Myo9a,Nadsyn1,Nek1,Nmrk2,Pank3,Pde1c,Pdgfra,Pdik1l,Plk3,Polq,Ppip5k2,Prkaca,Prkag3,Prmt5,Qars,Rab10,Rab3d,Rabl2,Samhd1,Sbk2,Sept6,Tap2,Tgfbr2,Tyk2,Uba3,Ube2c,Ube2l3	58	2.1858e-05	4.66039
GO_MF	GO:1901265	nucleoside phosphate binding	Abca8a,Abca8b,Acad10,Acly,Actr2,Arl4c,Atr,Blvra,Camk2a,Cdk14,Cdk5,Cdk6,Chordc1,Cit,Clcn5,Cnnm2,Cryl1,Ddo,Ddx17,Ehd4,Ercc2,Ern1,Gimap9,Gnai2,Grk4,Hspa12a,Hunk,Ikbke,Ksr1,Map2k4,Mki67,Myo9a,Nadsyn1,Nek1,Nmrk2,Pank3,Pde1c,Pdgfra,Pdik1l,Plk3,Polq,Ppip5k2,Prkaca,Prkag3,Prmt5,Qars,Rab10,Rab3d,Rabl2,Samhd1,Sbk2,Sept6,Tap2,Tgfbr2,Tyk2,Uba3,Ube2c,Ube2l3	58	2.1858e-05	4.66039
GO_MF	GO:0017076	purine nucleotide binding	Abca8a,Abca8b,Acly,Actr2,Arl4c,Atr,Camk2a,Cdk14,Cdk5,Cdk6,Chordc1,Cit,Clcn5,Cnnm2,Ddx17,Ehd4,Ercc2,Ern1,Gimap9,Gnai2,Grk4,Hspa12a,Hunk,Ikbke,Ksr1,Map2k4,Mki67,Myo9a,Nadsyn1,Nek1,Nmrk2,Pank3,Pde1c,Pdgfra,Pdik1l,Plk3,Polq,Ppip5k2,Prkaca,Prkag3,Qars,Rab10,Rab3d,Rabl2,Samhd1,Sbk2,Sept6,Tap2,Tgfbr2,Tyk2,Uba3,Ube2c,Ube2l3	53	2.34018e-05	4.63075
GO_MF	GO:0005524	ATP binding	Abca8a,Abca8b,Acly,Actr2,Atr,Camk2a,Cdk14,Cdk5,Cdk6,Chordc1,Cit,Clcn5,Cnnm2,Ddx17,Ehd4,Ercc2,Ern1,Grk4,Hspa12a,Hunk,Ikbke,Ksr1,Map2k4,Mki67,Myo9a,Nadsyn1,Nek1,Nmrk2,Pank3,Pdgfra,Pdik1l,Plk3,Polq,Ppip5k2,Prkaca,Prkag3,Qars,Sbk2,Tap2,Tgfbr2,Tyk2,Uba3,Ube2c,Ube2l3	44	2.35781e-05	4.62749
GO_MF	GO:0032553	ribonucleotide binding	Abca8a,Abca8b,Acly,Actr2,Arl4c,Atr,Camk2a,Cdk14,Cdk5,Cdk6,Chordc1,Cit,Clcn5,Cnnm2,Ddx17,Ehd4,Ercc2,Ern1,Gimap9,Gnai2,Grk4,Hspa12a,Hunk,Ikbke,Ksr1,Map2k4,Mki67,Myo9a,Nadsyn1,Nek1,Nmrk2,Pank3,Pde1c,Pdgfra,Pdik1l,Plk3,Polq,Ppip5k2,Prkaca,Prkag3,Qars,Rab10,Rab3d,Rabl2,Samhd1,Sbk2,Sept6,Tap2,Tgfbr2,Tyk2,Uba3,Ube2c,Ube2l3	53	2.48604e-05	4.60449
GO_MF	GO:0032559	adenyl ribonucleotide binding	Abca8a,Abca8b,Acly,Actr2,Atr,Camk2a,Cdk14,Cdk5,Cdk6,Chordc1,Cit,Clcn5,Cnnm2,Ddx17,Ehd4,Ercc2,Ern1,Grk4,Hspa12a,Hunk,Ikbke,Ksr1,Map2k4,Mki67,Myo9a,Nadsyn1,Nek1,Nmrk2,Pank3,Pde1c,Pdgfra,Pdik1l,Plk3,Polq,Ppip5k2,Prkaca,Prkag3,Qars,Sbk2,Tap2,Tgfbr2,Tyk2,Uba3,Ube2c,Ube2l3	45	3.17838e-05	4.49779
GO_MF	GO:0003684	damaged DNA binding	Ercc2,Ogg1,Poli,Polk,Rbbp8,Rpa3,Trp53bp1	7	3.64252e-05	4.4386
GO_MF	GO:0030554	adenyl nucleotide binding	Abca8a,Abca8b,Acly,Actr2,Atr,Camk2a,Cdk14,Cdk5,Cdk6,Chordc1,Cit,Clcn5,Cnnm2,Ddx17,Ehd4,Ercc2,Ern1,Grk4,Hspa12a,Hunk,Ikbke,Ksr1,Map2k4,Mki67,Myo9a,Nadsyn1,Nek1,Nmrk2,Pank3,Pde1c,Pdgfra,Pdik1l,Plk3,Polq,Ppip5k2,Prkaca,Prkag3,Qars,Sbk2,Tap2,Tgfbr2,Tyk2,Uba3,Ube2c,Ube2l3	45	3.81202e-05	4.41884
GO_MF	GO:0016772	transferase activity, transferring phosphorus-containing groups	Atr,Camk2a,Cdk14,Cdk5,Cdk6,Cept1,Cit,Ercc2,Ern1,Grk4,Hunk,Ikbke,Ksr1,Map2k4,Nek1,Nmrk2,Pank3,Pdgfra,Pdik1l,Pik3c2b,Plk3,Polg,Poli,Polk,Polq,Ppip5k2,Prkaca,Prkag3,Sbk2,Sla,Tgfbr2,Tyk2	32	5.11458e-05	4.29119
GO_MF	GO:0019899	enzyme binding	Adam10,Ago1,Akap1,Apbb1,Arhgef2,Arrb1,Atp6v1g1,Bad,Brca2,Caml,Cavin2,Ccnt1,Cdc42ep1,Cdk5,Cdkn1b,Chml,Creb1,Ctnnd1,Dlg4,Dmxl2,Dusp22,Ern1,Fzd5,Grik2,Haus7,Ikbke,Ilf3,Kat2b,Kidins220,Ksr1,Lef1,Madd,Map2k4,Marcks,Mob1b,Msn,Mtmr3,Pex26,Polg,Ppib,Ppp1r27,Ppp1r3b,Prkaca,Prkag3,Psd,Ptgs2,Ptpn14,Qars,Rap1gap,Rilpl2,Sbk2,Sh3gl1,Slc4a3,Strip1,Tfpt,Tgfbr2,Trip4,Tspan14,Ube2c,Ube2l3,Xpo1,Zbtb7b	62	8.1091e-05	4.09103
GO_MF	GO:0140096	catalytic activity, acting on a protein	Abhd12,Acy1,Adam10,Adamts7,Atr,Camk2a,Capn6,Cdk14,Cdk5,Cdk6,Cit,Cop1,Ctsz,Dusp22,Dusp6,Ercc2,Ern1,Grk4,Gzmb,Hunk,Ikbke,Josd2,Kmt5c,Ksr1,Map2k4,Med18,Mmp17,Mmp2,Mtmr3,Ncstn,Nek1,Otud1,Parl,Pdgfra,Pdik1l,Pgam5,Pgpep1l,Pigt,Plk3,Ppib,Ppp1r3b,Prkaca,Prkag3,Prmt5,Psma5,Ptpn14,Ptpra,Sbk2,Senp1,Sh3rf3,Sla,Tgfbr2,Trim13,Tyk2,Ube2c,Ube2l3,Xylt1,Zdhhc7,Zdhhc8	59	9.48904e-05	4.02278
GO_MF	GO:0043168	anion binding	Abat,Abca8a,Abca8b,Acad10,Acly,Actr2,Arl4c,Atr,Bad,Camk2a,Cavin2,Cd34,Cdk14,Cdk5,Cdk6,Chordc1,Cit,Clcn5,Cnnm2,Cryl1,Ddo,Ddx17,Ehd4,Ercc2,Ern1,Fbln7,Fzd7,Gap43,Gimap9,Gnai2,Grk4,Hspa12a,Hunk,Ikbke,Kcnj2,Ksr1,Map2k4,Mki67,Myo9a,Nadsyn1,Nek1,Nmrk2,Pacsin3,Pank3,Pde1c,Pdgfra,Pdik1l,Pf4,Plk3,Polq,Ppip5k2,Prkaca,Prkag3,Psd,Qars,Rab10,Rab3d,Rabl2,Samhd1,Sbk2,Sept6,Snx7,Tap2,Tecpr1,Tgfbr2,Tyk2,Uba3,Ube2c…	69	9.81472e-05	4.00812
GO_MF	GO:0016740	transferase activity	Abat,Acly,Amt,Atic,Atr,Brca2,Camk2a,Cdk14,Cdk5,Cdk6,Cept1,Cit,Cop1,Dpf2,Ercc2,Ern1,Fam173a,Grk4,Has2,Hunk,Ikbke,Kat2b,Kmt5c,Ksr1,Lpcat3,Magt1,Map2k4,Med18,Naa35,Nek1,Nmrk2,Pank3,Pdgfra,Pdik1l,Pigc,Pik3c2b,Plk3,Polg,Poli,Polk,Polq,Ppip5k2,Prkaca,Prkag3,Prmt5,Rpn1,Rsf1,Sbk2,Sh3rf3,Sla,St6gal1,Tgfbr2,Trim13,Tyk2,Ube2c,Ube2l3,Umps,Xylt1,Zdhhc7,Zdhhc8	60	0.00012225	3.91275
GO_MF	GO:0097367	carbohydrate derivative binding	Abca8a,Abca8b,Acly,Actr2,Arl4c,Atr,Camk2a,Cdk14,Cdk5,Cdk6,Chordc1,Cit,Clcn5,Cnnm2,Ddx17,Ehd4,Ercc2,Ern1,Fbln7,Gap43,Gimap9,Glb1,Gnai2,Grk4,Hspa12a,Hunk,Ikbke,Ksr1,Map2k4,Mki67,Myo9a,Nadsyn1,Nek1,Nmrk2,Pank3,Pde1c,Pdgfra,Pdik1l,Pf4,Plk3,Polq,Ppip5k2,Prkaca,Prkag3,Qars,Rab10,Rab3d,Rabl2,Samhd1,Sbk2,Sept6,Tap2,Tgfbr2,Tyk2,Uba3,Ube2c,Ube2l3	57	0.000127849	3.8933
GO_MF	GO:0016773	phosphotransferase activity, alcohol group as acceptor	Atr,Camk2a,Cdk14,Cdk5,Cdk6,Cit,Ercc2,Ern1,Grk4,Hunk,Ikbke,Ksr1,Map2k4,Nek1,Nmrk2,Pank3,Pdgfra,Pdik1l,Pik3c2b,Plk3,Prkaca,Prkag3,Sbk2,Sla,Tgfbr2,Tyk2	26	0.000134602	3.87095
GO_MF	GO:0019901	protein kinase binding	Adam10,Akap1,Arrb1,Bad,Cavin2,Ccnt1,Cdk5,Cdkn1b,Ctnnd1,Dlg4,Dusp22,Fzd5,Kat2b,Kidins220,Ksr1,Map2k4,Marcks,Msn,Prkaca,Prkag3,Ptpn14,Qars,Strip1,Tfpt,Tgfbr2,Trip4	26	0.000179229	3.74659
GO_MF	GO:0016301	kinase activity	Atr,Camk2a,Cdk14,Cdk5,Cdk6,Cit,Ercc2,Ern1,Grk4,Hunk,Ikbke,Ksr1,Map2k4,Nek1,Nmrk2,Pank3,Pdgfra,Pdik1l,Pik3c2b,Plk3,Ppip5k2,Prkaca,Prkag3,Sbk2,Sla,Tgfbr2,Tyk2	27	0.000198753	3.70169
GO_MF	GO:0004672	protein kinase activity	Atr,Camk2a,Cdk14,Cdk5,Cdk6,Cit,Ercc2,Ern1,Grk4,Hunk,Ikbke,Ksr1,Map2k4,Nek1,Pdgfra,Pdik1l,Plk3,Prkaca,Prkag3,Sbk2,Sla,Tgfbr2,Tyk2	23	0.000219205	3.65915
GO_MF	GO:0004674	protein serine/threonine kinase activity	Atr,Camk2a,Cdk14,Cdk5,Cdk6,Cit,Ercc2,Ern1,Grk4,Hunk,Ikbke,Map2k4,Nek1,Pdik1l,Plk3,Prkaca,Prkag3,Sbk2,Tgfbr2	19	0.000229244	3.6397
GO_MF	GO:0008144	drug binding	Abat,Abca8a,Abca8b,Acly,Actr2,Atr,Camk2a,Cdk14,Cdk5,Cdk6,Chordc1,Cit,Clcn5,Cnnm2,Ddx17,Ehd4,Ercc2,Ern1,Grk4,Hspa12a,Hunk,Ikbke,Ksr1,Map2k4,Mki67,Myo9a,Nadsyn1,Nek1,Nmrk2,Pank3,Pdgfra,Pdik1l,Plk3,Polq,Ppib,Ppip5k2,Prkaca,Prkag3,Qars,Sbk2,Tap2,Tgfbr2,Tyk2,Uba3,Ube2c,Ube2l3	46	0.000292037	3.53456
GO_MF	GO:0008092	cytoskeletal protein binding	Actr2,Akap1,Apbb1,Arhgef2,Arl4c,Brca2,Capn6,Cdk5,Csrp3,Cttnbp2,Dlg4,Dmtn,Enah,Eppk1,Fbxo25,Haus7,Kcna2,Marcks,Msn,Myl4,Myo9a,Ogg1,Pacsin3,Pdlim3,Rab10,Rab3d,Samd14,Scin,Shroom2,Synpo2l,Tmod1	31	0.000356105	3.44842
GO_MF	GO:0019900	kinase binding	Adam10,Akap1,Arrb1,Bad,Cavin2,Ccnt1,Cdk5,Cdkn1b,Ctnnd1,Dlg4,Dusp22,Fzd5,Kat2b,Kidins220,Ksr1,Map2k4,Marcks,Mob1b,Msn,Prkaca,Prkag3,Ptpn14,Qars,Strip1,Tfpt,Tgfbr2,Trip4	27	0.000392448	3.40622
GO_MF	GO:0003887	DNA-directed DNA polymerase activity	Polg,Poli,Polk,Polq	4	0.00070132	3.15408
GO_MF	GO:0036094	small molecule binding	Abat,Abca8a,Abca8b,Acad10,Acly,Actr2,Aldh1a2,Arl4c,Atr,Blvra,Camk2a,Cdk14,Cdk5,Cdk6,Chordc1,Cit,Clcn5,Cnnm2,Cryl1,Ddo,Ddx17,Ehd4,Ercc2,Ern1,Gimap9,Gnai2,Grk4,Hspa12a,Hunk,Ikbke,Ksr1,Map2k4,Mki67,Myo9a,Nadsyn1,Nek1,Nmrk2,Pank3,Pde1c,Pdgfra,Pdik1l,Plk3,Polq,Ppip5k2,Prkaca,Prkag3,Prmt5,Qars,Rab10,Rab3d,Rabl2,Samhd1,Sbk2,Sept6,Tap2,Tgfbr2,Tyk2,Uba3,Ube2c,Ube2l3	60	0.000722163	3.14136
GO_MF	GO:0051879	Hsp90 protein binding	Cdk5,Chordc1,Ern1,Ksr1,Npas2	5	0.000936495	3.02849
GO_MF	GO:0001664	G protein-coupled receptor binding	Arrb1,Cklf,Dlg4,Fzd7,Gnai2,Penk,Pf4,Ptch2,Rpgrip1l,Sh3gl1,Shank1,Tyk2,Wls	13	0.00124595	2.9045
GO_MF	GO:0034061	DNA polymerase activity	Polg,Poli,Polk,Polq	4	0.0018205	2.73981
GO_MF	GO:0035035	histone acetyltransferase binding	Apbb1,Creb1,Kat2b,Trip4	4	0.00204496	2.68932
GO_MF	GO:0003677	DNA binding	Ago1,Arid3b,Arrb1,Atr,Brca2,Ccnt1,Creb1,Ercc2,Fbxl19,Foxd3,Glmp,Hist1h1b,Ilf3,Kat2b,Lcorl,Lef1,Meox2,Mki67,Mlf1,Mtpn,Nfkb2,Npas2,Ogg1,Pcgf2,Phf21a,Polg,Poli,Polk,Polq,Prmt5,Prr12,Rarg,Rbbp8,Rpa3,Samhd1,Six4,Six5,Smarcc2,Stn1,Tbx21,Tet1,Tfpt,Tox,Trerf1,Trp53bp1,Zbtb7b,Zfp322a,Zfp462,Zfp568,Zfp710,Zfp771	51	0.00207677	2.68261
GO_MF	GO:0031072	heat shock protein binding	Cdk5,Cdkn1b,Chordc1,Creb1,Dnajc7,Ern1,Ksr1,Npas2	8	0.00220443	2.6567
GO_MF	GO:0031690	adrenergic receptor binding	Arrb1,Dlg4,Sh3gl1	3	0.00475321	2.32301
GO_MF	GO:0003779	actin binding	Actr2,Csrp3,Dmtn,Enah,Fbxo25,Marcks,Msn,Myl4,Myo9a,Pdlim3,Samd14,Scin,Shroom2,Synpo2l,Tmod1	15	0.00506906	2.29507
GO_MF	GO:0017124	SH3 domain binding	Adam10,Afap1l2,Cit,Cttnbp2,Enah,Sh3gl1,Shank1	7	0.00564656	2.24822
GO_MF	GO:0008022	protein C-terminus binding	Atxn2,Brca2,Dlg4,Ercc2,Ksr1,Mki67,Pex26,Sclt1,Sh3gl1,Shank1	10	0.00571083	2.2433
GO_MF	GO:0042802	identical protein binding	Abat,Acy1,Adam10,Atic,Brca2,Camk2a,Clcn5,Cldn1,Creb1,Cryl1,Csrp3,Ern1,Flrt3,Fnbp1,Frs3,Glb1,Gnpda1,Grik2,Has2,Ist1,Kcnj2,Kctd9,Lyz2,Marcks,Nmi,Pank3,Pdgfra,Polq,Ppfibp2,Prmt5,Ptgs2,Rap1gap,Rbbp8,Rilpl2,Samhd1,Sav1,Sh3gl1,Shank1,St6gal1,Tap2,Tra2a,Uba3,Umps,Vstm2a,Zbtb7b	45	0.00751676	2.12397
GO_MF	GO:0034212	peptide N-acetyltransferase activity	Brca2,Dpf2,Kat2b,Naa35,Rsf1	5	0.00800201	2.0968
GO_MF	GO:0005104	fibroblast growth factor receptor binding	Fgf5,Flrt3,Frs3	3	0.00874428	2.05828
GO_MF	GO:0140097	catalytic activity, acting on DNA	Ercc2,Ogg1,Polg,Poli,Polk,Polq,Rbbp8,Tatdn1	8	0.0099514	2.00212
GO_MF	GO:0071889	14-3-3 protein binding	Bad,Ksr1,Nek1	3	0.0118507	1.92626
GO_MF	GO:0098632	cell-cell adhesion mediator activity	Cd47,Plxnb3,Prtg	3	0.0130092	1.88575
GO_MF	GO:0004693	cyclin-dependent protein serine/threonine kinase activity	Cdk14,Cdk5,Cdk6	3	0.0142302	1.84679
GO_MF	GO:0046875	ephrin receptor binding	Anks1b,Cdk5,Efnb1	3	0.0142302	1.84679
GO_MF	GO:0044877	protein-containing complex binding	Actr2,Apbb1,Arrb1,Atr,Cdkn1b,Cpeb2,Cpeb4,Dlg4,Dmtn,Eppk1,Fzd5,Gnai2,Hist1h1b,Igf1,Ist1,Marcks,Myl4,Npnt,Pdgfra,Pex26,Pgam5,Ppib,Prkaca,Prmt5,Ptpra,Rpain,Samd14,Scin,Shank1,Shroom2,Tmod1	31	0.0143866	1.84204
GO_MF	GO:0030332	cyclin binding	Cdk14,Cdk6,Cdkn1b	3	0.0155139	1.80928
GO_MF	GO:0097472	cyclin-dependent protein kinase activity	Cdk14,Cdk5,Cdk6	3	0.0155139	1.80928
GO_MF	GO:0051015	actin filament binding	Actr2,Dmtn,Marcks,Myl4,Samd14,Scin,Shroom2,Tmod1	8	0.0173726	1.76013
GO_MF	GO:0008080	N-acetyltransferase activity	Brca2,Dpf2,Kat2b,Naa35,Rsf1	5	0.0189904	1.72147
GO_MF	GO:0017147	Wnt-protein binding	Fzd5,Fzd7,Wls	3	0.0212825	1.67198
GO_MF	GO:0004402	histone acetyltransferase activity	Brca2,Dpf2,Kat2b,Rsf1	4	0.0213356	1.6709
GO_MF	GO:0004725	protein tyrosine phosphatase activity	Dusp22,Dusp6,Mtmr3,Ptpn14,Ptpra	5	0.0214701	1.66817
GO_MF	GO:0035326	enhancer binding	Arid3b,Creb1,Lef1,Meox2,Zbtb7b,Zfp322a	6	0.0224315	1.64914
GO_MF	GO:0061733	peptide-lysine-N-acetyltransferase activity	Brca2,Dpf2,Kat2b,Rsf1	4	0.0235947	1.62719
GO_MF	GO:0004721	phosphoprotein phosphatase activity	Dusp22,Dusp6,Mtmr3,Pgam5,Ppp1r3b,Ptpn14,Ptpra	7	0.0237174	1.62493
GO_MF	GO:0019904	protein domain specific binding	Adam10,Afap1l2,Cit,Ctnnd1,Cttnbp2,Dap,Dlg4,Enah,Fam189b,Fzd7,Grik2,Ist1,Kidins220,Lef1,Mlf1,Plxnb3,Prkaca,Sh3gl1,Shank1,Shroom2,Xpo1	21	0.024467	1.61142
GO_MF	GO:0098631	cell adhesion mediator activity	Cd47,Plxnb3,Prtg	3	0.0262777	1.58041
GO_MF	GO:0051427	hormone receptor binding	Arrb1,Lef1,Ncoa7,Rarg,Trip4,Tyk2,Uba3	7	0.0279325	1.55389
GO_MF	GO:0043028	cysteine-type endopeptidase regulator activity involved in apoptotic process	Arrb1,Bad,Lef1	3	0.02807	1.55176
GO_MF	GO:0043531	ADP binding	Chordc1,Ern1,Tap2	3	0.02807	1.55176
GO_MF	GO:0002039	p53 binding	Cdk5,Plk3,Prmt5,Trp53bp1	4	0.0298571	1.52495
GO_MF	GO:0097110	scaffold protein binding	Cit,Dlg4,Nlgn3,Shank1	4	0.0298571	1.52495
GO_MF	GO:0016787	hydrolase activity	Abca8a,Abca8b,Abhd12,Abhd14a,Acad10,Acy1,Adam10,Adamts7,Atic,Atp6v1g1,Capn6,Ctsz,Ddx17,Dusp22,Dusp6,Engase,Ercc2,Ern1,Glb1,Gnai2,Gnpda1,Gzmb,Josd2,Lyz2,Mest,Mmp17,Mmp2,Mtmr3,Myo9a,Nadsyn1,Ncstn,Ogg1,Otud1,Parl,Pde1c,Pgam5,Pgpep1l,Pigt,Pld4,Polg,Polq,Ppp1r3b,Psma5,Ptpn14,Ptpra,Rab10,Rab3d,Rabl2,Rbbp8,Samhd1,Senp1,Sept6,Tap2,Tatdn1	54	0.0311456	1.5066
GO_MF	GO:0060090	molecular adaptor activity	Afap1l2,Akap1,Arrb1,Ercc2,Ksr1,Sav1,Sla,Spsb4	8	0.0323095	1.49067
GO_MF	GO:0016746	transferase activity, transferring acyl groups	Acly,Brca2,Dpf2,Kat2b,Lpcat3,Naa35,Rsf1,Zdhhc7,Zdhhc8	9	0.0338713	1.47017
GO_MF	GO:0022804	active transmembrane transporter activity	Abca8a,Abca8b,Atp6v1g1,Clcn5,Slc10a1,Slc16a4,Slc35e3,Slc38a2,Slc4a3,Slc9a9,Tap2	11	0.0339478	1.46919
GO_MF	GO:0005102	signaling receptor binding	Anks1b,Arrb1,Atxn2,Camk2a,Cdk5,Cklf,Ctnnd1,Ddo,Dlg4,Dmtn,Efnb1,Ern1,Fgf11,Fgf5,Flrt3,Frs3,Fzd7,Gnai2,Igf1,Lef1,Lrrc4b,Msn,Ncoa7,Nlgn3,Npnt,Pdgfra,Penk,Pf4,Ptch2,Ptpn14,Rarg,Rpgrip1l,Sh3gl1,Shank1,Tap2,Tgfbr2,Trip4,Tyk2,Uba3,Wls	40	0.0342233	1.46568
GO_MF	GO:0070851	growth factor receptor binding	Atxn2,Ern1,Fgf5,Flrt3,Frs3,Pdgfra	6	0.0344158	1.46324
GO_MF	GO:0015297	antiporter activity	Clcn5,Slc35e3,Slc4a3,Slc9a9	4	0.0355094	1.44966
GO_MF	GO:0035257	nuclear hormone receptor binding	Arrb1,Lef1,Ncoa7,Rarg,Trip4,Uba3	6	0.0374324	1.42675
GO_MF	GO:0003712	transcription coregulator activity	Bcl9l,Ddx17,Kat2b,Med18,Ncoa7,Nmi,Prmt5,Ptpn14,Rarg,Rbbp8,Trip4,Trp53bp1,Ube2l3	13	0.0376612	1.42411
GO_MF	GO:0003697	single-stranded DNA binding	Brca2,Rbbp8,Rpa3,Samhd1,Stn1	5	0.0382123	1.4178
GO_MF	GO:0016538	cyclin-dependent protein serine/threonine kinase regulator activity	Ccnt1,Cdkn1b,Kat2b	3	0.0401459	1.39636
GO_MF	GO:0016747	transferase activity, transferring acyl groups other than amino-acyl groups	Brca2,Dpf2,Kat2b,Lpcat3,Naa35,Rsf1,Zdhhc7,Zdhhc8	8	0.0401927	1.39585
GO_MF	GO:0016410	N-acyltransferase activity	Brca2,Dpf2,Kat2b,Naa35,Rsf1	5	0.0407391	1.38999
GO_MF	GO:0016407	acetyltransferase activity	Brca2,Dpf2,Kat2b,Naa35,Rsf1	5	0.0420396	1.37634
GO_MF	GO:0030331	estrogen receptor binding	Arrb1,Lef1,Trip4	3	0.0423758	1.37288
GO_MF	GO:0019207	kinase regulator activity	Afap1l2,Ccnt1,Cdkn1b,Igf1,Kat2b,Kidins220,Mob1b	7	0.0425511	1.37109
GO_MF	GO:0030165	PDZ domain binding	Cit,Dlg4,Fzd7,Grik2,Kidins220	5	0.0433648	1.36286
GO_MF	GO:0044389	ubiquitin-like protein ligase binding	Apbb1,Arrb1,Caml,Fzd5,Grik2,Ikbke,Prkaca,Trip4,Ube2c,Ube2l3	10	0.0443102	1.3535
GO_MF	GO:0030544	Hsp70 protein binding	Cdkn1b,Creb1,Ern1	3	0.0470176	1.32774
KEGG	mmu05224	Breast cancer	Brca2,Cdk6,Fgf5,Fzd5,Fzd7,Igf1,Lef1,Nfkb2,Polk	9	0.00147325	2.83172
KEGG	mmu05030	Cocaine addiction	Cdk5,Creb1,Dlg4,Gnai2,Prkaca	5	0.00175219	2.75642
KEGG	mmu05218	Melanoma	Bad,Cdk6,Fgf5,Igf1,Pdgfra,Polk	6	0.00197683	2.70403
KEGG	mmu05202	Transcriptional misregulation in cancer	Ccnt1,Cdk14,Cdkn1b,Dusp6,Gzmb,Igf1,Mlf1,Polk,Six4,Tgfbr2	10	0.00199313	2.70046
KEGG	mmu03460	Fanconi anemia pathway	Atr,Brca2,Poli,Polk,Rpa3	5	0.00230037	2.6382
KEGG	mmu04916	Melanogenesis	Camk2a,Creb1,Fzd5,Fzd7,Gnai2,Lef1,Prkaca	7	0.00232716	2.63317
KEGG	mmu04934	Cushing syndrome	Camk2a,Cdk6,Cdkn1b,Creb1,Fzd5,Fzd7,Gnai2,Lef1,Prkaca	9	0.0025274	2.59733
KEGG	mmu05200	Pathways in cancer	Bad,Brca2,Camk2a,Cdk6,Cdkn1b,Fgf5,Fzd5,Fzd7,Gnai2,Igf1,Lef1,Mmp2,Nfkb2,Pdgfra,Polk,Prkaca,Ptch2,Ptgs2,Tgfbr2	19	0.00440602	2.35595
KEGG	mmu05217	Basal cell carcinoma	Fzd5,Fzd7,Lef1,Polk,Ptch2	5	0.00577618	2.23836
KEGG	mmu04926	Relaxin signaling pathway	Arrb1,Creb1,Gnai2,Map2k4,Mmp2,Prkaca,Tgfbr2	7	0.00937004	2.02826
KEGG	mmu05215	Prostate cancer	Bad,Cdkn1b,Creb1,Igf1,Lef1,Pdgfra	6	0.0094798	2.0232
KEGG	mmu05214	Glioma	Camk2a,Cdk6,Igf1,Pdgfra,Polk	5	0.0112815	1.94763
KEGG	mmu04924	Renin secretion	Creb1,Gnai2,Kcnj2,Pde1c,Prkaca	5	0.0125688	1.90071
KEGG	mmu05212	Pancreatic cancer	Bad,Brca2,Cdk6,Polk,Tgfbr2	5	0.0125688	1.90071
KEGG	mmu05220	Chronic myeloid leukemia	Bad,Cdk6,Cdkn1b,Polk,Tgfbr2	5	0.0125688	1.90071
KEGG	mmu05225	Hepatocellular carcinoma	Bad,Cdk6,Fzd5,Fzd7,Lef1,Polk,Smarcc2,Tgfbr2	8	0.0135873	1.86687
KEGG	mmu04710	Circadian rhythm	Creb1,Npas2,Prkag3	3	0.0170204	1.76903
KEGG	mmu04724	Glutamatergic synapse	Dlg4,Gnai2,Grik2,Prkaca,Shank1,Slc38a2	6	0.0173736	1.76011
KEGG	mmu05226	Gastric cancer	Cdkn1b,Fgf5,Fzd5,Fzd7,Lef1,Polk,Tgfbr2	7	0.0201096	1.6966
KEGG	mmu04390	Hippo signaling pathway	Dlg4,Fzd5,Fzd7,Lef1,Mob1b,Sav1,Tgfbr2	7	0.0228571	1.64098
KEGG	mmu04914	Progesterone-mediated oocyte maturation	Cpeb2,Cpeb4,Gnai2,Igf1,Prkaca	5	0.0244263	1.61214
KEGG	mmu05032	Morphine addiction	Arrb1,Gnai2,Grk4,Pde1c,Prkaca	5	0.0254772	1.59385
KEGG	mmu04144	Endocytosis	Arrb1,Ehd4,Grk4,Ist1,Pdgfra,Psd,Rab10,Sh3gl1,Tgfbr2,Vps37b	10	0.025813	1.58816
KEGG	mmu01522	Endocrine resistance	Bad,Cdkn1b,Igf1,Mmp2,Prkaca	5	0.027665	1.55807
KEGG	mmu05161	Hepatitis B	Bad,Creb1,Ikbke,Map2k4,Slc10a1,Tgfbr2,Tyk2	7	0.0291108	1.53595
KEGG	mmu04068	FoxO signaling pathway	Cdkn1b,Fbxo25,Igf1,Plk3,Prkag3,Tgfbr2	6	0.0329731	1.48184
KEGG	mmu05165	Human papillomavirus infection	Atp6v1g1,Atr,Bad,Cdk6,Cdkn1b,Creb1,Fzd5,Fzd7,Ikbke,Prkaca,Ptgs2,Tyk2	12	0.0330019	1.48146
KEGG	mmu03440	Homologous recombination	Brca2,Rbbp8,Rpa3	3	0.0386539	1.41281
KEGG	mmu04115	p53 signaling pathway	Atr,Cdk6,Cop1,Igf1	4	0.0408225	1.3891
KEGG	mmu04015	Rap1 signaling pathway	Ctnnd1,Enah,Fgf5,Gnai2,Igf1,Lcp2,Pdgfra,Rap1gap	8	0.0427021	1.36955
KEGG	mmu04928	Parathyroid hormone synthesis, secretion and action	Arrb1,Creb1,Gnai2,Mmp17,Prkaca	5	0.0463088	1.33434
KEGG	mmu04971	Gastric acid secretion	Camk2a,Gnai2,Kcnj2,Prkaca	4	0.0463803	1.33367
KEGG	mmu04360	Axon guidance	Camk2a,Cdk5,Efnb1,Enah,Gnai2,Lrrc4,Plxnb3	7	0.0471802	1.32624
KEGG	mmu05162	Measles	Bad,Cdk6,Cdkn1b,Ikbke,Msn,Tyk2	6	0.0486103	1.31327
REACTOME	R-MMU-9634638	Estrogen-dependent nuclear events downstream of ESR-membrane signaling	Cdkn1b,Creb1,Xpo1	3	0.000971199	3.01269
REACTOME	R-MMU-5683057	MAPK family signaling cascades	Arrb1,Camk2a,Dlg4,Dusp6,Fgf5,Frs3,Il17rd,Ksr1,Pdgfra,Prkaca,Ptpra,Tyk2,Xpo1	13	0.00180763	2.74289
REACTOME	R-MMU-6794362	Protein-protein interactions at synapses	Dlg4,Lrrc4b,Nlgn3,Ppfibp2,Shank1,Slitrk3	6	0.0051369	2.2893
REACTOME	R-MMU-9009391	Non-genomic estrogen signaling	Cdkn1b,Creb1,Gnai2,Mmp2,Xpo1,Zdhhc7	6	0.00592033	2.22765
REACTOME	R-MMU-5684996	MAPK1/MAPK3 signaling	Arrb1,Camk2a,Dlg4,Dusp6,Fgf5,Frs3,Il17rd,Ksr1,Pdgfra,Ptpra,Tyk2	11	0.00627703	2.20225
REACTOME	R-MMU-442755	Activation of NMDA receptors and postsynaptic events	Camk2a,Creb1,Dlg4,Prkaca	4	0.00880701	2.05517
REACTOME	R-MMU-112316	Neuronal System	Abat,Camk2a,Creb1,Dlg4,Gnai2,Grik2,Kcna2,Kcnj2,Lrrc4b,Nlgn3,Ppfibp2,Prkaca,Shank1,Slc38a2,Slitrk3	15	0.00893905	2.04871
REACTOME	R-MMU-388844	Receptor-type tyrosine-protein phosphatases	Lrrc4b,Ppfibp2,Slitrk3	3	0.00941974	2.02596
REACTOME	R-MMU-5673001	RAF/MAP kinase cascade	Arrb1,Camk2a,Dlg4,Dusp6,Fgf5,Frs3,Il17rd,Ksr1,Pdgfra,Ptpra	10	0.0137128	1.86288
REACTOME	R-MMU-196807	Nicotinate metabolism	Nadsyn1,Nmrk2,Ptgs2	3	0.0299272	1.52393
REACTOME	R-MMU-5654687	Downstream signaling of activated FGFR1	Fgf5,Flrt3,Frs3	3	0.0299272	1.52393
REACTOME	R-MMU-8951664	Neddylation	Asb5,Commd3,Cop1,Dcaf17,Fbxl19,Klhl5,Psma5,Psmd10,Spsb4,Uba3	10	0.033048	1.48086
REACTOME	R-MMU-5656169	Termination of translesion DNA synthesis	Poli,Polk,Rpa3	3	0.035584	1.44875
REACTOME	R-MMU-422475	Axon guidance	Actr2,Cdk5,Creb1,Efnb1,Enah,Gap43,Mmp2,Msn,Plxnb3,Ptpra,Rap1gap	11	0.0373943	1.42719
REACTOME	R-MMU-597592	Post-translational protein modification	Adam10,Adamts7,Arrb1,Asb5,Chml,Commd3,Cop1,Ctsz,Dcaf17,Ddx17,Engase,Fbxl19,Glb1,Ikbke,Josd2,Kat2b,Klhl5,Mxra8,Nfkb2,Pcgf2,Penk,Pigc,Pigt,Pmm2,Psma5,Psmd10,Rab10,Rab3d,Sec16b,Senp1,Spsb4,St6gal1,Stag1,Tfpt,Trim13,Trp53bp1,Uba3,Ube2c,Ube2l3	39	0.0408422	1.38889
REACTOME	R-MMU-6794361	Neurexins and neuroligins	Dlg4,Nlgn3,Shank1	3	0.0417508	1.37934
REACTOME	R-MMU-112314	Neurotransmitter receptors and postsynaptic signal transmission	Camk2a,Creb1,Dlg4,Gnai2,Grik2,Kcnj2,Prkaca	7	0.0426933	1.36964
REACTOME	R-MMU-9006931	Signaling by Nuclear Receptors	Aldh1a2,Ccnt1,Cdkn1b,Creb1,Gnai2,Kat2b,Mmp2,Rarg,Xpo1,Zdhhc7	10	0.043875	1.35778
REACTOME	R-MMU-5693616	Presynaptic phase of homologous DNA pairing and strand exchange	Brca2,Rbbp8,Rpa3	3	0.0450224	1.34657
REACTOME	R-MMU-112315	Transmission across Chemical Synapses	Abat,Camk2a,Creb1,Dlg4,Gnai2,Grik2,Kcnj2,Prkaca,Slc38a2	9	0.0452521	1.34436

## Sheet: 4h_vs_CTRL_up
category	id	description	genes	number_genes	pvalue	log10pvalue
GO_BP	GO:0006357	regulation of transcription by RNA polymerase II	Apc,Arnt,Auts2,Calcoco1,Camta2,Carf,Cebpa,Cebpb,Crlf3,Crtc2,Dicer1,Ebf3,Egfr,Etv3,Ezr,Fnip2,Fosb,Fosl2,Foxo1,Hdac4,Hist1h1c,Hmga2,Ino80,Jazf1,Junb,Kdm6b,Klf10,Klf4,Lyar,Maml3,Mbd1,Mcf2l,Mdm2,Med1,Med13l,Mrgbp,Mtdh,Nbl1,Nfatc4,Nfkbia,Nr1h2,Nr4a1,Nucks1,Nufip1,Pcgf5,Ppard,Ppp1r15a,Prdm2,Psen1,Psen2,Recql5,Rgcc,Rnf4,Sfrp4,Sik1,Sirt6,Smad3,Sorbs3,Srebf2,Taf9b,Tbl1xr1,Tead2,Tmem100,Tsc22d3,Txnip,Ube2i…	76	5.50966e-12	11.2589
GO_BP	GO:0006366	transcription by RNA polymerase II	Apc,Arnt,Auts2,Calcoco1,Camta2,Carf,Cebpa,Cebpb,Crlf3,Crtc2,Dicer1,Ebf3,Egfr,Etv3,Ezr,Fnip2,Fosb,Fosl2,Foxo1,Hdac4,Hist1h1c,Hmga2,Ino80,Jazf1,Junb,Kdm6b,Klf10,Klf4,Lyar,Maml3,Mbd1,Mcf2l,Mdm2,Med1,Med13l,Mrgbp,Mtdh,Nbl1,Nfatc4,Nfkbia,Nr1h2,Nr4a1,Nucks1,Nufip1,Pcgf5,Ppard,Ppp1r15a,Prdm2,Psen1,Psen2,Recql5,Rgcc,Rnf4,Sfrp4,Sik1,Sirt6,Smad3,Sorbs3,Srebf2,Taf9b,Tbl1xr1,Tead2,Tmem100,Tsc22d3,Txnip,Ube2i…	76	2.22114e-11	10.6534
GO_BP	GO:0006351	transcription, DNA-templated	Apc,Arnt,Auts2,Calcoco1,Camta2,Carf,Cebpa,Cebpb,Crhr2,Crlf3,Crtc2,Dicer1,Ebf3,Egfr,Etv3,Ezr,Fnip2,Fosb,Fosl2,Foxo1,Hdac4,Hist1h1c,Hivep3,Hmga2,Ilf2,Ing5,Ino80,Jazf1,Junb,Kdm4a,Kdm6b,Klf10,Klf4,Loxl3,Lyar,Maml3,Mbd1,Mcf2l,Mdm2,Med1,Med13l,Mn1,Mrgbp,Mtdh,Nbl1,Nfatc4,Nfkbia,Nr1h2,Nr4a1,Nucks1,Nufip1,Pcgf5,Phf2,Ppard,Ppp1r15a,Prdm2,Psen1,Psen2,Psma6,Recql5,Rgcc,Rnf4,Ror1,Sfrp4,Sik1,Sirt6,Slc25a33,Sma…	95	3.12216e-11	10.5055
GO_BP	GO:0097659	nucleic acid-templated transcription	Apc,Arnt,Auts2,Calcoco1,Camta2,Carf,Cebpa,Cebpb,Crhr2,Crlf3,Crtc2,Dicer1,Ebf3,Egfr,Etv3,Ezr,Fnip2,Fosb,Fosl2,Foxo1,Hdac4,Hist1h1c,Hivep3,Hmga2,Ilf2,Ing5,Ino80,Jazf1,Junb,Kdm4a,Kdm6b,Klf10,Klf4,Loxl3,Lyar,Maml3,Mbd1,Mcf2l,Mdm2,Med1,Med13l,Mn1,Mrgbp,Mtdh,Nbl1,Nfatc4,Nfkbia,Nr1h2,Nr4a1,Nucks1,Nufip1,Pcgf5,Phf2,Ppard,Ppp1r15a,Prdm2,Psen1,Psen2,Psma6,Recql5,Rgcc,Rnf4,Ror1,Sfrp4,Sik1,Sirt6,Slc25a33,Sma…	95	3.5761e-11	10.4466
GO_BP	GO:0032774	RNA biosynthetic process	Apc,Arnt,Auts2,Calcoco1,Camta2,Carf,Cebpa,Cebpb,Crhr2,Crlf3,Crtc2,Dicer1,Ebf3,Egfr,Etv3,Ezr,Fnip2,Fosb,Fosl2,Foxo1,Hdac4,Hist1h1c,Hivep3,Hmga2,Ilf2,Ing5,Ino80,Jazf1,Junb,Kdm4a,Kdm6b,Klf10,Klf4,Loxl3,Lyar,Maml3,Mbd1,Mcf2l,Mdm2,Med1,Med13l,Mn1,Mrgbp,Mtdh,Nbl1,Nfatc4,Nfkbia,Nr1h2,Nr4a1,Nucks1,Nufip1,Pcgf5,Phf2,Ppard,Ppp1r15a,Prdm2,Psen1,Psen2,Psma6,Recql5,Rgcc,Rnf4,Ror1,Sfrp4,Sik1,Sirt6,Slc25a33,Sma…	95	4.59399e-11	10.3378
GO_BP	GO:0006355	regulation of transcription, DNA-templated	Apc,Arnt,Auts2,Calcoco1,Camta2,Carf,Cebpa,Cebpb,Crhr2,Crlf3,Crtc2,Dicer1,Ebf3,Egfr,Etv3,Ezr,Fnip2,Fosb,Fosl2,Foxo1,Hdac4,Hist1h1c,Hivep3,Hmga2,Ilf2,Ing5,Ino80,Jazf1,Junb,Kdm4a,Kdm6b,Klf10,Klf4,Loxl3,Lyar,Maml3,Mbd1,Mcf2l,Mdm2,Med1,Med13l,Mn1,Mrgbp,Mtdh,Nbl1,Nfatc4,Nfkbia,Nr1h2,Nr4a1,Nucks1,Nufip1,Pcgf5,Phf2,Ppard,Ppp1r15a,Prdm2,Psen1,Psen2,Psma6,Recql5,Rgcc,Rnf4,Ror1,Sfrp4,Sik1,Sirt6,Smad3,Sorbs3…	92	6.93507e-11	10.1589
GO_BP	GO:1903506	regulation of nucleic acid-templated transcription	Apc,Arnt,Auts2,Calcoco1,Camta2,Carf,Cebpa,Cebpb,Crhr2,Crlf3,Crtc2,Dicer1,Ebf3,Egfr,Etv3,Ezr,Fnip2,Fosb,Fosl2,Foxo1,Hdac4,Hist1h1c,Hivep3,Hmga2,Ilf2,Ing5,Ino80,Jazf1,Junb,Kdm4a,Kdm6b,Klf10,Klf4,Loxl3,Lyar,Maml3,Mbd1,Mcf2l,Mdm2,Med1,Med13l,Mn1,Mrgbp,Mtdh,Nbl1,Nfatc4,Nfkbia,Nr1h2,Nr4a1,Nucks1,Nufip1,Pcgf5,Phf2,Ppard,Ppp1r15a,Prdm2,Psen1,Psen2,Psma6,Recql5,Rgcc,Rnf4,Ror1,Sfrp4,Sik1,Sirt6,Smad3,Sorbs3…	92	7.94022e-11	10.1002
GO_BP	GO:2001141	regulation of RNA biosynthetic process	Apc,Arnt,Auts2,Calcoco1,Camta2,Carf,Cebpa,Cebpb,Crhr2,Crlf3,Crtc2,Dicer1,Ebf3,Egfr,Etv3,Ezr,Fnip2,Fosb,Fosl2,Foxo1,Hdac4,Hist1h1c,Hivep3,Hmga2,Ilf2,Ing5,Ino80,Jazf1,Junb,Kdm4a,Kdm6b,Klf10,Klf4,Loxl3,Lyar,Maml3,Mbd1,Mcf2l,Mdm2,Med1,Med13l,Mn1,Mrgbp,Mtdh,Nbl1,Nfatc4,Nfkbia,Nr1h2,Nr4a1,Nucks1,Nufip1,Pcgf5,Phf2,Ppard,Ppp1r15a,Prdm2,Psen1,Psen2,Psma6,Recql5,Rgcc,Rnf4,Ror1,Sfrp4,Sik1,Sirt6,Smad3,Sorbs3…	92	9.44075e-11	10.025
GO_BP	GO:0000122	negative regulation of transcription by RNA polymerase II	Apc,Cebpa,Cebpb,Dicer1,Etv3,Ezr,Fnip2,Foxo1,Hdac4,Hist1h1c,Hmga2,Jazf1,Junb,Klf4,Lyar,Mbd1,Mdm2,Med1,Mtdh,Nfatc4,Nr1h2,Ppard,Ppp1r15a,Psen1,Psen2,Recql5,Sik1,Sirt6,Smad3,Sorbs3,Srebf2,Taf9b,Tbl1xr1,Tsc22d3,Txnip,Ube2i,Vdr,Wdtc1,Zbtb16,Zfp36,Zfp746,Zgpat,Zkscan17	43	1.23225e-10	9.9093
GO_BP	GO:0010628	positive regulation of gene expression	Arnt,Auts2,Calcoco1,Camta2,Carf,Ccnb1,Cebpa,Cebpb,Crhr2,Crlf3,Crtc2,Dicer1,Ebf3,Egfr,Ezr,Fastkd2,Fastkd3,Fosb,Fosl2,Foxo1,Hdac4,Hist1h1c,Hivep3,Hmga2,Ilf2,Ing5,Ino80,Junb,Kdm4a,Kdm6b,Klf10,Klf4,Lcn2,Lmna,Maml3,Mcf2l,Mdm2,Med1,Nfatc4,Nfkbia,Nr1h2,Nr4a1,Nucks1,Nufip1,Pcgf5,Phf2,Ppard,Ppp1r15a,Prdm2,Psen1,Rbm4b,Rcc1l,Rgcc,Rnf4,Sfrp4,Smad3,Srebf2,Taf9b,Tbl1xr1,Tead2,Thbs1,Tra2b,Trp53inp1,Vdr,Xrcc6,Yw…	72	1.85402e-10	9.73188
GO_BP	GO:0010605	negative regulation of macromolecule metabolic process	Acot8,Ankrd13a,Apc,Bbs2,Cblb,Ccnb1,Cdkn1a,Cebpa,Cebpb,Crhr2,Crkl,Ddit4,Dhcr24,Dicer1,Egfr,Errfi1,Etv3,Ezr,Fastkd3,Fnip2,Foxo1,Fry,Gadd45a,Hdac4,Hist1h1c,Hmga2,Hspb1,Ide,Jazf1,Junb,Kdm4a,Klf10,Klf4,Loxl3,Lrpprc,Lyar,Mbd1,Mdm2,Med1,Mtdh,Mtmr2,Nfatc4,Nr1h2,Nr4a1,Phf2,Plat,Por,Ppard,Ppp1r15a,Prg4,Psen1,Psen2,Pum1,Recql5,Serpinb6a,Sfrp4,Sik1,Sirt6,Smad3,Smc1a,Smcr8,Sorbs3,Srebf2,Srsf10,Taf9b,Tbl1xr1,T…	84	1.26726e-09	8.89713
GO_BP	GO:0051253	negative regulation of RNA metabolic process	Apc,Cebpa,Cebpb,Dicer1,Etv3,Ezr,Fnip2,Foxo1,Hdac4,Hist1h1c,Hmga2,Jazf1,Junb,Kdm4a,Klf10,Klf4,Loxl3,Lrpprc,Lyar,Mbd1,Mdm2,Med1,Mtdh,Nfatc4,Nr1h2,Phf2,Ppard,Ppp1r15a,Psen1,Psen2,Recql5,Sik1,Sirt6,Smad3,Sorbs3,Srebf2,Srsf10,Taf9b,Tbl1xr1,Tra2b,Tsc22d3,Txnip,Ube2i,Vdr,Wdtc1,Xrcc6,Zbtb16,Zfp36,Zfp703,Zfp746,Zgpat,Zkscan17	52	1.90941e-09	8.7191
GO_BP	GO:0010557	positive regulation of macromolecule biosynthetic process	Arnt,Auts2,Calcoco1,Camta2,Carf,Cdt1,Cebpa,Cebpb,Crhr2,Crlf3,Crtc2,Dicer1,Ebf3,Egfr,Fastkd2,Fastkd3,Fosb,Fosl2,Foxo1,Hdac4,Hist1h1c,Hivep3,Hmga2,Hspb1,Ilf2,Ing5,Ino80,Junb,Kdm6b,Klf10,Klf4,Maml3,Mcf2l,Med1,Nfatc4,Nfkbia,Nr1h2,Nr4a1,Nucks1,Nufip1,Pcgf5,Phf2,Ppard,Ppp1r15a,Prdm2,Psen1,Pxylp1,Rcc1l,Rgcc,Rnf4,Smad3,Srebf2,Taf9b,Tbl1xr1,Tead2,Thbs1,Trp53inp1,Vdr,Xrcc6,Ywhah,Zbtb16,Zbtb17,Zfp746,Zkscan…	65	2.07221e-09	8.68357
GO_BP	GO:0051254	positive regulation of RNA metabolic process	Arnt,Auts2,Calcoco1,Camta2,Carf,Ccnb1,Cebpa,Cebpb,Crlf3,Crtc2,Dicer1,Ebf3,Egfr,Fosb,Fosl2,Foxo1,Hdac4,Hist1h1c,Hivep3,Hmga2,Ilf2,Ing5,Ino80,Junb,Kdm6b,Klf10,Klf4,Maml3,Mcf2l,Med1,Nfatc4,Nfkbia,Nr1h2,Nr4a1,Nucks1,Nufip1,Pcgf5,Phf2,Ppard,Ppp1r15a,Prdm2,Psen1,Pum1,Rgcc,Rnf4,Smad3,Srebf2,Taf9b,Tbl1xr1,Tead2,Tra2b,Trp53inp1,Vdr,Xrcc6,Ywhah,Zbtb16,Zbtb17,Zfp36,Zfp746,Zkscan17,Zmiz1	61	2.30081e-09	8.63812
GO_BP	GO:0051172	negative regulation of nitrogen compound metabolic process	Acot8,Apc,Cblb,Ccnb1,Cdkn1a,Cebpa,Cebpb,Crkl,Ddit4,Dhcr24,Dicer1,Egfr,Errfi1,Etv3,Ezr,Fnip2,Foxo1,Fry,Gadd45a,Hdac4,Hist1h1c,Hmga2,Hspb1,Ide,Jazf1,Junb,Kdm4a,Klf10,Klf4,Loxl3,Lrpprc,Lyar,Mbd1,Mdm2,Med1,Mtdh,Nfatc4,Nr1h2,Nr4a1,Phf2,Plat,Por,Ppard,Ppp1r15a,Prg4,Psen1,Psen2,Pum1,Recql5,Serpinb6a,Sfrp4,Sik1,Sirt6,Smad3,Smc1a,Smcr8,Sorbs3,Srebf2,Srsf10,Taf9b,Tbl1xr1,Thbs1,Timp3,Tra2b,Tsc22d3,Txnip,Ube…	76	2.68934e-09	8.57035
GO_BP	GO:0031328	positive regulation of cellular biosynthetic process	Arnt,Auts2,Calcoco1,Camta2,Capn2,Carf,Cdt1,Cebpa,Cebpb,Crhr2,Crlf3,Crtc2,Dicer1,Ebf3,Egfr,Fastkd2,Fastkd3,Fosb,Fosl2,Foxo1,Hdac4,Hist1h1c,Hivep3,Hmga2,Hspb1,Ilf2,Ing5,Ino80,Junb,Kdm6b,Klf10,Klf4,Maml3,Mcf2l,Med1,Nfatc4,Nfkbia,Nr1h2,Nr4a1,Nucks1,Nufip1,Pcgf5,Phf2,Por,Ppard,Ppp1r15a,Prdm2,Psen1,Pxylp1,Rcc1l,Rgcc,Rnf4,Smad3,Srebf2,Taf9b,Tbl1xr1,Tead2,Thbs1,Trp53inp1,Vdr,Xrcc6,Ywhah,Zbtb16,Zbtb17,Zfp…	67	3.26104e-09	8.48664
GO_BP	GO:0045892	negative regulation of transcription, DNA-templated	Apc,Cebpa,Cebpb,Dicer1,Etv3,Ezr,Fnip2,Foxo1,Hdac4,Hist1h1c,Hmga2,Jazf1,Junb,Kdm4a,Klf10,Klf4,Loxl3,Lyar,Mbd1,Mdm2,Med1,Mtdh,Nfatc4,Nr1h2,Phf2,Ppard,Ppp1r15a,Psen1,Psen2,Recql5,Sik1,Sirt6,Smad3,Sorbs3,Srebf2,Taf9b,Tbl1xr1,Tsc22d3,Txnip,Ube2i,Vdr,Wdtc1,Xrcc6,Zbtb16,Zfp36,Zfp703,Zfp746,Zgpat,Zkscan17	49	3.49144e-09	8.457
GO_BP	GO:1903507	negative regulation of nucleic acid-templated transcription	Apc,Cebpa,Cebpb,Dicer1,Etv3,Ezr,Fnip2,Foxo1,Hdac4,Hist1h1c,Hmga2,Jazf1,Junb,Kdm4a,Klf10,Klf4,Loxl3,Lyar,Mbd1,Mdm2,Med1,Mtdh,Nfatc4,Nr1h2,Phf2,Ppard,Ppp1r15a,Psen1,Psen2,Recql5,Sik1,Sirt6,Smad3,Sorbs3,Srebf2,Taf9b,Tbl1xr1,Tsc22d3,Txnip,Ube2i,Vdr,Wdtc1,Xrcc6,Zbtb16,Zfp36,Zfp703,Zfp746,Zgpat,Zkscan17	49	3.89979e-09	8.40896
GO_BP	GO:1902679	negative regulation of RNA biosynthetic process	Apc,Cebpa,Cebpb,Dicer1,Etv3,Ezr,Fnip2,Foxo1,Hdac4,Hist1h1c,Hmga2,Jazf1,Junb,Kdm4a,Klf10,Klf4,Loxl3,Lyar,Mbd1,Mdm2,Med1,Mtdh,Nfatc4,Nr1h2,Phf2,Ppard,Ppp1r15a,Psen1,Psen2,Recql5,Sik1,Sirt6,Smad3,Sorbs3,Srebf2,Taf9b,Tbl1xr1,Tsc22d3,Txnip,Ube2i,Vdr,Wdtc1,Xrcc6,Zbtb16,Zfp36,Zfp703,Zfp746,Zgpat,Zkscan17	49	4.00875e-09	8.39699
GO_BP	GO:0010629	negative regulation of gene expression	Apc,Bbs2,Ccnb1,Cdkn1a,Cebpa,Cebpb,Crhr2,Crkl,Dicer1,Egfr,Etv3,Ezr,Fastkd3,Fnip2,Foxo1,Hdac4,Hist1h1c,Hmga2,Jazf1,Junb,Kdm4a,Klf10,Klf4,Loxl3,Lyar,Mbd1,Mdm2,Med1,Mtdh,Nfatc4,Nr1h2,Phf2,Ppard,Ppp1r15a,Psen1,Psen2,Pum1,Recql5,Sik1,Sirt6,Smad3,Smcr8,Sorbs3,Srebf2,Srsf10,Taf9b,Tbl1xr1,Thbs1,Tiparp,Tra2b,Trp53inp1,Tsc22d3,Txnip,Ube2i,Ucn2,Vdr,Wdtc1,Xrcc6,Zbtb16,Zfp36,Zfp703,Zfp746,Zgpat,Zkscan17	64	4.33293e-09	8.36322
GO_BP	GO:0045935	positive regulation of nucleobase-containing compound metabolic process	Arnt,Auts2,Calcoco1,Camta2,Carf,Ccnb1,Cdt1,Cebpa,Cebpb,Clcf1,Crhr2,Crlf3,Crtc2,Dicer1,Ebf3,Egfr,Fosb,Fosl2,Foxo1,Hdac4,Hist1h1c,Hivep3,Hmga2,Ilf2,Ing5,Ino80,Junb,Kdm6b,Klf10,Klf4,Maml3,Mcf2l,Med1,Nfatc4,Nfkbia,Nr1h2,Nr4a1,Nucks1,Nufip1,Pcgf5,Phf2,Ppard,Ppp1r15a,Prdm2,Psen1,Pum1,Rgcc,Rnf4,Sirt6,Smad3,Srebf2,Taf9b,Tbl1xr1,Tead2,Tra2b,Trp53inp1,Vdr,Xrcc6,Ywhah,Zbtb16,Zbtb17,Zfp36,Zfp746,Zkscan17,Zmi…	65	4.3705e-09	8.35947
GO_BP	GO:0045934	negative regulation of nucleobase-containing compound metabolic process	Apc,Cebpa,Cebpb,Ddit4,Dicer1,Etv3,Ezr,Fnip2,Foxo1,Hdac4,Hist1h1c,Hmga2,Jazf1,Junb,Kdm4a,Klf10,Klf4,Loxl3,Lrpprc,Lyar,Mbd1,Mdm2,Med1,Mtdh,Nfatc4,Nr1h2,Phf2,Ppard,Ppp1r15a,Psen1,Psen2,Recql5,Sik1,Sirt6,Smad3,Smc1a,Sorbs3,Srebf2,Srsf10,Taf9b,Tbl1xr1,Tra2b,Tsc22d3,Txnip,Ube2i,Vdr,Wdtc1,Xrcc6,Zbtb16,Zfp36,Zfp703,Zfp746,Zgpat,Zkscan17	54	6.64265e-09	8.17766
GO_BP	GO:0009891	positive regulation of biosynthetic process	Arnt,Auts2,Calcoco1,Camta2,Capn2,Carf,Cdt1,Cebpa,Cebpb,Crhr2,Crlf3,Crtc2,Dicer1,Ebf3,Egfr,Fastkd2,Fastkd3,Fosb,Fosl2,Foxo1,Hdac4,Hist1h1c,Hivep3,Hmga2,Hspb1,Ilf2,Ing5,Ino80,Junb,Kdm6b,Klf10,Klf4,Maml3,Mcf2l,Med1,Nfatc4,Nfkbia,Nr1h2,Nr4a1,Nucks1,Nufip1,Pcgf5,Phf2,Por,Ppard,Ppp1r15a,Prdm2,Psen1,Pxylp1,Rcc1l,Rgcc,Rnf4,Smad3,Srebf2,Taf9b,Tbl1xr1,Tead2,Thbs1,Trp53inp1,Vdr,Xrcc6,Ywhah,Zbtb16,Zbtb17,Zfp…	67	7.53911e-09	8.12268
GO_BP	GO:0045893	positive regulation of transcription, DNA-templated	Arnt,Auts2,Calcoco1,Camta2,Carf,Cebpa,Cebpb,Crlf3,Crtc2,Dicer1,Ebf3,Egfr,Fosb,Fosl2,Foxo1,Hdac4,Hist1h1c,Hivep3,Hmga2,Ilf2,Ing5,Ino80,Junb,Kdm6b,Klf10,Klf4,Maml3,Mcf2l,Med1,Nfatc4,Nfkbia,Nr1h2,Nr4a1,Nucks1,Nufip1,Pcgf5,Phf2,Ppard,Ppp1r15a,Prdm2,Psen1,Rgcc,Rnf4,Smad3,Srebf2,Taf9b,Tbl1xr1,Tead2,Trp53inp1,Vdr,Xrcc6,Ywhah,Zbtb16,Zbtb17,Zfp746,Zkscan17,Zmiz1	57	9.73156e-09	8.01182
GO_BP	GO:1903508	positive regulation of nucleic acid-templated transcription	Arnt,Auts2,Calcoco1,Camta2,Carf,Cebpa,Cebpb,Crlf3,Crtc2,Dicer1,Ebf3,Egfr,Fosb,Fosl2,Foxo1,Hdac4,Hist1h1c,Hivep3,Hmga2,Ilf2,Ing5,Ino80,Junb,Kdm6b,Klf10,Klf4,Maml3,Mcf2l,Med1,Nfatc4,Nfkbia,Nr1h2,Nr4a1,Nucks1,Nufip1,Pcgf5,Phf2,Ppard,Ppp1r15a,Prdm2,Psen1,Rgcc,Rnf4,Smad3,Srebf2,Taf9b,Tbl1xr1,Tead2,Trp53inp1,Vdr,Xrcc6,Ywhah,Zbtb16,Zbtb17,Zfp746,Zkscan17,Zmiz1	57	1.04303e-08	7.9817
GO_BP	GO:0010558	negative regulation of macromolecule biosynthetic process	Acot8,Apc,Cebpa,Cebpb,Dicer1,Errfi1,Etv3,Ezr,Fnip2,Foxo1,Hdac4,Hist1h1c,Hmga2,Jazf1,Junb,Kdm4a,Klf10,Klf4,Loxl3,Lyar,Mbd1,Mdm2,Med1,Mtdh,Nfatc4,Nr1h2,Phf2,Ppard,Ppp1r15a,Prg4,Psen1,Psen2,Pum1,Recql5,Sik1,Sirt6,Smad3,Smc1a,Sorbs3,Srebf2,Taf9b,Tbl1xr1,Tsc22d3,Txnip,Ube2i,Vdr,Wdtc1,Xrcc6,Zbtb16,Zfp36,Zfp703,Zfp746,Zgpat,Zkscan17	54	1.05612e-08	7.97629
GO_BP	GO:1902680	positive regulation of RNA biosynthetic process	Arnt,Auts2,Calcoco1,Camta2,Carf,Cebpa,Cebpb,Crlf3,Crtc2,Dicer1,Ebf3,Egfr,Fosb,Fosl2,Foxo1,Hdac4,Hist1h1c,Hivep3,Hmga2,Ilf2,Ing5,Ino80,Junb,Kdm6b,Klf10,Klf4,Maml3,Mcf2l,Med1,Nfatc4,Nfkbia,Nr1h2,Nr4a1,Nucks1,Nufip1,Pcgf5,Phf2,Ppard,Ppp1r15a,Prdm2,Psen1,Rgcc,Rnf4,Smad3,Srebf2,Taf9b,Tbl1xr1,Tead2,Trp53inp1,Vdr,Xrcc6,Ywhah,Zbtb16,Zbtb17,Zfp746,Zkscan17,Zmiz1	57	1.06736e-08	7.97169
GO_BP	GO:0031324	negative regulation of cellular metabolic process	Acot8,Ankrd13a,Apc,Cblb,Ccnb1,Cd2bp2,Cdkn1a,Cebpa,Cebpb,Crkl,Ddit4,Dhcr24,Dicer1,Errfi1,Etv3,Ezr,Fnip2,Foxo1,Fry,Gadd45a,Hdac4,Hist1h1c,Hmga2,Hspb1,Ide,Jazf1,Junb,Kdm4a,Klf10,Klf4,Loxl3,Lrpprc,Lyar,Mbd1,Mdm2,Med1,Mtdh,Mtmr2,Nfatc4,Nr1h2,Nr4a1,Phf2,Plat,Por,Ppard,Ppp1r15a,Prg4,Psen1,Psen2,Pum1,Recql5,Serpinb6a,Sfrp4,Sik1,Sirt6,Smad3,Smc1a,Smcr8,Sorbs3,Srebf2,Srsf10,Taf9b,Tbl1xr1,Thbs1,Timp3,Tra2b,…	78	1.43428e-08	7.84337
GO_BP	GO:0050793	regulation of developmental process	Abca5,Abr,Adamts9,Adgrg1,Ankrd54,Ap2a2,Apc,Bbs2,C1qa,C1qc,Capn2,Cblb,Ccnb1,Cd101,Cdc42se2,Cdkn1a,Cebpa,Cebpb,Chad,Clcf1,Clptm1,Crhr2,Crkl,Cthrc1,Dicer1,Egfr,Ehd1,Epn1,Errfi1,Ezr,Fgl2,Foxo1,Glul,Hdac4,Hist1h4h,Hmga2,Hspb1,Jcad,Junb,Kdm4a,Klf10,Klf4,Lmna,Loxl3,Mbd1,Mdm2,Med1,Mtdh,Mtmr2,Mul1,Nbl1,Nfatc4,Nfkbia,Nptx1,Por,Ppard,Ppp2r3c,Psen1,Pxn,Rbm19,Rgcc,Rhob,Rhoj,Sfrp4,Sgk1,Sik1,Sirt6,Smad3,Stard13…	84	1.48883e-08	7.82716
GO_BP	GO:0031327	negative regulation of cellular biosynthetic process	Acot8,Apc,Cebpa,Cebpb,Ddit4,Dicer1,Errfi1,Etv3,Ezr,Fnip2,Foxo1,Hdac4,Hist1h1c,Hmga2,Jazf1,Junb,Kdm4a,Klf10,Klf4,Loxl3,Lyar,Mbd1,Mdm2,Med1,Mtdh,Nfatc4,Nr1h2,Phf2,Ppard,Ppp1r15a,Prg4,Psen1,Psen2,Pum1,Recql5,Sik1,Sirt6,Smad3,Smc1a,Sorbs3,Srebf2,Taf9b,Tbl1xr1,Tsc22d3,Txnip,Ube2i,Vdr,Wdtc1,Xrcc6,Zbtb16,Zfp36,Zfp703,Zfp746,Zgpat,Zkscan17	55	1.57745e-08	7.80204
GO_BP	GO:0008219	cell death	Apc,Armc10,Atpif1,Bik,C1qa,Capn2,Cdk11b,Cdkn1a,Cebpb,Clcf1,Crkl,Ddit4,Dhcr24,Dicer1,Egfr,Fbxo11,Fem1b,Fnip2,Foxo1,Gadd45a,Hdac4,Hspb1,Ing5,Kdm4a,Klf4,Lancl1,Lcn2,Lmna,Ctgf,Mcm2,Mdm2,Med1,Mt1,Mtdh,Mul1,Nfatc4,Nptx1,Nr4a1,Nsmaf,Pdk4,Por,Ppard,Ppp1r15a,Psen1,Psen2,Pttg1ip,Rgcc,Rhob,Rnf4,Sfrp4,Sgk1,Sik1,Smad3,Taf9b,Tead2,Thbs1,Timp3,Tmem132a,Tnfrsf21,Tpx2,Trp53inp1,Tsc22d3,Txnip,Ulk1,Vdac2,Vdr,Ywhah,…	69	1.96782e-08	7.70602
GO_BP	GO:0010941	regulation of cell death	Apc,Armc10,Atpif1,Bik,C1qa,Capn2,Cdk11b,Cdkn1a,Cebpb,Clcf1,Ddit4,Dhcr24,Dicer1,Egfr,Fbxo11,Fem1b,Foxo1,Gadd45a,Hdac4,Hspb1,Ing5,Kdm4a,Klf4,Lancl1,Lmna,Mdm2,Med1,Mt1,Mtdh,Mul1,Nfatc4,Nr4a1,Nsmaf,Pdk4,Por,Ppard,Psen1,Psen2,Pttg1ip,Rgcc,Rhob,Rnf4,Sfrp4,Sgk1,Smad3,Taf9b,Tead2,Thbs1,Timp3,Tmem132a,Trp53inp1,Tsc22d3,Txnip,Ulk1,Vdac2,Vdr,Ywhah,Zbtb16,Zfp36,Zfp746	60	1.98018e-08	7.7033
GO_BP	GO:0009892	negative regulation of metabolic process	Acot8,Ankrd13a,Apc,Arrdc3,Bbs2,Cblb,Ccnb1,Cd2bp2,Cdkn1a,Cebpa,Cebpb,Crhr2,Crkl,Ddit4,Dhcr24,Dicer1,Egfr,Errfi1,Etv3,Ezr,Fastkd3,Fnip2,Foxo1,Fry,Gadd45a,Hdac4,Hist1h1c,Hmga2,Hspb1,Ide,Jazf1,Junb,Kdm4a,Klf10,Klf4,Loxl3,Lrpprc,Lyar,Mbd1,Mdm2,Med1,Mtdh,Mtmr2,Nfatc4,Nr1h2,Nr4a1,Phf2,Plat,Por,Ppard,Ppp1r15a,Prg4,Psen1,Psen2,Pum1,Recql5,Serpinb6a,Sfrp4,Sik1,Sirt6,Smad3,Smc1a,Smcr8,Sorbs3,Srebf2,Srsf10,T…	86	2.37564e-08	7.62422
GO_BP	GO:2000113	negative regulation of cellular macromolecule biosynthetic process	Acot8,Apc,Cebpa,Cebpb,Dicer1,Etv3,Ezr,Fnip2,Foxo1,Hdac4,Hist1h1c,Hmga2,Jazf1,Junb,Kdm4a,Klf10,Klf4,Loxl3,Lyar,Mbd1,Mdm2,Med1,Mtdh,Nfatc4,Nr1h2,Phf2,Ppard,Ppp1r15a,Psen1,Psen2,Pum1,Recql5,Sik1,Sirt6,Smad3,Smc1a,Sorbs3,Srebf2,Taf9b,Tbl1xr1,Tsc22d3,Txnip,Ube2i,Vdr,Wdtc1,Xrcc6,Zbtb16,Zfp36,Zfp703,Zfp746,Zgpat,Zkscan17	52	3.08018e-08	7.51142
GO_BP	GO:2000026	regulation of multicellular organismal development	Adamts9,Adgrg1,Ankrd54,Ap2a2,Apc,C1qa,C1qc,Cblb,Ccnb1,Cd101,Cebpb,Chad,Clcf1,Clptm1,Crhr2,Crkl,Cthrc1,Dicer1,Egfr,Ehd1,Epn1,Errfi1,Fgl2,Glul,Hdac4,Hist1h4h,Hmga2,Hspb1,Jcad,Kdm4a,Klf10,Klf4,Lmna,Loxl3,Mbd1,Mdm2,Med1,Mtdh,Mtmr2,Mul1,Nbl1,Nfatc4,Nfkbia,Nptx1,Por,Ppard,Ppp2r3c,Psen1,Pxn,Rbm19,Rgcc,Rhob,Rhoj,Sfrp4,Sgk1,Sirt6,Smad3,Stard13,Thbs1,Tmem100,Tnfrsf21,Tsc22d3,Ulk1,Vasn,Vdr,Xrcc6,Ywhah,Zbtb1…	71	3.3718e-08	7.47214
GO_BP	GO:0009890	negative regulation of biosynthetic process	Acot8,Apc,Cebpa,Cebpb,Ddit4,Dicer1,Errfi1,Etv3,Ezr,Fnip2,Foxo1,Hdac4,Hist1h1c,Hmga2,Jazf1,Junb,Kdm4a,Klf10,Klf4,Loxl3,Lyar,Mbd1,Mdm2,Med1,Mtdh,Nfatc4,Nr1h2,Phf2,Ppard,Ppp1r15a,Prg4,Psen1,Psen2,Pum1,Recql5,Sik1,Sirt6,Smad3,Smc1a,Sorbs3,Srebf2,Taf9b,Tbl1xr1,Tsc22d3,Txnip,Ube2i,Vdr,Wdtc1,Xrcc6,Zbtb16,Zfp36,Zfp703,Zfp746,Zgpat,Zkscan17	55	3.74933e-08	7.42605
GO_BP	GO:0009888	tissue development	Adam15,Adamts9,Apc,Arrdc3,Bbs2,Ccnb1,Cdkn1a,Cebpb,Col27a1,Crhr2,Cthrc1,Dhcr24,Dicer1,Egfr,Eln,Errfi1,Ezr,Fasn,Fem1b,Fosl2,Hdac4,Hectd1,Hivep3,Hmga2,Jmjd1c,Junb,Kdm6b,Klf10,Klf4,Lmna,Loxl3,Mdm2,Med1,Mymk,Nfatc4,Nr4a1,Por,Ppard,Psen1,Psen2,Psma6,Pxn,Rgcc,Rhob,Sfrp4,Sidt2,Sik1,Sirt6,Slc25a25,Smad3,Stard13,Tbl1xr1,Tead2,Thbs1,Tiparp,Tmem100,Tsc22d3,Txnip,Ubn1,Vasn,Vdr,Zbtb16,Zbtb17,Zfp36,Zfp703	65	5.88113e-08	7.23054
GO_BP	GO:0009725	response to hormone	Adh1,Alpl,Apc,Bbs2,Calcoco1,Crkl,Ddit4,Egfr,Fosl2,Foxo1,Hmga2,Junb,Lcat,Med1,Nr4a1,Nucks1,Pdk4,Por,Ppard,Prdm2,Pxn,Rangap1,Rnf4,Sgk1,Slc25a33,Srebf2,Timp3,Ube2i,Ucn2,Wdtc1,Ywhah,Zfp36,Zfp703	33	9.2081e-08	7.03583
GO_BP	GO:0051093	negative regulation of developmental process	Abca5,Abr,Adamts9,Adgrg1,Apc,Bbs2,C1qc,Cdkn1a,Chad,Crhr2,Dicer1,Egfr,Epn1,Fgl2,Foxo1,Hdac4,Hist1h4h,Hmga2,Kdm4a,Klf4,Lmna,Loxl3,Mbd1,Mdm2,Med1,Mtmr2,Mul1,Nfatc4,Nfkbia,Ppard,Psen1,Rgcc,Smad3,Stard13,Thbs1,Tnfrsf21,Trp53inp1,Tsc22d3,Ulk1,Vasn,Ywhah,Zbtb16,Zfp36	43	1.04811e-07	6.97959
GO_BP	GO:0012501	programmed cell death	Apc,Armc10,Atpif1,Bik,Capn2,Cdk11b,Cdkn1a,Cebpb,Clcf1,Crkl,Ddit4,Dhcr24,Dicer1,Egfr,Fbxo11,Fem1b,Fnip2,Foxo1,Gadd45a,Hdac4,Hspb1,Ing5,Klf4,Lancl1,Lcn2,Lmna,Ctgf,Mcm2,Mdm2,Med1,Mt1,Mtdh,Mul1,Nfatc4,Nptx1,Nr4a1,Nsmaf,Pdk4,Por,Ppard,Ppp1r15a,Psen1,Psen2,Pttg1ip,Rgcc,Rhob,Sfrp4,Sgk1,Sik1,Smad3,Taf9b,Thbs1,Timp3,Tmem132a,Tnfrsf21,Tpx2,Trp53inp1,Tsc22d3,Txnip,Vdac2,Vdr,Ywhah,Zbtb16,Zfp36	63	1.39347e-07	6.8559
GO_BP	GO:0006915	apoptotic process	Apc,Armc10,Atpif1,Bik,Capn2,Cdk11b,Cdkn1a,Cebpb,Clcf1,Crkl,Ddit4,Dhcr24,Dicer1,Egfr,Fbxo11,Fem1b,Fnip2,Foxo1,Gadd45a,Hdac4,Hspb1,Ing5,Klf4,Lancl1,Lcn2,Lmna,Ctgf,Mcm2,Mdm2,Med1,Mt1,Mtdh,Mul1,Nfatc4,Nptx1,Nr4a1,Nsmaf,Pdk4,Por,Ppard,Ppp1r15a,Psen1,Psen2,Pttg1ip,Rgcc,Rhob,Sfrp4,Sgk1,Sik1,Smad3,Taf9b,Thbs1,Timp3,Tnfrsf21,Tpx2,Trp53inp1,Tsc22d3,Txnip,Vdac2,Vdr,Ywhah,Zbtb16,Zfp36	62	1.45602e-07	6.83683
GO_BP	GO:0001944	vasculature development	Adam15,Adamts9,Adgrg1,Crhr2,Crkl,Dicer1,Epn1,Errfi1,Foxo1,Glul,Hectd1,Hmga2,Hspb1,Jcad,Junb,Klf4,Mdm2,Med1,Mmp19,Mtdh,Nfatc4,Nr4a1,Psen1,Pxn,Rgcc,Rhob,Rhoj,Sirt6,Stard13,Tead2,Thbs1,Tiparp,Tmem100,Zmiz1	34	1.73438e-07	6.76086
GO_BP	GO:0001568	blood vessel development	Adam15,Adamts9,Adgrg1,Crhr2,Crkl,Dicer1,Epn1,Foxo1,Glul,Hectd1,Hmga2,Hspb1,Jcad,Junb,Klf4,Mdm2,Med1,Mmp19,Mtdh,Nfatc4,Nr4a1,Psen1,Pxn,Rgcc,Rhob,Rhoj,Sirt6,Stard13,Tead2,Thbs1,Tiparp,Tmem100,Zmiz1	33	1.94423e-07	6.71125
GO_BP	GO:0045944	positive regulation of transcription by RNA polymerase II	Arnt,Auts2,Calcoco1,Camta2,Carf,Cebpa,Cebpb,Crlf3,Crtc2,Dicer1,Ebf3,Egfr,Fosb,Fosl2,Foxo1,Hdac4,Hmga2,Ino80,Junb,Kdm6b,Klf10,Klf4,Maml3,Mcf2l,Med1,Nfatc4,Nfkbia,Nr1h2,Nr4a1,Nucks1,Nufip1,Pcgf5,Ppard,Prdm2,Rgcc,Rnf4,Smad3,Srebf2,Taf9b,Tbl1xr1,Tead2,Vdr,Xrcc6,Zbtb17,Zfp746,Zmiz1	46	2.06185e-07	6.68574
GO_BP	GO:0072359	circulatory system development	Adam15,Adamts9,Adgrg1,Anks6,Apc,Ccnb1,Cdkn1a,Crhr2,Crkl,Dicer1,Egfr,Epn1,Errfi1,Foxo1,Glul,Hectd1,Hmga2,Hspb1,Jcad,Junb,Kdm6b,Klf4,Lmna,Mdm2,Med1,Mmp19,Mtdh,Nfatc4,Nr4a1,Psen1,Pxn,Rgcc,Rhob,Rhoj,Scn5a,Sik1,Sirt6,Smad3,Stard13,Tead2,Thbs1,Tiparp,Tmem100,Zmiz1	44	2.28327e-07	6.64144
GO_BP	GO:0072358	cardiovascular system development	Adam15,Adamts9,Adgrg1,Crhr2,Crkl,Dicer1,Epn1,Errfi1,Foxo1,Glul,Hectd1,Hmga2,Hspb1,Jcad,Junb,Klf4,Mdm2,Med1,Mmp19,Mtdh,Nfatc4,Nr4a1,Psen1,Pxn,Rgcc,Rhob,Rhoj,Sirt6,Stard13,Tead2,Thbs1,Tiparp,Tmem100,Zmiz1	34	2.58353e-07	6.58779
GO_BP	GO:0043933	protein-containing complex subunit organization	Abca5,Apc,Atxn10,Bik,Brix1,Ccnb1,Cdt1,Cebpa,Cog4,Col5a3,Crnkl1,Crtc2,Ddit4,Dicer1,Ehd1,Eln,Epn1,Fastkd2,Fastkd3,Fnip2,Glul,Hist1h1c,Hist1h4h,Hmgcl,Ide,Ino80,Lcat,Lcn2,Loxl3,Ctgf,Mcm2,Mcm3ap,Mdm2,Mefv,Mical3,Mtmr2,Nr1h2,Nufip1,Osbpl2,Pom121,Psen2,Rnf4,Scaf11,Sec16a,Sec24a,Senp6,Sept9,Sgk1,Slc1a5,Slc25a33,Smad3,Smcr8,Srsf10,Tead2,Thbs4,Tra2b,Tubgcp4,Tubgcp6,Ubn1,Ulk1,Usp39,Vdac2,Xab2,Xrcc6	63	2.7984e-07	6.55309
GO_BP	GO:0009966	regulation of signal transduction	Abr,Adgrg1,Ankrd54,Apc,Armc10,Arrdc3,Atpif1,Auts2,Bik,Cblb,Ccl6,Cdc42bpa,Cdc42se2,Cdk11b,Clcf1,Crhr2,Crkl,Crlf3,Cthrc1,Cyth3,Ddit4,Dicer1,Egfr,Errfi1,Ezr,Fem1b,Fnip2,Foxo1,Gadd45a,Gpsm1,Hmga2,Hspb1,Igsf9b,Ing5,Jcad,Klf4,Lmna,Loxl3,Lurap1l,Map3k6,Mcf2l,Mdm2,Med1,Mtdh,Mtmr2,Mul1,Nbl1,Nectin2,Nfatc4,Nfkbia,Nptx1,Nucks1,Por,Ppard,Psen1,Psen2,Pttg1ip,Pum1,Pxn,Ror1,Sfrp4,Sik1,Slc7a1,Smad3,Smcr8,Sorbs3,…	81	2.94263e-07	6.53126
GO_BP	GO:0071702	organic substance transport	Abca5,Ap2a2,Ap2s1,Arl4d,Atp13a2,Atpif1,Bbs2,Cdkn1a,Clcf1,Clec9a,Cog1,Cog4,Cpt1c,Crhr2,Egfr,Ehd1,Ezr,Fam53a,Glul,Gnptab,Heatr3,Hmga2,Hspb1,Lcat,Lmna,Lrpprc,Mcm3ap,Mdm2,Med1,Micall1,Mtx1,Nfkbia,Nr1h2,Nup88,Osbpl2,Pex16,Pik3c3,Pitpna,Plin2,Pom121,Ppard,Psen1,Psen2,Pttg1ip,Rab2b,Rab6a,Rangap1,Rgcc,Rhob,Sdad1,Sec16a,Sec24a,Sec61a1,Sidt2,Sirt6,Slc10a6,Slc15a2,Slc18a1,Slc19a2,Slc1a5,Slc25a33,Slc3a2,Slc7…	75	3.28648e-07	6.48327
GO_BP	GO:0043067	regulation of programmed cell death	Apc,Armc10,Atpif1,Bik,Capn2,Cdk11b,Cdkn1a,Cebpb,Clcf1,Dhcr24,Dicer1,Egfr,Fbxo11,Fem1b,Foxo1,Gadd45a,Hdac4,Hspb1,Ing5,Klf4,Lancl1,Lmna,Mdm2,Med1,Mt1,Mtdh,Mul1,Nfatc4,Nr4a1,Nsmaf,Pdk4,Por,Ppard,Psen1,Psen2,Pttg1ip,Rgcc,Rhob,Sfrp4,Sgk1,Smad3,Taf9b,Thbs1,Timp3,Tmem132a,Trp53inp1,Tsc22d3,Txnip,Vdac2,Vdr,Ywhah,Zbtb16,Zfp36	53	4.02804e-07	6.39491
GO_BP	GO:0042981	regulation of apoptotic process	Apc,Armc10,Atpif1,Bik,Capn2,Cdk11b,Cdkn1a,Cebpb,Clcf1,Dhcr24,Dicer1,Egfr,Fbxo11,Fem1b,Foxo1,Gadd45a,Hdac4,Hspb1,Ing5,Klf4,Lancl1,Lmna,Mdm2,Med1,Mt1,Mtdh,Mul1,Nfatc4,Nr4a1,Nsmaf,Pdk4,Por,Ppard,Psen1,Psen2,Pttg1ip,Rgcc,Rhob,Sfrp4,Sgk1,Smad3,Taf9b,Thbs1,Timp3,Trp53inp1,Tsc22d3,Txnip,Vdac2,Vdr,Ywhah,Zbtb16,Zfp36	52	6.15353e-07	6.21088
GO_BP	GO:0045595	regulation of cell differentiation	Abca5,Adamts9,Adgrg1,Ankrd54,Ap2a2,Apc,C1qa,C1qc,Capn2,Cd101,Cebpa,Cebpb,Clcf1,Clptm1,Crkl,Cthrc1,Dicer1,Egfr,Ehd1,Errfi1,Fgl2,Foxo1,Hdac4,Hist1h4h,Hmga2,Hspb1,Junb,Kdm4a,Klf10,Klf4,Lmna,Loxl3,Mbd1,Mdm2,Med1,Mul1,Nbl1,Nfatc4,Nfkbia,Por,Ppard,Ppp2r3c,Psen1,Rgcc,Sfrp4,Sgk1,Sik1,Smad3,Tead2,Tmem100,Tnfrsf21,Trp53inp1,Ulk1,Vasn,Vdr,Xrcc6,Ywhah,Zbtb16,Zfp36,Zfp703,Zmiz1	61	6.92353e-07	6.15967
GO_BP	GO:0051726	regulation of cell cycle	Apc,Ccnb1,Cdk11b,Cdkn1a,Cdt1,Cebpa,Crlf3,Dicer1,Egfr,Fem1b,Gadd45a,Heca,Hmga2,Ino80,Junb,Klf4,Mdm2,Med1,Nr4a1,Pes1,Pik3c3,Prc1,Pum1,Rgcc,Rhob,Rnf4,Senp6,Sgk1,Sik1,Slc25a33,Smad3,Smc1a,Thbs1,Tpx2,Trp53inp1,Ywhah,Zbtb17,Zfp703	38	7.31714e-07	6.13566
GO_BP	GO:0002520	immune system development	Ankrd54,Ap2a2,Apc,Atpif1,C1qc,Cblb,Cd101,Cebpa,Cebpb,Clcf1,Clptm1,Crkl,Dclre1c,Dicer1,Fasn,Fgl2,Gimap1,Hectd1,Hist1h4h,Junb,Klf10,Klf4,Loxl3,Lyar,Mcm3ap,Med1,Nfkbia,Pgm3,Ppp2r3c,Prg4,Psen1,Psen2,Rogdi,Sh3pxd2a,Smad3,Tiparp,Xrcc6,Zbtb16,Zfp36,Zmiz1	40	7.36919e-07	6.13258
GO_BP	GO:0006886	intracellular protein transport	Ap2a2,Ap2s1,Arl4d,Atp13a2,Atpif1,Cdkn1a,Ehd1,Fam53a,Gnptab,Heatr3,Hspb1,Lmna,Mcm3ap,Mdm2,Med1,Micall1,Nfkbia,Nup88,Pex16,Pom121,Psen1,Pttg1ip,Rab2b,Rab6a,Rangap1,Rhob,Sdad1,Sec16a,Sec24a,Sec61a1,Tbck,Tmed5,Txnip,Wipf1,Ywhah,Zdhhc20	36	8.22405e-07	6.08491
GO_BP	GO:0014745	negative regulation of muscle adaptation	Errfi1,Foxo1,Klf4,Lmna,Smad3	5	9.21947e-07	6.03529
GO_BP	GO:0033365	protein localization to organelle	Ankrd13a,Apc,Atpif1,Bbs2,Cdkn1a,Cdt1,Ehd1,Ezr,Fam53a,Glul,Gnptab,Heatr3,Lmna,Mdm2,Med1,Micall1,Nfkbia,Nol8,Nptx1,Nup88,Pes1,Pex16,Pom121,Ppp1r15a,Psen1,Pttg1ip,Rab6a,Rangap1,Sec16a,Sec61a1,Spata7,Txnip,Zbtb16	33	9.54105e-07	6.0204
GO_BP	GO:0009719	response to endogenous stimulus	Adh1,Alpl,Apc,Bbs2,Calcoco1,Capn2,Cebpb,Crkl,Ddit4,Egfr,Ehd1,Ezr,Fosl2,Foxo1,Hmga2,Junb,Lcat,Mdm2,Med1,Micall1,Nbl1,Nr4a1,Nucks1,Pdk4,Por,Ppard,Prdm2,Psen1,Pxn,Rangap1,Recql5,Rnf4,Sfrp4,Sgk1,Slc25a33,Smad3,Smc1a,Srebf2,Thbs1,Timp3,Tmem100,Ube2i,Ucn2,Vasn,Wdtc1,Ywhah,Zfp36,Zfp703,Zfyve9	49	9.78961e-07	6.00923
GO_BP	GO:0033554	cellular response to stress	Apc,Arnt,Atp13a2,Atpif1,Cdkn1a,Cebpb,Crhr2,Dclre1c,Ddit4,Egfr,Errfi1,Ezr,Fem1b,Fnip2,Foxo1,Gabarapl1,Gadd45a,Glul,Hmga2,Hspb1,Ino80,Kdm6b,Klf10,Klf4,Lancl1,Lcn2,Ctgf,Mcm2,Mdm2,Mul1,Nfatc4,Nucks1,Pdk4,Pik3c3,Ppard,Ppp1r15a,Psen1,Pttg1ip,Recql5,Rev3l,Rgcc,Rhob,Sec16a,Serpinb6a,Sfrp4,Sgk1,Sik1,Sirt6,Smc1a,Srebf2,Thbs1,Thbs4,Trp53inp1,Ulk1,Vasn,Xab2,Xrcc6,Zfp36	57	1.01423e-06	5.99386
GO_BP	GO:1903243	negative regulation of cardiac muscle hypertrophy in response to stress	Errfi1,Foxo1,Lmna,Smad3	4	1.13032e-06	5.9468
GO_BP	GO:0071705	nitrogen compound transport	Ap2a2,Ap2s1,Arl4d,Atp13a2,Atpif1,Bbs2,Cdkn1a,Clcf1,Clec9a,Cog1,Cog4,Crhr2,Egfr,Ehd1,Ezr,Fam53a,Glul,Gnptab,Heatr3,Hmga2,Hspb1,Lmna,Lrpprc,Mcm3ap,Mdm2,Med1,Micall1,Mtx1,Nfkbia,Nr1h2,Nup88,Pex16,Pik3c3,Pom121,Ppard,Psen1,Psen2,Pttg1ip,Rab2b,Rab6a,Rangap1,Rgcc,Rhob,Sdad1,Sec16a,Sec24a,Sec61a1,Sidt2,Slc15a2,Slc18a1,Slc19a2,Slc1a5,Slc25a33,Slc3a2,Slc7a1,Snx30,Snx32,Tbck,Tmed5,Tnfrsf21,Txnip,Wipf1,Ywha…	65	1.25344e-06	5.9019
GO_BP	GO:0051246	regulation of protein metabolic process	Acot8,Ankrd54,Apc,Arnt,Arrdc3,Atp13a2,Atpif1,Auts2,Cblb,Ccl6,Ccnb1,Cdkn1a,Cebpb,Clcf1,Crhr2,Crkl,Ddit4,Dhcr24,Dicer1,Egfr,Errfi1,Ezr,Fastkd2,Fastkd3,Fem1b,Fnip2,Foxo1,Fry,Gadd45a,Hdac4,Hspb1,Ide,Jcad,Kdm4a,Klf4,Lmna,Lrpprc,Map3k6,Mdm2,Mefv,Mul1,Nemf,Nfkbia,Nr1h2,Nr4a1,Plat,Por,Ppp1r15a,Ppp2r3c,Prg4,Psen1,Psen2,Pttg1ip,Pum1,Pxn,Pxylp1,Rbm4b,Rcc1l,Rgcc,Rnf217,Sec24a,Serpinb6a,Sfrp4,Smad3,Smcr8,Sorb…	77	1.28903e-06	5.88974
GO_BP	GO:0035556	intracellular signal transduction	Abr,Adgrg1,Ankrd54,Apc,Armc10,Arrdc3,Auts2,Cblb,Ccl6,Cdc42bpa,Cdc42se2,Cdkn1a,Cebpb,Clcf1,Crhr2,Crkl,Crlf3,Cyth3,Ddit4,Dhcr24,Dicer1,Egfr,Errfi1,Ezr,Fnip2,Foxo1,Gadd45a,Hdac4,Hmga2,Hspb1,Jcad,Klf4,Lurap1l,Map3k6,Mcf2l,Mdm2,Med1,Mt1,Mtdh,Mul1,Nfatc4,Nfkbia,Pag1,Pi4ka,Pik3c3,Ppard,Psen1,Psen2,Pttg1ip,Pum1,Pxn,Rab2b,Rab6a,Rhob,Rhoj,Ror1,Sfrp4,Sgk1,Sik1,Slc7a1,Smcr8,Sorbs3,Srgap1,Tbc1d7,Tbck,Tead2,Te…	75	1.82018e-06	5.73989
GO_BP	GO:0015833	peptide transport	Ap2a2,Ap2s1,Arl4d,Atp13a2,Atpif1,Bbs2,Cdkn1a,Clcf1,Clec9a,Cog1,Cog4,Crhr2,Egfr,Ehd1,Ezr,Fam53a,Glul,Gnptab,Heatr3,Hmga2,Hspb1,Lmna,Mcm3ap,Mdm2,Med1,Micall1,Mtx1,Nfkbia,Nr1h2,Nup88,Pex16,Pik3c3,Pom121,Ppard,Psen1,Psen2,Pttg1ip,Rab2b,Rab6a,Rangap1,Rgcc,Rhob,Sdad1,Sec16a,Sec24a,Sec61a1,Sidt2,Slc15a2,Snx30,Snx32,Tbck,Tmed5,Tnfrsf21,Txnip,Wipf1,Ywhah,Zdhhc20	57	1.88341e-06	5.72506
GO_BP	GO:0006913	nucleocytoplasmic transport	Ankrd54,Cdkn1a,Fam53a,Heatr3,Lmna,Mcm3ap,Mdm2,Med1,Nemf,Nfkbia,Nup88,Pom121,Psen1,Pttg1ip,Rangap1,Sdad1,Txnip,Wipf1	18	1.893e-06	5.72285
GO_BP	GO:0051169	nuclear transport	Ankrd54,Cdkn1a,Fam53a,Heatr3,Lmna,Mcm3ap,Mdm2,Med1,Nemf,Nfkbia,Nup88,Pom121,Psen1,Pttg1ip,Rangap1,Sdad1,Txnip,Wipf1	18	1.893e-06	5.72285
GO_BP	GO:0007175	negative regulation of epidermal growth factor-activated receptor activity	Cblb,Errfi1,Psen1,Psen2,Zgpat	5	2.26689e-06	5.64457
GO_BP	GO:0035295	tube development	Adam15,Adamts9,Adgrg1,Cebpa,Crhr2,Crkl,Cthrc1,Dicer1,Egfr,Epn1,Errfi1,Glul,Hectd1,Hmga2,Hspb1,Jcad,Jmjd1c,Junb,Klf4,Loxl3,Med1,Mmp19,Mtdh,Nfatc4,Nr4a1,Psen1,Psen2,Pxn,Rgcc,Rhob,Rhoj,Sirt6,Smad3,Stard13,Tead2,Thbs1,Tiparp,Tmem100,Tns3,Vdr,Zmiz1	41	2.41474e-06	5.61713
GO_BP	GO:0048514	blood vessel morphogenesis	Adam15,Adamts9,Adgrg1,Crhr2,Dicer1,Epn1,Glul,Hmga2,Hspb1,Jcad,Junb,Klf4,Med1,Mmp19,Mtdh,Nfatc4,Nr4a1,Pxn,Rgcc,Rhob,Rhoj,Sirt6,Stard13,Tead2,Thbs1,Tiparp,Tmem100,Zmiz1	28	2.45262e-06	5.61037
GO_BP	GO:0032870	cellular response to hormone stimulus	Apc,Bbs2,Calcoco1,Crkl,Ddit4,Egfr,Foxo1,Hmga2,Junb,Med1,Nr4a1,Nucks1,Pdk4,Ppard,Pxn,Rangap1,Rnf4,Sgk1,Slc25a33,Ube2i,Ucn2,Wdtc1,Ywhah,Zfp36,Zfp703	25	2.46428e-06	5.60831
GO_BP	GO:0007049	cell cycle	Anxa11,Apc,Ccnb1,Cdk11b,Cdkn1a,Cdt1,Cebpa,Crlf3,Dicer1,Egfr,Ezr,Fem1b,Gadd45a,Heca,Hmga2,Ino80,Junb,Klf4,Ctgf,Mcm2,Mdm2,Med1,Mical3,Nr4a1,Nup88,Pes1,Pik3c3,Ppp2r2a,Prc1,Pum1,Recql5,Reep3,Rgcc,Rhob,Rnf4,Senp6,Sept9,Sgk1,Sik1,Slc25a33,Smad3,Smc1a,Stard13,Thbs1,Tpx2,Trp53inp1,Tubgcp4,Tubgcp6,Txnip,Ube2i,Usp39,Ywhah,Zbtb17,Zfp703	53	2.55127e-06	5.59324
GO_BP	GO:0010616	negative regulation of cardiac muscle adaptation	Errfi1,Foxo1,Lmna,Smad3	4	2.60247e-06	5.58461
GO_BP	GO:0042886	amide transport	Ap2a2,Ap2s1,Arl4d,Atp13a2,Atpif1,Bbs2,Cdkn1a,Clcf1,Clec9a,Cog1,Cog4,Crhr2,Egfr,Ehd1,Ezr,Fam53a,Glul,Gnptab,Heatr3,Hmga2,Hspb1,Lmna,Mcm3ap,Mdm2,Med1,Micall1,Mtx1,Nfkbia,Nr1h2,Nup88,Pex16,Pik3c3,Pom121,Ppard,Psen1,Psen2,Pttg1ip,Rab2b,Rab6a,Rangap1,Rgcc,Rhob,Sdad1,Sec16a,Sec24a,Sec61a1,Sidt2,Slc15a2,Snx30,Snx32,Tbck,Tmed5,Tnfrsf21,Txnip,Wipf1,Ywhah,Zdhhc20	57	2.65466e-06	5.57599
GO_BP	GO:0051241	negative regulation of multicellular organismal process	Abr,Adamts9,Adgrg1,Apc,Arrdc3,Bbs2,C1qc,Chad,Crhr2,Dicer1,Egfr,Epn1,Errfi1,Ezr,Fgl2,Foxo1,Hdac4,Hist1h4h,Hmga2,Kdm4a,Klf4,Lmna,Loxl3,Mbd1,Mdm2,Med1,Mefv,Mtmr2,Mul1,Nfatc4,Nfkbia,Nr1h2,Prg4,Psen1,Rgcc,Smad3,Stard13,Thbs1,Tnfrsf21,Tsc22d3,Ucn2,Ulk1,Vasn,Ywhah,Zbtb16,Zfp36	46	3.12333e-06	5.50538
GO_BP	GO:0050673	epithelial cell proliferation	Apc,Atpif1,Cebpb,Egfr,Errfi1,Glul,Hmga2,Jcad,Med1,Nr4a1,Ppard,Psen1,Rgcc,Scn5a,Sidt2,Sirt6,Smad3,Thbs1,Thbs4,Vdr,Zfp36,Zfp703	22	3.25298e-06	5.48772
GO_BP	GO:0033036	macromolecule localization	Abca5,Ankrd13a,Ap2a2,Ap2s1,Apc,Arl4d,Atp13a2,Atpif1,Bbs2,Cdkn1a,Cdt1,Clec9a,Cog1,Cog4,Cpt1c,Crhr2,Crkl,Dhcr24,Egfr,Ehd1,Ezr,Fam53a,Glul,Gnptab,Heatr3,Hectd1,Hspb1,Lcat,Lmna,Lrpprc,Mcm3ap,Mdm2,Med1,Micall1,Mtx1,Nbl1,Nfkbia,Nol8,Nptx1,Nr1h2,Nup88,Osbpl2,Pes1,Pex16,Pik3c3,Pitpna,Plin2,Pom121,Ppard,Ppp1r15a,Psen1,Psen2,Pttg1ip,Rab2b,Rab6a,Rangap1,Rgcc,Rhob,Sdad1,Sec16a,Sec24a,Sec61a1,Sgk1,Sidt2,Slc10…	80	3.30475e-06	5.48086
GO_BP	GO:0042127	regulation of cell proliferation	Adgrg1,Apc,Atpif1,Cblb,Ccnb1,Cdkn1a,Cebpa,Cebpb,Clcf1,Crkl,Cthrc1,Dhcr24,Dicer1,Egfr,Errfi1,Etv3,Fosl2,Foxo1,Glul,Hdac4,Hmga2,Ing5,Jcad,Klf4,Lmna,Mdm2,Med1,Nfkbia,Nr4a1,Por,Ppard,Prc1,Prg4,Rgcc,Rogdi,Scn5a,Sfrp4,Sirt6,Slc25a33,Smad3,Thbs1,Thbs4,Tnfrsf21,Tns3,Trp53inp1,Txnip,Vdr,Xrcc6,Zbtb16,Zbtb17,Zfp36,Zfp703,Zmiz1	53	3.33247e-06	5.47723
GO_BP	GO:0022607	cellular component assembly	Apc,Atxn10,Auts2,Bbs2,Bik,Brix1,Ccnb1,Cdt1,Cebpa,Cog4,Crkl,Crnkl1,Crtc2,Dicer1,Ehd1,Eln,Epn1,Ezr,Fastkd2,Fastkd3,Fnip2,Gabarapl1,Glul,Hdac4,Hist1h1c,Hist1h4h,Hmgcl,Ide,Ino80,Lcat,Lcn2,Ctgf,Mcm2,Mdm2,Mefv,Mtmr2,Nectin2,Nptx1,Nr1h2,Nufip1,Osbpl2,Pik3c3,Psen1,Psen2,Pxn,Rgcc,Rhob,Rhoj,Rnf4,Scaf11,Sec16a,Sec24a,Senp6,Sept9,Sgk1,Sirt6,Slc1a5,Slc25a33,Smad3,Smc1a,Smcr8,Sorbs3,Srsf10,Tbc1d7,Tead2,Thbs4,T…	78	3.43319e-06	5.4643
GO_BP	GO:0003299	muscle hypertrophy in response to stress	Camta2,Errfi1,Foxo1,Kdm4a,Lmna,Smad3	6	3.67486e-06	5.43476
GO_BP	GO:0014898	cardiac muscle hypertrophy in response to stress	Camta2,Errfi1,Foxo1,Kdm4a,Lmna,Smad3	6	3.67486e-06	5.43476
GO_BP	GO:0051240	positive regulation of multicellular organismal process	Ankrd54,Apc,Arnt,Bbs2,C1qa,Cblb,Ccnb1,Cd101,Cebpa,Cebpb,Clcf1,Clec9a,Crhr2,Crkl,Cthrc1,Dicer1,Egfr,Ehd1,Ezr,Hdac4,Hmga2,Hspb1,Igsf9b,Jcad,Kdm4a,Kdm6b,Klf10,Klf4,Lcn2,Lmna,Med1,Mtdh,Mul1,Mymk,Nbl1,Nfatc4,Nr1h2,Plat,Por,Ppp2r3c,Psen1,Psen2,Pum1,Pxn,Rbm19,Rgcc,Rhob,Rhoj,Scn5a,Sgk1,Sirt6,Smad3,Thbs1,Tmem100,Vdr,Xrcc6,Zbtb16,Zfp703,Zmiz1	59	4.25571e-06	5.37103
GO_BP	GO:0014887	cardiac muscle adaptation	Camta2,Errfi1,Foxo1,Kdm4a,Lmna,Smad3	6	4.65841e-06	5.33176
GO_BP	GO:0032268	regulation of cellular protein metabolic process	Ankrd54,Apc,Arnt,Arrdc3,Atp13a2,Atpif1,Auts2,Cblb,Ccl6,Ccnb1,Cdkn1a,Clcf1,Crhr2,Crkl,Ddit4,Dhcr24,Dicer1,Egfr,Errfi1,Ezr,Fastkd2,Fastkd3,Fem1b,Fnip2,Foxo1,Fry,Gadd45a,Hdac4,Hspb1,Ide,Jcad,Kdm4a,Klf4,Lmna,Lrpprc,Map3k6,Mdm2,Mefv,Mul1,Nemf,Nfkbia,Nr1h2,Nr4a1,Plat,Por,Ppp1r15a,Ppp2r3c,Psen1,Psen2,Pttg1ip,Pum1,Pxn,Rbm4b,Rcc1l,Rgcc,Rnf217,Serpinb6a,Sfrp4,Smad3,Smcr8,Sorbs3,Tbc1d7,Thbs1,Thbs4,Timp3,Tpx…	71	4.71244e-06	5.32675
GO_BP	GO:0051094	positive regulation of developmental process	Adamts9,Ankrd54,Apc,Bbs2,C1qa,Capn2,Cblb,Ccnb1,Cd101,Cebpa,Cebpb,Clcf1,Crkl,Cthrc1,Dicer1,Ehd1,Ezr,Hmga2,Hspb1,Jcad,Junb,Kdm4a,Klf10,Klf4,Lmna,Med1,Mtdh,Mul1,Nbl1,Por,Ppard,Ppp2r3c,Psen1,Pxn,Rbm19,Rgcc,Rhob,Rhoj,Sfrp4,Sgk1,Sirt6,Smad3,Thbs1,Tmem100,Vdr,Xrcc6,Zbtb16,Zfp36,Zfp703,Zmiz1	50	5.1747e-06	5.28611
GO_BP	GO:0008283	cell proliferation	Adgrg1,Apc,Atpif1,Cblb,Ccnb1,Cdkn1a,Cebpa,Cebpb,Clcf1,Crkl,Cthrc1,Ddit4,Dhcr24,Dicer1,Egfr,Errfi1,Etv3,Fosl2,Foxo1,Glul,Hdac4,Hmga2,Ing5,Jcad,Junb,Klf4,Lmna,Mdm2,Med1,Nfkbia,Nr4a1,Pes1,Por,Ppard,Prc1,Prg4,Psen1,Rgcc,Rogdi,Scn5a,Sfrp4,Sidt2,Sirt6,Slc25a33,Smad3,Tbck,Thbs1,Thbs4,Tnfrsf21,Tns3,Trp53inp1,Txnip,Ucn2,Vdr,Xrcc6,Zbtb16,Zbtb17,Zfp36,Zfp703,Zmiz1	60	5.4608e-06	5.26274
GO_BP	GO:0065003	protein-containing complex assembly	Apc,Atxn10,Bik,Brix1,Ccnb1,Cdt1,Cebpa,Cog4,Crnkl1,Crtc2,Dicer1,Ehd1,Eln,Epn1,Fastkd2,Fastkd3,Fnip2,Glul,Hist1h1c,Hist1h4h,Hmgcl,Ide,Lcat,Lcn2,Ctgf,Mcm2,Mdm2,Mefv,Mtmr2,Nr1h2,Nufip1,Osbpl2,Psen2,Rnf4,Scaf11,Sec16a,Sec24a,Senp6,Sept9,Sgk1,Slc1a5,Slc25a33,Smad3,Srsf10,Tead2,Thbs4,Tra2b,Tubgcp4,Tubgcp6,Ubn1,Ulk1,Usp39,Vdac2,Xab2,Xrcc6	54	5.67903e-06	5.24573
GO_BP	GO:0030097	hemopoiesis	Ankrd54,Ap2a2,Apc,Atpif1,C1qc,Cd101,Cebpa,Cebpb,Clcf1,Clptm1,Dclre1c,Dicer1,Fasn,Fgl2,Gimap1,Hectd1,Hist1h4h,Junb,Klf10,Klf4,Loxl3,Lyar,Med1,Nfkbia,Pgm3,Ppp2r3c,Prg4,Psen1,Psen2,Rogdi,Sh3pxd2a,Tiparp,Zbtb16,Zfp36,Zmiz1	35	6.03776e-06	5.21912
GO_BP	GO:0070727	cellular macromolecule localization	Ankrd13a,Ap2a2,Ap2s1,Apc,Arl4d,Atp13a2,Atpif1,Bbs2,Cdkn1a,Cdt1,Crkl,Egfr,Ehd1,Ezr,Fam53a,Glul,Gnptab,Heatr3,Hectd1,Hspb1,Lmna,Mcm3ap,Mdm2,Med1,Micall1,Nfkbia,Nol8,Nptx1,Nup88,Pes1,Pex16,Pik3c3,Pom121,Ppp1r15a,Psen1,Pttg1ip,Rab2b,Rab6a,Rangap1,Rhob,Sdad1,Sec16a,Sec24a,Sec61a1,Spata7,Tbck,Tmed5,Txnip,Wipf1,Ywhah,Zbtb16,Zdhhc20,Zfp36	53	6.2088e-06	5.20699
GO_BP	GO:0001525	angiogenesis	Adam15,Adamts9,Adgrg1,Crhr2,Dicer1,Epn1,Glul,Hmga2,Hspb1,Jcad,Klf4,Med1,Mmp19,Mtdh,Nfatc4,Nr4a1,Pxn,Rgcc,Rhob,Rhoj,Sirt6,Stard13,Thbs1,Tmem100	24	6.8519e-06	5.16419
GO_BP	GO:0006793	phosphorus metabolic process	Acot8,Alpl,Ankrd54,Apc,Atp13a2,Atpif1,Capn2,Cblb,Ccl6,Ccnb1,Cd2bp2,Cdc42bpa,Cdk11b,Cdkn1a,Clcf1,Crhr2,Crkl,Ddit4,Dicer1,Dnph1,Dusp14,Egfr,Errfi1,Ezr,Fasn,Fnip2,Foxo1,Gadd45a,Gcdh,Gnptab,H6pd,Hdac4,Hmgcl,Hspb1,Inpp4a,Ip6k3,Jcad,Klf4,Lcat,Map3k6,Med1,Mtmr2,Mul1,Pdk4,Pfkfb3,Pgm3,Pi4ka,Pigx,Pik3c3,Ppard,Ppp1r14b,Ppp1r15a,Ppp2r2a,Ppp2r3c,Psen1,Psen2,Pxn,Rgcc,Ror1,Serinc5,Sfrp4,Sgk1,Sik1,Sirt6,Slc25a25…	80	7.27277e-06	5.1383
GO_BP	GO:0015031	protein transport	Ap2a2,Ap2s1,Arl4d,Atp13a2,Atpif1,Bbs2,Cdkn1a,Clec9a,Cog1,Cog4,Crhr2,Egfr,Ehd1,Ezr,Fam53a,Glul,Gnptab,Heatr3,Hspb1,Lmna,Mcm3ap,Mdm2,Med1,Micall1,Mtx1,Nfkbia,Nr1h2,Nup88,Pex16,Pik3c3,Pom121,Ppard,Psen1,Psen2,Pttg1ip,Rab2b,Rab6a,Rangap1,Rgcc,Rhob,Sdad1,Sec16a,Sec24a,Sec61a1,Sidt2,Snx30,Snx32,Tbck,Tmed5,Tnfrsf21,Txnip,Wipf1,Ywhah,Zdhhc20	54	7.78681e-06	5.10864
GO_BP	GO:0048534	hematopoietic or lymphoid organ development	Ankrd54,Ap2a2,Apc,Atpif1,C1qc,Cd101,Cebpa,Cebpb,Clcf1,Clptm1,Crkl,Dclre1c,Dicer1,Fasn,Fgl2,Gimap1,Hectd1,Hist1h4h,Junb,Klf10,Klf4,Loxl3,Lyar,Med1,Nfkbia,Pgm3,Ppp2r3c,Prg4,Psen1,Psen2,Rogdi,Sh3pxd2a,Tiparp,Zbtb16,Zfp36,Zmiz1	36	7.80467e-06	5.10765
GO_BP	GO:0009894	regulation of catabolic process	Apc,Atp13a2,Atpif1,Cblb,Ddit4,Dicer1,Egfr,Ezr,Fastkd3,Foxo1,Gpsm1,Hdac4,Kdm4a,Lrpprc,Mdm2,Mefv,Mtdh,Mtmr2,Mul1,Psen1,Psen2,Pttg1ip,Pum1,Rnf217,Sirt6,Smad3,Smcr8,Timp3,Tiparp,Trp53inp1,Ulk1,Zfp36	32	8.36471e-06	5.07755
GO_BP	GO:1903242	regulation of cardiac muscle hypertrophy in response to stress	Errfi1,Foxo1,Lmna,Smad3	4	9.12257e-06	5.03988
GO_BP	GO:0009653	anatomical structure morphogenesis	Abr,Adam15,Adamts9,Adgrg1,Alpl,Apc,Auts2,Bbs2,Capn2,Cdc42se2,Cebpb,Chad,Col27a1,Crhr2,Crkl,Cthrc1,Dicer1,Egfr,Ehd1,Epn1,Errfi1,Ezr,Fem1b,Fry,Glul,Hectd1,Hmga2,Hspb1,Jcad,Jmjd1c,Junb,Kdm6b,Klf4,Mdm2,Med1,Mmp19,Mtdh,Mtmr2,Mul1,Mymk,Nbl1,Nectin2,Nfatc4,Nptx1,Nr4a1,Pitpna,Por,Psen1,Psen2,Pxn,Rgcc,Rhob,Rhoj,Rogdi,Sfrp4,Sgk1,Sh3pxd2a,Sidt2,Sirt6,Smad3,Ssu2,Stard13,Tead2,Tenm2,Thbs1,Thbs4,Tiparp,Tmem100…	75	9.70274e-06	5.01311
GO_BP	GO:0035239	tube morphogenesis	Adam15,Adamts9,Adgrg1,Crhr2,Cthrc1,Dicer1,Egfr,Epn1,Glul,Hectd1,Hmga2,Hspb1,Jcad,Junb,Klf4,Med1,Mmp19,Mtdh,Nfatc4,Nr4a1,Psen1,Pxn,Rgcc,Rhob,Rhoj,Sirt6,Smad3,Stard13,Tead2,Thbs1,Tiparp,Tmem100,Vdr,Zmiz1	34	1.02314e-05	4.99007
GO_BP	GO:0050678	regulation of epithelial cell proliferation	Apc,Atpif1,Egfr,Errfi1,Glul,Hmga2,Jcad,Med1,Nr4a1,Ppard,Rgcc,Scn5a,Sirt6,Smad3,Thbs1,Thbs4,Vdr,Zfp36,Zfp703	19	1.06652e-05	4.97203
GO_BP	GO:0034613	cellular protein localization	Ankrd13a,Ap2a2,Ap2s1,Apc,Arl4d,Atp13a2,Atpif1,Bbs2,Cdkn1a,Cdt1,Crkl,Egfr,Ehd1,Ezr,Fam53a,Glul,Gnptab,Heatr3,Hectd1,Hspb1,Lmna,Mcm3ap,Mdm2,Med1,Micall1,Nfkbia,Nol8,Nptx1,Nup88,Pes1,Pex16,Pik3c3,Pom121,Ppp1r15a,Psen1,Pttg1ip,Rab2b,Rab6a,Rangap1,Rhob,Sdad1,Sec16a,Sec24a,Sec61a1,Spata7,Tbck,Tmed5,Txnip,Wipf1,Ywhah,Zbtb16,Zdhhc20	52	1.10221e-05	4.95774
GO_BP	GO:0071479	cellular response to ionizing radiation	Cdkn1a,Gadd45a,Ino80,Mdm2,Nucks1,Rhob,Rnf4,Xrcc6	8	1.12193e-05	4.95003
GO_BP	GO:0048646	anatomical structure formation involved in morphogenesis	Adam15,Adamts9,Adgrg1,Capn2,Chad,Crhr2,Cthrc1,Dicer1,Ehd1,Epn1,Glul,Hectd1,Hmga2,Hspb1,Jcad,Junb,Kdm6b,Klf4,Med1,Mmp19,Mtdh,Mtmr2,Mymk,Nectin2,Nfatc4,Nr4a1,Psen1,Psen2,Pxn,Rgcc,Rhob,Rhoj,Sh3pxd2a,Sirt6,Smad3,Stard13,Tead2,Thbs1,Tmem100,Ulk1	40	1.14869e-05	4.9398
GO_BP	GO:0097190	apoptotic signaling pathway	Armc10,Atpif1,Bik,Cdk11b,Cdkn1a,Cebpb,Ddit4,Fem1b,Fnip2,Hspb1,Ing5,Lcn2,Lmna,Mdm2,Mul1,Nfatc4,Ppard,Psen1,Psen2,Pttg1ip,Smad3,Thbs1,Timp3,Trp53inp1,Vdac2,Vdr	26	1.20265e-05	4.91986
GO_BP	GO:0065009	regulation of molecular function	Abr,Adam15,Ahsa1,Ankrd54,Apc,Arrdc3,Atp13a2,Atpif1,Cblb,Ccl6,Ccnb1,Cd2bp2,Cdkn1a,Cdt1,Crhr2,Crkl,Crtc2,Cthrc1,Dhcr24,Egfr,Errfi1,Fem1b,Gadd45a,Gpsm1,Hdac4,Hmga2,Hspb1,Kcne4,Klf4,Map3k6,Ctgf,Mcm2,Mdm2,Med1,Mefv,Mtdh,Mul1,Nfatc4,Nfkbia,Nptx1,Nr1h2,Nr4a1,Nucks1,Por,Ppp1r15a,Ppp2r3c,Psen1,Psen2,Psma6,Pxn,Rangap1,Rgcc,Ror1,Serinc5,Serpinb6a,Sfrp4,Sik1,Smad3,Smcr8,Tbc1d7,Tbck,Thbs1,Timp3,Tpx2,Ube2i,Vdr…	69	1.25682e-05	4.90073
GO_BP	GO:0071310	cellular response to organic substance	Adam15,Alpl,Apc,Bbs2,Calcoco1,Capn2,Ccl6,Cebpa,Cebpb,Crhr2,Crkl,Ddit4,Egfr,Ehd1,Etv3,Ezr,Fasn,Foxo1,Hmga2,Hspb1,Jcad,Junb,Klf4,Ctgf,Mcm2,Mdm2,Med1,Micall1,Mtdh,Mul1,Nbl1,Nfatc4,Nfkbia,Nol8,Nr1h2,Nr4a1,Nucks1,Pdk4,Ppard,Ppp1r15a,Psen1,Pxn,Rangap1,Recql5,Rnf4,Sdad1,Sfrp4,Sgk1,Sidt2,Slc25a33,Smad3,Tead2,Thbs1,Timp3,Tiparp,Tmem100,Tnfrsf21,Tra2b,Trp53inp1,Ube2i,Ucn2,Ulk1,Vasn,Vdr,Wdtc1,Ywhah,Zfp36,Zf…	68	1.40731e-05	4.85161
GO_BP	GO:0034504	protein localization to nucleus	Cdkn1a,Fam53a,Glul,Heatr3,Lmna,Mdm2,Med1,Nfkbia,Nol8,Nup88,Pom121,Psen1,Pttg1ip,Rangap1,Txnip,Zbtb16	16	1.49868e-05	4.82429
GO_BP	GO:0010612	regulation of cardiac muscle adaptation	Errfi1,Foxo1,Lmna,Smad3	4	1.50032e-05	4.82382
GO_BP	GO:0014888	striated muscle adaptation	Camta2,Errfi1,Foxo1,Kdm4a,Lmna,Mymk,Smad3	7	1.63788e-05	4.78572
GO_BP	GO:0010942	positive regulation of cell death	Apc,Atpif1,Bik,C1qa,Capn2,Cdkn1a,Ddit4,Foxo1,Gadd45a,Hdac4,Ing5,Mul1,Nfatc4,Nr4a1,Nsmaf,Psen1,Psen2,Rgcc,Rhob,Sfrp4,Smad3,Thbs1,Timp3,Trp53inp1,Txnip,Vdr,Zbtb16,Zfp746	28	1.68631e-05	4.77306
GO_BP	GO:0006796	phosphate-containing compound metabolic process	Acot8,Alpl,Ankrd54,Apc,Atp13a2,Atpif1,Capn2,Cblb,Ccl6,Ccnb1,Cd2bp2,Cdc42bpa,Cdk11b,Cdkn1a,Clcf1,Crhr2,Crkl,Ddit4,Dicer1,Dnph1,Dusp14,Egfr,Errfi1,Ezr,Fasn,Fnip2,Foxo1,Gadd45a,Gcdh,Gnptab,H6pd,Hdac4,Hmgcl,Hspb1,Ip6k3,Jcad,Klf4,Lcat,Map3k6,Med1,Mtmr2,Mul1,Pdk4,Pfkfb3,Pgm3,Pi4ka,Pigx,Pik3c3,Ppard,Ppp1r14b,Ppp1r15a,Ppp2r2a,Ppp2r3c,Psen1,Psen2,Pxn,Rgcc,Ror1,Serinc5,Sfrp4,Sgk1,Sik1,Sirt6,Slc25a25,Slc25a…	78	1.84556e-05	4.73387
GO_BP	GO:0071495	cellular response to endogenous stimulus	Apc,Bbs2,Calcoco1,Capn2,Cebpb,Crkl,Ddit4,Egfr,Ehd1,Ezr,Foxo1,Hmga2,Junb,Mdm2,Med1,Micall1,Nbl1,Nr4a1,Nucks1,Pdk4,Ppard,Psen1,Pxn,Rangap1,Recql5,Rnf4,Sfrp4,Sgk1,Slc25a33,Smad3,Smc1a,Thbs1,Tmem100,Ube2i,Ucn2,Vasn,Wdtc1,Ywhah,Zfp36,Zfp703,Zfyve9	41	1.90122e-05	4.72097
GO_BP	GO:1903670	regulation of sprouting angiogenesis	Adamts9,Epn1,Glul,Jcad,Klf4,Rhoj,Stard13,Thbs1	8	1.97071e-05	4.70538
GO_BP	GO:0051128	regulation of cellular component organization	Abr,Adam15,Ankrd13a,Apc,Atp13a2,Atpif1,Auts2,Bik,Capn2,Ccnb1,Cdc42se2,Cdk11b,Cdkn1a,Cdt1,Cebpa,Crkl,Crlf3,Dcbld2,Dnph1,Egfr,Ehd1,Eln,Epn1,Ezr,Fnip2,Hdac4,Hist1h1c,Hspb1,Ide,Ino80,Kdm4a,Klf4,Lcat,Lcn2,Lmna,Lyar,Ctgf,Mcm2,Mdm2,Mefv,Mtmr2,Mul1,Nfatc4,Nptx1,Nr1h2,Phf2,Ppard,Ppp1r15a,Psen1,Psen2,Pxn,Rgcc,Rhob,Rhoj,Rnf4,Senp6,Sept9,Sfrp4,Sgk1,Sirt6,Slc25a33,Smad3,Smc1a,Smcr8,Sorbs3,Taf9b,Tbc1d7,Tpx2,Ul…	70	1.97278e-05	4.70492
GO_BP	GO:0007050	cell cycle arrest	Apc,Cdkn1a,Crlf3,Gadd45a,Mdm2,Rgcc,Slc25a33,Smad3,Thbs1,Trp53inp1,Zbtb17	11	2.16686e-05	4.66417
GO_BP	GO:0046907	intracellular transport	Ankrd54,Ap2a2,Ap2s1,Arl4d,Atp13a2,Atpif1,Cdc42bpa,Cdkn1a,Ehd1,Eipr1,Ezr,Fam53a,Gnptab,Heatr3,Hspb1,Lmna,Mcm3ap,Mdm2,Med1,Micall1,Mtmr2,Nemf,Nfkbia,Nup88,Osbpl2,Pex16,Pik3c3,Pom121,Psen1,Pttg1ip,Rab2b,Rab6a,Rangap1,Rhob,Sdad1,Sec16a,Sec24a,Sec61a1,Snx32,Srsf10,Tbck,Tmed5,Txnip,Wipf1,Ywhah,Zdhhc20,Zfyve9	47	2.47278e-05	4.60681
GO_BP	GO:1901700	response to oxygen-containing compound	Abr,Adam15,Adh1,Apc,Capn2,Cdt1,Cebpb,Crhr2,Crkl,Ddit4,Egfr,Ezr,Fosl2,Foxo1,Glul,Junb,Kdm6b,Klf4,Lcn2,Mdm2,Med1,Mt1,Mtdh,Nfatc4,Nfkbia,Nr1h2,Nr4a1,Nucks1,Pdk4,Ppard,Prdm2,Psen1,Pxn,Rangap1,Recql5,Rhob,Rnf4,Sgk1,Sidt2,Slc25a33,Tead2,Thbs1,Tra2b,Trp53inp1,Ucp3,Vdr,Wdtc1,Zfp36,Zfp703	49	2.48102e-05	4.60537
GO_BP	GO:0031669	cellular response to nutrient levels	Cdkn1a,Foxo1,Gabarapl1,Glul,Klf10,Med1,Pdk4,Pik3c3,Sik1,Srebf2,Ucn2,Ulk1,Vdr	13	2.5472e-05	4.59394
GO_BP	GO:0045786	negative regulation of cell cycle	Apc,Ccnb1,Cdkn1a,Cdt1,Cebpa,Crlf3,Egfr,Fem1b,Gadd45a,Heca,Klf4,Mdm2,Nr4a1,Rgcc,Rhob,Slc25a33,Smad3,Smc1a,Thbs1,Trp53inp1,Zbtb17	21	2.58558e-05	4.58744
GO_BP	GO:0042326	negative regulation of phosphorylation	Apc,Cblb,Ccnb1,Cdkn1a,Crkl,Ddit4,Errfi1,Ezr,Foxo1,Gadd45a,Hdac4,Hspb1,Klf4,Ppp1r15a,Psen1,Psen2,Sfrp4,Sirt6,Smcr8,Timp3,Zgpat	21	2.75928e-05	4.5592
GO_BP	GO:0009896	positive regulation of catabolic process	Apc,Atpif1,Cblb,Ezr,Foxo1,Gpsm1,Mdm2,Mefv,Mtdh,Mul1,Psen1,Psen2,Pttg1ip,Pum1,Rnf217,Smcr8,Tiparp,Trp53inp1,Ulk1,Zfp36	20	2.91918e-05	4.53474
GO_BP	GO:1901701	cellular response to oxygen-containing compound	Adam15,Apc,Capn2,Cebpb,Crhr2,Crkl,Ddit4,Egfr,Ezr,Foxo1,Kdm6b,Lcn2,Mdm2,Med1,Mt1,Mtdh,Nfatc4,Nfkbia,Nr1h2,Nr4a1,Nucks1,Pdk4,Ppard,Psen1,Pxn,Rangap1,Recql5,Rhob,Rnf4,Sgk1,Sidt2,Slc25a33,Tead2,Thbs1,Tra2b,Trp53inp1,Vdr,Wdtc1,Zfp36,Zfp703	40	3.06909e-05	4.51299
GO_BP	GO:0018193	peptidyl-amino acid modification	Arnt,Art3,Atp13a2,Auts2,Brpf3,Cblb,Ccnb1,Cdc42bpa,Clcf1,Crtc2,Ddit4,Egfr,Errfi1,Fkbp5,Fnip2,Hdac4,Hist1h1c,Ing5,Kdm4a,Lmna,Loxl3,Mdm2,Mrgbp,Mul1,Por,Ppp1r15a,Psen1,Psen2,Pxn,Rab6a,Senp6,Sgk1,Taf9b,Thbs4,Ube2i,Ulk1,Zdhhc20,Zgpat	38	3.63756e-05	4.43919
GO_BP	GO:0045184	establishment of protein localization	Ap2a2,Ap2s1,Arl4d,Atp13a2,Atpif1,Bbs2,Cdkn1a,Clec9a,Cog1,Cog4,Crhr2,Egfr,Ehd1,Ezr,Fam53a,Glul,Gnptab,Heatr3,Hspb1,Lmna,Mcm3ap,Mdm2,Med1,Micall1,Mtx1,Nfkbia,Nr1h2,Nup88,Pex16,Pik3c3,Pom121,Ppard,Psen1,Psen2,Pttg1ip,Rab2b,Rab6a,Rangap1,Rgcc,Rhob,Sdad1,Sec16a,Sec24a,Sec61a1,Sidt2,Snx30,Snx32,Tbck,Tmed5,Tnfrsf21,Txnip,Wipf1,Ywhah,Zdhhc20	54	4.25422e-05	4.37118
GO_BP	GO:0031329	regulation of cellular catabolic process	Atp13a2,Atpif1,Ddit4,Dicer1,Ezr,Fastkd3,Foxo1,Gpsm1,Hdac4,Kdm4a,Lrpprc,Mdm2,Mefv,Mtdh,Mtmr2,Mul1,Psen1,Psen2,Pttg1ip,Pum1,Rnf217,Sirt6,Smcr8,Timp3,Trp53inp1,Ulk1,Zfp36	27	4.3538e-05	4.36113
GO_BP	GO:0008104	protein localization	Ankrd13a,Ap2a2,Ap2s1,Apc,Arl4d,Atp13a2,Atpif1,Bbs2,Cdkn1a,Cdt1,Clec9a,Cog1,Cog4,Crhr2,Crkl,Dhcr24,Egfr,Ehd1,Ezr,Fam53a,Glul,Gnptab,Heatr3,Hectd1,Hspb1,Lmna,Mcm3ap,Mdm2,Med1,Micall1,Mtx1,Nbl1,Nfkbia,Nol8,Nptx1,Nr1h2,Nup88,Pes1,Pex16,Pik3c3,Pom121,Ppard,Ppp1r15a,Psen1,Psen2,Pttg1ip,Rab2b,Rab6a,Rangap1,Rgcc,Rhob,Sdad1,Sec16a,Sec24a,Sec61a1,Sgk1,Sidt2,Snx30,Snx32,Spata7,Tbck,Tmed5,Tnfrsf21,Txnip,Ulk1…	69	4.75379e-05	4.32296
GO_BP	GO:0014070	response to organic cyclic compound	Adh1,Alpl,Calcoco1,Cebpa,Ddit4,Egfr,Ezr,Fosl2,Hmga2,Junb,Lcat,Med1,Mul1,Nfatc4,Nfkbia,Ppp2r2a,Prdm2,Recql5,Rnf4,Scn5a,Sgk1,Slc3a2,Tiparp,Ube2i,Vdr,Ywhah,Zfp36,Zfp703	28	4.79569e-05	4.31915
GO_BP	GO:0010885	regulation of cholesterol storage	Ehd1,Nr1h2,Ppard,Srebf2	4	4.90847e-05	4.30905
GO_BP	GO:0006606	protein import into nucleus	Cdkn1a,Fam53a,Heatr3,Lmna,Med1,Nfkbia,Nup88,Pom121,Psen1,Pttg1ip,Txnip	11	4.98482e-05	4.30235
GO_BP	GO:0051247	positive regulation of protein metabolic process	Apc,Arnt,Arrdc3,Atpif1,Auts2,Cblb,Ccl6,Ccnb1,Cdkn1a,Clcf1,Crhr2,Crkl,Egfr,Ezr,Fastkd2,Fastkd3,Fnip2,Foxo1,Gadd45a,Hdac4,Hspb1,Jcad,Klf4,Lmna,Map3k6,Mdm2,Mefv,Mul1,Nfkbia,Nr1h2,Ppp1r15a,Ppp2r3c,Psen1,Psen2,Pttg1ip,Pxn,Pxylp1,Rcc1l,Rgcc,Rnf217,Smad3,Sorbs3,Tbc1d7,Thbs1,Thbs4,Tiparp,Tpx2,Ube2i,Xrcc6	49	5.03712e-05	4.29782
GO_BP	GO:0042059	negative regulation of epidermal growth factor receptor signaling pathway	Cblb,Errfi1,Psen1,Psen2,Zgpat	5	5.16874e-05	4.28662
GO_BP	GO:1903671	negative regulation of sprouting angiogenesis	Adamts9,Epn1,Klf4,Stard13,Thbs1	5	5.16874e-05	4.28662
GO_BP	GO:0030099	myeloid cell differentiation	Ankrd54,Apc,Atpif1,C1qc,Cd101,Cebpa,Cebpb,Fasn,Hist1h4h,Junb,Klf10,Lyar,Med1,Nfkbia,Psen1,Psen2,Sh3pxd2a,Zbtb16,Zfp36	19	5.25094e-05	4.27976
GO_BP	GO:0040007	growth	Adam15,Apc,Armc10,Auts2,Bbs2,Ccnb1,Cdkn1a,Col27a1,Crhr2,Crkl,Crlf3,Dcbld2,Dicer1,Dnph1,Egfr,Ezr,Hmga2,Ing5,Ino80,Med1,Mrgbp,Mul1,Mymk,Por,Ppard,Sgk1,Sirt6,Slc25a25,Slc25a33,Smad3,Taf9b,Tbl1xr1,Thbs1,Tkt,Ulk1,Wdtc1,Zmiz1	37	5.54994e-05	4.25571
GO_BP	GO:0051248	negative regulation of protein metabolic process	Acot8,Apc,Cblb,Ccnb1,Cdkn1a,Crkl,Ddit4,Dhcr24,Egfr,Errfi1,Ezr,Foxo1,Fry,Gadd45a,Hspb1,Ide,Kdm4a,Klf4,Mdm2,Nr1h2,Nr4a1,Plat,Por,Ppp1r15a,Prg4,Psen1,Psen2,Pum1,Serpinb6a,Sfrp4,Smad3,Smcr8,Thbs1,Timp3,Zfp36,Zgpat	36	5.59064e-05	4.25254
GO_BP	GO:0051641	cellular localization	Ankrd13a,Ankrd54,Ap2a2,Ap2s1,Apc,Arl4d,Atp13a2,Atpif1,Bbs2,Ccnb1,Cdc42bpa,Cdkn1a,Cdt1,Crhr2,Crkl,Egfr,Ehd1,Eipr1,Ezr,Fam53a,Glul,Gnptab,Heatr3,Hectd1,Hspb1,Lmna,Mcm3ap,Mdm2,Med1,Micall1,Mtmr2,Mul1,Nectin2,Nemf,Nfkbia,Nol8,Nptx1,Nup88,Osbpl2,Pes1,Pex16,Pik3c3,Pom121,Ppp1r15a,Psen1,Psen2,Pttg1ip,Rab2b,Rab6a,Rangap1,Rhob,Sdad1,Sec16a,Sec24a,Sec61a1,Sidt2,Slc18a1,Snx32,Spata7,Srsf10,Tbck,Tmed5,Txnip,…	69	5.76938e-05	4.23887
GO_BP	GO:0022603	regulation of anatomical structure morphogenesis	Abr,Adamts9,Apc,Capn2,Cdc42se2,Chad,Crhr2,Crkl,Cthrc1,Dicer1,Ehd1,Epn1,Ezr,Glul,Hmga2,Hspb1,Jcad,Klf4,Med1,Mtdh,Mul1,Nfatc4,Por,Psen1,Pxn,Rgcc,Rhob,Rhoj,Sgk1,Sirt6,Stard13,Thbs1,Tmem100,Ulk1,Vdr,Ywhah	36	5.91877e-05	4.22777
GO_BP	GO:0007176	regulation of epidermal growth factor-activated receptor activity	Cblb,Errfi1,Psen1,Psen2,Zgpat	5	6.3119e-05	4.19984
GO_BP	GO:0051170	import into nucleus	Cdkn1a,Fam53a,Heatr3,Lmna,Med1,Nfkbia,Nup88,Pom121,Psen1,Pttg1ip,Txnip	11	6.32458e-05	4.19897
GO_BP	GO:0001933	negative regulation of protein phosphorylation	Apc,Cblb,Ccnb1,Cdkn1a,Crkl,Ddit4,Errfi1,Ezr,Foxo1,Gadd45a,Hspb1,Klf4,Ppp1r15a,Psen1,Psen2,Sfrp4,Smcr8,Timp3,Zgpat	19	6.39788e-05	4.19396
GO_BP	GO:1901342	regulation of vasculature development	Adamts9,Crhr2,Epn1,Glul,Hmga2,Hspb1,Jcad,Klf4,Mtdh,Pxn,Rgcc,Rhob,Rhoj,Sirt6,Stard13,Thbs1,Tmem100	17	6.72506e-05	4.1723
GO_BP	GO:0045765	regulation of angiogenesis	Adamts9,Crhr2,Epn1,Glul,Hmga2,Hspb1,Jcad,Klf4,Mtdh,Pxn,Rgcc,Rhob,Rhoj,Sirt6,Stard13,Thbs1	16	6.7521e-05	4.17056
GO_BP	GO:0043068	positive regulation of programmed cell death	Apc,Atpif1,Bik,Capn2,Cdkn1a,Foxo1,Gadd45a,Hdac4,Ing5,Mul1,Nfatc4,Nr4a1,Nsmaf,Psen1,Psen2,Rgcc,Rhob,Sfrp4,Smad3,Thbs1,Timp3,Trp53inp1,Txnip,Vdr,Zbtb16	25	7.1974e-05	4.14282
GO_BP	GO:2001233	regulation of apoptotic signaling pathway	Armc10,Atpif1,Bik,Cdk11b,Fem1b,Hspb1,Ing5,Lmna,Mdm2,Mul1,Nfatc4,Psen1,Psen2,Pttg1ip,Smad3,Thbs1,Timp3,Trp53inp1,Vdac2	19	7.51804e-05	4.1239
GO_BP	GO:0048708	astrocyte differentiation	C1qa,Clcf1,Egfr,Hmga2,Kdm4a,Mbd1,Psen1,Ror1	8	7.58574e-05	4.12
GO_BP	GO:0061099	negative regulation of protein tyrosine kinase activity	Cblb,Errfi1,Psen1,Psen2,Zgpat	5	7.64055e-05	4.11688
GO_BP	GO:1901185	negative regulation of ERBB signaling pathway	Cblb,Errfi1,Psen1,Psen2,Zgpat	5	7.64055e-05	4.11688
GO_BP	GO:0018205	peptidyl-lysine modification	Arnt,Auts2,Brpf3,Crtc2,Hdac4,Hist1h1c,Ing5,Kdm4a,Lmna,Loxl3,Mdm2,Mrgbp,Mul1,Por,Senp6,Taf9b,Ube2i	17	7.7597e-05	4.11016
GO_BP	GO:1902531	regulation of intracellular signal transduction	Abr,Adgrg1,Ankrd54,Apc,Armc10,Arrdc3,Auts2,Ccl6,Cdc42bpa,Cdc42se2,Clcf1,Crhr2,Crkl,Crlf3,Cyth3,Ddit4,Egfr,Errfi1,Ezr,Fnip2,Foxo1,Gadd45a,Hmga2,Hspb1,Jcad,Klf4,Lurap1l,Map3k6,Mcf2l,Mdm2,Mtdh,Mul1,Ppard,Psen1,Pttg1ip,Pum1,Pxn,Ror1,Sfrp4,Sik1,Slc7a1,Smcr8,Sorbs3,Tbc1d7,Tbck,Thbs1,Timp3,Tmem100,Ube2i,Vdac2	50	8.15768e-05	4.08843
GO_BP	GO:0008285	negative regulation of cell proliferation	Adgrg1,Apc,Atpif1,Cblb,Cdkn1a,Cebpa,Cebpb,Dhcr24,Dicer1,Etv3,Hdac4,Ing5,Klf4,Lmna,Med1,Ppard,Rgcc,Sfrp4,Sirt6,Smad3,Thbs1,Tnfrsf21,Trp53inp1,Vdr,Zbtb16,Zbtb17	26	8.99046e-05	4.04622
GO_BP	GO:0060548	negative regulation of cell death	Apc,Armc10,Cdk11b,Cdkn1a,Cebpb,Clcf1,Dhcr24,Egfr,Foxo1,Hspb1,Kdm4a,Klf4,Lmna,Mdm2,Med1,Mt1,Mtdh,Nfatc4,Nr4a1,Pdk4,Por,Ppard,Psen1,Psen2,Pttg1ip,Rnf4,Sgk1,Smad3,Taf9b,Tead2,Thbs1,Tmem132a,Tsc22d3,Vdac2,Ywhah	35	9.01914e-05	4.04483
GO_BP	GO:0010878	cholesterol storage	Ehd1,Nr1h2,Ppard,Srebf2	4	9.12513e-05	4.03976
GO_BP	GO:0033235	positive regulation of protein sumoylation	Arnt,Hdac4,Mul1,Ube2i	4	9.12513e-05	4.03976
GO_BP	GO:2000272	negative regulation of signaling receptor activity	Cblb,Errfi1,Psen1,Psen2,Zgpat	5	9.17446e-05	4.03742
GO_BP	GO:0002521	leukocyte differentiation	Apc,C1qc,Cd101,Cebpa,Cebpb,Clcf1,Clptm1,Dclre1c,Dicer1,Fasn,Fgl2,Gimap1,Hectd1,Junb,Klf10,Loxl3,Med1,Ppp2r3c,Psen1,Psen2,Sh3pxd2a,Zbtb16,Zmiz1	23	9.63662e-05	4.01608
GO_BP	GO:0031331	positive regulation of cellular catabolic process	Atpif1,Ezr,Foxo1,Gpsm1,Mdm2,Mefv,Mtdh,Mul1,Psen1,Psen2,Pttg1ip,Pum1,Rnf217,Smcr8,Trp53inp1,Ulk1,Zfp36	17	9.91086e-05	4.00389
GO_BP	GO:0022402	cell cycle process	Anxa11,Apc,Ccnb1,Cdk11b,Cdkn1a,Cdt1,Crlf3,Dicer1,Egfr,Ezr,Gadd45a,Hmga2,Ino80,Klf4,Ctgf,Mcm2,Mdm2,Med1,Pik3c3,Prc1,Recql5,Reep3,Rgcc,Rhob,Rnf4,Senp6,Sept9,Slc25a33,Smad3,Smc1a,Thbs1,Tpx2,Trp53inp1,Tubgcp4,Tubgcp6,Ywhah,Zbtb17	36	0.000103042	3.98699
GO_BP	GO:0031668	cellular response to extracellular stimulus	Cdkn1a,Foxo1,Gabarapl1,Glul,Klf10,Med1,Pdk4,Pik3c3,Sik1,Srebf2,Ucn2,Ulk1,Vdr	13	0.000106551	3.97244
GO_BP	GO:0071241	cellular response to inorganic substance	Atp13a2,Carf,Cebpa,Egfr,Fosb,Foxo1,Junb,Mt1,Nfatc4,Nptx1,Rnf4,Scn5a,Thbs1	13	0.000116512	3.93363
GO_BP	GO:0042594	response to starvation	Cdkn1a,Foxo1,Gabarapl1,Glul,Klf10,Pdk4,Pik3c3,Sik1,Srebf2,Ulk1,Zfp36	11	0.000117047	3.93164
GO_BP	GO:0043069	negative regulation of programmed cell death	Apc,Armc10,Cdk11b,Cdkn1a,Cebpb,Clcf1,Dhcr24,Egfr,Foxo1,Hspb1,Klf4,Lmna,Mdm2,Med1,Mt1,Mtdh,Nfatc4,Nr4a1,Pdk4,Por,Ppard,Psen1,Psen2,Pttg1ip,Sgk1,Smad3,Taf9b,Thbs1,Tmem132a,Tsc22d3,Vdac2,Ywhah	32	0.000123851	3.9071
GO_BP	GO:0033993	response to lipid	Abr,Adam15,Adh1,Alpl,Calcoco1,Cebpb,Ddit4,Egfr,Fosl2,Hmga2,Junb,Klf4,Lcat,Med1,Mtdh,Nfatc4,Nfkbia,Nr1h2,Pdk4,Ppard,Prdm2,Rnf4,Sgk1,Tead2,Ube2i,Vdr,Ywhah,Zfp36,Zfp703	29	0.000132726	3.87705
GO_BP	GO:0043542	endothelial cell migration	Adamts9,Glul,Hspb1,Jcad,Klf4,Nr4a1,Pxn,Rgcc,Rhob,Rhoj,Stard13,Thbs1	12	0.000135572	3.86783
GO_BP	GO:0010563	negative regulation of phosphorus metabolic process	Apc,Cblb,Ccnb1,Cd2bp2,Cdkn1a,Crkl,Ddit4,Errfi1,Ezr,Foxo1,Gadd45a,Hdac4,Hspb1,Klf4,Ppp1r15a,Psen1,Psen2,Sfrp4,Sirt6,Smcr8,Timp3,Zgpat	22	0.00014226	3.84692
GO_BP	GO:0045936	negative regulation of phosphate metabolic process	Apc,Cblb,Ccnb1,Cd2bp2,Cdkn1a,Crkl,Ddit4,Errfi1,Ezr,Foxo1,Gadd45a,Hdac4,Hspb1,Klf4,Ppp1r15a,Psen1,Psen2,Sfrp4,Sirt6,Smcr8,Timp3,Zgpat	22	0.00014226	3.84692
GO_BP	GO:0002040	sprouting angiogenesis	Adamts9,Epn1,Glul,Jcad,Klf4,Nr4a1,Rhoj,Stard13,Thbs1	9	0.000148591	3.82801
GO_BP	GO:0009267	cellular response to starvation	Cdkn1a,Foxo1,Gabarapl1,Glul,Klf10,Pdk4,Pik3c3,Sik1,Srebf2,Ulk1	10	0.000152961	3.81542
GO_BP	GO:0007507	heart development	Adam15,Adamts9,Anks6,Apc,Ccnb1,Cdkn1a,Crkl,Dicer1,Egfr,Hectd1,Kdm6b,Lmna,Mdm2,Med1,Nfatc4,Psen1,Scn5a,Sik1,Sirt6,Smad3,Tead2,Thbs1,Tmem100,Zmiz1	24	0.000153041	3.81519
GO_BP	GO:0060613	fat pad development	Arrdc3,Hmga2,Tbl1xr1	3	0.000155058	3.80951
GO_BP	GO:0060612	adipose tissue development	Arrdc3,Hmga2,Lmna,Ppard,Slc25a25,Tbl1xr1	6	0.000161342	3.79225
GO_BP	GO:0043065	positive regulation of apoptotic process	Apc,Atpif1,Bik,Capn2,Foxo1,Gadd45a,Hdac4,Ing5,Mul1,Nfatc4,Nr4a1,Nsmaf,Psen1,Psen2,Rgcc,Rhob,Sfrp4,Smad3,Thbs1,Timp3,Trp53inp1,Txnip,Vdr,Zbtb16	24	0.000164392	3.78412
GO_BP	GO:0051649	establishment of localization in cell	Ankrd54,Ap2a2,Ap2s1,Arl4d,Atp13a2,Atpif1,Ccnb1,Cdc42bpa,Cdkn1a,Cdt1,Crhr2,Ehd1,Eipr1,Ezr,Fam53a,Gnptab,Heatr3,Hspb1,Lmna,Mcm3ap,Mdm2,Med1,Micall1,Mtmr2,Nectin2,Nemf,Nfkbia,Nup88,Osbpl2,Pex16,Pik3c3,Pom121,Psen1,Pttg1ip,Rab2b,Rab6a,Rangap1,Rhob,Sdad1,Sec16a,Sec24a,Sec61a1,Sidt2,Slc18a1,Snx32,Srsf10,Tbck,Tmed5,Txnip,Wipf1,Ywhah,Zdhhc20,Zfyve9	53	0.000169746	3.7702
GO_BP	GO:0007169	transmembrane receptor protein tyrosine kinase signaling pathway	Apc,Cblb,Crkl,Ddit4,Egfr,Errfi1,Foxo1,Hspb1,Jcad,Nfatc4,Nucks1,Pdap1,Pdk4,Plat,Psen1,Psen2,Pxn,Thbs1,Tiparp,Txnip,Ulk1,Zgpat	22	0.000174756	3.75757
GO_BP	GO:0031667	response to nutrient levels	Bbs2,Cdkn1a,Foxo1,Gabarapl1,Glul,Klf10,Med1,Pdk4,Pik3c3,Sik1,Slc25a25,Srebf2,Tbl1xr1,Ucn2,Ulk1,Vdr,Zfp36	17	0.000185977	3.73054
GO_BP	GO:1903706	regulation of hemopoiesis	Ankrd54,Ap2a2,Apc,C1qc,Cd101,Cebpb,Clptm1,Dicer1,Fgl2,Hist1h4h,Klf10,Loxl3,Med1,Nfkbia,Ppp2r3c,Zbtb16,Zfp36,Zmiz1	18	0.000188292	3.72517
GO_BP	GO:0010508	positive regulation of autophagy	Atpif1,Foxo1,Gpsm1,Mefv,Mtdh,Mul1,Smcr8,Trp53inp1,Ulk1	9	0.000192234	3.71617
GO_BP	GO:0043066	negative regulation of apoptotic process	Apc,Armc10,Cdk11b,Cdkn1a,Cebpb,Clcf1,Dhcr24,Egfr,Foxo1,Hspb1,Klf4,Lmna,Mdm2,Med1,Mt1,Mtdh,Nfatc4,Nr4a1,Pdk4,Por,Ppard,Psen1,Psen2,Pttg1ip,Sgk1,Smad3,Taf9b,Thbs1,Tsc22d3,Vdac2,Ywhah	31	0.000196449	3.70675
GO_BP	GO:0071407	cellular response to organic cyclic compound	Alpl,Calcoco1,Cebpa,Ddit4,Egfr,Ezr,Hmga2,Med1,Mul1,Nfatc4,Nfkbia,Recql5,Rnf4,Sgk1,Tiparp,Ube2i,Vdr,Ywhah,Zfp36,Zfp703	20	0.00020288	3.69276
GO_BP	GO:0045597	positive regulation of cell differentiation	Adamts9,Ankrd54,Apc,C1qa,Capn2,Cd101,Cebpa,Cebpb,Clcf1,Crkl,Cthrc1,Dicer1,Ehd1,Hspb1,Junb,Kdm4a,Klf10,Lmna,Med1,Mul1,Nbl1,Por,Ppp2r3c,Psen1,Rgcc,Sfrp4,Sgk1,Smad3,Tmem100,Vdr,Xrcc6,Zbtb16,Zfp36,Zfp703,Zmiz1	35	0.000212637	3.67236
GO_BP	GO:0017038	protein import	Cdkn1a,Fam53a,Heatr3,Lmna,Med1,Nfkbia,Nup88,Pex16,Pom121,Psen1,Pttg1ip,Txnip	12	0.000224246	3.64928
GO_BP	GO:0061614	pri-miRNA transcription by RNA polymerase II	Hdac4,Klf4,Nfatc4,Ppard,Smad3,Srebf2	6	0.000225192	3.64745
GO_BP	GO:0043502	regulation of muscle adaptation	Errfi1,Foxo1,Hdac4,Klf4,Lmna,Mymk,Scn5a,Smad3	8	0.000226919	3.64413
GO_BP	GO:0048608	reproductive structure development	Adgrg1,Apc,Arnt,Bik,Cebpa,Cebpb,Crkl,Dhcr24,Dicer1,Egfr,Fem1b,Hectd1,Hmga2,Jmjd1c,Junb,Med1,Ppard,Serpinb6a,Tiparp	19	0.000227638	3.64276
GO_BP	GO:1902532	negative regulation of intracellular signal transduction	Apc,Armc10,Arrdc3,Crhr2,Ddit4,Errfi1,Ezr,Fnip2,Foxo1,Hmga2,Hspb1,Klf4,Mdm2,Mul1,Pttg1ip,Sfrp4,Sik1,Tbc1d7,Thbs1,Timp3,Vdac2	21	0.000244898	3.61101
GO_BP	GO:0061458	reproductive system development	Adgrg1,Apc,Arnt,Bik,Cebpa,Cebpb,Crkl,Dhcr24,Dicer1,Egfr,Fem1b,Hectd1,Hmga2,Jmjd1c,Junb,Med1,Ppard,Serpinb6a,Tiparp	19	0.000254446	3.5944
GO_BP	GO:0010212	response to ionizing radiation	Cdkn1a,Dclre1c,Gadd45a,Ino80,Mdm2,Nucks1,Rhob,Rnf4,Xrcc6	9	0.000261297	3.58287
GO_BP	GO:0050790	regulation of catalytic activity	Abr,Ahsa1,Ankrd54,Apc,Arrdc3,Atp13a2,Atpif1,Cblb,Ccl6,Ccnb1,Cd2bp2,Cdkn1a,Crkl,Dhcr24,Egfr,Errfi1,Fem1b,Gadd45a,Gpsm1,Hspb1,Klf4,Map3k6,Ctgf,Mcm2,Mdm2,Mefv,Mul1,Nr1h2,Nr4a1,Por,Ppp1r15a,Ppp2r3c,Psen1,Psen2,Pxn,Rangap1,Rgcc,Serinc5,Serpinb6a,Smad3,Smcr8,Tbc1d7,Tbck,Thbs1,Timp3,Tpx2,Ube2i,Vdr,Xrcc6,Zfp36,Zgpat	50	0.000269185	3.56995
GO_BP	GO:0010035	response to inorganic substance	Anxa11,Atp13a2,Carf,Cebpa,Egfr,Fosb,Foxo1,Junb,Kdm6b,Lcat,Lcn2,Mt1,Nfatc4,Nptx1,Nr4a1,Rhob,Rnf4,Scn5a,Thbs1,Ucp3	20	0.000272043	3.56536
GO_BP	GO:0071248	cellular response to metal ion	Atp13a2,Carf,Cebpa,Egfr,Fosb,Junb,Mt1,Nfatc4,Nptx1,Scn5a	10	0.000279448	3.5537
GO_BP	GO:0071478	cellular response to radiation	Cdkn1a,Gadd45a,Ino80,Mdm2,Nfatc4,Nucks1,Rhob,Rnf4,Trp53inp1,Xrcc6	10	0.000279448	3.5537
GO_BP	GO:0044087	regulation of cellular component biogenesis	Apc,Atp13a2,Auts2,Bik,Cdt1,Cebpa,Eln,Epn1,Ezr,Fnip2,Hdac4,Ide,Lcat,Mefv,Nptx1,Nr1h2,Psen2,Pxn,Rgcc,Rnf4,Senp6,Sept9,Sgk1,Sirt6,Smad3,Smc1a,Smcr8,Sorbs3,Tbc1d7,Ulk1,Vdac2	31	0.000290001	3.5376
GO_BP	GO:0002573	myeloid leukocyte differentiation	Apc,C1qc,Cd101,Cebpa,Cebpb,Fasn,Junb,Klf10,Med1,Psen1,Psen2,Sh3pxd2a	12	0.000303247	3.5182
GO_BP	GO:0032270	positive regulation of cellular protein metabolic process	Arnt,Arrdc3,Atpif1,Auts2,Cblb,Ccl6,Ccnb1,Cdkn1a,Clcf1,Crhr2,Crkl,Egfr,Ezr,Fastkd2,Fastkd3,Fnip2,Gadd45a,Hdac4,Jcad,Klf4,Lmna,Map3k6,Mdm2,Mefv,Mul1,Nfkbia,Nr1h2,Ppp1r15a,Ppp2r3c,Psen1,Psen2,Pttg1ip,Pxn,Rcc1l,Rgcc,Rnf217,Smad3,Sorbs3,Tbc1d7,Thbs1,Thbs4,Tpx2,Ube2i,Xrcc6	44	0.000307206	3.51257
GO_BP	GO:0002042	cell migration involved in sprouting angiogenesis	Jcad,Klf4,Nr4a1,Rhoj,Stard13,Thbs1	6	0.000307435	3.51225
GO_BP	GO:0051225	spindle assembly	Dicer1,Ino80,Rnf4,Senp6,Smc1a,Tpx2,Tubgcp4,Tubgcp6	8	0.00032031	3.49443
GO_BP	GO:0010594	regulation of endothelial cell migration	Adamts9,Glul,Hspb1,Jcad,Klf4,Rgcc,Rhob,Rhoj,Stard13,Thbs1	10	0.000326179	3.48654
GO_BP	GO:0009056	catabolic process	Acot8,Adam15,Adh1,Aox1,Apc,Atp13a2,Atpif1,Capn2,Cblb,Ddit4,Dicer1,Dnph1,Egfr,Ezr,Fastkd3,Fbxo11,Foxo1,Gabarapl1,Gcdh,Ggact,Gpsm1,Hdac4,Hmgcl,Ide,Inpp4a,Kdm4a,Lrpprc,Mdm2,Mefv,Mmp19,Mtdh,Mtmr2,Mul1,Nemf,Pik3c3,Por,Ppard,Psen1,Psen2,Psma6,Pttg1ip,Pum1,Qdpr,Rnf217,Rnf4,Sidt2,Sirt6,Smad3,Smcr8,Spsb1,Tbl1xr1,Timp3,Tiparp,Trp53inp1,Ubc,Ube2i,Ulk1,Ywhah,Zfp36	59	0.000336645	3.47283
GO_BP	GO:0140053	mitochondrial gene expression	Fastkd2,Fastkd3,Gfm1,Lrpprc,Rcc1l,Slc25a33,Tefm,Trmt5	8	0.000342301	3.46559
GO_BP	GO:0051338	regulation of transferase activity	Ankrd54,Apc,Arrdc3,Cblb,Ccnb1,Cdkn1a,Crkl,Egfr,Errfi1,Fem1b,Gadd45a,Hspb1,Klf4,Map3k6,Mul1,Ppp2r3c,Psen1,Psen2,Pxn,Rgcc,Serinc5,Smcr8,Thbs1,Tpx2,Ube2i,Xrcc6,Zfp36,Zgpat	28	0.000343505	3.46407
GO_BP	GO:0022613	ribonucleoprotein complex biogenesis	Brix1,Crnkl1,Dicer1,Fastkd2,Glul,Heatr3,Lyar,Mrps9,Nol10,Nol8,Nufip1,Nup88,Pes1,Scaf11,Sdad1,Srsf10,Usp39,Xab2	18	0.00034619	3.46069
GO_BP	GO:0071158	positive regulation of cell cycle arrest	Cdkn1a,Crlf3,Mdm2,Rgcc,Zbtb17	5	0.000359615	3.44416
GO_BP	GO:0010564	regulation of cell cycle process	Apc,Ccnb1,Cdk11b,Cdkn1a,Cdt1,Crlf3,Egfr,Hmga2,Ino80,Klf4,Mdm2,Med1,Pik3c3,Prc1,Rgcc,Rnf4,Senp6,Slc25a33,Smc1a,Tpx2,Ywhah,Zbtb17	22	0.000371174	3.43042
GO_BP	GO:0043588	skin development	Apc,Arrdc3,Dhcr24,Dicer1,Egfr,Errfi1,Fosl2,Med1,Psen1,Psen2,Txnip,Ubn1,Vdr,Zfp36	14	0.000373203	3.42806
GO_BP	GO:0032269	negative regulation of cellular protein metabolic process	Apc,Cblb,Ccnb1,Cdkn1a,Crkl,Ddit4,Dhcr24,Errfi1,Ezr,Foxo1,Fry,Gadd45a,Hspb1,Ide,Kdm4a,Klf4,Mdm2,Nr1h2,Nr4a1,Plat,Por,Ppp1r15a,Psen1,Psen2,Pum1,Serpinb6a,Sfrp4,Smcr8,Thbs1,Timp3,Zfp36,Zgpat	32	0.000377562	3.42301
GO_BP	GO:0072593	reactive oxygen species metabolic process	Atpif1,Cdkn1a,Ddit4,Egfr,Foxo1,Gadd45a,Hdac4,Klf4,Pdk4,Por,Sh3pxd2a,Slc25a33,Smad3,Thbs1	14	0.000386439	3.41292
GO_BP	GO:0019220	regulation of phosphate metabolic process	Ankrd54,Apc,Atpif1,Capn2,Cblb,Ccl6,Ccnb1,Cd2bp2,Cdkn1a,Clcf1,Crhr2,Crkl,Ddit4,Dicer1,Egfr,Errfi1,Ezr,Fnip2,Foxo1,Gadd45a,Hdac4,Hspb1,Jcad,Klf4,Map3k6,Mtmr2,Mul1,Pdk4,Ppp1r14b,Ppp1r15a,Ppp2r3c,Psen1,Psen2,Pxn,Rgcc,Sfrp4,Sirt6,Slc25a33,Smad3,Smcr8,Sorbs3,Thbs1,Thbs4,Timp3,Tpx2,Xrcc6,Zgpat	47	0.000409068	3.3882
GO_BP	GO:0051174	regulation of phosphorus metabolic process	Ankrd54,Apc,Atpif1,Capn2,Cblb,Ccl6,Ccnb1,Cd2bp2,Cdkn1a,Clcf1,Crhr2,Crkl,Ddit4,Dicer1,Egfr,Errfi1,Ezr,Fnip2,Foxo1,Gadd45a,Hdac4,Hspb1,Jcad,Klf4,Map3k6,Mtmr2,Mul1,Pdk4,Ppp1r14b,Ppp1r15a,Ppp2r3c,Psen1,Psen2,Pxn,Rgcc,Sfrp4,Sirt6,Slc25a33,Smad3,Smcr8,Sorbs3,Thbs1,Thbs4,Timp3,Tpx2,Xrcc6,Zgpat	47	0.000414414	3.38257
GO_BP	GO:0043086	negative regulation of catalytic activity	Apc,Atpif1,Cblb,Cd2bp2,Cdkn1a,Dhcr24,Errfi1,Gadd45a,Gpsm1,Hspb1,Klf4,Ctgf,Mcm2,Mdm2,Nr4a1,Por,Ppp1r15a,Psen1,Psen2,Serpinb6a,Smcr8,Thbs1,Timp3,Zfp36,Zgpat	24	0.000441037	3.35552
GO_BP	GO:0009895	negative regulation of catabolic process	Ddit4,Dicer1,Egfr,Hdac4,Kdm4a,Lrpprc,Mtmr2,Psen1,Psen2,Sirt6,Smad3,Smcr8,Timp3,Zfp36	14	0.000443474	3.35313
GO_BP	GO:0051276	chromosome organization	Apc,Auts2,Brpf3,Ccnb1,Cdt1,Crtc2,Dclre1c,Dicer1,Hdac4,Hist1h1c,Hist1h4h,Hmga2,Ing5,Ino80,Jmjd1c,Kdm4a,Kdm6b,Lmna,Mbd1,Ctgf,Mcm2,Mcm3ap,Mrgbp,Nucks1,Pcgf5,Phf2,Recql5,Rnf4,Senp6,Sirt6,Smc1a,Taf9b,Tbl1xr1,Ubn1,Xrcc6	34	0.000448652	3.34809
GO_BP	GO:0009991	response to extracellular stimulus	Bbs2,Cdkn1a,Foxo1,Gabarapl1,Glul,Klf10,Med1,Pdk4,Pik3c3,Sik1,Slc25a25,Srebf2,Tbl1xr1,Ucn2,Ulk1,Vdr,Zfp36	17	0.000457716	3.3394
GO_BP	GO:0090049	regulation of cell migration involved in sprouting angiogenesis	Jcad,Klf4,Rhoj,Stard13,Thbs1	5	0.000462163	3.3352
GO_BP	GO:0007051	spindle organization	Ccnb1,Dicer1,Ezr,Ino80,Rnf4,Senp6,Smc1a,Tpx2,Tubgcp4,Tubgcp6	10	0.000483643	3.31548
GO_BP	GO:0071156	regulation of cell cycle arrest	Cdkn1a,Crlf3,Mdm2,Rgcc,Slc25a33,Zbtb17	6	0.000494966	3.30542
GO_BP	GO:0044093	positive regulation of molecular function	Abr,Ahsa1,Arrdc3,Ccl6,Cdkn1a,Cdt1,Crhr2,Crkl,Crtc2,Cthrc1,Egfr,Gadd45a,Gpsm1,Hdac4,Hmga2,Klf4,Map3k6,Med1,Mefv,Mtdh,Mul1,Nr1h2,Por,Ppp1r15a,Ppp2r3c,Psen1,Psen2,Psma6,Pxn,Rangap1,Rgcc,Ror1,Serinc5,Smad3,Tbc1d7,Tbck,Thbs1,Tpx2,Ube2i,Vdr,Xrcc6	41	0.000496192	3.30435
GO_BP	GO:0007167	enzyme linked receptor protein signaling pathway	Apc,Cblb,Crkl,Ddit4,Egfr,Errfi1,Foxo1,Hspb1,Jcad,Nbl1,Nfatc4,Nucks1,Pdap1,Pdk4,Plat,Psen1,Psen2,Pxn,Sfrp4,Smad3,Thbs1,Tiparp,Tmem100,Txnip,Ulk1,Vasn,Zfp703,Zfyve9,Zgpat	29	0.00051299	3.28989
GO_BP	GO:0048710	regulation of astrocyte differentiation	C1qa,Clcf1,Hmga2,Kdm4a,Mbd1	5	0.000521005	3.28316
GO_BP	GO:0016569	covalent chromatin modification	Auts2,Brpf3,Ccnb1,Crtc2,Hdac4,Hist1h1c,Ing5,Jmjd1c,Kdm4a,Kdm6b,Lmna,Mbd1,Mrgbp,Pcgf5,Phf2,Sirt6,Taf9b,Tbl1xr1	18	0.000534043	3.27242
GO_BP	GO:0031399	regulation of protein modification process	Ankrd54,Apc,Arnt,Arrdc3,Auts2,Cblb,Ccl6,Ccnb1,Cdkn1a,Clcf1,Crhr2,Crkl,Ddit4,Dicer1,Egfr,Errfi1,Ezr,Fem1b,Fnip2,Foxo1,Fry,Gadd45a,Hdac4,Hspb1,Jcad,Kdm4a,Klf4,Lmna,Map3k6,Mul1,Ppp1r15a,Ppp2r3c,Psen1,Psen2,Pttg1ip,Pxn,Rgcc,Sfrp4,Smcr8,Sorbs3,Tbc1d7,Thbs1,Thbs4,Timp3,Tpx2,Ube2i,Xrcc6,Zgpat	48	0.000546047	3.26277
GO_BP	GO:0048585	negative regulation of response to stimulus	Abr,Apc,Armc10,Arrdc3,Bbs2,Cblb,Cdk11b,Cdkn1a,Crhr2,Cthrc1,Ddit4,Errfi1,Ezr,Fgl2,Fnip2,Foxo1,Hmga2,Hspb1,Klf4,Lmna,Loxl3,Mdm2,Mefv,Mtmr2,Mul1,Nbl1,Nfatc4,Nfkbia,Ppard,Ppp1r15a,Psen1,Psen2,Pttg1ip,Recql5,Sfrp4,Sik1,Smad3,Tbc1d7,Thbs1,Timp3,Vasn,Vdac2,Zfp36,Zgpat	44	0.000550756	3.25904
GO_BP	GO:0031400	negative regulation of protein modification process	Apc,Cblb,Ccnb1,Cdkn1a,Crkl,Ddit4,Errfi1,Ezr,Foxo1,Fry,Gadd45a,Hspb1,Kdm4a,Klf4,Ppp1r15a,Psen1,Psen2,Sfrp4,Smcr8,Timp3,Zgpat	21	0.000569613	3.24442
GO_BP	GO:1905953	negative regulation of lipid localization	Nfkbia,Nr1h2,Ppard,Srebf2,Thbs1	5	0.000585302	3.23262
GO_BP	GO:0030336	negative regulation of cell migration	Abr,Adam15,Adamts9,Adgrg1,Klf4,Nbl1,Ppard,Rgcc,Rhob,Srgap1,Stard13,Thbs1,Trp53inp1	13	0.000609124	3.21529
GO_BP	GO:0006468	protein phosphorylation	Ankrd54,Apc,Atp13a2,Cblb,Ccl6,Ccnb1,Cdc42bpa,Cdk11b,Cdkn1a,Clcf1,Crhr2,Crkl,Ddit4,Dicer1,Egfr,Errfi1,Ezr,Fnip2,Foxo1,Gadd45a,Hspb1,Ip6k3,Jcad,Klf4,Map3k6,Med1,Mul1,Pdk4,Pik3c3,Ppp1r15a,Ppp2r3c,Psen1,Psen2,Pxn,Rgcc,Ror1,Sfrp4,Sgk1,Sik1,Smcr8,Sorbs3,Thbs1,Thbs4,Timp3,Tpx2,Ulk1,Xrcc6,Zfp36,Zgpat	49	0.000612282	3.21305
GO_BP	GO:0060429	epithelium development	Apc,Cebpb,Crhr2,Cthrc1,Dicer1,Egfr,Errfi1,Ezr,Fasn,Fem1b,Fosl2,Hectd1,Hmga2,Jmjd1c,Kdm6b,Klf4,Loxl3,Med1,Nfatc4,Psen1,Psen2,Pxn,Rhob,Sfrp4,Sidt2,Sirt6,Smad3,Stard13,Tead2,Tmem100,Txnip,Ubn1,Vdr,Zfp36,Zfp703	35	0.00062765	3.20228
GO_BP	GO:0033233	regulation of protein sumoylation	Arnt,Hdac4,Mul1,Ube2i	4	0.000630564	3.20027
GO_BP	GO:0010038	response to metal ion	Anxa11,Atp13a2,Carf,Cebpa,Egfr,Fosb,Junb,Lcat,Mt1,Nfatc4,Nptx1,Scn5a,Thbs1	13	0.000652926	3.18514
GO_BP	GO:0010883	regulation of lipid storage	Ehd1,Nfkbia,Nr1h2,Ppard,Srebf2	5	0.000655371	3.18351
GO_BP	GO:0006325	chromatin organization	Auts2,Brpf3,Ccnb1,Crtc2,Dicer1,Hdac4,Hist1h1c,Hist1h4h,Ing5,Ino80,Jmjd1c,Kdm4a,Kdm6b,Lmna,Mbd1,Ctgf,Mcm2,Mcm3ap,Mrgbp,Nucks1,Pcgf5,Phf2,Sirt6,Taf9b,Tbl1xr1,Ubn1	25	0.000671579	3.1729
GO_BP	GO:0043534	blood vessel endothelial cell migration	Hspb1,Jcad,Klf4,Nr4a1,Rgcc,Rhoj,Stard13,Thbs1	8	0.000675992	3.17006
GO_BP	GO:1904018	positive regulation of vasculature development	Hmga2,Hspb1,Jcad,Klf4,Mtdh,Pxn,Rhob,Rhoj,Sirt6,Thbs1,Tmem100	11	0.000686707	3.16323
GO_BP	GO:0043589	skin morphogenesis	Errfi1,Psen1,Psen2	3	0.000695382	3.15778
GO_BP	GO:0051301	cell division	Anxa11,Apc,Ccnb1,Cdt1,Dicer1,Hmga2,Ino80,Mical3,Pik3c3,Prc1,Recql5,Reep3,Rhob,Sept9,Smc1a,Thbs4,Tpx2,Txnip,Ube2i,Usp39,Zbtb16	21	0.000697852	3.15624
GO_BP	GO:0016310	phosphorylation	Ankrd54,Apc,Atp13a2,Cblb,Ccl6,Ccnb1,Cdc42bpa,Cdk11b,Cdkn1a,Clcf1,Crhr2,Crkl,Ddit4,Dicer1,Egfr,Errfi1,Ezr,Fnip2,Foxo1,Gadd45a,Gnptab,Hdac4,Hspb1,Ip6k3,Jcad,Klf4,Map3k6,Med1,Mul1,Pdk4,Pi4ka,Pik3c3,Ppp1r14b,Ppp1r15a,Ppp2r3c,Psen1,Psen2,Pxn,Rgcc,Ror1,Sfrp4,Sgk1,Sik1,Sirt6,Slc25a33,Smcr8,Sorbs3,Tefm,Thbs1,Thbs4,Timp3,Tpx2,Ulk1,Xrcc6,Zfp36,Zgpat	56	0.000709622	3.14897
GO_BP	GO:0045444	fat cell differentiation	Bbs2,Cebpa,Cebpb,Foxo1,Klf4,Med1,Nr4a1,Ppard,Smad3,Tbl1xr1,Zbtb16,Zfp36	12	0.00072117	3.14196
GO_BP	GO:0070848	response to growth factor	Crkl,Ddit4,Egfr,Ehd1,Hspb1,Jcad,Klf4,Med1,Micall1,Nbl1,Nr4a1,Pxn,Sfrp4,Smad3,Tbc1d7,Thbs1,Tmem100,Ulk1,Vasn,Zfp36,Zfp703,Zfyve9	22	0.000723732	3.14042
GO_BP	GO:0040008	regulation of growth	Adam15,Apc,Armc10,Bbs2,Ccnb1,Cdkn1a,Crkl,Crlf3,Dcbld2,Dnph1,Egfr,Ezr,Hmga2,Ing5,Ino80,Mrgbp,Mul1,Por,Ppard,Sgk1,Slc25a33,Smad3,Taf9b,Tkt,Ulk1	25	0.000725613	3.1393
GO_BP	GO:0044092	negative regulation of molecular function	Adam15,Apc,Atpif1,Cblb,Cd2bp2,Cdkn1a,Dhcr24,Errfi1,Gadd45a,Gpsm1,Hdac4,Hspb1,Kcne4,Klf4,Ctgf,Mcm2,Mdm2,Nfatc4,Nfkbia,Nr4a1,Por,Ppp1r15a,Psen1,Psen2,Serpinb6a,Sfrp4,Sik1,Smcr8,Thbs1,Timp3,Zfp36,Zgpat	31	0.000735142	3.13363
GO_BP	GO:0043535	regulation of blood vessel endothelial cell migration	Hspb1,Jcad,Klf4,Rgcc,Rhoj,Stard13,Thbs1	7	0.000792593	3.10095
GO_BP	GO:0043500	muscle adaptation	Camta2,Errfi1,Foxo1,Kdm4a,Klf4,Lmna,Mymk,Smad3	8	0.000802177	3.09573
GO_BP	GO:0045732	positive regulation of protein catabolic process	Apc,Atpif1,Cblb,Ezr,Foxo1,Mdm2,Psen1,Psen2,Pttg1ip,Rnf217,Tiparp	11	0.0008058	3.09377
GO_BP	GO:0051129	negative regulation of cellular component organization	Ankrd13a,Apc,Ccnb1,Cdt1,Fnip2,Hist1h1c,Kdm4a,Lmna,Ctgf,Mcm2,Mdm2,Mefv,Mtmr2,Mul1,Nfatc4,Nr1h2,Phf2,Psen1,Psen2,Rgcc,Sgk1,Smcr8,Tbc1d7,Ulk1,Vdac2,Ywhah	25	0.000861245	3.06487
GO_BP	GO:0016577	histone demethylation	Jmjd1c,Kdm4a,Kdm6b,Phf2	4	0.000864045	3.06346
GO_BP	GO:0070076	histone lysine demethylation	Jmjd1c,Kdm4a,Kdm6b,Phf2	4	0.000864045	3.06346
GO_BP	GO:0070129	regulation of mitochondrial translation	Fastkd2,Fastkd3,Lrpprc,Rcc1l	4	0.000864045	3.06346
GO_BP	GO:0089718	amino acid import across plasma membrane	Psen1,Slc1a5,Slc3a2,Slc7a1	4	0.000864045	3.06346
GO_BP	GO:1902893	regulation of pri-miRNA transcription by RNA polymerase II	Hdac4,Nfatc4,Ppard,Smad3,Srebf2	5	0.000903454	3.04409
GO_BP	GO:0016570	histone modification	Auts2,Brpf3,Ccnb1,Crtc2,Hdac4,Hist1h1c,Ing5,Jmjd1c,Kdm4a,Kdm6b,Lmna,Mrgbp,Pcgf5,Phf2,Sirt6,Taf9b,Tbl1xr1	17	0.000921533	3.03549
GO_BP	GO:0031330	negative regulation of cellular catabolic process	Ddit4,Dicer1,Hdac4,Kdm4a,Lrpprc,Mtmr2,Psen1,Psen2,Sirt6,Smcr8,Timp3,Zfp36	12	0.000928048	3.03243
GO_BP	GO:0030855	epithelial cell differentiation	Apc,Cebpb,Crhr2,Dicer1,Errfi1,Ezr,Fasn,Fem1b,Fosl2,Jmjd1c,Kdm6b,Klf4,Med1,Sfrp4,Sidt2,Smad3,Tmem100,Txnip,Ubn1,Vdr,Zfp36,Zfp703	22	0.000930793	3.03115
GO_BP	GO:0033043	regulation of organelle organization	Apc,Atp13a2,Atpif1,Auts2,Bik,Capn2,Ccnb1,Cdk11b,Cdt1,Eln,Ezr,Fnip2,Hist1h1c,Kdm4a,Lmna,Ctgf,Mcm2,Mul1,Nptx1,Phf2,Pxn,Rgcc,Rhob,Rhoj,Rnf4,Senp6,Sept9,Sgk1,Sirt6,Smad3,Smc1a,Smcr8,Sorbs3,Tbc1d7,Tpx2,Ulk1,Ywhah	36	0.000942888	3.02554
GO_BP	GO:0010631	epithelial cell migration	Adamts9,Glul,Hspb1,Jcad,Klf4,Nr4a1,Ppard,Pxn,Rgcc,Rhob,Rhoj,Stard13,Thbs1	13	0.000944207	3.02493
GO_BP	GO:2000146	negative regulation of cell motility	Abr,Adam15,Adamts9,Adgrg1,Klf4,Nbl1,Ppard,Rgcc,Rhob,Srgap1,Stard13,Thbs1,Trp53inp1	13	0.000944207	3.02493
GO_BP	GO:0019915	lipid storage	Ehd1,Nfkbia,Nr1h2,Plin2,Ppard,Srebf2	6	0.000967491	3.01435
GO_BP	GO:0061448	connective tissue development	Arrdc3,Bbs2,Col27a1,Dicer1,Hmga2,Lmna,Por,Ppard,Slc25a25,Smad3,Tbl1xr1,Thbs1,Zbtb16	13	0.0010074	2.9968
GO_BP	GO:0090132	epithelium migration	Adamts9,Glul,Hspb1,Jcad,Klf4,Nr4a1,Ppard,Pxn,Rgcc,Rhob,Rhoj,Stard13,Thbs1	13	0.0010074	2.9968
GO_BP	GO:0045596	negative regulation of cell differentiation	Abca5,Adgrg1,C1qc,Dicer1,Egfr,Fgl2,Foxo1,Hdac4,Hist1h4h,Hmga2,Kdm4a,Loxl3,Mbd1,Mdm2,Med1,Nfatc4,Nfkbia,Ppard,Psen1,Smad3,Trp53inp1,Ulk1,Vasn,Ywhah,Zbtb16,Zfp36	26	0.00102411	2.98965
GO_BP	GO:0000278	mitotic cell cycle	Apc,Ccnb1,Cdk11b,Cdkn1a,Cdt1,Crlf3,Egfr,Gadd45a,Heca,Ino80,Klf4,Ctgf,Mcm2,Mdm2,Nup88,Ppp2r2a,Recql5,Reep3,Rgcc,Rhob,Sik1,Smad3,Smc1a,Tpx2,Tubgcp4,Tubgcp6,Ywhah	26	0.00104255	2.9819
GO_BP	GO:0048146	positive regulation of fibroblast proliferation	Ccnb1,Cdkn1a,Egfr,Fosl2,Sirt6,Zmiz1	6	0.00104493	2.98091
GO_BP	GO:0045637	regulation of myeloid cell differentiation	Ankrd54,Apc,C1qc,Cd101,Cebpb,Hist1h4h,Klf10,Med1,Nfkbia,Zbtb16,Zfp36	11	0.00105531	2.97662
GO_BP	GO:0090130	tissue migration	Adamts9,Glul,Hspb1,Jcad,Klf4,Nr4a1,Ppard,Pxn,Rgcc,Rhob,Rhoj,Stard13,Thbs1	13	0.0010741	2.96896
GO_BP	GO:0060537	muscle tissue development	Adamts9,Apc,Ccnb1,Crhr2,Dicer1,Eln,Hdac4,Hivep3,Kdm6b,Lmna,Med1,Nr4a1,Psma6,Sik1,Sirt6,Smad3,Tiparp,Tsc22d3	18	0.00107682	2.96786
GO_BP	GO:0009314	response to radiation	Cdkn1a,Dclre1c,Egfr,Gadd45a,Ino80,Junb,Mdm2,Nfatc4,Nucks1,Rbm4b,Rhob,Rnf4,Sgk1,Sik1,Trp53inp1,Xrcc6	16	0.00107759	2.96755
GO_BP	GO:0002376	immune system process	Abr,Adam15,Ankrd54,Ap2a2,Apc,Atpif1,C1qa,C1qc,Cblb,Ccl6,Cd101,Cdkn1a,Cebpa,Cebpb,Chst3,Clcf1,Clptm1,Crkl,Dclre1c,Ddit4,Dicer1,Ezr,Fasn,Fgl2,Gimap1,Hectd1,Hist1h4h,Ide,Ilf2,Junb,Klf10,Klf4,Lcn2,Loxl3,Lyar,Mcm3ap,Med1,Mefv,Mul1,Nbl1,Nectin2,Nfkbia,Pag1,Pgm3,Ppp1r14b,Ppp2r3c,Prg4,Psen1,Psen2,Pum1,Rab6a,Rgcc,Rogdi,Serinc5,Sh3pxd2a,Smad3,Thbs1,Thbs4,Tiparp,Tnfrsf21,Tsc22d3,Xrcc6,Zbtb16,Zfp36,Zmiz1	65	0.00108263	2.96552
GO_BP	GO:0045685	regulation of glial cell differentiation	C1qa,Clcf1,Dicer1,Hmga2,Kdm4a,Mbd1,Tnfrsf21	7	0.00109179	2.96186
GO_BP	GO:0048545	response to steroid hormone	Adh1,Alpl,Calcoco1,Ddit4,Hmga2,Lcat,Med1,Sgk1,Ube2i,Ywhah,Zfp36	11	0.00109567	2.96032
GO_BP	GO:0071496	cellular response to external stimulus	Cdkn1a,Foxo1,Gabarapl1,Glul,Klf10,Med1,Pdk4,Pik3c3,Sik1,Srebf2,Ucn2,Ulk1,Vdr	13	0.00110881	2.95514
GO_BP	GO:0009628	response to abiotic stimulus	Arnt,Cdkn1a,Dclre1c,Ddit4,Egfr,Fosl2,Foxo1,Gadd45a,Ino80,Junb,Mdm2,Nfatc4,Nfkbia,Nucks1,Pkd1l3,Plat,Ppard,Rbm4b,Rgcc,Rhob,Rnf4,Serpinb6a,Sgk1,Sik1,Smad3,Thbs1,Trp53inp1,Tsc22d3,Ucp3,Vasn,Xrcc6	31	0.00116469	2.93379
GO_BP	GO:0045766	positive regulation of angiogenesis	Hmga2,Hspb1,Jcad,Klf4,Mtdh,Pxn,Rhob,Rhoj,Sirt6,Thbs1	10	0.00116763	2.93269
GO_BP	GO:0033169	histone H3-K9 demethylation	Jmjd1c,Kdm4a,Phf2	3	0.00117568	2.92971
GO_BP	GO:0045820	negative regulation of glycolytic process	Ddit4,Hdac4,Sirt6	3	0.00117568	2.92971
GO_BP	GO:1903651	positive regulation of cytoplasmic transport	Eipr1,Ezr,Mtmr2	3	0.00117568	2.92971
GO_BP	GO:0008544	epidermis development	Apc,Dicer1,Egfr,Errfi1,Fosl2,Klf4,Med1,Ppard,Psen2,Sfrp4,Txnip,Ubn1,Vdr,Zfp36	14	0.00118134	2.92762
GO_BP	GO:0032879	regulation of localization	Abr,Adam15,Adamts9,Adgrg1,Ankrd13a,Apc,Atp13a2,Atpif1,Bbs2,Cdt1,Cebpb,Chst3,Clcf1,Clec9a,Crhr2,Crkl,Egfr,Ehd1,Eipr1,Ezr,Glul,Hdac4,Hectd1,Hmga2,Hspb1,Jcad,Kcne4,Klf4,Lmna,Lyar,Mdm2,Mtmr2,Mul1,Nbl1,Nfkbia,Nr1h2,Pik3c3,Ppard,Psen1,Psen2,Rab2b,Rangap1,Rgcc,Rhob,Rhoj,Scn5a,Sec16a,Sec24a,Sfrp4,Sgk1,Sidt2,Sik1,Sirt6,Slc18a1,Smad3,Srebf2,Srgap1,Stard13,Thbs1,Thbs4,Tnfrsf21,Trp53inp1,Ucn2,Vdr,Wipf1,Ywhah…	68	0.00122897	2.91046
GO_BP	GO:1900542	regulation of purine nucleotide metabolic process	Atpif1,Ccnb1,Ddit4,Hdac4,Pdk4,Sirt6,Slc25a33	7	0.0012337	2.90879
GO_BP	GO:1905037	autophagosome organization	Atp13a2,Gabarapl1,Pik3c3,Psen1,Smcr8,Trp53inp1,Ulk1	7	0.0012337	2.90879
GO_BP	GO:0071363	cellular response to growth factor stimulus	Crkl,Ddit4,Egfr,Ehd1,Hspb1,Jcad,Klf4,Med1,Micall1,Nbl1,Nr4a1,Pxn,Sfrp4,Smad3,Thbs1,Tmem100,Ulk1,Vasn,Zfp36,Zfp703,Zfyve9	21	0.00129547	2.88757
GO_BP	GO:0010469	regulation of signaling receptor activity	Cblb,Errfi1,Med1,Nptx1,Psen1,Psen2,Ube2i,Zgpat	8	0.00129786	2.88677
GO_BP	GO:0006482	protein demethylation	Jmjd1c,Kdm4a,Kdm6b,Phf2	4	0.00131949	2.87959
GO_BP	GO:0008214	protein dealkylation	Jmjd1c,Kdm4a,Kdm6b,Phf2	4	0.00131949	2.87959
GO_BP	GO:0071480	cellular response to gamma radiation	Cdkn1a,Mdm2,Rnf4,Xrcc6	4	0.00131949	2.87959
GO_BP	GO:0009967	positive regulation of signal transduction	Adgrg1,Atpif1,Auts2,Bik,Ccl6,Clcf1,Crhr2,Crkl,Crlf3,Egfr,Gadd45a,Igsf9b,Ing5,Jcad,Loxl3,Lurap1l,Map3k6,Mcf2l,Med1,Mtdh,Mul1,Nectin2,Nfatc4,Nucks1,Por,Ppard,Psen1,Psen2,Pum1,Pxn,Ror1,Sfrp4,Smad3,Smcr8,Sorbs3,Tbl1xr1,Thbs1,Timp3,Trp53inp1,Ube2i,Zmiz1	41	0.00133702	2.87386
GO_BP	GO:0032006	regulation of TOR signaling	Ddit4,Fnip2,Sik1,Slc7a1,Smcr8,Tbc1d7,Tbck	7	0.00138966	2.85709
GO_BP	GO:0009887	animal organ morphogenesis	Abr,Adam15,Alpl,Apc,Bbs2,Cebpb,Chad,Col27a1,Crkl,Cthrc1,Dicer1,Egfr,Errfi1,Fem1b,Hmga2,Mdm2,Med1,Por,Psen1,Psen2,Rogdi,Sfrp4,Sirt6,Smad3,Ssu2,Tead2,Thbs1,Tiparp,Tmem100,Vdr,Zfp422,Zmiz1	32	0.00139532	2.85533
GO_BP	GO:0010596	negative regulation of endothelial cell migration	Adamts9,Klf4,Rgcc,Stard13,Thbs1	5	0.00146344	2.83463
GO_BP	GO:0007166	cell surface receptor signaling pathway	Adam15,Adgrg1,Apc,Bbs2,Calcoco1,Cblb,Ccl6,Cebpa,Clcf1,Crhr2,Crkl,Cthrc1,Ddit4,Dicer1,Egfr,Epn1,Errfi1,Ezr,Fem1b,Foxo1,Hmga2,Hspb1,Igsf9b,Jcad,Klf4,Lcn2,Lmna,Loxl3,Maml3,Med1,Mtdh,Mtmr2,Mul1,Nbl1,Nectin2,Nfatc4,Nfkbia,Nucks1,Pdap1,Pdk4,Plat,Por,Psen1,Psen2,Pxn,Ror1,Sfrp4,Smad3,Tbl1xr1,Thbs1,Timp3,Tiparp,Tmem100,Tnfrsf21,Txnip,Ulk1,Vasn,Zfp703,Zfyve9,Zgpat,Zmiz1	61	0.00147202	2.83209
GO_BP	GO:0043254	regulation of protein complex assembly	Apc,Bik,Cdt1,Cebpa,Eln,Epn1,Fnip2,Ide,Lcat,Mefv,Nr1h2,Psen2,Rnf4,Senp6,Sgk1,Ulk1,Vdac2	17	0.00147388	2.83154
GO_BP	GO:0030812	negative regulation of nucleotide catabolic process	Ddit4,Hdac4,Sirt6	3	0.00147783	2.83038
GO_BP	GO:0051198	negative regulation of coenzyme metabolic process	Ddit4,Hdac4,Sirt6	3	0.00147783	2.83038
GO_BP	GO:0071850	mitotic cell cycle arrest	Cdkn1a,Gadd45a,Rgcc	3	0.00147783	2.83038
GO_BP	GO:0040013	negative regulation of locomotion	Abr,Adam15,Adamts9,Adgrg1,Arrdc3,Klf4,Nbl1,Ppard,Rgcc,Rhob,Srgap1,Stard13,Thbs1,Trp53inp1	14	0.00148696	2.8277
GO_BP	GO:0042036	negative regulation of cytokine biosynthetic process	Errfi1,Klf4,Prg4,Zfp36	4	0.00150258	2.82316
GO_BP	GO:0043090	amino acid import	Psen1,Slc1a5,Slc3a2,Slc7a1	4	0.00150258	2.82316
GO_BP	GO:0006140	regulation of nucleotide metabolic process	Atpif1,Ccnb1,Ddit4,Hdac4,Pdk4,Sirt6,Slc25a33	7	0.0015606	2.80671
GO_BP	GO:0014706	striated muscle tissue development	Adamts9,Apc,Ccnb1,Crhr2,Dicer1,Eln,Hdac4,Hivep3,Kdm6b,Lmna,Med1,Nr4a1,Psma6,Sik1,Sirt6,Smad3,Tsc22d3	17	0.0015826	2.80063
GO_BP	GO:0098657	import into cell	Abr,Ankrd13a,Anxa11,Ap2a2,Ap2s1,Cdc42se2,Clec9a,Egfr,Ehd1,Epn1,Ezr,Lyar,Micall1,Mtmr2,Nr1h2,Pik3c3,Psen1,Rhoj,Sfrp4,Slc18a1,Slc1a5,Slc39a14,Slc3a2,Slc7a1,Thbs1,Ulk1,Wipf1	27	0.00158577	2.79976
GO_BP	GO:0006469	negative regulation of protein kinase activity	Apc,Cblb,Cdkn1a,Errfi1,Gadd45a,Hspb1,Psen1,Psen2,Smcr8,Zgpat	10	0.00160268	2.79515
GO_BP	GO:0071396	cellular response to lipid	Adam15,Calcoco1,Cebpb,Ddit4,Egfr,Hmga2,Med1,Mtdh,Nfatc4,Nfkbia,Nr1h2,Pdk4,Ppard,Rnf4,Sgk1,Tead2,Ube2i,Vdr,Ywhah,Zfp36,Zfp703	21	0.00161622	2.7915
GO_BP	GO:0006974	cellular response to DNA damage stimulus	Apc,Cdkn1a,Dclre1c,Ddit4,Egfr,Fem1b,Fnip2,Foxo1,Gadd45a,Hmga2,Ino80,Ctgf,Mcm2,Mdm2,Nfatc4,Nucks1,Psen1,Pttg1ip,Recql5,Rev3l,Sgk1,Sirt6,Smc1a,Xab2,Xrcc6	24	0.0016814	2.77433
GO_BP	GO:0010614	negative regulation of cardiac muscle hypertrophy	Errfi1,Foxo1,Lmna,Smad3	4	0.00170263	2.76888
GO_BP	GO:0043537	negative regulation of blood vessel endothelial cell migration	Klf4,Rgcc,Stard13,Thbs1	4	0.00170263	2.76888
GO_BP	GO:0072594	establishment of protein localization to organelle	Atpif1,Cdkn1a,Fam53a,Gnptab,Heatr3,Lmna,Med1,Nfkbia,Nup88,Pex16,Pom121,Psen1,Pttg1ip,Sec61a1,Txnip	15	0.00172345	2.7636
GO_BP	GO:0002682	regulation of immune system process	Abr,Ankrd54,Ap2a2,Apc,C1qa,C1qc,Cblb,Cd101,Cdkn1a,Cebpa,Cebpb,Clcf1,Clptm1,Crkl,Dicer1,Ezr,Fgl2,Hist1h4h,Klf10,Loxl3,Med1,Mul1,Nbl1,Nectin2,Nfkbia,Pag1,Ppp2r3c,Psen1,Psen2,Pum1,Rgcc,Smad3,Thbs1,Thbs4,Tnfrsf21,Tsc22d3,Xrcc6,Zbtb16,Zfp36,Zmiz1	40	0.00174224	2.75889
GO_BP	GO:1903320	regulation of protein modification by small protein conjugation or removal	Arnt,Arrdc3,Cblb,Fem1b,Hdac4,Mul1,Psen1,Psen2,Pttg1ip,Tbc1d7,Ube2i	11	0.00174666	2.75779
GO_BP	GO:0032446	protein modification by small protein conjugation	Arnt,Arrdc3,Cblb,Eipr1,Fbxo11,Fem1b,Hdac4,Hectd1,Mdm2,Med1,Mul1,Pcgf5,Psen1,Psen2,Pttg1ip,Rnf217,Rnf4,Spsb1,Tbc1d7,Ubc,Ube2i	21	0.00178305	2.74884
GO_BP	GO:0080134	regulation of response to stress	Abr,C1qa,Cdkn1a,Cebpa,Cebpb,Clcf1,Crhr2,Dicer1,Egfr,Errfi1,Ezr,Fem1b,Fgl2,Foxo1,Gadd45a,Hmga2,Hspb1,Klf4,Lancl1,Lmna,Mdm2,Med1,Mefv,Mul1,Nectin2,Nfkbia,Ppard,Ppp1r15a,Pttg1ip,Pum1,Recql5,Sfrp4,Sirt6,Smad3,Thbs1,Xrcc6,Zfp36	37	0.00179846	2.7451
GO_BP	GO:0042176	regulation of protein catabolic process	Apc,Atp13a2,Atpif1,Cblb,Egfr,Ezr,Foxo1,Mdm2,Psen1,Psen2,Pttg1ip,Rnf217,Smad3,Timp3,Tiparp	15	0.00181472	2.74119
GO_BP	GO:1902043	positive regulation of extrinsic apoptotic signaling pathway via death domain receptors	Psen2,Thbs1,Timp3	3	0.00182447	2.73886
GO_BP	GO:1902894	negative regulation of pri-miRNA transcription by RNA polymerase II	Hdac4,Nfatc4,Ppard	3	0.00182447	2.73886
GO_BP	GO:0003006	developmental process involved in reproduction	Adgrg1,Alpl,Apc,Arnt,Bbs2,Bik,Ccnb1,Cebpa,Cebpb,Crkl,Dhcr24,Dicer1,Egfr,Fem1b,Hectd1,Hmga2,Jmjd1c,Junb,Med1,Nectin2,Ppard,Serpinb6a,Tiparp,Vdr,Zbtb16	25	0.00182647	2.73839
GO_BP	GO:0015918	sterol transport	Abca5,Lcat,Nfkbia,Nr1h2,Osbpl2,Srebf2	6	0.00184832	2.73322
GO_BP	GO:0030301	cholesterol transport	Abca5,Lcat,Nfkbia,Nr1h2,Osbpl2,Srebf2	6	0.00184832	2.73322
GO_BP	GO:0045859	regulation of protein kinase activity	Ankrd54,Apc,Cblb,Ccnb1,Cdkn1a,Crkl,Egfr,Errfi1,Gadd45a,Hspb1,Map3k6,Mul1,Ppp2r3c,Psen1,Psen2,Pxn,Rgcc,Smcr8,Thbs1,Tpx2,Xrcc6,Zgpat	22	0.00185109	2.73257
GO_BP	GO:0070988	demethylation	Jmjd1c,Kdm4a,Kdm6b,Phf2,Por	5	0.00190274	2.72062
GO_BP	GO:1903322	positive regulation of protein modification by small protein conjugation or removal	Arnt,Arrdc3,Cblb,Hdac4,Mul1,Pttg1ip,Tbc1d7,Ube2i	8	0.00191944	2.71682
GO_BP	GO:0045616	regulation of keratinocyte differentiation	Errfi1,Med1,Vdr,Zfp36	4	0.00192045	2.7166
GO_BP	GO:0045930	negative regulation of mitotic cell cycle	Apc,Ccnb1,Cdkn1a,Cdt1,Egfr,Gadd45a,Heca,Klf4,Mdm2,Rgcc,Smad3	11	0.00193468	2.71339
GO_BP	GO:0014897	striated muscle hypertrophy	Camta2,Errfi1,Foxo1,Kdm4a,Lmna,Mymk,Smad3	7	0.00195131	2.70967
GO_BP	GO:0042325	regulation of phosphorylation	Ankrd54,Apc,Cblb,Ccl6,Ccnb1,Cdkn1a,Clcf1,Crhr2,Crkl,Ddit4,Dicer1,Egfr,Errfi1,Ezr,Fnip2,Foxo1,Gadd45a,Hdac4,Hspb1,Jcad,Klf4,Map3k6,Mul1,Ppp1r14b,Ppp1r15a,Ppp2r3c,Psen1,Psen2,Pxn,Rgcc,Sfrp4,Sirt6,Slc25a33,Smcr8,Sorbs3,Thbs1,Thbs4,Timp3,Tpx2,Xrcc6,Zgpat	41	0.00197447	2.70455
GO_BP	GO:0001701	in utero embryonic development	Arnt,Capn2,Ccnb1,Cdk11b,Cebpa,Cebpb,Dicer1,Egfr,Epn1,Hectd1,Junb,Med1,Smad3,Tbl1xr1,Tmem100,Wdtc1,Xab2,Zmiz1	18	0.00199002	2.70114
GO_BP	GO:0030522	intracellular receptor signaling pathway	Calcoco1,Crkl,Hmga2,Med1,Nfkbia,Nr1h2,Pum1,Ube2i,Vdr,Ywhah	10	0.00200848	2.69713
GO_BP	GO:0050679	positive regulation of epithelial cell proliferation	Egfr,Glul,Hmga2,Jcad,Med1,Nr4a1,Scn5a,Sirt6,Thbs4,Zfp703	10	0.00200848	2.69713
GO_BP	GO:0042035	regulation of cytokine biosynthetic process	Cebpb,Errfi1,Hspb1,Klf4,Prg4,Thbs1,Zfp36	7	0.00205988	2.68616
GO_BP	GO:0045604	regulation of epidermal cell differentiation	Errfi1,Med1,Sfrp4,Vdr,Zfp36	5	0.00206856	2.68433
GO_BP	GO:0014741	negative regulation of muscle hypertrophy	Errfi1,Foxo1,Lmna,Smad3	4	0.00215681	2.66619
GO_BP	GO:0014896	muscle hypertrophy	Camta2,Errfi1,Foxo1,Kdm4a,Lmna,Mymk,Smad3	7	0.00217307	2.66293
GO_BP	GO:0048145	regulation of fibroblast proliferation	Ccnb1,Cdkn1a,Egfr,Fosl2,Sirt6,Trp53inp1,Zmiz1	7	0.00217307	2.66293
GO_BP	GO:0045927	positive regulation of growth	Armc10,Bbs2,Ccnb1,Dnph1,Egfr,Ezr,Hmga2,Ino80,Mul1,Ppard,Sgk1,Slc25a33,Taf9b	13	0.00220634	2.65633
GO_BP	GO:0090051	negative regulation of cell migration involved in sprouting angiogenesis	Klf4,Stard13,Thbs1	3	0.00221779	2.65408
GO_BP	GO:0050732	negative regulation of peptidyl-tyrosine phosphorylation	Cblb,Errfi1,Psen1,Psen2,Zgpat	5	0.00224467	2.64885
GO_BP	GO:0043154	negative regulation of cysteine-type endopeptidase activity involved in apoptotic process	Dhcr24,Klf4,Mdm2,Nr4a1,Por,Thbs1	6	0.00224673	2.64845
GO_BP	GO:0045682	regulation of epidermis development	Errfi1,Med1,Ppard,Sfrp4,Vdr,Zfp36	6	0.00224673	2.64845
GO_BP	GO:0021987	cerebral cortex development	Adgrg1,Bbs2,Crkl,Dicer1,Egfr,Psen1,Tra2b	7	0.002291	2.63997
GO_BP	GO:2000379	positive regulation of reactive oxygen species metabolic process	Cdkn1a,Egfr,Gadd45a,Hdac4,Klf4,Smad3,Thbs1	7	0.002291	2.63997
GO_BP	GO:1901699	cellular response to nitrogen compound	Apc,Capn2,Cebpb,Crkl,Egfr,Ezr,Foxo1,Mdm2,Mul1,Nr4a1,Nucks1,Pdk4,Psen1,Pxn,Rangap1,Recql5,Rnf4,Sgk1,Slc25a33,Thbs1,Wdtc1	21	0.00233015	2.63262
GO_BP	GO:0044248	cellular catabolic process	Acot8,Adh1,Aox1,Atp13a2,Atpif1,Capn2,Ddit4,Dicer1,Dnph1,Ezr,Fastkd3,Fbxo11,Foxo1,Gabarapl1,Gcdh,Gpsm1,Hdac4,Hmgcl,Ide,Inpp4a,Kdm4a,Lrpprc,Mdm2,Mefv,Mtdh,Mtmr2,Mul1,Nemf,Pik3c3,Por,Ppard,Psen1,Psen2,Psma6,Pttg1ip,Pum1,Qdpr,Rnf217,Rnf4,Sidt2,Sirt6,Smcr8,Spsb1,Tbl1xr1,Timp3,Trp53inp1,Ubc,Ube2i,Ulk1,Zfp36	50	0.002368	2.62562
GO_BP	GO:0048144	fibroblast proliferation	Ccnb1,Cdkn1a,Egfr,Fosl2,Sirt6,Trp53inp1,Zmiz1	7	0.00241381	2.6173
GO_BP	GO:0048584	positive regulation of response to stimulus	Adgrg1,Atpif1,Auts2,Bik,C1qa,C1qc,Cblb,Ccl6,Cebpa,Cebpb,Clcf1,Crhr2,Crkl,Crlf3,Egfr,Ezr,Gadd45a,Hspb1,Igsf9b,Ing5,Jcad,Loxl3,Lurap1l,Map3k6,Mcf2l,Med1,Mtdh,Mul1,Mymk,Nectin2,Nfatc4,Nfkbia,Nucks1,Por,Ppard,Ppp1r15a,Psen1,Psen2,Pum1,Pxn,Rgcc,Ror1,Sfrp4,Slc18a1,Smad3,Smcr8,Sorbs3,Tbl1xr1,Thbs1,Thbs4,Timp3,Tnfrsf21,Trp53inp1,Ube2i,Xrcc6,Zmiz1	56	0.00244354	2.61198
GO_BP	GO:0009968	negative regulation of signal transduction	Apc,Armc10,Arrdc3,Cblb,Cdk11b,Crhr2,Cthrc1,Ddit4,Errfi1,Ezr,Fnip2,Foxo1,Hmga2,Hspb1,Klf4,Lmna,Mdm2,Mtmr2,Mul1,Nbl1,Nfatc4,Nfkbia,Psen1,Psen2,Pttg1ip,Sfrp4,Sik1,Tbc1d7,Thbs1,Timp3,Vasn,Vdac2,Zgpat	33	0.00245094	2.61067
GO_BP	GO:0003007	heart morphogenesis	Adam15,Crkl,Dicer1,Mdm2,Med1,Psen1,Sirt6,Smad3,Tead2,Thbs1,Tmem100,Zmiz1	12	0.00252798	2.59723
GO_BP	GO:0034622	cellular protein-containing complex assembly	Apc,Brix1,Cdt1,Cog4,Crnkl1,Dicer1,Eln,Epn1,Fastkd2,Fastkd3,Hist1h1c,Hist1h4h,Ctgf,Mcm2,Mefv,Nufip1,Rnf4,Scaf11,Sec24a,Senp6,Sgk1,Slc25a33,Smad3,Srsf10,Tubgcp4,Tubgcp6,Ubn1,Usp39,Vdac2,Xab2	29	0.00254344	2.59458
GO_BP	GO:0002683	negative regulation of immune system process	Abr,C1qc,Cblb,Cebpb,Ezr,Fgl2,Hist1h4h,Loxl3,Mul1,Nbl1,Nfkbia,Pag1,Thbs1,Tnfrsf21,Tsc22d3,Zbtb16,Zfp36	17	0.0026058	2.58406
GO_BP	GO:0010888	negative regulation of lipid storage	Nfkbia,Nr1h2,Ppard	3	0.00265984	2.57515
GO_BP	GO:2001170	negative regulation of ATP biosynthetic process	Ddit4,Hdac4,Sirt6	3	0.00265984	2.57515
GO_BP	GO:0044057	regulation of system process	Crhr2,Dicer1,Egfr,Errfi1,Foxo1,Hdac4,Igsf9b,Kcne4,Klf4,Lmna,Mdm2,Mtmr2,Mymk,Nptx1,Nr1h2,Scn5a,Smad3,Tmem100,Tnfrsf21,Ucn2	20	0.00266911	2.57363
GO_BP	GO:0051271	negative regulation of cellular component movement	Abr,Adam15,Adamts9,Adgrg1,Klf4,Nbl1,Ppard,Rgcc,Rhob,Srgap1,Stard13,Thbs1,Trp53inp1	13	0.0026788	2.57206
GO_BP	GO:0062012	regulation of small molecule metabolic process	Apc,Atpif1,Ccnb1,Ddit4,Foxo1,Hdac4,Nr1h2,Pdk4,Por,Sik1,Sirt6,Slc25a33,Vdr,Wdtc1	14	0.0026837	2.57127
GO_BP	GO:0051348	negative regulation of transferase activity	Apc,Cblb,Cdkn1a,Errfi1,Gadd45a,Hspb1,Psen1,Psen2,Smcr8,Zfp36,Zgpat	11	0.00268385	2.57124
GO_BP	GO:0032101	regulation of response to external stimulus	Abr,Bbs2,C1qa,Cdkn1a,Cebpa,Cebpb,Clcf1,Dicer1,Egfr,Fgl2,Hspb1,Klf4,Med1,Mefv,Mul1,Nbl1,Nfkbia,Ppard,Ppp2r3c,Pum1,Smad3,Thbs1,Thbs4,Zfp36	24	0.00280741	2.55169
GO_BP	GO:0001892	embryonic placenta development	Arnt,Cebpa,Cebpb,Egfr,Hectd1,Junb,Med1	7	0.0028128	2.55086
GO_BP	GO:0016525	negative regulation of angiogenesis	Adamts9,Crhr2,Epn1,Klf4,Rgcc,Stard13,Thbs1	7	0.0028128	2.55086
GO_BP	GO:0007219	Notch signaling pathway	Cebpa,Dicer1,Epn1,Maml3,Nfkbia,Psen1,Psen2,Tmem100,Zmiz1	9	0.00284303	2.54622
GO_BP	GO:0014002	astrocyte development	C1qa,Egfr,Psen1,Ror1	4	0.00298488	2.52507
GO_BP	GO:1902475	L-alpha-amino acid transmembrane transport	Psen1,Slc1a5,Slc3a2,Slc7a1	4	0.00298488	2.52507
GO_BP	GO:0043085	positive regulation of catalytic activity	Abr,Ahsa1,Arrdc3,Ccl6,Cdkn1a,Crkl,Egfr,Gadd45a,Klf4,Map3k6,Mefv,Mul1,Nr1h2,Por,Ppp1r15a,Ppp2r3c,Psen1,Psen2,Pxn,Rangap1,Rgcc,Serinc5,Smad3,Tbc1d7,Tbck,Thbs1,Tpx2,Ube2i,Vdr,Xrcc6	30	0.00302956	2.51862
GO_BP	GO:1903578	regulation of ATP metabolic process	Atpif1,Ccnb1,Ddit4,Hdac4,Sirt6,Slc25a33	6	0.0030502	2.51567
GO_BP	GO:0031099	regeneration	Cdkn1a,Cebpb,Dicer1,Klf4,Med1,Mymk,Ppard,Ulk1	8	0.00313277	2.50407
GO_BP	GO:0010506	regulation of autophagy	Atp13a2,Atpif1,Foxo1,Gpsm1,Kdm4a,Mefv,Mtdh,Mul1,Smcr8,Trp53inp1,Ulk1	11	0.00313781	2.50337
GO_BP	GO:0030809	negative regulation of nucleotide biosynthetic process	Ddit4,Hdac4,Sirt6	3	0.00315249	2.50135
GO_BP	GO:0048143	astrocyte activation	C1qa,Egfr,Psen1	3	0.00315249	2.50135
GO_BP	GO:0070131	positive regulation of mitochondrial translation	Fastkd2,Fastkd3,Rcc1l	3	0.00315249	2.50135
GO_BP	GO:1900372	negative regulation of purine nucleotide biosynthetic process	Ddit4,Hdac4,Sirt6	3	0.00315249	2.50135
GO_BP	GO:0033673	negative regulation of kinase activity	Apc,Cblb,Cdkn1a,Errfi1,Gadd45a,Hspb1,Psen1,Psen2,Smcr8,Zgpat	10	0.00328135	2.48395
GO_BP	GO:0045684	positive regulation of epidermis development	Med1,Ppard,Sfrp4,Vdr	4	0.00330309	2.48108
GO_BP	GO:0070647	protein modification by small protein conjugation or removal	Arnt,Arrdc3,Cblb,Eipr1,Fbxo11,Fem1b,Hdac4,Hectd1,Mdm2,Med1,Mul1,Pcgf5,Psen1,Psen2,Pttg1ip,Rnf217,Rnf4,Senp6,Spsb1,Tbc1d7,Ubc,Ube2i,Usp39	23	0.00335898	2.47379
GO_BP	GO:1901653	cellular response to peptide	Apc,Foxo1,Mdm2,Nr4a1,Nucks1,Pdk4,Psen1,Pxn,Rangap1,Sgk1,Slc25a33,Wdtc1	12	0.00337189	2.47213
GO_BP	GO:2000181	negative regulation of blood vessel morphogenesis	Adamts9,Crhr2,Epn1,Klf4,Rgcc,Stard13,Thbs1	7	0.00342121	2.46582
GO_BP	GO:2000117	negative regulation of cysteine-type endopeptidase activity	Dhcr24,Klf4,Mdm2,Nr4a1,Por,Thbs1	6	0.00342533	2.4653
GO_BP	GO:0042058	regulation of epidermal growth factor receptor signaling pathway	Cblb,Errfi1,Psen1,Psen2,Zgpat	5	0.00353826	2.45121
GO_BP	GO:0030856	regulation of epithelial cell differentiation	Apc,Cebpb,Errfi1,Med1,Sfrp4,Tmem100,Vdr,Zfp36	8	0.00354967	2.44981
GO_BP	GO:0007155	cell adhesion	Adam15,Adamts9,Adgrg1,Apc,Cblb,Cebpb,Cercam,Col5a3,Crkl,Cyth3,Egfr,Fgl2,Igsf9b,Jcad,Klf4,Loxl3,Nectin2,Pag1,Pcdh20,Ppard,Psen1,Pxn,Rgcc,Rhob,Smad3,Sned1,Sorbs3,Svep1,Tenm2,Thbs1,Thbs4,Tnfrsf21,Zbtb16,Zfp703,Zmiz1	35	0.00368599	2.43345
GO_BP	GO:0048712	negative regulation of astrocyte differentiation	Hmga2,Kdm4a,Mbd1	3	0.0036975	2.43209
GO_BP	GO:0007010	cytoskeleton organization	Abr,Apc,Auts2,Bbs2,Capn2,Ccnb1,Cdc42bpa,Crhr2,Dicer1,Eln,Ezr,Gadd45a,Ino80,Lmna,Mical3,Nectin2,Ppp2r3c,Prc1,Pxn,Rgcc,Rhob,Rhoj,Rnf4,Sdad1,Senp6,Sgk1,Smad3,Smc1a,Sorbs3,Tbck,Tpx2,Tubgcp4,Tubgcp6,Wipf1,Ywhah	35	0.00373091	2.42818
GO_BP	GO:0031929	TOR signaling	Ddit4,Fnip2,Sik1,Slc7a1,Smcr8,Tbc1d7,Tbck	7	0.00376064	2.42474
GO_BP	GO:0042089	cytokine biosynthetic process	Cebpb,Errfi1,Hspb1,Klf4,Prg4,Thbs1,Zfp36	7	0.00376064	2.42474
GO_BP	GO:0030858	positive regulation of epithelial cell differentiation	Apc,Med1,Sfrp4,Tmem100,Vdr	5	0.0037968	2.42058
GO_BP	GO:0048008	platelet-derived growth factor receptor signaling pathway	Cblb,Pdap1,Plat,Tiparp,Txnip	5	0.0037968	2.42058
GO_BP	GO:2001235	positive regulation of apoptotic signaling pathway	Atpif1,Bik,Ing5,Nfatc4,Psen2,Smad3,Thbs1,Timp3,Trp53inp1	9	0.00382201	2.41771
GO_BP	GO:0070925	organelle assembly	Atxn10,Bbs2,Brix1,Dicer1,Ehd1,Ezr,Fastkd2,Gabarapl1,Ino80,Nectin2,Nptx1,Pik3c3,Psen1,Rnf4,Senp6,Sept9,Smc1a,Smcr8,Tbc1d7,Tpx2,Trp53inp1,Tubgcp4,Tubgcp6,Ulk1	24	0.00386977	2.41232
GO_BP	GO:0044089	positive regulation of cellular component biogenesis	Apc,Atp13a2,Auts2,Bik,Cdt1,Cebpa,Epn1,Fnip2,Hdac4,Ide,Nr1h2,Pxn,Rgcc,Sept9,Sirt6,Smad3,Sorbs3,Ulk1	18	0.00391844	2.40689
GO_BP	GO:0071214	cellular response to abiotic stimulus	Cdkn1a,Gadd45a,Ino80,Mdm2,Nfatc4,Nucks1,Pkd1l3,Rhob,Rnf4,Serpinb6a,Trp53inp1,Xrcc6	12	0.00397886	2.40024
GO_BP	GO:0104004	cellular response to environmental stimulus	Cdkn1a,Gadd45a,Ino80,Mdm2,Nfatc4,Nucks1,Pkd1l3,Rhob,Rnf4,Serpinb6a,Trp53inp1,Xrcc6	12	0.00397886	2.40024
GO_BP	GO:0051270	regulation of cellular component movement	Abr,Adam15,Adamts9,Adgrg1,Apc,Bbs2,Chst3,Crkl,Egfr,Glul,Hdac4,Hspb1,Jcad,Klf4,Lmna,Mdm2,Nbl1,Ppard,Rgcc,Rhob,Rhoj,Scn5a,Smad3,Srgap1,Stard13,Thbs1,Thbs4,Trp53inp1,Zfp703	29	0.00404559	2.39302
GO_BP	GO:0007346	regulation of mitotic cell cycle	Apc,Ccnb1,Cdk11b,Cdkn1a,Cdt1,Egfr,Gadd45a,Heca,Ino80,Klf4,Mdm2,Rgcc,Sik1,Smad3,Smc1a,Tpx2,Ywhah	17	0.00413009	2.38404
GO_BP	GO:1902105	regulation of leukocyte differentiation	Apc,C1qc,Cd101,Cebpb,Clptm1,Dicer1,Fgl2,Klf10,Loxl3,Ppp2r3c,Zbtb16,Zmiz1	12	0.00419967	2.37679
GO_BP	GO:0022408	negative regulation of cell-cell adhesion	Cblb,Cebpb,Fgl2,Klf4,Loxl3,Pag1,Rgcc,Tnfrsf21,Zfp703	9	0.00425061	2.37155
GO_BP	GO:0022610	biological adhesion	Adam15,Adamts9,Adgrg1,Apc,Cblb,Cebpb,Cercam,Col5a3,Crkl,Cyth3,Egfr,Fgl2,Igsf9b,Jcad,Klf4,Loxl3,Nectin2,Pag1,Pcdh20,Ppard,Psen1,Pxn,Rgcc,Rhob,Smad3,Sned1,Sorbs3,Svep1,Tenm2,Thbs1,Thbs4,Tnfrsf21,Zbtb16,Zfp703,Zmiz1	35	0.0042567	2.37093
GO_BP	GO:0006091	generation of precursor metabolites and energy	Adh1,Ccnb1,Ddit4,Fastkd2,Fastkd3,Gbe1,Hdac4,Hmgcl,Ide,Nfatc4,Sirt6,Slc25a25,Slc25a33,Tefm	14	0.00427129	2.36944
GO_BP	GO:0044281	small molecule metabolic process	Acot8,Adh1,Aox1,Apc,Atpif1,Ccnb1,Cebpa,Chst3,Cpt1c,Crtc2,Ddit4,Dhcr24,Dnph1,Fasn,Foxo1,Gcdh,Glul,Gpt2,H6pd,Hdac4,Hmgcl,Inpp4a,Ip6k3,Kdsr,Lcat,Mtmr2,Nr1h2,Pdk4,Pgm3,Por,Ppard,Qdpr,Sik1,Sirt6,Slc25a25,Slc25a33,Srebf2,Tefm,Tkt,Uap1l1,Ucp3,Vdr,Wdtc1,Yars	44	0.00427937	2.36862
GO_BP	GO:0051195	negative regulation of cofactor metabolic process	Ddit4,Hdac4,Sirt6	3	0.00429651	2.36688
GO_BP	GO:0051383	kinetochore organization	Cdt1,Rnf4,Senp6	3	0.00429651	2.36688
GO_BP	GO:1902254	negative regulation of intrinsic apoptotic signaling pathway by p53 class mediator	Armc10,Mdm2,Pttg1ip	3	0.00429651	2.36688
GO_BP	GO:0030334	regulation of cell migration	Abr,Adam15,Adamts9,Adgrg1,Apc,Crkl,Egfr,Glul,Hdac4,Hspb1,Jcad,Klf4,Lmna,Mdm2,Nbl1,Ppard,Rgcc,Rhob,Rhoj,Smad3,Srgap1,Stard13,Thbs1,Thbs4,Trp53inp1,Zfp703	26	0.0043044	2.36609
GO_BP	GO:0001818	negative regulation of cytokine production	Dicer1,Errfi1,Ezr,Klf4,Mefv,Mul1,Prg4,Rgcc,Thbs1,Tnfrsf21,Zfp36	11	0.00435465	2.36105
GO_BP	GO:2000145	regulation of cell motility	Abr,Adam15,Adamts9,Adgrg1,Apc,Bbs2,Crkl,Egfr,Glul,Hdac4,Hspb1,Jcad,Klf4,Lmna,Mdm2,Nbl1,Ppard,Rgcc,Rhob,Rhoj,Smad3,Srgap1,Stard13,Thbs1,Thbs4,Trp53inp1,Zfp703	27	0.00439271	2.35727
GO_BP	GO:1901575	organic substance catabolic process	Acot8,Adh1,Aox1,Apc,Atp13a2,Atpif1,Capn2,Cblb,Ddit4,Dicer1,Dnph1,Egfr,Ezr,Fastkd3,Fbxo11,Foxo1,Gcdh,Ggact,Hdac4,Hmgcl,Ide,Inpp4a,Lrpprc,Mdm2,Mtmr2,Nemf,Ppard,Psen1,Psen2,Psma6,Pttg1ip,Pum1,Qdpr,Rnf217,Rnf4,Sidt2,Sirt6,Smad3,Spsb1,Tbl1xr1,Timp3,Tiparp,Ubc,Ube2i,Ywhah,Zfp36	46	0.00449195	2.34756
GO_BP	GO:0014013	regulation of gliogenesis	C1qa,Clcf1,Crkl,Dicer1,Hmga2,Kdm4a,Mbd1,Tnfrsf21	8	0.00451137	2.34569
GO_BP	GO:0001932	regulation of protein phosphorylation	Ankrd54,Apc,Cblb,Ccl6,Ccnb1,Cdkn1a,Clcf1,Crhr2,Crkl,Ddit4,Dicer1,Egfr,Errfi1,Ezr,Fnip2,Foxo1,Gadd45a,Hspb1,Jcad,Klf4,Map3k6,Mul1,Ppp1r15a,Ppp2r3c,Psen1,Psen2,Pxn,Rgcc,Sfrp4,Smcr8,Sorbs3,Thbs1,Thbs4,Timp3,Tpx2,Xrcc6,Zgpat	37	0.00451153	2.34568
GO_BP	GO:0042107	cytokine metabolic process	Cebpb,Errfi1,Hspb1,Klf4,Prg4,Thbs1,Zfp36	7	0.00451563	2.34528
GO_BP	GO:1990845	adaptive thermogenesis	Apc,Arrdc3,Cebpb,Kdm6b,Lcn2,Nr1h2,Sirt6,Ucp3	8	0.00468941	2.32888
GO_BP	GO:0000045	autophagosome assembly	Gabarapl1,Pik3c3,Psen1,Smcr8,Trp53inp1,Ulk1	6	0.00475733	2.32264
GO_BP	GO:0016925	protein sumoylation	Arnt,Hdac4,Mul1,Ube2i	4	0.0048064	2.31818
GO_BP	GO:0033344	cholesterol efflux	Abca5,Nfkbia,Nr1h2,Srebf2	4	0.0048064	2.31818
GO_BP	GO:0010632	regulation of epithelial cell migration	Adamts9,Glul,Hspb1,Jcad,Klf4,Rgcc,Rhob,Rhoj,Stard13,Thbs1	10	0.00482195	2.31678
GO_BP	GO:0071383	cellular response to steroid hormone stimulus	Calcoco1,Ddit4,Hmga2,Med1,Sgk1,Ube2i,Ywhah,Zfp36	8	0.00487279	2.31222
GO_BP	GO:0060562	epithelial tube morphogenesis	Cthrc1,Dicer1,Hectd1,Hmga2,Med1,Nfatc4,Psen1,Pxn,Rhob,Sirt6,Smad3,Stard13,Tead2,Vdr	14	0.0049073	2.30916
GO_BP	GO:0032332	positive regulation of chondrocyte differentiation	Por,Smad3,Zbtb16	3	0.00495101	2.30531
GO_BP	GO:0032682	negative regulation of chemokine production	Klf4,Mefv,Mul1	3	0.00495101	2.30531
GO_BP	GO:0098780	response to mitochondrial depolarisation	Atpif1,Mul1,Ulk1	3	0.00495101	2.30531
GO_BP	GO:1901184	regulation of ERBB signaling pathway	Cblb,Errfi1,Psen1,Psen2,Zgpat	5	0.00496709	2.3039
GO_BP	GO:0060968	regulation of gene silencing	Egfr,Hist1h1c,Phf2,Pum1,Sirt6,Zfp36	6	0.00501175	2.30001
GO_BP	GO:0021543	pallium development	Adgrg1,Bbs2,Crkl,Dicer1,Egfr,Kdm6b,Psen1,Tra2b	8	0.00506161	2.29571
GO_BP	GO:0016071	mRNA metabolic process	Ccnb1,Cd2bp2,Cdk11b,Crnkl1,Cstf1,Dicer1,Fastkd3,Med1,Ppard,Prpf38b,Pum1,Rbm19,Rbm4b,Scaf11,Srsf10,Sugp2,Tra2b,Usp39,Xab2,Zfp36	20	0.00519997	2.284
GO_BP	GO:0016049	cell growth	Adam15,Auts2,Cdkn1a,Crkl,Crlf3,Dcbld2,Dnph1,Egfr,Ino80,Mul1,Ppard,Sgk1,Sirt6,Slc25a33,Smad3,Taf9b,Ulk1	17	0.00523155	2.28137
GO_BP	GO:0000959	mitochondrial RNA metabolic process	Lrpprc,Slc25a33,Tefm,Trmt5	4	0.00524335	2.28039
GO_BP	GO:0090224	regulation of spindle organization	Rnf4,Senp6,Smc1a,Tpx2	4	0.00524335	2.28039
GO_BP	GO:0009755	hormone-mediated signaling pathway	Calcoco1,Hmga2,Med1,Ppard,Sgk1,Ube2i,Ucn2,Ywhah	8	0.00525598	2.27935
GO_BP	GO:0019637	organophosphate metabolic process	Acot8,Atpif1,Capn2,Ccnb1,Ddit4,Dnph1,Fasn,Gcdh,H6pd,Hdac4,Hmgcl,Ip6k3,Lcat,Mtmr2,Pdk4,Pfkfb3,Pgm3,Pi4ka,Pigx,Pik3c3,Ppard,Serinc5,Sirt6,Slc25a25,Slc25a33,Tefm,Tkt	27	0.00526239	2.27882
GO_BP	GO:0007173	epidermal growth factor receptor signaling pathway	Cblb,Egfr,Errfi1,Psen1,Psen2,Zgpat	6	0.00527602	2.27769
GO_BP	GO:0050852	T cell receptor signaling pathway	Cblb,Crkl,Ezr,Nectin2,Psen1,Psen2,Tnfrsf21	7	0.00537976	2.26924
GO_BP	GO:0006914	autophagy	Atp13a2,Atpif1,Foxo1,Gabarapl1,Gpsm1,Kdm4a,Mefv,Mtdh,Mul1,Pik3c3,Psen1,Smcr8,Trp53inp1,Ulk1	14	0.00549393	2.26012
GO_BP	GO:0061919	process utilizing autophagic mechanism	Atp13a2,Atpif1,Foxo1,Gabarapl1,Gpsm1,Kdm4a,Mefv,Mtdh,Mul1,Pik3c3,Psen1,Smcr8,Trp53inp1,Ulk1	14	0.00549393	2.26012
GO_BP	GO:0051592	response to calcium ion	Anxa11,Carf,Egfr,Fosb,Junb,Scn5a,Thbs1	7	0.00561394	2.25073
GO_BP	GO:0010884	positive regulation of lipid storage	Ehd1,Nr1h2,Srebf2	3	0.00566237	2.247
GO_BP	GO:0045606	positive regulation of epidermal cell differentiation	Med1,Sfrp4,Vdr	3	0.00566237	2.247
GO_BP	GO:0043549	regulation of kinase activity	Ankrd54,Apc,Cblb,Ccnb1,Cdkn1a,Crkl,Egfr,Errfi1,Gadd45a,Hspb1,Map3k6,Mul1,Ppp2r3c,Psen1,Psen2,Pxn,Rgcc,Smcr8,Thbs1,Tpx2,Xrcc6,Zgpat	22	0.00572664	2.2421
GO_BP	GO:0034599	cellular response to oxidative stress	Arnt,Atp13a2,Egfr,Foxo1,Hspb1,Kdm6b,Lancl1,Lcn2,Rhob,Thbs1,Trp53inp1	11	0.005762	2.23943
GO_BP	GO:1901343	negative regulation of vasculature development	Adamts9,Crhr2,Epn1,Klf4,Rgcc,Stard13,Thbs1	7	0.00585566	2.23242
GO_BP	GO:0010633	negative regulation of epithelial cell migration	Adamts9,Klf4,Rgcc,Stard13,Thbs1	5	0.00599792	2.222
GO_BP	GO:0007033	vacuole organization	Atp13a2,Gabarapl1,Gnptab,Pik3c3,Psen1,Smcr8,Trp53inp1,Ulk1	8	0.00609103	2.21531
GO_BP	GO:0001936	regulation of endothelial cell proliferation	Atpif1,Jcad,Nr4a1,Rgcc,Sirt6,Thbs1,Thbs4	7	0.00610508	2.21431
GO_BP	GO:0045861	negative regulation of proteolysis	Dhcr24,Ide,Klf4,Mdm2,Nr1h2,Nr4a1,Plat,Por,Psen1,Psen2,Serpinb6a,Thbs1,Timp3	13	0.00614678	2.21135
GO_BP	GO:0001558	regulation of cell growth	Adam15,Cdkn1a,Crkl,Crlf3,Dcbld2,Dnph1,Egfr,Ino80,Mul1,Ppard,Sgk1,Slc25a33,Smad3,Taf9b,Ulk1	15	0.00615932	2.21047
GO_BP	GO:0043616	keratinocyte proliferation	Med1,Ppard,Vdr,Zfp36	4	0.0061953	2.20794
GO_BP	GO:0033002	muscle cell proliferation	Apc,Ccnb1,Cdkn1a,Egfr,Hdac4,Klf4,Mdm2,Ppard,Thbs1,Xrcc6	10	0.00631207	2.19983
GO_BP	GO:0048660	regulation of smooth muscle cell proliferation	Cdkn1a,Egfr,Hdac4,Klf4,Mdm2,Ppard,Thbs1,Xrcc6	8	0.00631471	2.19965
GO_BP	GO:0060485	mesenchyme development	Adam15,Dicer1,Loxl3,Mdm2,Rgcc,Smad3,Tead2,Thbs1,Tmem100,Vasn,Zfp703	11	0.00641627	2.19272
GO_BP	GO:0010874	regulation of cholesterol efflux	Nfkbia,Nr1h2,Srebf2	3	0.00643186	2.19166
GO_BP	GO:0036010	protein localization to endosome	Ankrd13a,Ezr,Micall1	3	0.00643186	2.19166
GO_BP	GO:0042592	homeostatic process	Ankrd54,Apc,Arrdc3,Atp13a2,Atpif1,Bbs2,Cebpa,Cebpb,Chst3,Crhr2,Crtc2,Dclre1c,Egfr,Ehd1,Foxo1,Ide,Kdm6b,Lcat,Lcn2,Lmna,Lyar,Med1,Mt1,Nr1h2,Nucks1,Pdk4,Ppp2r3c,Psen1,Psen2,Rogdi,Scn5a,Sec24a,Sfrp4,Sgk1,Sidt2,Sirt6,Slc39a14,Smad3,Spata7,Srebf2,Tra2b,Tsc22d3,Vdr,Wdtc1,Xrcc6,Zfp36	46	0.00653786	2.18456
GO_BP	GO:0016477	cell migration	Abr,Adam15,Adamts9,Adgrg1,Apc,Auts2,Ccl6,Cdc42bpa,Crkl,Cthrc1,Ddit4,Egfr,Glul,Hdac4,Hspb1,Jcad,Klf4,Lmna,Mdm2,Nbl1,Nr4a1,Plat,Ppard,Psen1,Pxn,Rgcc,Rhob,Rhoj,Smad3,Srgap1,Stard13,Thbs1,Thbs4,Tns3,Trp53inp1,Ulk1,Zfp703	37	0.00656375	2.18285
GO_BP	GO:1903038	negative regulation of leukocyte cell-cell adhesion	Cblb,Cebpb,Fgl2,Klf4,Loxl3,Pag1,Tnfrsf21	7	0.00662759	2.17864
GO_BP	GO:0010001	glial cell differentiation	C1qa,Clcf1,Dicer1,Egfr,Hmga2,Kdm4a,Mbd1,Psen1,Ror1,Tnfrsf21	10	0.00668723	2.17475
GO_BP	GO:0000245	spliceosomal complex assembly	Crnkl1,Scaf11,Srsf10,Usp39	4	0.00671158	2.17318
GO_BP	GO:0040012	regulation of locomotion	Abr,Adam15,Adamts9,Adgrg1,Apc,Arrdc3,Bbs2,Crkl,Egfr,Glul,Hdac4,Hspb1,Jcad,Klf4,Lmna,Mdm2,Nbl1,Ppard,Rgcc,Rhob,Rhoj,Smad3,Srgap1,Stard13,Thbs1,Thbs4,Trp53inp1,Zfp703	28	0.00672704	2.17218
GO_BP	GO:0010648	negative regulation of cell communication	Apc,Armc10,Arrdc3,Cblb,Cdk11b,Crhr2,Cthrc1,Ddit4,Errfi1,Ezr,Fnip2,Foxo1,Hmga2,Hspb1,Klf4,Lmna,Mdm2,Mtmr2,Mul1,Nbl1,Nfatc4,Nfkbia,Psen1,Psen2,Pttg1ip,Sfrp4,Sik1,Tbc1d7,Thbs1,Timp3,Ucn2,Vasn,Vdac2,Zgpat	34	0.00676121	2.16998
GO_BP	GO:0000079	regulation of cyclin-dependent protein serine/threonine kinase activity	Apc,Ccnb1,Cdkn1a,Egfr,Rgcc	5	0.00676341	2.16983
GO_BP	GO:2000377	regulation of reactive oxygen species metabolic process	Cdkn1a,Egfr,Foxo1,Gadd45a,Hdac4,Klf4,Slc25a33,Smad3,Thbs1	9	0.00676849	2.16951
GO_BP	GO:0019827	stem cell population maintenance	Apc,Dicer1,Foxo1,Hmga2,Jmjd1c,Klf10,Klf4,Smc1a	8	0.00678071	2.16872
GO_BP	GO:1901566	organonitrogen compound biosynthetic process	Acot8,Atpif1,Capn2,Cebpa,Cebpb,Chst3,Crhr2,Ddit4,Egfr,Fastkd2,Fastkd3,Gcdh,Gfm1,Glul,Hdac4,Kdsr,Klf4,Lcat,Lrpprc,Mrps9,Nemf,Pdk4,Pgm3,Pigx,Pik3c3,Ppp1r15a,Prg4,Psen1,Pum1,Pxylp1,Qdpr,Rbm4b,Rcc1l,Sec24a,Sirt6,Thbs1,Trnau1ap,Yars,Zdhhc20,Zfp36	40	0.00681372	2.16662
GO_BP	GO:0016192	vesicle-mediated transport	Abr,Ankrd13a,Anxa11,Ap2a2,Ap2s1,Arl4d,Atp13a2,Bbs2,Cdc42se2,Clec9a,Cog1,Cog4,Cyth3,Egfr,Ehd1,Eipr1,Epn1,Ezr,Lyar,Mical3,Micall1,Mtmr2,Nr1h2,Pik3c3,Psen1,Rab2b,Rab6a,Rhob,Rhoj,Sec16a,Sec24a,Sfrp4,Snx32,Thbs1,Tmed5,Ulk1,Wipf1,Zfyve9	38	0.00692236	2.15975
GO_BP	GO:0000226	microtubule cytoskeleton organization	Apc,Bbs2,Ccnb1,Cdc42bpa,Dicer1,Ezr,Gadd45a,Ino80,Lmna,Ppp2r3c,Prc1,Rnf4,Senp6,Sgk1,Smc1a,Tpx2,Tubgcp4,Tubgcp6	18	0.00706327	2.15099
GO_BP	GO:0023057	negative regulation of signaling	Apc,Armc10,Arrdc3,Cblb,Cdk11b,Crhr2,Cthrc1,Ddit4,Errfi1,Ezr,Fnip2,Foxo1,Hmga2,Hspb1,Klf4,Lmna,Mdm2,Mtmr2,Mul1,Nbl1,Nfatc4,Nfkbia,Psen1,Psen2,Pttg1ip,Sfrp4,Sik1,Tbc1d7,Thbs1,Timp3,Ucn2,Vasn,Vdac2,Zgpat	34	0.00707154	2.15049
GO_BP	GO:0048589	developmental growth	Apc,Auts2,Bbs2,Ccnb1,Cdkn1a,Col27a1,Crhr2,Dicer1,Ezr,Hmga2,Med1,Mul1,Mymk,Por,Ppard,Sirt6,Slc25a25,Smad3,Tbl1xr1,Thbs1,Ulk1,Wdtc1,Zmiz1	23	0.00707652	2.15018
GO_BP	GO:0003300	cardiac muscle hypertrophy	Camta2,Errfi1,Foxo1,Kdm4a,Lmna,Smad3	6	0.0070806	2.14993
GO_BP	GO:0001837	epithelial to mesenchymal transition	Adam15,Loxl3,Rgcc,Smad3,Tmem100,Vasn,Zfp703	7	0.00718265	2.14372
GO_BP	GO:0051168	nuclear export	Mcm3ap,Mdm2,Nemf,Nup88,Rangap1,Sdad1,Wipf1	7	0.00718265	2.14372
GO_BP	GO:1903364	positive regulation of cellular protein catabolic process	Atpif1,Ezr,Mdm2,Psen1,Psen2,Pttg1ip,Rnf217	7	0.00718265	2.14372
GO_BP	GO:0001666	response to hypoxia	Arnt,Ddit4,Fosl2,Plat,Ppard,Rgcc,Smad3,Ucp3,Vasn	9	0.0072057	2.14232
GO_BP	GO:0010677	negative regulation of cellular carbohydrate metabolic process	Ddit4,Hdac4,Sik1,Sirt6	4	0.00725555	2.13933
GO_BP	GO:0032007	negative regulation of TOR signaling	Ddit4,Fnip2,Sik1,Tbc1d7	4	0.00725555	2.13933
GO_BP	GO:0006882	cellular zinc ion homeostasis	Atp13a2,Mt1,Slc39a14	3	0.00726061	2.13903
GO_BP	GO:2000637	positive regulation of gene silencing by miRNA	Egfr,Pum1,Zfp36	3	0.00726061	2.13903
GO_BP	GO:0016567	protein ubiquitination	Arrdc3,Cblb,Eipr1,Fbxo11,Fem1b,Hectd1,Mdm2,Med1,Mul1,Pcgf5,Psen1,Psen2,Pttg1ip,Rnf217,Rnf4,Spsb1,Tbc1d7,Ubc	18	0.00744107	2.12836
GO_BP	GO:0048659	smooth muscle cell proliferation	Cdkn1a,Egfr,Hdac4,Klf4,Mdm2,Ppard,Thbs1,Xrcc6	8	0.00752789	2.12333
GO_BP	GO:0061061	muscle structure development	Apc,Capn2,Ccnb1,Crhr2,Dicer1,Ehd1,Eln,Hdac4,Hivep3,Kdm6b,Lmna,Med1,Mymk,Nfatc4,Nr4a1,Ppard,Psma6,Sik1,Sirt6,Smad3,Tsc22d3	21	0.00764623	2.11655
GO_BP	GO:0009057	macromolecule catabolic process	Apc,Atp13a2,Atpif1,Capn2,Cblb,Dicer1,Egfr,Ezr,Fastkd3,Fbxo11,Foxo1,Ide,Lrpprc,Mdm2,Mtmr2,Nemf,Psen1,Psen2,Psma6,Pttg1ip,Pum1,Rnf217,Rnf4,Sidt2,Smad3,Spsb1,Tbl1xr1,Timp3,Tiparp,Ubc,Ube2i,Zfp36	32	0.0076935	2.11388
GO_BP	GO:0010639	negative regulation of organelle organization	Apc,Ccnb1,Cdt1,Fnip2,Hist1h1c,Kdm4a,Lmna,Ctgf,Mcm2,Mul1,Phf2,Rgcc,Sgk1,Smcr8,Tbc1d7	14	0.00775989	2.11014
GO_BP	GO:0045778	positive regulation of ossification	Cebpa,Cebpb,Cthrc1,Lmna,Smad3,Zbtb16	6	0.00777076	2.10954
GO_BP	GO:0045598	regulation of fat cell differentiation	Cebpa,Cebpb,Foxo1,Ppard,Smad3,Zbtb16,Zfp36	7	0.00777142	2.1095
GO_BP	GO:0098727	maintenance of cell number	Apc,Dicer1,Foxo1,Hmga2,Jmjd1c,Klf10,Klf4,Smc1a	8	0.00779023	2.10845
GO_BP	GO:1902041	regulation of extrinsic apoptotic signaling pathway via death domain receptors	Fem1b,Psen2,Thbs1,Timp3	4	0.00782781	2.10636
GO_BP	GO:0045926	negative regulation of growth	Adam15,Apc,Bbs2,Cdkn1a,Crlf3,Dcbld2,Ing5,Mul1,Ppard,Smad3,Ulk1	11	0.00789884	2.10244
GO_BP	GO:0014743	regulation of muscle hypertrophy	Errfi1,Foxo1,Lmna,Mymk,Smad3	5	0.00803599	2.09496
GO_BP	GO:0001890	placenta development	Arnt,Cebpa,Cebpb,Egfr,Hectd1,Junb,Med1,Ppard	8	0.00805938	2.0937
GO_BP	GO:0051961	negative regulation of nervous system development	Adgrg1,Dicer1,Hmga2,Kdm4a,Mbd1,Mdm2,Med1,Mtmr2,Nfatc4,Psen1,Tnfrsf21,Ulk1,Ywhah	13	0.00806114	2.0936
GO_BP	GO:0006979	response to oxidative stress	Arnt,Atp13a2,Egfr,Foxo1,Hspb1,Kdm6b,Lancl1,Lcn2,Psen1,Rhob,Thbs1,Trp53inp1,Txnip,Ucp3	14	0.00808884	2.09211
GO_BP	GO:0006260	DNA replication	Cdt1,Egfr,Ing5,Ino80,Ctgf,Mcm2,Nucks1,Orc2,Recql5,Rev3l,Smc1a	10	0.00813814	2.08948
GO_BP	GO:0071375	cellular response to peptide hormone stimulus	Apc,Foxo1,Nr4a1,Nucks1,Pdk4,Pxn,Rangap1,Sgk1,Slc25a33,Wdtc1	10	0.00813814	2.08948
GO_BP	GO:1902115	regulation of organelle assembly	Ezr,Nptx1,Rnf4,Senp6,Sept9,Smc1a,Smcr8,Tbc1d7,Ulk1	9	0.00814464	2.08913
GO_BP	GO:0031639	plasminogen activation	Dhcr24,Plat,Thbs1	3	0.00814968	2.08886
GO_BP	GO:0042533	tumor necrosis factor biosynthetic process	Errfi1,Hspb1,Thbs1	3	0.00814968	2.08886
GO_BP	GO:0042534	regulation of tumor necrosis factor biosynthetic process	Errfi1,Hspb1,Thbs1	3	0.00814968	2.08886
GO_BP	GO:0048266	behavioral response to pain	Capn2,Thbs1,Thbs4	3	0.00814968	2.08886
GO_BP	GO:0055069	zinc ion homeostasis	Atp13a2,Mt1,Slc39a14	3	0.00814968	2.08886
GO_BP	GO:0060148	positive regulation of posttranscriptional gene silencing	Egfr,Pum1,Zfp36	3	0.00814968	2.08886
GO_BP	GO:1903649	regulation of cytoplasmic transport	Eipr1,Ezr,Mtmr2	3	0.00814968	2.08886
GO_BP	GO:0042063	gliogenesis	Adgrg1,C1qa,Clcf1,Crkl,Dicer1,Egfr,Hmga2,Kdm4a,Mbd1,Psen1,Ror1,Tnfrsf21	12	0.00826037	2.083
GO_BP	GO:0019693	ribose phosphate metabolic process	Acot8,Atpif1,Ccnb1,Ddit4,Fasn,Gcdh,H6pd,Hdac4,Hmgcl,Pdk4,Sirt6,Slc25a25,Slc25a33,Tefm,Tkt	15	0.00832012	2.07987
GO_BP	GO:0044786	cell cycle DNA replication	Cdt1,Ino80,Ctgf,Mcm2,Smc1a	4	0.00842894	2.07423
GO_BP	GO:0051438	regulation of ubiquitin-protein transferase activity	Arrdc3,Fem1b,Psen1,Psen2	4	0.00842894	2.07423
GO_BP	GO:0032543	mitochondrial translation	Fastkd2,Fastkd3,Gfm1,Lrpprc,Rcc1l	5	0.00849469	2.07085
GO_BP	GO:0061097	regulation of protein tyrosine kinase activity	Cblb,Errfi1,Psen1,Psen2,Zgpat	5	0.00849469	2.07085
GO_BP	GO:1904029	regulation of cyclin-dependent protein kinase activity	Apc,Ccnb1,Cdkn1a,Egfr,Rgcc	5	0.00849469	2.07085
GO_BP	GO:0038127	ERBB signaling pathway	Cblb,Egfr,Errfi1,Psen1,Psen2,Zgpat	6	0.0085081	2.07017
GO_BP	GO:0007162	negative regulation of cell adhesion	Adam15,Cblb,Cebpb,Fgl2,Klf4,Loxl3,Pag1,Rgcc,Thbs1,Tnfrsf21,Zfp703	11	0.00851882	2.06962
GO_BP	GO:0042254	ribosome biogenesis	Brix1,Fastkd2,Glul,Heatr3,Lyar,Mrps9,Nol10,Nol8,Nup88,Pes1,Sdad1	11	0.00851882	2.06962
GO_BP	GO:0030216	keratinocyte differentiation	Errfi1,Fosl2,Med1,Txnip,Ubn1,Vdr,Zfp36	7	0.00872036	2.05947
GO_BP	GO:0032147	activation of protein kinase activity	Crkl,Egfr,Gadd45a,Map3k6,Mul1,Ppp2r3c,Psen1,Pxn,Thbs1,Tpx2	10	0.00906955	2.04241
GO_BP	GO:0007263	nitric oxide mediated signal transduction	Egfr,Mt1,Thbs1	3	0.00909998	2.04096
GO_BP	GO:1903579	negative regulation of ATP metabolic process	Ddit4,Hdac4,Sirt6	3	0.00909998	2.04096
GO_BP	GO:0010876	lipid localization	Abca5,Cpt1c,Ehd1,Lcat,Nfkbia,Nr1h2,Osbpl2,Pitpna,Plin2,Ppard,Slc10a6,Srebf2,Thbs1	13	0.00918019	2.03715
GO_BP	GO:0030163	protein catabolic process	Apc,Atp13a2,Atpif1,Capn2,Cblb,Egfr,Ezr,Fbxo11,Foxo1,Ide,Mdm2,Nemf,Psen1,Psen2,Psma6,Pttg1ip,Rnf217,Rnf4,Smad3,Spsb1,Tbl1xr1,Timp3,Tiparp,Ubc,Ube2i	25	0.00920165	2.03613
GO_BP	GO:0055086	nucleobase-containing small molecule metabolic process	Acot8,Aox1,Atpif1,Ccnb1,Ddit4,Dnph1,Fasn,Gcdh,H6pd,Hdac4,Hmgcl,Pdk4,Pgm3,Sirt6,Slc25a25,Slc25a33,Tefm,Tkt,Uap1l1	19	0.00924878	2.03392
GO_BP	GO:0090068	positive regulation of cell cycle process	Ccnb1,Cdkn1a,Cdt1,Crlf3,Egfr,Ino80,Mdm2,Med1,Rgcc,Zbtb17	10	0.00931468	2.03083
GO_BP	GO:0072332	intrinsic apoptotic signaling pathway by p53 class mediator	Armc10,Cdkn1a,Ddit4,Mdm2,Pttg1ip	5	0.00946585	2.02384
GO_BP	GO:0006869	lipid transport	Abca5,Cpt1c,Lcat,Nfkbia,Nr1h2,Osbpl2,Pitpna,Plin2,Ppard,Slc10a6,Srebf2,Thbs1	12	0.00969963	2.01324
GO_BP	GO:0010332	response to gamma radiation	Cdkn1a,Mdm2,Rnf4,Xrcc6	4	0.00972002	2.01233
GO_BP	GO:0009913	epidermal cell differentiation	Errfi1,Fosl2,Klf4,Med1,Sfrp4,Txnip,Ubn1,Vdr,Zfp36	9	0.00972408	2.01215
GO_BP	GO:0050680	negative regulation of epithelial cell proliferation	Apc,Atpif1,Med1,Ppard,Rgcc,Thbs1,Vdr	7	0.00975175	2.01092
GO_BP	GO:1901991	negative regulation of mitotic cell cycle phase transition	Apc,Ccnb1,Cdkn1a,Cdt1,Klf4,Mdm2,Rgcc	7	0.00975175	2.01092
GO_BP	GO:0030111	regulation of Wnt signaling pathway	Apc,Cthrc1,Egfr,Foxo1,Hmga2,Nfatc4,Psen1,Sfrp4,Smad3,Tbl1xr1,Zfp703	11	0.00987145	2.00562
GO_BP	GO:0051130	positive regulation of cellular component organization	Abr,Apc,Atpif1,Auts2,Bik,Capn2,Ccnb1,Cdt1,Cebpa,Crkl,Ehd1,Epn1,Fnip2,Hdac4,Hspb1,Ide,Lcn2,Lmna,Lyar,Mul1,Nr1h2,Ppp1r15a,Psen1,Pxn,Rgcc,Sept9,Sfrp4,Sgk1,Sirt6,Smad3,Smcr8,Sorbs3,Ulk1	33	0.00999532	2.0002
GO_BP	GO:1903311	regulation of mRNA metabolic process	Ccnb1,Cdk11b,Dicer1,Fastkd3,Pum1,Rbm19,Rbm4b,Srsf10,Tra2b,Zfp36	10	0.0100805	1.99652
GO_BP	GO:0002347	response to tumor cell	Adam15,Nectin2,Txnip	3	0.0101123	1.99515
GO_BP	GO:0044342	type B pancreatic cell proliferation	Errfi1,Nr4a1,Sidt2	3	0.0101123	1.99515
GO_BP	GO:1900543	negative regulation of purine nucleotide metabolic process	Ddit4,Hdac4,Sirt6	3	0.0101123	1.99515
GO_BP	GO:0106106	cold-induced thermogenesis	Apc,Arrdc3,Cebpb,Kdm6b,Lcn2,Nr1h2,Sirt6	7	0.0101145	1.99505
GO_BP	GO:0120161	regulation of cold-induced thermogenesis	Apc,Arrdc3,Cebpb,Kdm6b,Lcn2,Nr1h2,Sirt6	7	0.0101145	1.99505
GO_BP	GO:0048729	tissue morphogenesis	Cthrc1,Dicer1,Egfr,Fem1b,Hectd1,Hmga2,Kdm6b,Klf4,Mdm2,Med1,Nfatc4,Psen1,Pxn,Rhob,Sirt6,Smad3,Stard13,Tead2,Tmem100,Vdr	20	0.0101931	1.99169
GO_BP	GO:0071824	protein-DNA complex subunit organization	Cdt1,Hist1h1c,Hist1h4h,Ino80,Ctgf,Mcm2,Mcm3ap,Rnf4,Senp6,Ubn1	9	0.0102988	1.98721
GO_BP	GO:0032355	response to estradiol	Egfr,Fosl2,Prdm2,Zfp703	4	0.010411	1.98251
GO_BP	GO:0043618	regulation of transcription from RNA polymerase II promoter in response to stress	Arnt,Cebpb,Ino80,Ppp1r15a	4	0.010411	1.98251
GO_BP	GO:0045912	negative regulation of carbohydrate metabolic process	Ddit4,Hdac4,Sik1,Sirt6	4	0.010411	1.98251
GO_BP	GO:0051196	regulation of coenzyme metabolic process	Ddit4,Hdac4,Pdk4,Sirt6	4	0.010411	1.98251
GO_BP	GO:0010951	negative regulation of endopeptidase activity	Dhcr24,Klf4,Mdm2,Nr4a1,Por,Serpinb6a,Thbs1,Timp3	8	0.0104707	1.98002
GO_BP	GO:0015931	nucleobase-containing compound transport	Lrpprc,Mcm3ap,Nup88,Pom121,Sdad1,Sidt2,Slc25a33,Zfp36	8	0.0104707	1.98002
GO_BP	GO:0001935	endothelial cell proliferation	Atpif1,Jcad,Nr4a1,Rgcc,Sirt6,Thbs1,Thbs4	7	0.0104871	1.97935
GO_BP	GO:0001817	regulation of cytokine production	Arnt,Capn2,Cebpb,Clec9a,Crhr2,Dicer1,Errfi1,Ezr,Hspb1,Klf4,Mefv,Mul1,Nfatc4,Prg4,Pum1,Rgcc,Smad3,Thbs1,Tnfrsf21,Zfp36	20	0.0105037	1.97866
GO_BP	GO:0052548	regulation of endopeptidase activity	Atp13a2,Dhcr24,Klf4,Mdm2,Mefv,Mul1,Nr4a1,Por,Serpinb6a,Smad3,Thbs1,Timp3	12	0.0106054	1.97447
GO_BP	GO:0006396	RNA processing	Ccnb1,Cd2bp2,Cdk11b,Crnkl1,Cstf1,Dicer1,Egfr,Lyar,Mrps9,Nol10,Nol8,Pes1,Prpf38b,Pum1,Rbm19,Rbm4b,Scaf11,Srsf10,Sugp2,Tra2b,Trmt5,Usp39,Xab2	23	0.010634	1.9733
GO_BP	GO:0007005	mitochondrion organization	Atp13a2,Atpif1,Bik,Cebpa,Fastkd3,Fnip2,Gabarapl1,Hmgcl,Lmna,Mul1,Nectin2,Nptx1,Rcc1l,Slc25a33,Ulk1	15	0.0108445	1.96479
GO_BP	GO:0016482	cytosolic transport	Eipr1,Ezr,Mtmr2,Pik3c3,Rab6a,Snx32,Srsf10	7	0.0108695	1.96379
GO_BP	GO:0018393	internal peptidyl-lysine acetylation	Auts2,Brpf3,Crtc2,Ing5,Mrgbp,Por,Taf9b	7	0.0108695	1.96379
GO_BP	GO:2001251	negative regulation of chromosome organization	Apc,Ccnb1,Cdt1,Hist1h1c,Kdm4a,Ctgf,Mcm2,Phf2	7	0.0108695	1.96379
GO_BP	GO:0043401	steroid hormone mediated signaling pathway	Calcoco1,Hmga2,Med1,Sgk1,Ube2i,Ywhah	6	0.01102	1.95782
GO_BP	GO:0042273	ribosomal large subunit biogenesis	Brix1,Fastkd2,Heatr3,Pes1,Sdad1	5	0.0110617	1.95618
GO_BP	GO:0032369	negative regulation of lipid transport	Nr1h2,Srebf2,Thbs1	3	0.0111875	1.95127
GO_BP	GO:0045980	negative regulation of nucleotide metabolic process	Ddit4,Hdac4,Sirt6	3	0.0111875	1.95127
GO_BP	GO:0050820	positive regulation of coagulation	Psen1,Psen2,Thbs1	3	0.0111875	1.95127
GO_BP	GO:0090169	regulation of spindle assembly	Rnf4,Senp6,Smc1a	3	0.0111875	1.95127
GO_BP	GO:0006629	lipid metabolic process	Acot8,Adh1,Capn2,Cebpa,Cpt1c,Crkl,Dhcr24,Fasn,Gcdh,Hmgcl,Ip6k3,Jazf1,Kdsr,Lcat,Med1,Mtmr2,Nr1h2,Pdk4,Pi4ka,Pigx,Pik3c3,Por,Ppard,Serinc5,Sik1,Srebf2,Tbl1xr1,Tiparp,Ucp3,Vdr,Wdtc1,Ywhah	32	0.0112211	1.94997
GO_BP	GO:0045667	regulation of osteoblast differentiation	Apc,Cebpa,Cebpb,Cthrc1,Hdac4,Lmna,Smad3	7	0.0112619	1.94839
GO_BP	GO:0050657	nucleic acid transport	Lrpprc,Mcm3ap,Nup88,Pom121,Sdad1,Sidt2,Zfp36	7	0.0112619	1.94839
GO_BP	GO:0050658	RNA transport	Lrpprc,Mcm3ap,Nup88,Pom121,Sdad1,Sidt2,Zfp36	7	0.0112619	1.94839
GO_BP	GO:0051347	positive regulation of transferase activity	Arrdc3,Cdkn1a,Crkl,Egfr,Gadd45a,Klf4,Map3k6,Mul1,Ppp2r3c,Psen1,Pxn,Rgcc,Serinc5,Thbs1,Tpx2,Ube2i,Xrcc6	17	0.0112983	1.94699
GO_BP	GO:0006637	acyl-CoA metabolic process	Acot8,Fasn,Gcdh,Hmgcl,Pdk4	5	0.0116321	1.93434
GO_BP	GO:0035383	thioester metabolic process	Acot8,Fasn,Gcdh,Hmgcl,Pdk4	5	0.0116321	1.93434
GO_BP	GO:0002009	morphogenesis of an epithelium	Cthrc1,Dicer1,Egfr,Fem1b,Hectd1,Hmga2,Klf4,Med1,Nfatc4,Psen1,Pxn,Rhob,Sirt6,Smad3,Stard13,Tead2,Vdr	17	0.0118723	1.92547
GO_BP	GO:0014014	negative regulation of gliogenesis	Dicer1,Hmga2,Kdm4a,Mbd1	4	0.0118866	1.92494
GO_BP	GO:0006475	internal protein amino acid acetylation	Auts2,Brpf3,Crtc2,Ing5,Mrgbp,Por,Taf9b	7	0.0120775	1.91802
GO_BP	GO:0033687	osteoblast proliferation	Cthrc1,Junb,Smad3	3	0.0123261	1.90917
GO_BP	GO:0045292	mRNA cis splicing, via spliceosome	Rbm19,Rbm4b,Srsf10	3	0.0123261	1.90917
GO_BP	GO:2000045	regulation of G1/S transition of mitotic cell cycle	Cdkn1a,Egfr,Ino80,Klf4,Mdm2,Rgcc	6	0.0124549	1.90466
GO_BP	GO:0031401	positive regulation of protein modification process	Arnt,Arrdc3,Auts2,Cblb,Ccl6,Ccnb1,Cdkn1a,Clcf1,Crhr2,Crkl,Egfr,Fnip2,Gadd45a,Hdac4,Jcad,Lmna,Map3k6,Mul1,Ppp1r15a,Ppp2r3c,Psen1,Pttg1ip,Pxn,Rgcc,Sorbs3,Tbc1d7,Thbs1,Thbs4,Tpx2,Ube2i,Xrcc6	31	0.0124621	1.90441
GO_BP	GO:0051236	establishment of RNA localization	Lrpprc,Mcm3ap,Nup88,Pom121,Sdad1,Sidt2,Zfp36	7	0.0125008	1.90306
GO_BP	GO:0060828	regulation of canonical Wnt signaling pathway	Apc,Cthrc1,Egfr,Foxo1,Psen1,Sfrp4,Smad3,Tbl1xr1,Zfp703	9	0.0125129	1.90264
GO_BP	GO:2000116	regulation of cysteine-type endopeptidase activity	Dhcr24,Klf4,Mdm2,Mefv,Mul1,Nr4a1,Por,Smad3,Thbs1	9	0.0125129	1.90264
GO_BP	GO:0001503	ossification	Alpl,Apc,Cebpa,Cebpb,Cthrc1,Hdac4,Junb,Klf10,Lmna,Mn1,Slc26a2,Smad3,Zbtb16	13	0.0125131	1.90263
GO_BP	GO:0045839	negative regulation of mitotic nuclear division	Apc,Ccnb1,Cdt1,Rgcc	4	0.012672	1.89716
GO_BP	GO:0051496	positive regulation of stress fiber assembly	Pxn,Rgcc,Smad3,Sorbs3	4	0.012672	1.89716
GO_BP	GO:0007517	muscle organ development	Apc,Ccnb1,Crhr2,Eln,Hdac4,Hivep3,Lmna,Med1,Mymk,Nr4a1,Psma6,Sirt6,Smad3,Tsc22d3	14	0.0127233	1.8954
GO_BP	GO:1901992	positive regulation of mitotic cell cycle phase transition	Ccnb1,Cdt1,Egfr,Mdm2,Rgcc	5	0.012832	1.8917
GO_BP	GO:0022618	ribonucleoprotein complex assembly	Brix1,Crnkl1,Dicer1,Fastkd2,Nufip1,Scaf11,Srsf10,Usp39,Xab2	9	0.012856	1.89089
GO_BP	GO:0016055	Wnt signaling pathway	Apc,Calcoco1,Cthrc1,Egfr,Foxo1,Hmga2,Klf4,Nfatc4,Psen1,Ror1,Sfrp4,Smad3,Tbl1xr1,Zfp703	14	0.0129637	1.88727
GO_BP	GO:0009790	embryo development	Abr,Arnt,Capn2,Ccnb1,Cdk11b,Cebpa,Cebpb,Cthrc1,Dicer1,Egfr,Epn1,Hectd1,Junb,Kdm6b,Klf4,Loxl3,Med1,Psen1,Psen2,Rbm19,Smad3,Tbl1xr1,Tead2,Tmem100,Tra2b,Wdtc1,Xab2,Zbtb16,Zbtb17,Zmiz1	30	0.0129689	1.8871
GO_BP	GO:1901652	response to peptide	Apc,Foxo1,Mdm2,Nfkbia,Nr4a1,Nucks1,Pdk4,Psen1,Pxn,Rangap1,Sgk1,Slc25a33,Wdtc1	13	0.0130202	1.88538
GO_BP	GO:0008284	positive regulation of cell proliferation	Adgrg1,Ccnb1,Cdkn1a,Clcf1,Crkl,Cthrc1,Egfr,Fosl2,Glul,Hdac4,Hmga2,Jcad,Mdm2,Med1,Nr4a1,Ppard,Prc1,Rogdi,Scn5a,Sirt6,Slc25a33,Thbs1,Thbs4,Tns3,Zfp703,Zmiz1	26	0.0130483	1.88445
GO_BP	GO:0006898	receptor-mediated endocytosis	Ankrd13a,Ap2a2,Clec9a,Egfr,Ezr,Micall1,Mtmr2,Sfrp4,Ulk1	9	0.0132061	1.87923
GO_BP	GO:0043009	chordate embryonic development	Arnt,Capn2,Ccnb1,Cdk11b,Cebpa,Cebpb,Cthrc1,Dicer1,Egfr,Epn1,Hectd1,Junb,Med1,Psen1,Psen2,Smad3,Tbl1xr1,Tead2,Tmem100,Wdtc1,Xab2,Zmiz1	22	0.0132469	1.87789
GO_BP	GO:0006897	endocytosis	Abr,Ankrd13a,Anxa11,Ap2a2,Ap2s1,Cdc42se2,Clec9a,Egfr,Ehd1,Epn1,Ezr,Lyar,Micall1,Mtmr2,Nr1h2,Pik3c3,Rhoj,Sfrp4,Thbs1,Ulk1,Wipf1	21	0.0132924	1.8764
GO_BP	GO:0198738	cell-cell signaling by wnt	Apc,Calcoco1,Cthrc1,Egfr,Foxo1,Hmga2,Klf4,Nfatc4,Psen1,Ror1,Sfrp4,Smad3,Tbl1xr1,Zfp703	14	0.0134549	1.87112
GO_BP	GO:0006342	chromatin silencing	Dicer1,Hist1h1c,Mbd1,Phf2,Sirt6	5	0.0134622	1.87088
GO_BP	GO:0034103	regulation of tissue remodeling	Abr,Egfr,Pdk4,Thbs4,Vdr	5	0.0134622	1.87088
GO_BP	GO:0008608	attachment of spindle microtubules to kinetochore	Apc,Ccnb1,Cdt1	3	0.0135288	1.86874
GO_BP	GO:0035767	endothelial cell chemotaxis	Hspb1,Nr4a1,Thbs1	3	0.0135288	1.86874
GO_BP	GO:1902253	regulation of intrinsic apoptotic signaling pathway by p53 class mediator	Armc10,Mdm2,Pttg1ip	3	0.0135288	1.86874
GO_BP	GO:0051336	regulation of hydrolase activity	Abr,Ahsa1,Atp13a2,Atpif1,Cblb,Ccl6,Cd2bp2,Crkl,Dhcr24,Gpsm1,Klf4,Ctgf,Mcm2,Mdm2,Mefv,Mul1,Nr1h2,Nr4a1,Por,Ppp1r15a,Rangap1,Serpinb6a,Smad3,Tbc1d7,Tbck,Thbs1,Timp3	26	0.0136847	1.86376
GO_BP	GO:0042632	cholesterol homeostasis	Ehd1,Lcat,Nr1h2,Sec24a,Srebf2	5	0.014113	1.85038
GO_BP	GO:0051384	response to glucocorticoid	Alpl,Ddit4,Lcat,Sgk1,Zfp36	5	0.014113	1.85038
GO_BP	GO:0043536	positive regulation of blood vessel endothelial cell migration	Hspb1,Jcad,Rhoj,Thbs1	4	0.0143405	1.84344
GO_BP	GO:0043620	regulation of DNA-templated transcription in response to stress	Arnt,Cebpb,Ino80,Ppp1r15a	4	0.0143405	1.84344
GO_BP	GO:0048538	thymus development	Apc,Crkl,Psen1,Psen2	4	0.0143405	1.84344
GO_BP	GO:0048468	cell development	Adgrg1,Apc,Atxn10,Auts2,Bbs2,C1qa,Ccnb1,Cebpa,Clcf1,Col27a1,Crkl,Cthrc1,Dicer1,Egfr,Ehd1,Ezr,Fasn,Fem1b,Fosl2,Fry,Hdac4,Hmga2,Hspb1,Jmjd1c,Kdm4a,Klf4,Lmna,Lyar,Mbd1,Mdm2,Med1,Micall1,Mtmr2,Mul1,Nbl1,Nectin2,Nfatc4,Nptx1,Pitpna,Psen1,Pxn,Ror1,Sgk1,Sidt2,Sirt6,Smad3,Tenm2,Thbs4,Tnfrsf21,Tprn,Ulk1,Xrcc6,Ywhah,Zbtb16	54	0.0144759	1.83935
GO_BP	GO:1903827	regulation of cellular protein localization	Ankrd13a,Apc,Atp13a2,Atpif1,Cdt1,Crkl,Egfr,Ezr,Glul,Hectd1,Lmna,Mdm2,Psen1,Rangap1,Sec16a,Wipf1	16	0.0144788	1.83927
GO_BP	GO:1905114	cell surface receptor signaling pathway involved in cell-cell signaling	Apc,Calcoco1,Cthrc1,Egfr,Foxo1,Hmga2,Igsf9b,Klf4,Mtmr2,Nfatc4,Psen1,Ror1,Sfrp4,Smad3,Tbl1xr1,Zfp703	16	0.0144788	1.83927
GO_BP	GO:0000910	cytokinesis	Anxa11,Apc,Cdt1,Pik3c3,Prc1,Rhob,Sept9	7	0.0147792	1.83035
GO_BP	GO:0055092	sterol homeostasis	Ehd1,Lcat,Nr1h2,Sec24a,Srebf2	5	0.0147846	1.83019
GO_BP	GO:0043032	positive regulation of macrophage activation	C1qa,Cebpa,Thbs1	3	0.0147958	1.82986
GO_BP	GO:0061036	positive regulation of cartilage development	Por,Smad3,Zbtb16	3	0.0147958	1.82986
GO_BP	GO:1901797	negative regulation of signal transduction by p53 class mediator	Armc10,Mdm2,Pttg1ip	3	0.0147958	1.82986
GO_BP	GO:0000165	MAPK cascade	Apc,Ccl6,Clcf1,Crhr2,Crkl,Egfr,Errfi1,Ezr,Foxo1,Gadd45a,Jcad,Klf4,Map3k6,Med1,Mul1,Psen1,Pxn,Sfrp4,Sorbs3,Thbs1,Timp3,Zfp36	22	0.0149177	1.8263
GO_BP	GO:0090087	regulation of peptide transport	Atp13a2,Atpif1,Clcf1,Clec9a,Crhr2,Egfr,Ezr,Glul,Hmga2,Mdm2,Nr1h2,Pik3c3,Ppard,Psen1,Rangap1,Rgcc,Sec16a,Sec24a,Sidt2,Tnfrsf21,Wipf1	21	0.0150254	1.82318
GO_BP	GO:0036293	response to decreased oxygen levels	Arnt,Ddit4,Fosl2,Plat,Ppard,Rgcc,Smad3,Ucp3,Vasn	9	0.0150636	1.82207
GO_BP	GO:0003158	endothelium development	Ezr,Fasn,Kdm6b,Rhob,Stard13,Tmem100	6	0.0151297	1.82017
GO_BP	GO:0006611	protein export from nucleus	Mcm3ap,Mdm2,Nup88,Rangap1,Sdad1,Wipf1	6	0.0151297	1.82017
GO_BP	GO:0050868	negative regulation of T cell activation	Cblb,Cebpb,Fgl2,Loxl3,Pag1,Tnfrsf21	6	0.0151297	1.82017
GO_BP	GO:0003012	muscle system process	Bbs2,Camta2,Errfi1,Foxo1,Hdac4,Kcne4,Kdm4a,Klf4,Lmna,Mymk,Psen2,Scn5a,Smad3	13	0.0152083	1.81792
GO_BP	GO:0051050	positive regulation of transport	Abr,Atp13a2,Atpif1,Cebpb,Clcf1,Clec9a,Crhr2,Egfr,Ehd1,Eipr1,Ezr,Glul,Lyar,Mdm2,Mtmr2,Nfkbia,Nr1h2,Ppard,Psen1,Rab2b,Rgcc,Scn5a,Sec16a,Sec24a,Sfrp4,Sgk1,Slc18a1,Wipf1	28	0.0153039	1.8152
GO_BP	GO:2001234	negative regulation of apoptotic signaling pathway	Armc10,Cdk11b,Hspb1,Lmna,Mdm2,Psen1,Psen2,Pttg1ip,Vdac2	9	0.015457	1.81087
GO_BP	GO:0071417	cellular response to organonitrogen compound	Apc,Capn2,Cebpb,Egfr,Ezr,Foxo1,Mdm2,Nr4a1,Nucks1,Pdk4,Psen1,Pxn,Rangap1,Recql5,Sgk1,Slc25a33,Wdtc1	17	0.0155731	1.80762
GO_BP	GO:0018394	peptidyl-lysine acetylation	Auts2,Brpf3,Crtc2,Ing5,Mrgbp,Por,Taf9b	7	0.0157685	1.80221
GO_BP	GO:0001816	cytokine production	Adgrg1,Arnt,Capn2,Cebpb,Clec9a,Crhr2,Dicer1,Errfi1,Ezr,Hspb1,Klf4,Mefv,Mul1,Nfatc4,Prg4,Pum1,Rgcc,Smad3,Thbs1,Tnfrsf21,Zfp36	21	0.0160626	1.79418
GO_BP	GO:1901976	regulation of cell cycle checkpoint	Ccnb1,Cdt1,Fem1b	3	0.0161278	1.79243
GO_BP	GO:0043543	protein acylation	Auts2,Brpf3,Crtc2,Glul,Ing5,Mrgbp,Por,Taf9b,Zdhhc20	9	0.0162665	1.7887
GO_BP	GO:0043467	regulation of generation of precursor metabolites and energy	Ccnb1,Ddit4,Hdac4,Ide,Sirt6,Slc25a33	6	0.0163033	1.78772
GO_BP	GO:0016236	macroautophagy	Atp13a2,Gabarapl1,Gpsm1,Pik3c3,Psen1,Smcr8,Trp53inp1,Ulk1	8	0.0163748	1.78582
GO_BP	GO:0051090	regulation of DNA-binding transcription factor activity	Crhr2,Crtc2,Hdac4,Hmga2,Klf4,Mtdh,Nfkbia,Psma6,Rgcc,Ror1,Sfrp4,Sik1,Ube2i	13	0.0164025	1.78509
GO_BP	GO:0022411	cellular component disassembly	Apc,Atpif1,C1qa,C1qc,Ddit4,Dicer1,Gabarapl1,Mical3,Mul1,Sgk1,Smcr8,Ulk1	12	0.0164781	1.78309
GO_BP	GO:0051346	negative regulation of hydrolase activity	Atpif1,Cd2bp2,Dhcr24,Gpsm1,Klf4,Ctgf,Mcm2,Mdm2,Nr4a1,Por,Ppp1r15a,Serpinb6a,Thbs1,Timp3	13	0.016712	1.77697
GO_BP	GO:0009792	embryo development ending in birth or egg hatching	Arnt,Capn2,Ccnb1,Cdk11b,Cebpa,Cebpb,Cthrc1,Dicer1,Egfr,Epn1,Hectd1,Junb,Med1,Psen1,Psen2,Smad3,Tbl1xr1,Tead2,Tmem100,Wdtc1,Xab2,Zmiz1	22	0.0167517	1.77594
GO_BP	GO:0033044	regulation of chromosome organization	Apc,Auts2,Ccnb1,Cdt1,Hist1h1c,Kdm4a,Lmna,Ctgf,Mcm2,Phf2,Rnf4,Senp6,Sirt6	12	0.0168089	1.77446
GO_BP	GO:0030308	negative regulation of cell growth	Adam15,Cdkn1a,Crlf3,Dcbld2,Mul1,Ppard,Smad3,Ulk1	8	0.0168391	1.77368
GO_BP	GO:0031960	response to corticosteroid	Alpl,Ddit4,Lcat,Sgk1,Zfp36	5	0.0169267	1.77143
GO_BP	GO:0048870	cell motility	Abr,Adam15,Adamts9,Adgrg1,Apc,Auts2,Bbs2,Ccl6,Cdc42bpa,Crkl,Cthrc1,Ddit4,Egfr,Glul,Hdac4,Hspb1,Jcad,Klf4,Lmna,Mdm2,Nbl1,Nr4a1,Plat,Ppard,Psen1,Pxn,Rgcc,Rhob,Rhoj,Smad3,Srgap1,Stard13,Thbs1,Thbs4,Tns3,Trp53inp1,Ulk1,Zfp703	38	0.0170181	1.76909
GO_BP	GO:0051674	localization of cell	Abr,Adam15,Adamts9,Adgrg1,Apc,Auts2,Bbs2,Ccl6,Cdc42bpa,Crkl,Cthrc1,Ddit4,Egfr,Glul,Hdac4,Hspb1,Jcad,Klf4,Lmna,Mdm2,Nbl1,Nr4a1,Plat,Ppard,Psen1,Pxn,Rgcc,Rhob,Rhoj,Smad3,Srgap1,Stard13,Thbs1,Thbs4,Tns3,Trp53inp1,Ulk1,Zfp703	38	0.0170181	1.76909
GO_BP	GO:0015807	L-amino acid transport	Psen1,Slc1a5,Slc3a2,Slc7a1	4	0.0170932	1.76718
GO_BP	GO:0031122	cytoplasmic microtubule organization	Apc,Ezr,Tubgcp4,Tubgcp6	4	0.0170932	1.76718
GO_BP	GO:1901988	negative regulation of cell cycle phase transition	Apc,Ccnb1,Cdkn1a,Cdt1,Klf4,Mdm2,Rgcc	7	0.0173393	1.76097
GO_BP	GO:1903707	negative regulation of hemopoiesis	C1qc,Fgl2,Hist1h4h,Loxl3,Nfkbia,Zbtb16,Zfp36	7	0.0173393	1.76097
GO_BP	GO:0050727	regulation of inflammatory response	Abr,C1qa,Cebpa,Cebpb,Clcf1,Dicer1,Egfr,Mefv,Nfkbia,Ppard,Smad3,Zfp36	12	0.0174853	1.75733
GO_BP	GO:0051259	protein complex oligomerization	Apc,Atxn10,Bik,Crtc2,Ehd1,Glul,Hist1h4h,Hmgcl,Ide,Lcn2,Mtmr2,Nufip1,Osbpl2,Sept9,Slc1a5,Thbs4,Tra2b,Xrcc6	18	0.0175073	1.75678
GO_BP	GO:0010837	regulation of keratinocyte proliferation	Med1,Vdr,Zfp36	3	0.0175249	1.75635
GO_BP	GO:0033598	mammary gland epithelial cell proliferation	Cebpb,Med1,Zfp703	3	0.0175249	1.75635
GO_BP	GO:0071827	plasma lipoprotein particle organization	Abca5,Lcat,Nr1h2	3	0.0175249	1.75635
GO_BP	GO:0045814	negative regulation of gene expression, epigenetic	Dicer1,Hist1h1c,Mbd1,Phf2,Sirt6	5	0.0176841	1.75242
GO_BP	GO:0043281	regulation of cysteine-type endopeptidase activity involved in apoptotic process	Dhcr24,Klf4,Mdm2,Mul1,Nr4a1,Por,Smad3,Thbs1	8	0.0177962	1.74967
GO_BP	GO:0071826	ribonucleoprotein complex subunit organization	Brix1,Crnkl1,Dicer1,Fastkd2,Nufip1,Scaf11,Srsf10,Usp39,Xab2	9	0.0179782	1.74525
GO_BP	GO:0007399	nervous system development	Abr,Adgrg1,Apc,Atxn10,Auts2,Bbs2,C1qa,Cebpb,Clcf1,Crkl,Cthrc1,Ddit4,Dicer1,Egfr,Ehd1,Fry,Gpsm1,Hectd1,Hmga2,Hspb1,Igsf9b,Kdm4a,Kdm6b,Klf4,Loxl3,Mbd1,Mdm2,Med1,Micall1,Mtmr2,Mul1,Nbl1,Nfatc4,Nptx1,Pitpna,Ppard,Psen1,Psen2,Rogdi,Ror1,Serinc5,Sgk1,Tead2,Tenm2,Thbs4,Tnfrsf21,Tprn,Tra2b,Ulk1,Xrcc6,Ywhah,Zbtb16	52	0.0180673	1.74311
GO_BP	GO:0043062	extracellular structure organization	Abca5,Adamts9,Col27a1,Col5a3,Eln,Lcat,Loxl3,Mmp19,Nr1h2,Rgcc,Smad3	11	0.0184803	1.73329
GO_BP	GO:0023014	signal transduction by protein phosphorylation	Apc,Ccl6,Clcf1,Crhr2,Crkl,Egfr,Errfi1,Ezr,Foxo1,Gadd45a,Jcad,Klf4,Map3k6,Med1,Mul1,Psen1,Pxn,Sfrp4,Sorbs3,Thbs1,Timp3,Zfp36	22	0.0185271	1.73219
GO_BP	GO:0006397	mRNA processing	Ccnb1,Cd2bp2,Cdk11b,Crnkl1,Cstf1,Prpf38b,Rbm19,Rbm4b,Scaf11,Srsf10,Sugp2,Tra2b,Usp39,Xab2	14	0.018551	1.73163
GO_BP	GO:0051051	negative regulation of transport	Abr,Ankrd13a,Crhr2,Ezr,Kcne4,Mtmr2,Nr1h2,Rangap1,Rgcc,Sfrp4,Sirt6,Slc18a1,Srebf2,Thbs1,Tnfrsf21,Ucn2	16	0.0187028	1.72809
GO_BP	GO:1901565	organonitrogen compound catabolic process	Aox1,Apc,Atp13a2,Atpif1,Capn2,Cblb,Egfr,Ezr,Fbxo11,Foxo1,Ggact,Hmgcl,Ide,Mdm2,Nemf,Psen1,Psen2,Psma6,Pttg1ip,Qdpr,Rnf217,Rnf4,Smad3,Spsb1,Tbl1xr1,Timp3,Tiparp,Ubc,Ube2i	29	0.0187895	1.72608
GO_BP	GO:0060070	canonical Wnt signaling pathway	Apc,Cthrc1,Egfr,Foxo1,Klf4,Psen1,Sfrp4,Smad3,Tbl1xr1,Zfp703	10	0.0188772	1.72406
GO_BP	GO:0015850	organic hydroxy compound transport	Abca5,Crhr2,Lcat,Nfkbia,Nr1h2,Osbpl2,Slc10a6,Slc18a1,Srebf2	9	0.0188816	1.72396
GO_BP	GO:0000186	activation of MAPKK activity	Egfr,Map3k6,Psen1	3	0.0189874	1.72154
GO_BP	GO:0035116	embryonic hindlimb morphogenesis	Dicer1,Med1,Zbtb16	3	0.0189874	1.72154
GO_BP	GO:0045600	positive regulation of fat cell differentiation	Cebpa,Cebpb,Zbtb16,Zfp36	4	0.0190994	1.71898
GO_BP	GO:0097006	regulation of plasma lipoprotein particle levels	Abca5,Ehd1,Lcat,Nr1h2	4	0.0190994	1.71898
GO_BP	GO:0042110	T cell activation	Apc,Cblb,Cebpb,Clptm1,Dicer1,Fgl2,Gimap1,Loxl3,Pag1,Psen1,Psen2,Smad3,Tnfrsf21,Zbtb16,Zmiz1	15	0.0191782	1.71719
GO_BP	GO:0001649	osteoblast differentiation	Apc,Cebpa,Cebpb,Cthrc1,Hdac4,Junb,Lmna,Smad3	8	0.0193042	1.71435
GO_BP	GO:0007088	regulation of mitotic nuclear division	Apc,Ccnb1,Cdk11b,Cdt1,Rgcc,Smc1a,Ywhah	7	0.0196011	1.70772
GO_BP	GO:0055114	oxidation-reduction process	Adh1,Aox1,Ccnb1,Dhcr24,Fasn,Fastkd2,Fastkd3,Gbe1,Gcdh,H6pd,Ide,Jmjd1c,Kdm6b,Kdsr,Loxl3,Mical3,Nfatc4,Pdk4,Phf2,Por,Ppard,Qdpr,Slc25a25	23	0.0198165	1.70297
GO_BP	GO:0001667	ameboidal-type cell migration	Adamts9,Glul,Hspb1,Jcad,Klf4,Nr4a1,Ppard,Pxn,Rgcc,Rhob,Rhoj,Stard13,Thbs1	13	0.0200553	1.69777
GO_BP	GO:0001570	vasculogenesis	Junb,Tead2,Tiparp,Tmem100,Zmiz1	5	0.0200897	1.69703
GO_BP	GO:0043966	histone H3 acetylation	Brpf3,Crtc2,Ing5,Taf9b	4	0.0201548	1.69562
GO_BP	GO:0070482	response to oxygen levels	Arnt,Ddit4,Fosl2,Foxo1,Plat,Ppard,Rgcc,Smad3,Ucp3,Vasn	10	0.0201711	1.69527
GO_BP	GO:0032388	positive regulation of intracellular transport	Ehd1,Eipr1,Ezr,Mdm2,Mtmr2,Psen1,Sec16a,Wipf1	8	0.0203588	1.69125
GO_BP	GO:0043112	receptor metabolic process	Ankrd13a,Ezr,Mtmr2,Psen1,Psen2,Sec24a,Sfrp4,Ulk1	8	0.0203588	1.69125
GO_BP	GO:0097435	supramolecular fiber organization	Apc,Col5a3,Crhr2,Eln,Ezr,Loxl3,Mdm2,Mical3,Psen1,Pxn,Rgcc,Rhob,Rhoj,Sgk1,Smad3,Sorbs3,Tubgcp4,Tubgcp6,Wipf1	19	0.0204174	1.69
GO_BP	GO:0046486	glycerolipid metabolic process	Capn2,Ip6k3,Lcat,Mtmr2,Nr1h2,Pi4ka,Pigx,Pik3c3,Serinc5,Sik1,Tbl1xr1	11	0.0204723	1.68883
GO_BP	GO:0006471	protein ADP-ribosylation	Art3,Sirt6,Tiparp	3	0.0205154	1.68792
GO_BP	GO:0045686	negative regulation of glial cell differentiation	Hmga2,Kdm4a,Mbd1	3	0.0205154	1.68792
GO_BP	GO:1902806	regulation of cell cycle G1/S phase transition	Cdkn1a,Egfr,Ino80,Klf4,Mdm2,Rgcc	6	0.0209031	1.67979
GO_BP	GO:0040029	regulation of gene expression, epigenetic	Dicer1,Egfr,Hdac4,Hist1h1c,Mbd1,Pcgf5,Phf2,Pum1,Sirt6,Zfp36	10	0.0210689	1.67636
GO_BP	GO:0022414	reproductive process	Adgrg1,Alpl,Apc,Arnt,Bbs2,Bik,Ccnb1,Cebpa,Cebpb,Crkl,Dhcr24,Dicer1,Egfr,Epn1,Fem1b,Hdac4,Hectd1,Hmga2,Jmjd1c,Junb,Med1,Nectin2,Pgm3,Plat,Ppard,Pum1,Serpinb6a,Smc1a,Tiparp,Tubgcp4,Tubgcp6,Vdac2,Vdr,Zbtb16,Zmiz1	35	0.0212424	1.6728
GO_BP	GO:0000381	regulation of alternative mRNA splicing, via spliceosome	Rbm19,Rbm4b,Srsf10,Tra2b	4	0.0212453	1.67274
GO_BP	GO:0010830	regulation of myotube differentiation	Capn2,Ehd1,Hdac4,Sik1	4	0.0212453	1.67274
GO_BP	GO:0042246	tissue regeneration	Cdkn1a,Dicer1,Mymk,Ppard	4	0.0212453	1.67274
GO_BP	GO:0000003	reproduction	Adgrg1,Alpl,Apc,Arnt,Bbs2,Bik,Ccnb1,Cebpa,Cebpb,Crkl,Dhcr24,Dicer1,Egfr,Epn1,Fem1b,Hdac4,Hectd1,Hmga2,Jmjd1c,Junb,Med1,Nectin2,Pgm3,Plat,Ppard,Pum1,Serpinb6a,Smc1a,Tiparp,Tubgcp4,Tubgcp6,Vdac2,Vdr,Zbtb16,Zmiz1	35	0.021434	1.6689
GO_BP	GO:0042158	lipoprotein biosynthetic process	Glul,Lcat,Pigx,Pik3c3,Zdhhc20	5	0.0218068	1.66141
GO_BP	GO:0051017	actin filament bundle assembly	Eln,Ezr,Pxn,Rgcc,Rhob,Smad3,Sorbs3	7	0.0220615	1.65636
GO_BP	GO:0003417	growth plate cartilage development	Col27a1,Por,Thbs1	3	0.0221091	1.65543
GO_BP	GO:0072348	sulfur compound transport	Slc19a2,Slc26a11,Slc26a2	3	0.0221091	1.65543
GO_BP	GO:1904037	positive regulation of epithelial cell apoptotic process	Rgcc,Sfrp4,Thbs1	3	0.0221091	1.65543
GO_BP	GO:0008610	lipid biosynthetic process	Capn2,Dhcr24,Fasn,Kdsr,Lcat,Med1,Nr1h2,Pdk4,Pigx,Pik3c3,Por,Ppard,Serinc5,Sik1,Vdr,Wdtc1	16	0.0221152	1.65531
GO_BP	GO:0006732	coenzyme metabolic process	Acot8,Ddit4,Fasn,Gcdh,H6pd,Hdac4,Hmgcl,Pdk4,Qdpr,Sirt6,Tkt	11	0.0221766	1.65411
GO_BP	GO:0007568	aging	C1qa,Cdkn1a,Hmga2,Ide,Jmjd1c,Lmna,Prdm2,Psen1,Zmiz1	9	0.0223033	1.65163
GO_BP	GO:0051091	positive regulation of DNA-binding transcription factor activity	Crhr2,Crtc2,Hdac4,Hmga2,Mtdh,Psma6,Rgcc,Ror1,Ube2i	9	0.0223033	1.65163
GO_BP	GO:0032233	positive regulation of actin filament bundle assembly	Pxn,Rgcc,Smad3,Sorbs3	4	0.0223714	1.65031
GO_BP	GO:0120162	positive regulation of cold-induced thermogenesis	Apc,Cebpb,Kdm6b,Lcn2,Sirt6	5	0.0227	1.64397
GO_BP	GO:1901989	positive regulation of cell cycle phase transition	Ccnb1,Cdt1,Egfr,Mdm2,Rgcc	5	0.0227	1.64397
GO_BP	GO:0007417	central nervous system development	Abr,Adgrg1,Bbs2,C1qa,Clcf1,Crkl,Ddit4,Dicer1,Egfr,Hmga2,Kdm4a,Kdm6b,Loxl3,Mbd1,Med1,Psen1,Psen2,Rogdi,Ror1,Tnfrsf21,Tra2b,Ulk1,Zbtb16	23	0.0228124	1.64183
GO_BP	GO:0031347	regulation of defense response	Abr,C1qa,Cebpa,Cebpb,Clcf1,Dicer1,Egfr,Fgl2,Med1,Mefv,Mul1,Nectin2,Nfkbia,Ppard,Pum1,Smad3,Xrcc6,Zfp36	18	0.0228681	1.64077
GO_BP	GO:0007265	Ras protein signal transduction	Abr,Adgrg1,Auts2,Cdc42se2,Cyth3,Dhcr24,Mcf2l,Rab2b,Rab6a,Rhob,Rhoj,Srgap1,Ulk1	13	0.0230731	1.63689
GO_BP	GO:0009117	nucleotide metabolic process	Acot8,Atpif1,Ccnb1,Ddit4,Dnph1,Fasn,Gcdh,H6pd,Hdac4,Hmgcl,Pdk4,Sirt6,Slc25a25,Slc25a33,Tefm,Tkt	16	0.0234666	1.62955
GO_BP	GO:0006417	regulation of translation	Fastkd2,Fastkd3,Lrpprc,Nemf,Ppp1r15a,Pum1,Rbm4b,Rcc1l,Thbs1,Trnau1ap,Zfp36	11	0.0235215	1.62854
GO_BP	GO:0000422	autophagy of mitochondrion	Atpif1,Gabarapl1,Mul1,Ulk1	4	0.0235333	1.62832
GO_BP	GO:0006855	drug transmembrane transport	Psen1,Slc19a2,Slc1a5,Slc7a1	4	0.0235333	1.62832
GO_BP	GO:0061726	mitochondrion disassembly	Atpif1,Gabarapl1,Mul1,Ulk1	4	0.0235333	1.62832
GO_BP	GO:0010595	positive regulation of endothelial cell migration	Hspb1,Jcad,Rhob,Rhoj,Thbs1	5	0.0236166	1.62678
GO_BP	GO:0045638	negative regulation of myeloid cell differentiation	C1qc,Hist1h4h,Nfkbia,Zbtb16,Zfp36	5	0.0236166	1.62678
GO_BP	GO:2001243	negative regulation of intrinsic apoptotic signaling pathway	Armc10,Hspb1,Mdm2,Pttg1ip,Vdac2	5	0.0236166	1.62678
GO_BP	GO:0007094	mitotic spindle assembly checkpoint	Apc,Ccnb1,Cdt1	3	0.0237684	1.624
GO_BP	GO:0031577	spindle checkpoint	Apc,Ccnb1,Cdt1	3	0.0237684	1.624
GO_BP	GO:0033260	nuclear DNA replication	Cdt1,Ino80,Ctgf,Mcm2	3	0.0237684	1.624
GO_BP	GO:0071173	spindle assembly checkpoint	Apc,Ccnb1,Cdt1	3	0.0237684	1.624
GO_BP	GO:0071174	mitotic spindle checkpoint	Apc,Ccnb1,Cdt1	3	0.0237684	1.624
GO_BP	GO:0071825	protein-lipid complex subunit organization	Abca5,Lcat,Nr1h2	3	0.0237684	1.624
GO_BP	GO:0006323	DNA packaging	Ccnb1,Hist1h1c,Hist1h4h,Hmga2,Ctgf,Mcm2,Sirt6,Ubn1	7	0.0240417	1.61903
GO_BP	GO:0006403	RNA localization	Lrpprc,Mcm3ap,Nup88,Pom121,Sdad1,Sidt2,Zfp36	7	0.0240417	1.61903
GO_BP	GO:0046890	regulation of lipid biosynthetic process	Capn2,Nr1h2,Pdk4,Por,Sik1,Vdr,Wdtc1	7	0.0240417	1.61903
GO_BP	GO:0061572	actin filament bundle organization	Eln,Ezr,Pxn,Rgcc,Rhob,Smad3,Sorbs3	7	0.0240417	1.61903
GO_BP	GO:0010817	regulation of hormone levels	Adh1,Arnt,Clcf1,Crhr2,Egfr,Glul,Hmga2,Ide,Med1,Por,Ppard,Sidt2,Tiparp,Ucn2,Vdr,Ywhah	16	0.0241653	1.61681
GO_BP	GO:0043408	regulation of MAPK cascade	Apc,Ccl6,Clcf1,Crhr2,Crkl,Egfr,Errfi1,Ezr,Foxo1,Gadd45a,Jcad,Klf4,Map3k6,Mul1,Psen1,Pxn,Sfrp4,Sorbs3,Thbs1,Timp3	20	0.0242239	1.61576
GO_BP	GO:0051049	regulation of transport	Abr,Ankrd13a,Atp13a2,Atpif1,Cebpb,Clcf1,Clec9a,Crhr2,Egfr,Ehd1,Eipr1,Ezr,Glul,Hmga2,Kcne4,Lyar,Mdm2,Mtmr2,Mul1,Nfkbia,Nr1h2,Pik3c3,Ppard,Psen1,Psen2,Rab2b,Rangap1,Rgcc,Scn5a,Sec16a,Sec24a,Sfrp4,Sgk1,Sidt2,Sik1,Sirt6,Slc18a1,Srebf2,Thbs1,Tnfrsf21,Ucn2,Vdr,Wipf1,Ywhah	44	0.0242309	1.61563
GO_BP	GO:0009150	purine ribonucleotide metabolic process	Acot8,Atpif1,Ccnb1,Ddit4,Fasn,Gcdh,Hdac4,Hmgcl,Pdk4,Sirt6,Slc25a25,Slc25a33,Tefm	13	0.0242876	1.61461
GO_BP	GO:2000027	regulation of animal organ morphogenesis	Apc,Chad,Cthrc1,Dicer1,Hmga2,Med1,Por,Vdr	8	0.0243724	1.6131
GO_BP	GO:0033865	nucleoside bisphosphate metabolic process	Acot8,Fasn,Gcdh,Hmgcl,Pdk4	5	0.0245567	1.60983
GO_BP	GO:0033875	ribonucleoside bisphosphate metabolic process	Acot8,Fasn,Gcdh,Hmgcl,Pdk4	5	0.0245567	1.60983
GO_BP	GO:0034032	purine nucleoside bisphosphate metabolic process	Acot8,Fasn,Gcdh,Hmgcl,Pdk4	5	0.0245567	1.60983
GO_BP	GO:1901698	response to nitrogen compound	Apc,Capn2,Cebpb,Crkl,Egfr,Ezr,Foxo1,Junb,Mdm2,Mul1,Nfkbia,Nr4a1,Nucks1,Pdk4,Ppp2r2a,Psen1,Pxn,Rangap1,Recql5,Rnf4,Sgk1,Slc25a33,Slc3a2,Thbs1,Wdtc1	25	0.0246944	1.6074
GO_BP	GO:0051784	negative regulation of nuclear division	Apc,Ccnb1,Cdt1,Rgcc	4	0.0247311	1.60676
GO_BP	GO:0044283	small molecule biosynthetic process	Crtc2,Ddit4,Dhcr24,Dnph1,Fasn,Foxo1,Glul,Hdac4,Hmgcl,Ip6k3,Nr1h2,Pdk4,Por,Qdpr,Sik1,Sirt6,Vdr,Wdtc1	18	0.0247977	1.60559
GO_BP	GO:0034248	regulation of cellular amide metabolic process	Fastkd2,Fastkd3,Lrpprc,Nemf,Pdk4,Ppp1r15a,Pum1,Rbm4b,Rcc1l,Thbs1,Trnau1ap,Zfp36	12	0.0249719	1.60255
GO_BP	GO:0048878	chemical homeostasis	Atp13a2,Cebpa,Crhr2,Crtc2,Egfr,Ehd1,Foxo1,Lcat,Lcn2,Mt1,Nr1h2,Nucks1,Pdk4,Ppp2r3c,Psen1,Psen2,Rogdi,Scn5a,Sec24a,Sfrp4,Sgk1,Sidt2,Sirt6,Slc39a14,Smad3,Srebf2,Tra2b,Vdr,Wdtc1	29	0.0253909	1.59532
GO_BP	GO:0000082	G1/S transition of mitotic cell cycle	Cdkn1a,Crlf3,Egfr,Ino80,Klf4,Mdm2,Rgcc	7	0.0254277	1.59469
GO_BP	GO:0043409	negative regulation of MAPK cascade	Apc,Errfi1,Ezr,Foxo1,Klf4,Sfrp4,Timp3	7	0.0254277	1.59469
GO_BP	GO:0006261	DNA-dependent DNA replication	Cdt1,Ino80,Ctgf,Mcm2,Nucks1,Recql5,Smc1a	6	0.025487	1.59368
GO_BP	GO:0010821	regulation of mitochondrion organization	Atp13a2,Atpif1,Bik,Fnip2,Lmna,Mul1	6	0.025487	1.59368
GO_BP	GO:0030851	granulocyte differentiation	C1qc,Cebpa,Fasn	3	0.0254934	1.59357
GO_BP	GO:0031935	regulation of chromatin silencing	Hist1h1c,Phf2,Sirt6	3	0.0254934	1.59357
GO_BP	GO:0048265	response to pain	Capn2,Thbs1,Thbs4	3	0.0254934	1.59357
GO_BP	GO:0062014	negative regulation of small molecule metabolic process	Ddit4,Hdac4,Sik1,Sirt6,Wdtc1	5	0.0255206	1.59311
GO_BP	GO:0071103	DNA conformation change	Ccnb1,Hist1h1c,Hist1h4h,Hmga2,Ctgf,Mcm2,Recql5,Sirt6,Ubn1	8	0.0256142	1.59152
GO_BP	GO:0000768	syncytium formation by plasma membrane fusion	Capn2,Ehd1,Mymk,Sh3pxd2a	4	0.0259651	1.58561
GO_BP	GO:0140253	cell-cell fusion	Capn2,Ehd1,Mymk,Sh3pxd2a	4	0.0259651	1.58561
GO_BP	GO:0097193	intrinsic apoptotic signaling pathway	Armc10,Cdkn1a,Cebpb,Ddit4,Fnip2,Hspb1,Mdm2,Nfatc4,Pttg1ip,Vdac2	10	0.0259998	1.58503
GO_BP	GO:0065004	protein-DNA complex assembly	Cdt1,Hist1h1c,Hist1h4h,Ctgf,Mcm2,Rnf4,Senp6,Ubn1	7	0.0261409	1.58268
GO_BP	GO:0042445	hormone metabolic process	Adh1,Arnt,Ide,Med1,Por,Tiparp,Vdr,Ywhah	8	0.0262514	1.58085
GO_BP	GO:0032880	regulation of protein localization	Ankrd13a,Apc,Atp13a2,Atpif1,Cdt1,Clec9a,Crhr2,Crkl,Egfr,Ezr,Glul,Hectd1,Lmna,Mdm2,Nr1h2,Pik3c3,Ppard,Psen1,Rangap1,Rgcc,Sec16a,Sec24a,Sgk1,Sidt2,Tnfrsf21,Wipf1	26	0.0263036	1.57998
GO_BP	GO:0010647	positive regulation of cell communication	Adgrg1,Atpif1,Auts2,Bik,Ccl6,Clcf1,Crhr2,Crkl,Crlf3,Egfr,Gadd45a,Glul,Igsf9b,Ing5,Jcad,Loxl3,Lurap1l,Map3k6,Mcf2l,Med1,Mtdh,Mul1,Nectin2,Nfatc4,Nucks1,Por,Ppard,Psen1,Psen2,Pum1,Pxn,Ror1,Sfrp4,Smad3,Smcr8,Sorbs3,Tbl1xr1,Thbs1,Timp3,Trp53inp1,Ube2i,Zmiz1	42	0.026574	1.57554
GO_BP	GO:0048732	gland development	Apc,Cebpa,Cebpb,Crkl,Egfr,Fasn,Fem1b,Hmga2,Med1,Psen1,Psen2,Smad3,Vdr,Zfp703	14	0.0266295	1.57464
GO_BP	GO:0006753	nucleoside phosphate metabolic process	Acot8,Atpif1,Ccnb1,Ddit4,Dnph1,Fasn,Gcdh,H6pd,Hdac4,Hmgcl,Pdk4,Sirt6,Slc25a25,Slc25a33,Tefm,Tkt	16	0.0267345	1.57293
GO_BP	GO:0032102	negative regulation of response to external stimulus	Abr,Bbs2,Cdkn1a,Fgl2,Mefv,Mul1,Nbl1,Ppard,Smad3,Thbs1,Zfp36	11	0.0268899	1.57041
GO_BP	GO:0050768	negative regulation of neurogenesis	Adgrg1,Dicer1,Hmga2,Kdm4a,Mbd1,Mdm2,Med1,Nfatc4,Psen1,Ulk1,Ywhah	11	0.0268899	1.57041
GO_BP	GO:0034728	nucleosome organization	Hist1h1c,Hist1h4h,Ino80,Ctgf,Mcm2,Mcm3ap,Ubn1	6	0.0271525	1.56619
GO_BP	GO:0045841	negative regulation of mitotic metaphase/anaphase transition	Apc,Ccnb1,Cdt1	3	0.0272839	1.56409
GO_BP	GO:0046885	regulation of hormone biosynthetic process	Arnt,Por,Vdr	3	0.0272839	1.56409
GO_BP	GO:1900087	positive regulation of G1/S transition of mitotic cell cycle	Egfr,Mdm2,Rgcc	3	0.0272839	1.56409
GO_BP	GO:0045321	leukocyte activation	Abr,Apc,C1qa,Cblb,Cdkn1a,Cebpa,Cebpb,Clcf1,Clptm1,Dclre1c,Dicer1,Fgl2,Gimap1,Hectd1,Loxl3,Nectin2,Pag1,Ppp2r3c,Psen1,Psen2,Smad3,Thbs1,Tnfrsf21,Zbtb16,Zmiz1	25	0.0277497	1.55674
GO_BP	GO:0023056	positive regulation of signaling	Adgrg1,Atpif1,Auts2,Bik,Ccl6,Clcf1,Crhr2,Crkl,Crlf3,Egfr,Gadd45a,Glul,Igsf9b,Ing5,Jcad,Loxl3,Lurap1l,Map3k6,Mcf2l,Med1,Mtdh,Mul1,Nectin2,Nfatc4,Nucks1,Por,Ppard,Psen1,Psen2,Pum1,Pxn,Ror1,Sfrp4,Smad3,Smcr8,Sorbs3,Tbl1xr1,Thbs1,Timp3,Trp53inp1,Ube2i,Zmiz1	42	0.0278249	1.55557
GO_BP	GO:0008406	gonad development	Adgrg1,Bik,Cebpb,Crkl,Hmga2,Jmjd1c,Serpinb6a,Tiparp	8	0.028229	1.5493
GO_BP	GO:0002694	regulation of leukocyte activation	Abr,C1qa,Cblb,Cdkn1a,Cebpa,Cebpb,Clcf1,Clptm1,Dicer1,Fgl2,Loxl3,Nectin2,Pag1,Ppp2r3c,Thbs1,Tnfrsf21,Zbtb16,Zmiz1	18	0.0282852	1.54844
GO_BP	GO:0006949	syncytium formation	Capn2,Ehd1,Mymk,Sh3pxd2a	4	0.0285424	1.54451
GO_BP	GO:0030808	regulation of nucleotide biosynthetic process	Ddit4,Hdac4,Pdk4,Sirt6	4	0.0285424	1.54451
GO_BP	GO:1900371	regulation of purine nucleotide biosynthetic process	Ddit4,Hdac4,Pdk4,Sirt6	4	0.0285424	1.54451
GO_BP	GO:0009259	ribonucleotide metabolic process	Acot8,Atpif1,Ccnb1,Ddit4,Fasn,Gcdh,Hdac4,Hmgcl,Pdk4,Sirt6,Slc25a25,Slc25a33,Tefm	13	0.0286789	1.54244
GO_BP	GO:0042304	regulation of fatty acid biosynthetic process	Nr1h2,Pdk4,Wdtc1	3	0.0291398	1.53551
GO_BP	GO:0044764	multi-organism cellular process	Nectin2,Pi4ka,Pum1	3	0.0291398	1.53551
GO_BP	GO:0045022	early endosome to late endosome transport	Ezr,Mtmr2,Pik3c3	3	0.0291398	1.53551
GO_BP	GO:0046825	regulation of protein export from nucleus	Mdm2,Rangap1,Wipf1	3	0.0291398	1.53551
GO_BP	GO:0070207	protein homotrimerization	Atxn10,Lcn2,Slc1a5	3	0.0291398	1.53551
GO_BP	GO:2000816	negative regulation of mitotic sister chromatid separation	Apc,Ccnb1,Cdt1	3	0.0291398	1.53551
GO_BP	GO:0140014	mitotic nuclear division	Apc,Ccnb1,Cdk11b,Cdt1,Ino80,Rgcc,Smc1a,Tpx2,Ywhah	9	0.0291673	1.5351
GO_BP	GO:0001775	cell activation	Abr,Apc,C1qa,Cblb,Cdkn1a,Cebpa,Cebpb,Clcf1,Clptm1,Dclre1c,Dicer1,Egfr,Fgl2,Gimap1,Hectd1,Loxl3,Nectin2,Pag1,Ppp2r3c,Psen1,Psen2,Rgcc,Smad3,Thbs1,Tnfrsf21,Zbtb16,Zmiz1	27	0.029545	1.52952
GO_BP	GO:0040011	locomotion	Abr,Adam15,Adamts9,Adgrg1,Apc,Arrdc3,Auts2,Bbs2,Ccl6,Cdc42bpa,Crkl,Cthrc1,Ddit4,Egfr,Glul,Hdac4,Hspb1,Jcad,Klf4,Lmna,Mdm2,Nbl1,Nr4a1,Plat,Ppard,Psen1,Psen2,Pxn,Rgcc,Rhob,Rhoj,Smad3,Srgap1,Stard13,Tenm2,Thbs1,Thbs4,Tns3,Trp53inp1,Ulk1,Zfp703	41	0.0295876	1.52889
GO_BP	GO:0048762	mesenchymal cell differentiation	Adam15,Dicer1,Loxl3,Rgcc,Smad3,Tmem100,Vasn,Zfp703	8	0.0296032	1.52866
GO_BP	GO:0017015	regulation of transforming growth factor beta receptor signaling pathway	Smad3,Thbs1,Vasn,Zfp703,Zfyve9	5	0.0296169	1.52846
GO_BP	GO:0051223	regulation of protein transport	Atp13a2,Atpif1,Clec9a,Crhr2,Egfr,Ezr,Glul,Mdm2,Nr1h2,Pik3c3,Ppard,Psen1,Rangap1,Rgcc,Sec16a,Sec24a,Sidt2,Tnfrsf21,Wipf1	19	0.0296781	1.52756
GO_BP	GO:0016573	histone acetylation	Auts2,Brpf3,Crtc2,Ing5,Mrgbp,Taf9b	6	0.0297832	1.52603
GO_BP	GO:0051193	regulation of cofactor metabolic process	Ddit4,Hdac4,Pdk4,Sirt6	4	0.029886	1.52453
GO_BP	GO:0006839	mitochondrial transport	Atpif1,Mul1,Nptx1,Psen1,Psen2,Slc25a33,Ucp3	7	0.0299115	1.52416
GO_BP	GO:0030258	lipid modification	Gcdh,Lcat,Mtmr2,Pdk4,Pi4ka,Pik3c3,Por,Ppard	8	0.0303074	1.51845
GO_BP	GO:1901990	regulation of mitotic cell cycle phase transition	Apc,Ccnb1,Cdkn1a,Cdt1,Egfr,Ino80,Klf4,Mdm2,Rgcc	9	0.0304406	1.51655
GO_BP	GO:0030038	contractile actin filament bundle assembly	Eln,Pxn,Rgcc,Smad3,Sorbs3	5	0.0307019	1.51283
GO_BP	GO:0030518	intracellular steroid hormone receptor signaling pathway	Calcoco1,Hmga2,Med1,Ube2i,Ywhah	5	0.0307019	1.51283
GO_BP	GO:0043149	stress fiber assembly	Eln,Pxn,Rgcc,Smad3,Sorbs3	5	0.0307019	1.51283
GO_BP	GO:1903825	organic acid transmembrane transport	Psen1,Slc1a5,Slc3a2,Slc7a1,Thbs1	5	0.0307019	1.51283
GO_BP	GO:1905039	carboxylic acid transmembrane transport	Psen1,Slc1a5,Slc3a2,Slc7a1,Thbs1	5	0.0307019	1.51283
GO_BP	GO:0045137	development of primary sexual characteristics	Adgrg1,Bik,Cebpb,Crkl,Hmga2,Jmjd1c,Serpinb6a,Tiparp	8	0.0310229	1.50832
GO_BP	GO:0001937	negative regulation of endothelial cell proliferation	Atpif1,Rgcc,Thbs1	3	0.0310609	1.50779
GO_BP	GO:0006509	membrane protein ectodomain proteolysis	Psen1,Psen2,Timp3	3	0.0310609	1.50779
GO_BP	GO:0042987	amyloid precursor protein catabolic process	Dhcr24,Psen1,Psen2	3	0.0310609	1.50779
GO_BP	GO:0050856	regulation of T cell receptor signaling pathway	Cblb,Ezr,Nectin2	3	0.0310609	1.50779
GO_BP	GO:0071364	cellular response to epidermal growth factor stimulus	Egfr,Med1,Zfp36	3	0.0310609	1.50779
GO_BP	GO:1902100	negative regulation of metaphase/anaphase transition of cell cycle	Apc,Ccnb1,Cdt1	3	0.0310609	1.50779
GO_BP	GO:1903672	positive regulation of sprouting angiogenesis	Jcad,Klf4,Rhoj	3	0.0310609	1.50779
GO_BP	GO:0048738	cardiac muscle tissue development	Adamts9,Apc,Ccnb1,Dicer1,Kdm6b,Lmna,Med1,Sik1,Sirt6	9	0.0310916	1.50736
GO_BP	GO:0030162	regulation of proteolysis	Atp13a2,Atpif1,Dhcr24,Ide,Klf4,Mdm2,Mefv,Mul1,Nr1h2,Nr4a1,Plat,Por,Psen1,Psen2,Rnf217,Serpinb6a,Smad3,Thbs1,Timp3	19	0.0311695	1.50627
GO_BP	GO:0010611	regulation of cardiac muscle hypertrophy	Errfi1,Foxo1,Lmna,Smad3	4	0.0312665	1.50492
GO_BP	GO:0045669	positive regulation of osteoblast differentiation	Cebpa,Cebpb,Cthrc1,Lmna	4	0.0312665	1.50492
GO_BP	GO:0001659	temperature homeostasis	Apc,Arrdc3,Cebpb,Kdm6b,Lcn2,Nr1h2,Sirt6	7	0.0315173	1.50145
GO_BP	GO:0051222	positive regulation of protein transport	Atp13a2,Clec9a,Egfr,Ezr,Glul,Mdm2,Nr1h2,Ppard,Psen1,Rgcc,Sec16a,Sec24a,Wipf1	13	0.0315774	1.50062
GO_BP	GO:0045017	glycerolipid biosynthetic process	Capn2,Lcat,Nr1h2,Pigx,Pik3c3,Sik1	6	0.0316268	1.49994
GO_BP	GO:0055088	lipid homeostasis	Cebpa,Ehd1,Lcat,Nr1h2,Sec24a,Srebf2	6	0.0316268	1.49994
GO_BP	GO:0014812	muscle cell migration	Hdac4,Mdm2,Plat,Ppard,Thbs4	5	0.0318116	1.49741
GO_BP	GO:0051028	mRNA transport	Lrpprc,Mcm3ap,Nup88,Pom121,Zfp36	5	0.0318116	1.49741
GO_BP	GO:1903844	regulation of cellular response to transforming growth factor beta stimulus	Smad3,Thbs1,Vasn,Zfp703,Zfyve9	5	0.0318116	1.49741
GO_BP	GO:0098656	anion transmembrane transport	Psen1,Slc1a5,Slc26a2,Slc3a2,Slc7a1,Thbs1,Vdac2	7	0.0323414	1.49024
GO_BP	GO:0043406	positive regulation of MAP kinase activity	Crkl,Egfr,Gadd45a,Map3k6,Mul1,Psen1,Pxn,Thbs1	8	0.0324886	1.48827
GO_BP	GO:0030030	cell projection organization	Apc,Atxn10,Auts2,Bbs2,Crkl,Cthrc1,Dicer1,Egfr,Ehd1,Ezr,Fry,Hdac4,Hspb1,Klf4,Lcn2,Mdm2,Micall1,Mtmr2,Mul1,Nbl1,Nectin2,Nfatc4,Nptx1,Pitpna,Psen1,Pxn,Rhoj,Sept9,Sgk1,Tbc1d7,Tenm2,Thbs4,Tnfrsf21,Tprn,Ulk1,Ywhah	36	0.0325069	1.48802
GO_BP	GO:0001501	skeletal system development	Alpl,Bbs2,Chad,Col27a1,Dicer1,Hdac4,Med1,Por,Psen1,Sfrp4,Smad3,Thbs1,Tiparp,Vdr,Zbtb16	15	0.0325991	1.48679
GO_BP	GO:0032651	regulation of interleukin-1 beta production	Errfi1,Hspb1,Mefv,Smad3	4	0.0326839	1.48567
GO_BP	GO:0006275	regulation of DNA replication	Cdt1,Egfr,Ino80,Nucks1,Smc1a	5	0.0329461	1.4822
GO_BP	GO:0050863	regulation of T cell activation	Cblb,Cebpb,Clptm1,Dicer1,Fgl2,Loxl3,Pag1,Tnfrsf21,Zbtb16,Zmiz1	10	0.0329479	1.48217
GO_BP	GO:0006110	regulation of glycolytic process	Ddit4,Hdac4,Sirt6	3	0.0330469	1.48087
GO_BP	GO:0030811	regulation of nucleotide catabolic process	Ddit4,Hdac4,Sirt6	3	0.0330469	1.48087
GO_BP	GO:0032768	regulation of monooxygenase activity	Egfr,Por,Vdr	3	0.0330469	1.48087
GO_BP	GO:0045740	positive regulation of DNA replication	Cdt1,Egfr,Ino80	3	0.0330469	1.48087
GO_BP	GO:0098927	vesicle-mediated transport between endosomal compartments	Ezr,Mtmr2,Pik3c3	3	0.0330469	1.48087
GO_BP	GO:1905819	negative regulation of chromosome separation	Apc,Ccnb1,Cdt1	3	0.0330469	1.48087
GO_BP	GO:0048705	skeletal system morphogenesis	Alpl,Chad,Col27a1,Por,Psen1,Sfrp4,Smad3,Thbs1,Tiparp	9	0.0331026	1.48014
GO_BP	GO:0061138	morphogenesis of a branching epithelium	Dicer1,Fem1b,Hmga2,Med1,Nfatc4,Pxn,Sirt6,Vdr	8	0.0332388	1.47835
GO_BP	GO:0002791	regulation of peptide secretion	Atp13a2,Clcf1,Clec9a,Crhr2,Egfr,Ezr,Glul,Hmga2,Nr1h2,Pik3c3,Ppard,Rgcc,Sec24a,Sidt2,Tnfrsf21	15	0.0335324	1.47453
GO_BP	GO:0050684	regulation of mRNA processing	Ccnb1,Cdk11b,Rbm19,Rbm4b,Srsf10,Tra2b	6	0.0335433	1.47439
GO_BP	GO:0045860	positive regulation of protein kinase activity	Cdkn1a,Crkl,Egfr,Gadd45a,Map3k6,Mul1,Ppp2r3c,Psen1,Pxn,Rgcc,Thbs1,Tpx2,Xrcc6	13	0.0336241	1.47335
GO_BP	GO:0002695	negative regulation of leukocyte activation	Abr,Cblb,Cebpb,Fgl2,Loxl3,Pag1,Tnfrsf21	7	0.0340326	1.4681
GO_BP	GO:0045619	regulation of lymphocyte differentiation	Clptm1,Dicer1,Fgl2,Loxl3,Ppp2r3c,Zbtb16,Zmiz1	7	0.0340326	1.4681
GO_BP	GO:0051262	protein tetramerization	Crtc2,Hist1h4h,Hmgcl,Ide,Mtmr2,Osbpl2,Xrcc6	7	0.0340326	1.4681
GO_BP	GO:0003333	amino acid transmembrane transport	Psen1,Slc1a5,Slc3a2,Slc7a1	4	0.0341383	1.46676
GO_BP	GO:0097327	response to antineoplastic agent	Adam15,Ddit4,Recql5,Rnf4	4	0.0341383	1.46676
GO_BP	GO:0072521	purine-containing compound metabolic process	Acot8,Aox1,Atpif1,Ccnb1,Ddit4,Fasn,Gcdh,Hdac4,Hmgcl,Pdk4,Sirt6,Slc25a25,Slc25a33,Tefm	14	0.034465	1.46262
GO_BP	GO:0051052	regulation of DNA metabolic process	Cdkn1a,Cdt1,Clcf1,Crhr2,Egfr,Hist1h1c,Ino80,Klf4,Lmna,Nucks1,Recql5,Sirt6,Smc1a	13	0.0346825	1.45989
GO_BP	GO:0006650	glycerophospholipid metabolic process	Capn2,Ip6k3,Lcat,Mtmr2,Pi4ka,Pigx,Pik3c3,Serinc5	8	0.0347745	1.45874
GO_BP	GO:0007264	small GTPase mediated signal transduction	Abr,Adgrg1,Auts2,Cdc42bpa,Cdc42se2,Cyth3,Dhcr24,Mcf2l,Rab2b,Rab6a,Rhob,Rhoj,Srgap1,Ulk1	14	0.0349728	1.45627
GO_BP	GO:0006259	DNA metabolic process	Cdkn1a,Cdt1,Clcf1,Crhr2,Dclre1c,Dicer1,Egfr,Hist1h1c,Hmga2,Ing5,Ino80,Klf4,Lmna,Mbd1,Ctgf,Mcm2,Nucks1,Orc2,Recql5,Rev3l,Sirt6,Smc1a,Xab2,Xrcc6	23	0.035014	1.45576
GO_BP	GO:0003416	endochondral bone growth	Col27a1,Por,Thbs1	3	0.0350974	1.45472
GO_BP	GO:0006040	amino sugar metabolic process	Chst3,Pgm3,Uap1l1	3	0.0350974	1.45472
GO_BP	GO:0032371	regulation of sterol transport	Nfkbia,Nr1h2,Srebf2	3	0.0350974	1.45472
GO_BP	GO:0032374	regulation of cholesterol transport	Nfkbia,Nr1h2,Srebf2	3	0.0350974	1.45472
GO_BP	GO:0033048	negative regulation of mitotic sister chromatid segregation	Apc,Ccnb1,Cdt1	3	0.0350974	1.45472
GO_BP	GO:0040018	positive regulation of multicellular organism growth	Bbs2,Ezr,Hmga2	3	0.0350974	1.45472
GO_BP	GO:0043403	skeletal muscle tissue regeneration	Dicer1,Mymk,Ppard	3	0.0350974	1.45472
GO_BP	GO:0048854	brain morphogenesis	Bbs2,Psen1,Psen2	3	0.0350974	1.45472
GO_BP	GO:0050435	amyloid-beta metabolic process	Ide,Psen1,Psen2	3	0.0350974	1.45472
GO_BP	GO:0060964	regulation of gene silencing by miRNA	Egfr,Pum1,Zfp36	3	0.0350974	1.45472
GO_BP	GO:0030098	lymphocyte differentiation	Apc,Clcf1,Clptm1,Dclre1c,Dicer1,Fgl2,Gimap1,Hectd1,Loxl3,Ppp2r3c,Zbtb16,Zmiz1	12	0.0351481	1.4541
GO_BP	GO:0042593	glucose homeostasis	Cebpa,Crhr2,Crtc2,Foxo1,Nucks1,Pdk4,Sidt2,Sirt6,Tra2b	9	0.035202	1.45343
GO_BP	GO:0021782	glial cell development	C1qa,Dicer1,Egfr,Psen1,Ror1	5	0.0352899	1.45235
GO_BP	GO:0030316	osteoclast differentiation	Apc,Cebpb,Junb,Klf10,Sh3pxd2a	5	0.0352899	1.45235
GO_BP	GO:1905952	regulation of lipid localization	Ehd1,Nfkbia,Nr1h2,Ppard,Srebf2,Thbs1	6	0.0355334	1.44936
GO_BP	GO:0006163	purine nucleotide metabolic process	Acot8,Atpif1,Ccnb1,Ddit4,Fasn,Gcdh,Hdac4,Hmgcl,Pdk4,Sirt6,Slc25a25,Slc25a33,Tefm	13	0.0357646	1.44655
GO_BP	GO:0048754	branching morphogenesis of an epithelial tube	Dicer1,Hmga2,Med1,Nfatc4,Pxn,Sirt6,Vdr	7	0.0357817	1.44634
GO_BP	GO:0033500	carbohydrate homeostasis	Cebpa,Crhr2,Crtc2,Foxo1,Nucks1,Pdk4,Sidt2,Sirt6,Tra2b	9	0.0359216	1.44464
GO_BP	GO:0010948	negative regulation of cell cycle process	Apc,Ccnb1,Cdkn1a,Cdt1,Klf4,Mdm2,Rgcc,Smc1a	8	0.0363577	1.4394
GO_BP	GO:0032963	collagen metabolic process	Adam15,Errfi1,Mmp19,Ppard,Rgcc	5	0.0364994	1.43771
GO_BP	GO:0090287	regulation of cellular response to growth factor stimulus	Jcad,Nbl1,Sfrp4,Smad3,Thbs1,Ulk1,Vasn,Zfp703,Zfyve9	9	0.0366514	1.43591
GO_BP	GO:0044843	cell cycle G1/S phase transition	Cdkn1a,Crlf3,Egfr,Ino80,Klf4,Mdm2,Rgcc	7	0.0366782	1.43559
GO_BP	GO:0006066	alcohol metabolic process	Adh1,Cebpa,Dhcr24,Ip6k3,Lcat,Mtmr2,Por,Qdpr,Srebf2,Vdr	10	0.0368705	1.43332
GO_BP	GO:0000380	alternative mRNA splicing, via spliceosome	Rbm19,Rbm4b,Srsf10,Tra2b	4	0.0371586	1.42994
GO_BP	GO:0002200	somatic diversification of immune receptors	Clcf1,Dclre1c,Mcm3ap,Xrcc6	4	0.0371586	1.42994
GO_BP	GO:0008625	extrinsic apoptotic signaling pathway via death domain receptors	Fem1b,Psen2,Thbs1,Timp3	4	0.0371586	1.42994
GO_BP	GO:0042446	hormone biosynthetic process	Arnt,Med1,Por,Vdr	4	0.0371586	1.42994
GO_BP	GO:0070373	negative regulation of ERK1 and ERK2 cascade	Errfi1,Ezr,Klf4,Timp3	4	0.0371586	1.42994
GO_BP	GO:0010259	multicellular organism aging	Ide,Jmjd1c,Prdm2	3	0.0372122	1.42931
GO_BP	GO:0032873	negative regulation of stress-activated MAPK cascade	Ezr,Foxo1,Sfrp4	3	0.0372122	1.42931
GO_BP	GO:0070303	negative regulation of stress-activated protein kinase signaling cascade	Ezr,Foxo1,Sfrp4	3	0.0372122	1.42931
GO_BP	GO:0070849	response to epidermal growth factor	Egfr,Med1,Zfp36	3	0.0372122	1.42931
GO_BP	GO:0071385	cellular response to glucocorticoid stimulus	Ddit4,Sgk1,Zfp36	3	0.0372122	1.42931
GO_BP	GO:0090207	regulation of triglyceride metabolic process	Nr1h2,Sik1,Tbl1xr1	3	0.0372122	1.42931
GO_BP	GO:0051098	regulation of binding	Adam15,Cblb,Cdt1,Cthrc1,Gpsm1,Hdac4,Klf4,Nfatc4,Nucks1,Psen1,Psen2,Smad3	12	0.0374929	1.42605
GO_BP	GO:0043491	protein kinase B signaling	Clcf1,Egfr,Klf4,Mtdh,Mul1,Thbs1,Tmem100	7	0.0375893	1.42494
GO_BP	GO:0048568	embryonic organ development	Abr,Arnt,Cebpa,Cebpb,Cthrc1,Egfr,Epn1,Hectd1,Junb,Med1,Psen1,Smad3,Tead2,Tra2b	14	0.0375929	1.42489
GO_BP	GO:0008637	apoptotic mitochondrial changes	Atpif1,Bik,Lmna,Mul1,Nptx1	5	0.0377342	1.42326
GO_BP	GO:0006473	protein acetylation	Auts2,Brpf3,Crtc2,Ing5,Mrgbp,Por,Taf9b	7	0.0385152	1.41437
GO_BP	GO:0046785	microtubule polymerization	Apc,Sgk1,Tubgcp4,Tubgcp6	4	0.0387246	1.41201
GO_BP	GO:0060350	endochondral bone morphogenesis	Alpl,Col27a1,Por,Thbs1	4	0.0387246	1.41201
GO_BP	GO:0032103	positive regulation of response to external stimulus	C1qa,Cebpa,Cebpb,Egfr,Hspb1,Nfkbia,Pum1,Smad3,Thbs1,Thbs4	10	0.0389485	1.40951
GO_BP	GO:0005975	carbohydrate metabolic process	Chst3,Crtc2,Ddit4,Foxo1,Gbe1,Gnptab,H6pd,Hdac4,Mtmr2,Pdk4,Pgm3,Sik1,Sirt6,Slc3a2,Wdtc1	15	0.0390173	1.40874
GO_BP	GO:0018023	peptidyl-lysine trimethylation	Hist1h1c,Kdm4a,Lmna	3	0.0393908	1.40461
GO_BP	GO:0032965	regulation of collagen biosynthetic process	Errfi1,Ppard,Rgcc	3	0.0393908	1.40461
GO_BP	GO:0033046	negative regulation of sister chromatid segregation	Apc,Ccnb1,Cdt1	3	0.0393908	1.40461
GO_BP	GO:0035196	production of miRNAs involved in gene silencing by miRNA	Dicer1,Egfr,Pum1	3	0.0393908	1.40461
GO_BP	GO:0060135	maternal process involved in female pregnancy	Junb,Med1,Vdr	3	0.0393908	1.40461
GO_BP	GO:0061647	histone H3-K9 modification	Crtc2,Kdm4a,Lmna	3	0.0393908	1.40461
GO_BP	GO:0001824	blastocyst development	Capn2,Cdk11b,Dicer1,Junb,Tbl1xr1,Xab2	6	0.0397378	1.4008
GO_BP	GO:0061180	mammary gland epithelium development	Cebpb,Med1,Vdr,Zfp703	4	0.0403278	1.3944
GO_BP	GO:0071277	cellular response to calcium ion	Carf,Fosb,Junb,Scn5a	4	0.0403278	1.3944
GO_BP	GO:0030155	regulation of cell adhesion	Adam15,Adgrg1,Apc,Cblb,Cebpb,Crkl,Cyth3,Fgl2,Klf4,Loxl3,Pag1,Rgcc,Smad3,Thbs1,Tnfrsf21,Zbtb16,Zfp703,Zmiz1	18	0.0404817	1.39274
GO_BP	GO:0031175	neuron projection development	Apc,Atxn10,Auts2,Crkl,Cthrc1,Dicer1,Egfr,Ehd1,Fry,Hspb1,Klf4,Mdm2,Micall1,Mul1,Nbl1,Nfatc4,Nptx1,Pitpna,Psen1,Sgk1,Tenm2,Thbs4,Tnfrsf21,Tprn,Ulk1,Ywhah	26	0.0405098	1.39244
GO_BP	GO:0070997	neuron death	C1qa,Capn2,Cebpb,Clcf1,Ddit4,Hdac4,Lancl1,Mt1,Nfatc4,Psen1,Tnfrsf21,Zfp746	12	0.0405766	1.39172
GO_BP	GO:0030178	negative regulation of Wnt signaling pathway	Apc,Cthrc1,Foxo1,Hmga2,Nfatc4,Sfrp4	6	0.0408361	1.38896
GO_BP	GO:0034614	cellular response to reactive oxygen species	Egfr,Foxo1,Kdm6b,Lcn2,Rhob,Thbs1	6	0.0408361	1.38896
GO_BP	GO:0045580	regulation of T cell differentiation	Clptm1,Dicer1,Fgl2,Loxl3,Zbtb16,Zmiz1	6	0.0408361	1.38896
GO_BP	GO:0006820	anion transport	Cebpb,Cpt1c,Pitpna,Plin2,Ppard,Psen1,Sfrp4,Slc10a6,Slc1a5,Slc26a11,Slc26a2,Slc3a2,Slc7a1,Thbs1,Vdac2	15	0.0411633	1.38549
GO_BP	GO:0098739	import across plasma membrane	Psen1,Slc1a5,Slc39a14,Slc3a2,Slc7a1	5	0.0415908	1.381
GO_BP	GO:0032456	endocytic recycling	Ehd1,Eipr1,Micall1	3	0.0416328	1.38056
GO_BP	GO:0043029	T cell homeostasis	Chst3,Ppp2r3c,Tsc22d3	3	0.0416328	1.38056
GO_BP	GO:0060147	regulation of posttranscriptional gene silencing	Egfr,Pum1,Zfp36	3	0.0416328	1.38056
GO_BP	GO:0060966	regulation of gene silencing by RNA	Egfr,Pum1,Zfp36	3	0.0416328	1.38056
GO_BP	GO:0071384	cellular response to corticosteroid stimulus	Ddit4,Sgk1,Zfp36	3	0.0416328	1.38056
GO_BP	GO:0098868	bone growth	Col27a1,Por,Thbs1	3	0.0416328	1.38056
GO_BP	GO:0008380	RNA splicing	Cd2bp2,Crnkl1,Prpf38b,Rbm19,Rbm4b,Scaf11,Srsf10,Sugp2,Tra2b,Usp39,Xab2	11	0.0417646	1.37919
GO_BP	GO:0052547	regulation of peptidase activity	Atp13a2,Dhcr24,Klf4,Mdm2,Mefv,Mul1,Nr4a1,Por,Serpinb6a,Smad3,Thbs1,Timp3	12	0.0418585	1.37822
GO_BP	GO:0034644	cellular response to UV	Cdkn1a,Ino80,Nfatc4,Trp53inp1	4	0.0419683	1.37708
GO_BP	GO:1904951	positive regulation of establishment of protein localization	Atp13a2,Clec9a,Egfr,Ezr,Glul,Mdm2,Nr1h2,Ppard,Psen1,Rgcc,Sec16a,Sec24a,Wipf1	13	0.0421513	1.37519
GO_BP	GO:1903052	positive regulation of proteolysis involved in cellular protein catabolic process	Atpif1,Mdm2,Psen1,Psen2,Rnf217	5	0.0429273	1.36727
GO_BP	GO:0046661	male sex differentiation	Adgrg1,Bik,Crkl,Dhcr24,Hmga2,Jmjd1c	6	0.0430897	1.36563
GO_BP	GO:0051250	negative regulation of lymphocyte activation	Cblb,Cebpb,Fgl2,Loxl3,Pag1,Tnfrsf21	6	0.0430897	1.36563
GO_BP	GO:0070201	regulation of establishment of protein localization	Atp13a2,Atpif1,Clec9a,Crhr2,Egfr,Ezr,Glul,Mdm2,Nr1h2,Pik3c3,Ppard,Psen1,Rangap1,Rgcc,Sec16a,Sec24a,Sidt2,Tnfrsf21,Wipf1	19	0.0432201	1.36431
GO_BP	GO:0032869	cellular response to insulin stimulus	Apc,Foxo1,Nucks1,Pdk4,Sgk1,Slc25a33,Wdtc1	7	0.0433685	1.36283
GO_BP	GO:0048771	tissue remodeling	Abr,Cthrc1,Egfr,Mdm2,Pdk4,Thbs4,Vdr	7	0.0433685	1.36283
GO_BP	GO:0051881	regulation of mitochondrial membrane potential	Atpif1,Mul1,Ppp2r3c,Slc25a33	4	0.043646	1.36006
GO_BP	GO:0010638	positive regulation of organelle organization	Apc,Atpif1,Auts2,Bik,Ccnb1,Cdt1,Lmna,Mul1,Pxn,Rgcc,Sept9,Sirt6,Smad3,Smcr8,Sorbs3,Ulk1	16	0.0438114	1.35841
GO_BP	GO:0003197	endocardial cushion development	Mdm2,Thbs1,Tmem100	3	0.0439377	1.35716
GO_BP	GO:0010718	positive regulation of epithelial to mesenchymal transition	Rgcc,Smad3,Zfp703	3	0.0439377	1.35716
GO_BP	GO:0030261	chromosome condensation	Ccnb1,Hist1h1c,Hmga2	3	0.0439377	1.35716
GO_BP	GO:0031050	dsRNA processing	Dicer1,Egfr,Pum1	3	0.0439377	1.35716
GO_BP	GO:0070918	production of small RNA involved in gene silencing by RNA	Dicer1,Egfr,Pum1	3	0.0439377	1.35716
GO_BP	GO:0010675	regulation of cellular carbohydrate metabolic process	Ddit4,Foxo1,Hdac4,Pdk4,Sik1,Sirt6	6	0.0442453	1.35413
GO_BP	GO:1903047	mitotic cell cycle process	Apc,Ccnb1,Cdk11b,Cdkn1a,Cdt1,Crlf3,Egfr,Ino80,Klf4,Ctgf,Mcm2,Mdm2,Reep3,Rgcc,Rhob,Smc1a,Tpx2,Ywhah	17	0.0445024	1.35162
GO_BP	GO:0030278	regulation of ossification	Apc,Cebpa,Cebpb,Cthrc1,Hdac4,Lmna,Smad3,Zbtb16	8	0.0450015	1.34677
GO_BP	GO:0006310	DNA recombination	Clcf1,Dclre1c,Hist1h1c,Ino80,Ctgf,Mcm2,Nucks1,Recql5,Sirt6,Xrcc6	9	0.0453555	1.34337
GO_BP	GO:0032436	positive regulation of proteasomal ubiquitin-dependent protein catabolic process	Mdm2,Psen1,Psen2,Rnf217	4	0.045361	1.34332
GO_BP	GO:0035050	embryonic heart tube development	Med1,Psen1,Smad3,Tead2	4	0.045361	1.34332
GO_BP	GO:0090630	activation of GTPase activity	Crkl,Rangap1,Tbc1d7,Tbck	4	0.045361	1.34332
GO_BP	GO:0030307	positive regulation of cell growth	Dnph1,Egfr,Ino80,Mul1,Sgk1,Slc25a33,Taf9b	7	0.0454155	1.3428
GO_BP	GO:0051783	regulation of nuclear division	Apc,Ccnb1,Cdk11b,Cdt1,Rgcc,Smc1a,Ywhah	7	0.0454155	1.3428
GO_BP	GO:0009605	response to external stimulus	Abr,Adamts9,Auts2,Bbs2,C1qa,Ccl6,Cdkn1a,Cebpa,Cebpb,Clcf1,Crkl,Ddit4,Dicer1,Egfr,Fgl2,Fkbp5,Foxo1,Gabarapl1,Glul,Hspb1,Junb,Klf10,Klf4,Lcn2,Med1,Mefv,Mtdh,Mul1,Nbl1,Nfkbia,Nr1h2,Nr4a1,Pdk4,Pik3c3,Pkd1l3,Ppard,Ppp2r3c,Pum1,Rbm4b,Serinc5,Sik1,Slc25a25,Smad3,Srebf2,Tbl1xr1,Tenm2,Thbs1,Thbs4,Ucn2,Ulk1,Vdr,Wipf1,Zfp36	53	0.0455566	1.34145
GO_BP	GO:0042476	odontogenesis	Apc,Dicer1,Rogdi,Ssu2,Zfp422	5	0.0456772	1.3403
GO_BP	GO:0071902	positive regulation of protein serine/threonine kinase activity	Crkl,Egfr,Gadd45a,Map3k6,Mul1,Psen1,Pxn,Rgcc,Thbs1	9	0.0462096	1.33527
GO_BP	GO:0007520	myoblast fusion	Capn2,Ehd1,Mymk	3	0.0463049	1.33437
GO_BP	GO:0031648	protein destabilization	Mdm2,Mul1,Sirt6	3	0.0463049	1.33437
GO_BP	GO:0038066	p38MAPK cascade	Ezr,Gadd45a,Zfp36	3	0.0463049	1.33437
GO_BP	GO:0051985	negative regulation of chromosome segregation	Apc,Ccnb1,Cdt1	3	0.0463049	1.33437
GO_BP	GO:1902808	positive regulation of cell cycle G1/S phase transition	Egfr,Mdm2,Rgcc	3	0.0463049	1.33437
GO_BP	GO:0043434	response to peptide hormone	Apc,Foxo1,Nr4a1,Nucks1,Pdk4,Pxn,Rangap1,Sgk1,Slc25a33,Wdtc1	10	0.046455	1.33297
GO_BP	GO:0070371	ERK1 and ERK2 cascade	Ccl6,Clcf1,Crhr2,Crkl,Egfr,Errfi1,Ezr,Klf4,Med1,Timp3	10	0.046455	1.33297
GO_BP	GO:0007266	Rho protein signal transduction	Abr,Adgrg1,Cdc42se2,Mcf2l,Rhob,Rhoj,Srgap1	7	0.0464619	1.3329
GO_BP	GO:0050865	regulation of cell activation	Abr,C1qa,Cblb,Cdkn1a,Cebpa,Cebpb,Clcf1,Clptm1,Dicer1,Fgl2,Loxl3,Nectin2,Pag1,Ppp2r3c,Thbs1,Tnfrsf21,Zbtb16,Zmiz1	18	0.0465112	1.33244
GO_BP	GO:0051896	regulation of protein kinase B signaling	Clcf1,Egfr,Klf4,Mtdh,Mul1,Thbs1	6	0.046614	1.33148
GO_BP	GO:1901214	regulation of neuron death	C1qa,Capn2,Cebpb,Clcf1,Ddit4,Hdac4,Lancl1,Mt1,Nfatc4,Psen1,Zfp746	11	0.0467861	1.32988
GO_BP	GO:1903362	regulation of cellular protein catabolic process	Atp13a2,Atpif1,Ezr,Mdm2,Psen1,Psen2,Pttg1ip,Rnf217	8	0.0468791	1.32902
GO_BP	GO:0000902	cell morphogenesis	Apc,Auts2,Cdc42se2,Crkl,Dicer1,Egfr,Ezr,Fry,Jmjd1c,Med1,Mul1,Nbl1,Nfatc4,Nptx1,Pitpna,Psen1,Pxn,Rhob,Rhoj,Sgk1,Sidt2,Tenm2,Thbs4,Ulk1,Vdr,Ywhah	26	0.0468887	1.32893
GO_BP	GO:0009123	nucleoside monophosphate metabolic process	Atpif1,Ccnb1,Ddit4,Dnph1,Hdac4,Sirt6,Slc25a25,Slc25a33,Tefm	9	0.0470744	1.32722
GO_BP	GO:1903312	negative regulation of mRNA metabolic process	Dicer1,Srsf10,Tra2b,Zfp36	4	0.0471131	1.32686
GO_BP	GO:0022008	neurogenesis	Adgrg1,Apc,Atxn10,Auts2,C1qa,Cebpb,Clcf1,Crkl,Cthrc1,Ddit4,Dicer1,Egfr,Ehd1,Fry,Hmga2,Hspb1,Kdm4a,Klf4,Mbd1,Mdm2,Med1,Micall1,Mtmr2,Mul1,Nbl1,Nfatc4,Nptx1,Pitpna,Psen1,Rogdi,Ror1,Sgk1,Tenm2,Thbs4,Tnfrsf21,Tprn,Ulk1,Xrcc6,Ywhah	39	0.0472422	1.32567
GO_BP	GO:0044262	cellular carbohydrate metabolic process	Ddit4,Foxo1,Gbe1,Gnptab,Hdac4,Mtmr2,Pdk4,Sik1,Sirt6	9	0.0479498	1.31921
GO_BP	GO:0048699	generation of neurons	Adgrg1,Apc,Atxn10,Auts2,C1qa,Cebpb,Clcf1,Crkl,Cthrc1,Ddit4,Dicer1,Egfr,Ehd1,Fry,Hmga2,Hspb1,Kdm4a,Klf4,Mbd1,Mdm2,Med1,Micall1,Mtmr2,Mul1,Nbl1,Nfatc4,Nptx1,Pitpna,Psen1,Sgk1,Tenm2,Thbs4,Tnfrsf21,Tprn,Ulk1,Xrcc6,Ywhah	37	0.0479905	1.31884
GO_BP	GO:0007423	sensory organ development	Abr,Apc,Cebpa,Cthrc1,Dicer1,Egfr,Klf4,Ctgf,Mcm2,Med1,Nhs,Rhoj,Ror1,Slc25a25,Smad3,Tprn,Zfp513	16	0.0483457	1.31564
GO_BP	GO:0060349	bone morphogenesis	Alpl,Col27a1,Por,Sfrp4,Thbs1	5	0.0485298	1.31399
GO_BP	GO:1901216	positive regulation of neuron death	C1qa,Capn2,Ddit4,Hdac4,Zfp746	5	0.0485298	1.31399
GO_BP	GO:0007519	skeletal muscle tissue development	Crhr2,Eln,Hdac4,Hivep3,Nr4a1,Psma6,Tsc22d3	7	0.0486006	1.31336
GO_BP	GO:1902275	regulation of chromatin organization	Auts2,Ccnb1,Hist1h1c,Kdm4a,Lmna,Phf2,Sirt6	7	0.0486006	1.31336
GO_BP	GO:1901135	carbohydrate derivative metabolic process	Acot8,Atpif1,Ccnb1,Chst3,Ddit4,Fasn,Gcdh,Gnptab,H6pd,Hdac4,Hmgcl,Pdk4,Pfkfb3,Pgm3,Pigx,Ppard,Psen1,Pxylp1,Sirt6,Slc25a25,Slc25a33,Tefm,Tkt,Uap1l1	24	0.0486174	1.31321
GO_BP	GO:0006360	transcription by RNA polymerase I	Cebpa,Med1,Ppp1r15a	3	0.048734	1.31217
GO_BP	GO:0045646	regulation of erythrocyte differentiation	Ankrd54,Med1,Zfp36	3	0.048734	1.31217
GO_BP	GO:0061900	glial cell activation	C1qa,Egfr,Psen1	3	0.048734	1.31217
GO_BP	GO:0090329	regulation of DNA-dependent DNA replication	Cdt1,Ino80,Smc1a	3	0.048734	1.31217
GO_BP	GO:0016485	protein processing	Capn2,Dhcr24,Mdm2,Pik3c3,Plat,Psen1,Psen2,Thbs1	8	0.0488071	1.31152
GO_BP	GO:0090257	regulation of muscle system process	Errfi1,Foxo1,Hdac4,Klf4,Lmna,Mymk,Scn5a,Smad3	8	0.0488071	1.31152
GO_BP	GO:0051899	membrane depolarization	Atpif1,Ppp2r3c,Scn5a,Ywhah	4	0.0489024	1.31067
GO_BP	GO:0048015	phosphatidylinositol-mediated signaling	Egfr,Ezr,Klf4,Pi4ka,Pik3c3,Ppard	6	0.0490601	1.30927
GO_BP	GO:0001763	morphogenesis of a branching structure	Dicer1,Fem1b,Hmga2,Med1,Nfatc4,Pxn,Sirt6,Vdr	8	0.0497902	1.30286
GO_BP	GO:0032989	cellular component morphogenesis	Apc,Auts2,Cdc42se2,Crkl,Dicer1,Egfr,Ezr,Fry,Jmjd1c,Med1,Mtmr2,Mul1,Nbl1,Nectin2,Nfatc4,Nptx1,Pitpna,Psen1,Pxn,Rhob,Rhoj,Sgk1,Sidt2,Tenm2,Thbs4,Ulk1,Vdr,Ywhah	28	0.0498907	1.30198
GO_CC	GO:0005654	nucleoplasm	Adh1,Anxa11,Arnt,Brpf3,Carf,Cblb,Cd2bp2,Cdkn1a,Cdt1,Cebpa,Cebpb,Crkl,Crtc2,Cstf1,Cyth3,Dclre1c,Elmsan1,Etv3,Fem1b,Fkbp5,Fosb,Fosl2,Gadd45a,Gpsm1,Hdac4,Ing5,Ino80,Junb,Kdm4a,Kdm6b,Klf4,Lmna,Maml3,Mbd1,Ctgf,Mcm2,Mdm2,Med1,Med13l,Mical3,Mrgbp,Mtdh,Nfatc4,Nhs,Nifk,Nufip1,Nup88,Orc2,Pes1,Pfkfb3,Pom121,Psma6,Pttg1ip,Pum1,Rbm19,Rbm4b,Recql5,Rnf4,Scaf11,Senp6,Sgk1,Sirt6,Slc26a11,Smad3,Smc1a,Smcr8,Spata7,…	86	2.10481e-10	9.67679
GO_CC	GO:0044451	nucleoplasm part	Arnt,Brpf3,Cd2bp2,Cdkn1a,Cdt1,Cstf1,Elmsan1,Etv3,Gadd45a,Hdac4,Ing5,Ino80,Kdm4a,Kdm6b,Maml3,Mbd1,Mdm2,Med1,Med13l,Mrgbp,Mtdh,Nfatc4,Nhs,Nufip1,Pum1,Rbm19,Rbm4b,Recql5,Rnf4,Scaf11,Sgk1,Srsf10,Srsf11,Sugp2,Taf9b,Tbl1xr1,Tkt,Ube2i,Ubn1,Yars,Zbtb16,Zkscan17	42	5.2456e-08	7.28021
GO_CC	GO:0005730	nucleolus	Arl14ep,Brix1,Carf,Cd2bp2,Cdkn1a,Cebpa,Ddx24,Ezr,Fbxo11,Ilf2,Jazf1,Kdm4a,Lyar,Mdm2,Med1,Mrps9,Mtdh,Nifk,Nol10,Nol8,Nucks1,Nufip1,Pcgf5,Pes1,Phf2,Rbm19,Rev3l,Rgcc,Scaf11,Sdad1,Ube2i,Vdr,Xrcc6	33	2.12552e-06	5.67253
GO_CC	GO:0005694	chromosome	Apc,Calcoco1,Capn2,Ccnb1,Cdt1,Cebpb,Dclre1c,Etv3,Fbxo11,Hist1h1c,Hist1h4h,Hmga2,Ino80,Jmjd1c,Junb,Kdm4a,Klf4,Lrpprc,Mbd1,Ctgf,Mcm2,Med1,Nifk,Nucks1,Nufip1,Orc2,Pcgf5,Pes1,Phf2,Ppard,Psen1,Psen2,Rangap1,Rbm19,Recql5,Sirt6,Smad3,Smc1a,Smcr8,Vdr,Xrcc6	40	3.55832e-06	5.44876
GO_CC	GO:0016363	nuclear matrix	Cebpa,Cebpb,Lmna,Mbd1,Nufip1,Psma6,Smc1a,Vdr,Zfp703	9	1.55197e-05	4.80912
GO_CC	GO:0016604	nuclear body	Arnt,Cd2bp2,Cdkn1a,Cdt1,Gadd45a,Ino80,Maml3,Mbd1,Mdm2,Mtdh,Nfatc4,Nhs,Pum1,Rbm19,Rbm4b,Rnf4,Scaf11,Sgk1,Srsf10,Srsf11,Sugp2,Tkt,Ube2i,Ubn1,Yars,Zbtb16,Zkscan17	27	1.88946e-05	4.72366
GO_CC	GO:0044427	chromosomal part	Apc,Calcoco1,Capn2,Ccnb1,Cdt1,Cebpb,Dclre1c,Etv3,Hist1h1c,Hist1h4h,Hmga2,Ino80,Jmjd1c,Junb,Kdm4a,Klf4,Mbd1,Ctgf,Mcm2,Med1,Nucks1,Nufip1,Orc2,Phf2,Ppard,Psen1,Psen2,Rangap1,Sirt6,Smad3,Smc1a,Smcr8,Vdr,Xrcc6	33	0.000119516	3.92257
GO_CC	GO:0000785	chromatin	Calcoco1,Capn2,Cebpb,Etv3,Hist1h1c,Hist1h4h,Hmga2,Ino80,Jmjd1c,Junb,Kdm4a,Klf4,Mbd1,Ctgf,Mcm2,Med1,Nucks1,Nufip1,Orc2,Ppard,Sirt6,Smad3,Smcr8,Vdr	23	0.000128705	3.8904
GO_CC	GO:0044798	nuclear transcription factor complex	Arnt,Cebpa,Cebpb,Junb,Klf4,Nfatc4,Nr1h2,Ppard,Smad3,Taf9b,Tead2,Vdr	12	0.000149173	3.82631
GO_CC	GO:0034399	nuclear periphery	Cebpa,Cebpb,Lmna,Mbd1,Nufip1,Psma6,Smc1a,Vdr,Zfp703	9	0.000167577	3.77579
GO_CC	GO:0031090	organelle membrane	Ap2a2,Ap2s1,Apc,Atp13a2,Chst3,Cpt1c,Egfr,Ehd1,Gabarapl1,Gcdh,Gnptab,Gpsm1,Hmgcl,Lmna,Mcm3ap,Micall1,Mtmr2,Mtx1,Mul1,Mymk,Nr4a1,Pdk4,Pex16,Pi4ka,Pom121,Ppp1r15a,Psen1,Psen2,Rab6a,Rangap1,Rcc1l,Rhob,Sec16a,Sec24a,Sec61a1,Sidt2,Slc18a1,Slc25a25,Slc25a33,Slc25a44,Slc26a11,Smad3,Tra2b,Ucp3,Ulk1,Vdac2,Zdhhc20,Zfyve9	48	0.000283269	3.5478
GO_CC	GO:0000776	kinetochore	Apc,Ccnb1,Cdt1,Orc2,Phf2,Psen1,Psen2,Rangap1,Smc1a	9	0.000325356	3.48764
GO_CC	GO:0000775	chromosome, centromeric region	Apc,Ccnb1,Cdt1,Cebpb,Kdm4a,Orc2,Phf2,Psen1,Psen2,Rangap1,Smc1a	11	0.000332826	3.47778
GO_CC	GO:0090575	RNA polymerase II transcription factor complex	Arnt,Cebpa,Cebpb,Junb,Nr1h2,Ppard,Smad3,Taf9b,Tead2,Vdr	10	0.000350823	3.45491
GO_CC	GO:0098687	chromosomal region	Apc,Ccnb1,Cdt1,Cebpb,Dclre1c,Kdm4a,Orc2,Phf2,Psen1,Psen2,Rangap1,Sirt6,Smc1a,Xrcc6	14	0.00049206	3.30798
GO_CC	GO:0000228	nuclear chromosome	Calcoco1,Ccnb1,Cebpb,Dclre1c,Etv3,Hist1h1c,Hist1h4h,Hmga2,Ino80,Junb,Klf4,Lrpprc,Mbd1,Ctgf,Mcm2,Nifk,Nucks1,Nufip1,Orc2,Ppard,Sirt6,Smad3,Vdr,Xrcc6	23	0.000703925	3.15247
GO_CC	GO:0005739	mitochondrion	Acot8,Adh1,Armc10,Atpif1,Bik,Capn2,Ccnb1,Cpt1c,Dbt,Ddit4,Eln,Fasn,Fastkd2,Fastkd3,Gabarapl1,Gcdh,Gfm1,Glul,Gpt2,H6pd,Hmgcl,Ide,Lrpprc,Mrps9,Mtx1,Mul1,Nptx1,Pdk4,Phykpl,Por,Ppp1r15a,Psen1,Qdpr,Rcc1l,Sgk1,Slc25a25,Slc25a33,Slc25a44,Spata7,Srebf2,Stard13,Tefm,Tmem71,Trmt5,Txnip,Ucp3,Vasn,Vdac2	48	0.000826553	3.08273
GO_CC	GO:0009295	nucleoid	Dbt,Fastkd2,Lrpprc,Tefm,Vdac2	5	0.00105594	2.97636
GO_CC	GO:0042645	mitochondrial nucleoid	Dbt,Fastkd2,Lrpprc,Tefm,Vdac2	5	0.00105594	2.97636
GO_CC	GO:0098588	bounding membrane of organelle	Ap2a2,Ap2s1,Atp13a2,Chst3,Cpt1c,Egfr,Ehd1,Gabarapl1,Gnptab,Gpsm1,Micall1,Mtmr2,Mtx1,Mul1,Mymk,Pex16,Pi4ka,Ppp1r15a,Psen1,Rab6a,Rhob,Sec16a,Sec24a,Sec61a1,Sidt2,Slc18a1,Slc26a11,Ulk1,Vdac2,Zdhhc20,Zfyve9	31	0.00131	2.88273
GO_CC	GO:0098890	extrinsic component of postsynaptic membrane	Crkl,Epn1,Tenm2	3	0.0021557	2.66641
GO_CC	GO:0031967	organelle envelope	Anxa11,Apc,Bik,Capn2,Cpt1c,Gcdh,Hmgcl,Lmna,Mcm3ap,Mtx1,Mul1,Nr4a1,Nup88,Pdk4,Pom121,Ppp1r15a,Psen1,Psen2,Rangap1,Rcc1l,Rogdi,Slc25a25,Slc25a33,Slc25a44,Smad3,Tra2b,Txnip,Ube2i,Ucp3,Vdac2	30	0.00258462	2.5876
GO_CC	GO:0016607	nuclear speck	Cd2bp2,Gadd45a,Maml3,Mbd1,Nfatc4,Pum1,Rbm19,Rbm4b,Sgk1,Srsf10,Srsf11,Tkt,Zbtb16	13	0.002598	2.58536
GO_CC	GO:0031975	envelope	Anxa11,Apc,Bik,Capn2,Cpt1c,Gcdh,Hmgcl,Lmna,Mcm3ap,Mtx1,Mul1,Nr4a1,Nup88,Pdk4,Pom121,Ppp1r15a,Psen1,Psen2,Rangap1,Rcc1l,Rogdi,Slc25a25,Slc25a33,Slc25a44,Smad3,Tra2b,Txnip,Ube2i,Ucp3,Vdac2	30	0.00262112	2.58151
GO_CC	GO:0044452	nucleolar part	Cd2bp2,Ezr,Jazf1,Kdm4a,Mtdh,Nufip1,Pes1,Ube2i,Vdr	9	0.00309492	2.50935
GO_CC	GO:0000790	nuclear chromatin	Calcoco1,Cebpb,Etv3,Hist1h1c,Hist1h4h,Ino80,Junb,Klf4,Mbd1,Nucks1,Nufip1,Ppard,Sirt6,Smad3,Vdr	15	0.00326354	2.48631
GO_CC	GO:0044454	nuclear chromosome part	Calcoco1,Ccnb1,Cebpb,Dclre1c,Etv3,Hist1h1c,Hist1h4h,Ino80,Junb,Klf4,Mbd1,Ctgf,Mcm2,Nucks1,Nufip1,Orc2,Ppard,Sirt6,Smad3,Vdr,Xrcc6	20	0.00428264	2.36829
GO_CC	GO:0005667	transcription factor complex	Arnt,Cebpa,Cebpb,Elmsan1,Junb,Klf4,Nfatc4,Nr1h2,Nr4a1,Ppard,Smad3,Taf9b,Tead2,Vdr,Xrcc6	15	0.00436706	2.35981
GO_CC	GO:0098805	whole membrane	Ap2a2,Ap2s1,Atp13a2,Capn2,Cblb,Cpt1c,Egfr,Ehd1,Ezr,Gabarapl1,Micall1,Mtmr2,Mtx1,Mul1,Pag1,Pex16,Pi4ka,Ppp1r15a,Psen1,Rhob,Scn5a,Sec16a,Sec24a,Sidt2,Slc18a1,Slc26a11,Ulk1,Vdac2,Vdr,Zfyve9	30	0.00491301	2.30865
GO_CC	GO:0001650	fibrillar center	Cd2bp2,Ezr,Jazf1,Kdm4a,Mtdh,Nufip1,Ube2i	7	0.00555368	2.25542
GO_CC	GO:0048471	perinuclear region of cytoplasm	Ankrd13a,Apc,Atxn10,Capn2,Cdkn1a,Egfr,Ehd1,Ezr,Jcad,Lmna,Lrpprc,Mtdh,Psen2,Rangap1,Sec16a,Sept9,Sgk1,Tmem100,Tra2b,Vdr	20	0.00581484	2.23546
GO_CC	GO:0005819	spindle	Anxa11,Ccnb1,Ppp2r3c,Prc1,Rangap1,Smc1a,Tbck,Tbl1xr1,Tpx2,Tubgcp4,Tubgcp6	11	0.00597188	2.22389
GO_CC	GO:0019898	extrinsic component of membrane	Apc,Crkl,Cyth3,Epn1,Errfi1,Ezr,Mcf2l,Micall1,Osbpl2,Pik3c3,Tenm2,Ulk1	12	0.00602497	2.22005
GO_CC	GO:0005776	autophagosome	Atp13a2,Gabarapl1,Pik3c3,Trp53inp1,Ulk1	5	0.00611527	2.21358
GO_CC	GO:0099243	extrinsic component of synaptic membrane	Crkl,Epn1,Tenm2	3	0.00625713	2.20362
GO_CC	GO:1902494	catalytic complex	Brpf3,Ccnb1,Cdkn1a,Crnkl1,Dcaf10,Dicer1,Elmsan1,Fbxo11,Hdac4,Hspb1,Ide,Ing5,Ino80,Kdm4a,Kdm6b,Med1,Mrgbp,Pcgf5,Pik3c3,Ppp1r15a,Ppp2r2a,Psma6,Recql5,Rev3l,Rnf217,Sik1,Smcr8,Spsb1,Taf9b,Tbl1xr1,Ube2i,Ulk1,Xab2,Zfp36,Zyg11b	35	0.006409	2.19321
GO_CC	GO:0031965	nuclear membrane	Apc,Lmna,Mcm3ap,Nr4a1,Pom121,Psen1,Psen2,Rangap1,Smad3,Tra2b	10	0.00662163	2.17904
GO_CC	GO:0044429	mitochondrial part	Bik,Capn2,Ccnb1,Cpt1c,Dbt,Fastkd2,Gcdh,Hmgcl,Lrpprc,Mrps9,Mtx1,Mul1,Pdk4,Ppp1r15a,Psen1,Rcc1l,Slc25a25,Slc25a33,Slc25a44,Tefm,Trmt5,Txnip,Ucp3,Vdac2	24	0.00689439	2.1615
GO_CC	GO:0005794	Golgi apparatus	Abca5,Capn2,Chst3,Cog1,Cog4,Crhr2,Dclre1c,Dhcr24,Egfr,Eipr1,Fasn,Gabarapl1,Galnt15,Gimap1,Gnptab,Gpsm1,Mymk,Nhs,Ppp1r15a,Ppp2r3c,Prdm2,Psen1,Psen2,Pxylp1,Rab2b,Rab6a,Sec16a,Serinc5,Slc26a11,Srebf2,Tenm2,Tmed5,Tmem132a,Tmem167b,Zdhhc20	35	0.00813193	2.08981
GO_CC	GO:0015630	microtubule cytoskeleton	Anxa11,Apc,Bbs2,Ccdc15,Ccnb1,Cep85l,Ezr,Gabarapl1,Ino80,Lrpprc,Ctgf,Mcm2,Mefv,Orc2,Pcgf5,Ppp2r3c,Prc1,Psen1,Psen2,Rangap1,Reep3,Rgcc,Sept9,Smc1a,Spata7,Tbc1d7,Tbck,Tbl1xr1,Tpx2,Tubgcp4,Tubgcp6	30	0.00821003	2.08566
GO_CC	GO:0031982	vesicle	Abca5,Adam15,Ankrd13a,Anxa11,Ap2a2,Ap2s1,Arrdc3,Atp13a2,Dicer1,Egfr,Ehd1,Eipr1,Ezr,Gabarapl1,Galnt15,Ide,Klk9,Lcn2,Mefv,Micall1,Mtmr2,Nptx1,Pi4ka,Pik3c3,Plat,Psen1,Psen2,Rab6a,Rcbtb2,Rhob,Rogdi,Sec16a,Sec24a,Slc18a1,Snx32,Srebf2,Tbc1d7,Thbs1,Tmed5,Trp53inp1,Tubgcp4,Ulk1,Vasn,Vdac2,Wipf1,Zfyve9	46	0.00866712	2.06212
GO_CC	GO:0005783	endoplasmic reticulum	Adamts9,Ahsa1,Armc10,Capn2,Cercam,Cpt1c,Crhr2,Dhcr24,Egfr,Gabarapl1,Gimap1,Glul,Gpsm1,H6pd,Kdsr,Mtdh,Mtmr12,Pex16,Pigx,Pom121,Por,Ppp1r15a,Psen1,Psen2,Rab2b,Reep3,Scn5a,Sec16a,Sec24a,Sec61a1,Sgk1,Slc26a11,Srebf2,Tenm2,Thbs1,Thbs4,Tkt,Tmed5,Tmem100,Tmem132a,Zdhhc20	41	0.00868619	2.06117
GO_CC	GO:0005635	nuclear envelope	Anxa11,Apc,Lmna,Mcm3ap,Nr4a1,Nup88,Pom121,Psen1,Psen2,Rangap1,Rogdi,Smad3,Tra2b,Ube2i	14	0.00877284	2.05686
GO_CC	GO:1990234	transferase complex	Brpf3,Ccnb1,Cdkn1a,Dcaf10,Fbxo11,Ing5,Kdm4a,Kdm6b,Med1,Mrgbp,Pcgf5,Pik3c3,Recql5,Rev3l,Rnf217,Sik1,Smcr8,Spsb1,Taf9b,Ube2i,Ulk1,Zyg11b	22	0.00943202	2.0254
GO_CC	GO:0005777	peroxisome	Acot8,Hmgcl,Ide,Mul1,Pex16,Pik3c3,Tkt	7	0.00996648	2.00146
GO_CC	GO:0042579	microbody	Acot8,Hmgcl,Ide,Mul1,Pex16,Pik3c3,Tkt	7	0.00996648	2.00146
GO_CC	GO:0005811	lipid droplet	Ehd1,Osbpl2,Plin2,Plin4,Stard13	5	0.0100982	1.99575
GO_CC	GO:0031410	cytoplasmic vesicle	Abca5,Adam15,Ankrd13a,Anxa11,Ap2a2,Ap2s1,Arrdc3,Atp13a2,Egfr,Ehd1,Eipr1,Ezr,Gabarapl1,Galnt15,Klk9,Lcn2,Mefv,Micall1,Mtmr2,Nptx1,Pi4ka,Pik3c3,Plat,Psen1,Psen2,Rab6a,Rcbtb2,Rhob,Rogdi,Sec16a,Sec24a,Slc18a1,Snx32,Srebf2,Tbc1d7,Thbs1,Tmed5,Trp53inp1,Tubgcp4,Ulk1,Vdac2,Wipf1,Zfyve9	43	0.0101192	1.99486
GO_CC	GO:0097708	intracellular vesicle	Abca5,Adam15,Ankrd13a,Anxa11,Ap2a2,Ap2s1,Arrdc3,Atp13a2,Egfr,Ehd1,Eipr1,Ezr,Gabarapl1,Galnt15,Klk9,Lcn2,Mefv,Micall1,Mtmr2,Nptx1,Pi4ka,Pik3c3,Plat,Psen1,Psen2,Rab6a,Rcbtb2,Rhob,Rogdi,Sec16a,Sec24a,Slc18a1,Snx32,Srebf2,Tbc1d7,Thbs1,Tmed5,Trp53inp1,Tubgcp4,Ulk1,Vdac2,Wipf1,Zfyve9	43	0.0105834	1.97538
GO_CC	GO:0097386	glial cell projection	Adgrg1,Ezr,Glul	3	0.0108902	1.96296
GO_CC	GO:0005581	collagen trimer	C1qa,C1qc,Col27a1,Col5a3,Cthrc1	5	0.0111784	1.95162
GO_CC	GO:0017053	transcriptional repressor complex	Etv3,Hdac4,Jazf1,Tbl1xr1,Zbtb16	5	0.0117469	1.93008
GO_CC	GO:0019897	extrinsic component of plasma membrane	Apc,Crkl,Cyth3,Epn1,Errfi1,Mcf2l,Osbpl2,Tenm2	8	0.0122934	1.91033
GO_CC	GO:0042995	cell projection	Adam15,Adgrg1,Anks6,Apc,Atp13a2,Atxn10,Auts2,Bbs2,Capn2,Cdc42bpa,Cdc42se2,Cpt1c,Crhr2,Cyth3,Dicer1,Ehd1,Ezr,Gabarapl1,Glul,Hspb1,Igsf9b,Jcad,Lyar,Mcf2l,Mefv,Mical3,Mtmr2,Mul1,Nptx1,Psen1,Psen2,Pxn,Qdpr,Rangap1,Rhoj,Rogdi,Ror1,Scn5a,Sept9,Sgk1,Sh3pxd2a,Slc18a1,Slc26a2,Slc39a14,Spata7,Srebf2,Tbc1d7,Tenm2,Tnfrsf21,Tprn,Tpx2,Ube2i,Ulk1,Wipf1	54	0.0150219	1.82327
GO_CC	GO:0005774	vacuolar membrane	Atp13a2,Gabarapl1,Mtmr2,Psen1,Sidt2,Slc26a11,Ulk1	7	0.019246	1.71566
GO_CC	GO:0030133	transport vesicle	Ap2a2,Atp13a2,Galnt15,Mtmr2,Psen1,Psen2,Rab6a,Sec16a,Sec24a,Slc18a1,Vdac2	11	0.0195806	1.70817
GO_CC	GO:0000792	heterochromatin	Kdm4a,Mbd1,Orc2,Sirt6,Vdr	5	0.0209941	1.6779
GO_CC	GO:0061695	transferase complex, transferring phosphorus-containing groups	Ccnb1,Cdkn1a,Pik3c3,Recql5,Rev3l,Sik1,Smcr8,Taf9b,Ulk1	9	0.0210794	1.67614
GO_CC	GO:0031234	extrinsic component of cytoplasmic side of plasma membrane	Cyth3,Epn1,Errfi1,Mcf2l,Osbpl2	5	0.0227423	1.64317
GO_CC	GO:0042641	actomyosin	Cdc42bpa,Hdac4,Pxn,Ror1,Sept9	5	0.0227423	1.64317
GO_CC	GO:0044430	cytoskeletal part	Anxa11,Apc,Bbs2,Ccdc15,Ccnb1,Cdc42bpa,Cep85l,Ezr,Gabarapl1,Hdac4,Ino80,Lmna,Lrpprc,Mefv,Orc2,Pcgf5,Ppp2r3c,Prc1,Psen1,Psen2,Pxn,Rangap1,Reep3,Rgcc,Ror1,Sept9,Sh3pxd2a,Smc1a,Spata7,Tbc1d7,Tbck,Tbl1xr1,Tpx2,Tubgcp4,Tubgcp6,Wipf1	36	0.0232107	1.63431
GO_CC	GO:0005912	adherens junction	Apc,Arl14ep,Capn2,Cyth3,Ezr,Jcad,Nectin2,Pxn,Sorbs3,Tns3	10	0.0239997	1.61979
GO_CC	GO:0044437	vacuolar part	Atp13a2,Gabarapl1,Mtmr2,Psen1,Sidt2,Slc26a11,Ulk1	7	0.0256359	1.59115
GO_CC	GO:0045202	synapse	Abr,Ap2a2,Apc,C1qa,C1qc,Cpt1c,Crhr2,Crkl,Egfr,Epn1,Glul,Hdac4,Hspb1,Igsf9b,Mdm2,Mtmr2,Nptx1,Nufip1,Plat,Ppp2r2a,Psen1,Psen2,Rab2b,Rab6a,Rogdi,Ror1,Slc18a1,Slc3a2,Tenm2,Thbs4,Ube2i,Vdac2,Ywhah	33	0.0261702	1.58219
GO_CC	GO:0043209	myelin sheath	Ehd1,Ezr,Glul,Pitpna,Serinc5,Tkt,Ubc,Vdac2	8	0.0261856	1.58194
GO_CC	GO:0005643	nuclear pore	Mcm3ap,Nup88,Pom121,Rangap1	4	0.0263837	1.57866
GO_CC	GO:1902911	protein kinase complex	Ccnb1,Cdkn1a,Sik1,Smcr8,Ulk1	5	0.0265149	1.57651
GO_CC	GO:0031012	extracellular matrix	Adamts9,Alpl,Anxa11,Chad,Col27a1,Col5a3,Cthrc1,Eln,Mmp19,Serpinb6a,Thbs1,Thbs4,Timp3,Vasn	14	0.0276076	1.55897
GO_CC	GO:0019866	organelle inner membrane	Gcdh,Hmgcl,Mtx1,Pdk4,Psen1,Psen2,Rcc1l,Slc25a25,Slc25a33,Slc25a44,Smad3,Tra2b,Ucp3,Vdac2	14	0.0284676	1.54565
GO_CC	GO:0005637	nuclear inner membrane	Psen2,Smad3,Tra2b	3	0.0302821	1.51881
GO_CC	GO:0097458	neuron part	Abr,Ap2a2,Apc,Atp13a2,Atxn10,Auts2,Bbs2,Capn2,Cpt1c,Crhr2,Dicer1,Epn1,Gabarapl1,Glul,Hspb1,Igsf9b,Lyar,Mtmr2,Mul1,Nptx1,Nufip1,Plat,Psen1,Psen2,Qdpr,Rab2b,Rab6a,Rangap1,Rogdi,Ror1,Scn5a,Sgk1,Slc18a1,Spata7,Srebf2,Tenm2,Tmem100,Tnfrsf21,Tprn,Tpx2,Ube2i,Ulk1,Vdac2	43	0.0303533	1.51779
GO_CC	GO:0070161	anchoring junction	Apc,Arl14ep,Capn2,Cyth3,Ezr,Jcad,Nectin2,Pxn,Sorbs3,Tns3	10	0.0316984	1.49896
GO_CC	GO:0072686	mitotic spindle	Rangap1,Smc1a,Tbck,Tbl1xr1,Tpx2	5	0.0328845	1.48301
GO_CC	GO:0016529	sarcoplasmic reticulum	H6pd,Mtmr12,Thbs1,Thbs4	4	0.0345411	1.46166
GO_CC	GO:0000784	nuclear chromosome, telomeric region	Dclre1c,Orc2,Sirt6,Xrcc6	4	0.0360275	1.44337
GO_CC	GO:0030662	coated vesicle membrane	Ap2a2,Ap2s1,Sec16a,Sec24a	4	0.0391097	1.40772
GO_CC	GO:0099512	supramolecular fiber	Apc,Col27a1,Col5a3,Eln,Ezr,Gabarapl1,Hdac4,Hspb1,Ino80,Lmna,Lrpprc,Mefv,Prc1,Psen2,Psma6,Reep3,Scn5a,Sept9,Tpx2,Tubgcp4,Tubgcp6,Wipf1	22	0.0394391	1.40407
GO_CC	GO:0043230	extracellular organelle	Adam15,Alpl,Dicer1,Ide,Vasn	5	0.0401321	1.39651
GO_CC	GO:0005925	focal adhesion	Arl14ep,Capn2,Ezr,Pxn,Sorbs3,Tns3	6	0.0402952	1.39475
GO_CC	GO:0000791	euchromatin	Hist1h1c,Klf4,Vdr	3	0.0406127	1.39134
GO_CC	GO:0099081	supramolecular polymer	Apc,Col27a1,Col5a3,Eln,Ezr,Gabarapl1,Hdac4,Hspb1,Ino80,Lmna,Lrpprc,Mefv,Prc1,Psen2,Psma6,Reep3,Scn5a,Sept9,Tpx2,Tubgcp4,Tubgcp6,Wipf1	22	0.0415121	1.38183
GO_CC	GO:0099080	supramolecular complex	Apc,Col27a1,Col5a3,Eln,Ezr,Gabarapl1,Hdac4,Hspb1,Ino80,Lmna,Lrpprc,Mefv,Prc1,Psen2,Psma6,Reep3,Scn5a,Sept9,Tpx2,Tubgcp4,Tubgcp6,Wipf1	22	0.0419361	1.37741
GO_CC	GO:0005740	mitochondrial envelope	Bik,Capn2,Cpt1c,Gcdh,Hmgcl,Mtx1,Mul1,Pdk4,Ppp1r15a,Psen1,Rcc1l,Slc25a25,Slc25a33,Slc25a44,Txnip,Ucp3,Vdac2	17	0.0442672	1.35392
GO_CC	GO:0031901	early endosome membrane	Egfr,Ehd1,Zfyve9	3	0.0451808	1.34505
GO_CC	GO:0005924	cell-substrate adherens junction	Arl14ep,Capn2,Ezr,Pxn,Sorbs3,Tns3	6	0.0471569	1.32645
GO_CC	GO:0000123	histone acetyltransferase complex	Brpf3,Ing5,Mrgbp,Taf9b	4	0.0474541	1.32373
GO_CC	GO:1902554	serine/threonine protein kinase complex	Ccnb1,Cdkn1a,Smcr8,Ulk1	4	0.0474541	1.32373
GO_CC	GO:0005770	late endosome	Abca5,Ankrd13a,Atp13a2,Egfr,Micall1,Pik3c3,Rhob	7	0.0475695	1.32267
GO_CC	GO:0016528	sarcoplasm	H6pd,Mtmr12,Thbs1,Thbs4	4	0.0492323	1.30775
GO_CC	GO:0000779	condensed chromosome, centromeric region	Ccnb1,Cebpb,Orc2	3	0.0499922	1.3011
GO_MF	GO:0019899	enzyme binding	Abr,Ap2a2,Apc,Atpif1,Atxn10,Camta2,Capn2,Cblb,Ccnb1,Cdc42se2,Cdkn1a,Cdt1,Cebpa,Cebpb,Cyth3,Dbt,Dhcr24,Egfr,Ehd1,Errfi1,Etv3,Ezr,Foxo1,Gabarapl1,Gadd45a,Hdac4,Hmga2,Hspb1,Igsf9b,Kdm4a,Klf4,Lcn2,Lmna,Lrpprc,Mcf2l,Ctgf,Mcm2,Mdm2,Mical3,Micall1,Mul1,Nfkbia,Nr1h2,Nufip1,Por,Ppp1r15a,Ppp2r2a,Prc1,Pxn,Rab6a,Rangap1,Rcc1l,Recql5,Rgcc,Rhob,Rhoj,Rnf217,Rnf4,Scn5a,Serpinb6a,Sgk1,Sh3pxd2a,Sik1,Slc18a1,Smad3,…	79	4.39787e-10	9.35676
GO_MF	GO:0008134	transcription factor binding	Arnt,Bbs2,Camta2,Cebpa,Cebpb,Crkl,Crtc2,Elmsan1,Epn1,Foxo1,Gabarapl1,Hdac4,Junb,Klf4,Med1,Mtdh,Nfatc4,Nfkbia,Nr1h2,Nr4a1,Nucks1,Ppard,Psma6,Rnf4,Sik1,Smad3,Sorbs3,Taf9b,Tead2,Tsc22d3,Ube2i,Ubn1,Vdr,Ywhah,Zbtb17,Zfp703	36	2.24151e-09	8.64946
GO_MF	GO:0003677	DNA binding	Arnt,Calcoco1,Camta2,Carf,Cdt1,Cebpa,Cebpb,Cramp1l,Crlf3,Dclre1c,Dicer1,Ebf3,Elmsan1,Etv3,Fosb,Fosl2,Foxo1,Gadd45a,Hdac4,Hist1h1c,Hivep3,Hmga2,Ilf2,Ino80,Jmjd1c,Junb,Kdm6b,Klf10,Klf4,Lrpprc,Lyar,Mbd1,Ctgf,Mcm2,Med1,Nfatc4,Nr1h2,Nr4a1,Nucks1,Orc2,Pcgf5,Ppard,Prdm2,Rev3l,Rnf4,Sidt2,Smad3,Srebf2,Taf9b,Tbl1xr1,Tead2,Tiparp,Ubn1,Vdr,Xrcc6,Zbtb16,Zbtb17,Zfp11,Zfp2,Zfp36,Zfp422,Zfp513,Zfp52,Zfp746,Zgpat…	65	3.71434e-07	6.43012
GO_MF	GO:0044389	ubiquitin-like protein ligase binding	Apc,Ccnb1,Cdkn1a,Cebpb,Dbt,Egfr,Foxo1,Gabarapl1,Kdm4a,Lrpprc,Mdm2,Mul1,Nfkbia,Pxn,Rangap1,Scn5a,Smad3,Txnip,Ubc,Zfp746	20	6.67125e-07	6.17579
GO_MF	GO:0044212	transcription regulatory region DNA binding	Arnt,Calcoco1,Carf,Cebpa,Cebpb,Ebf3,Elmsan1,Etv3,Fosb,Fosl2,Gadd45a,Hdac4,Jmjd1c,Junb,Kdm6b,Klf10,Klf4,Med1,Nfatc4,Nr1h2,Nr4a1,Pcgf5,Ppard,Prdm2,Smad3,Srebf2,Taf9b,Tbl1xr1,Tead2,Tiparp,Vdr,Xrcc6,Zbtb16,Zbtb17,Zfp11,Zfp513,Zfp746,Zgpat	38	1.18246e-06	5.92721
GO_MF	GO:0001067	regulatory region nucleic acid binding	Arnt,Calcoco1,Carf,Cebpa,Cebpb,Ebf3,Elmsan1,Etv3,Fosb,Fosl2,Gadd45a,Hdac4,Jmjd1c,Junb,Kdm6b,Klf10,Klf4,Med1,Nfatc4,Nr1h2,Nr4a1,Pcgf5,Ppard,Prdm2,Smad3,Srebf2,Taf9b,Tbl1xr1,Tead2,Tiparp,Vdr,Xrcc6,Zbtb16,Zbtb17,Zfp11,Zfp513,Zfp746,Zgpat	38	1.30467e-06	5.8845
GO_MF	GO:0003690	double-stranded DNA binding	Arnt,Calcoco1,Carf,Cebpa,Cebpb,Ebf3,Etv3,Fosb,Fosl2,Gadd45a,Hdac4,Hist1h1c,Hmga2,Jmjd1c,Junb,Kdm6b,Klf10,Klf4,Mbd1,Ctgf,Mcm2,Med1,Nfatc4,Nr1h2,Nr4a1,Nucks1,Orc2,Pcgf5,Ppard,Prdm2,Smad3,Srebf2,Vdr,Xrcc6,Zbtb16,Zbtb17,Zfp11,Zfp746,Zgpat	38	2.16287e-06	5.66497
GO_MF	GO:0003682	chromatin binding	Auts2,Calcoco1,Camta2,Cdt1,Cebpb,Cramp1l,Crtc2,Egfr,Fosl2,Hdac4,Hist1h1c,Ing5,Jmjd1c,Kdm6b,Klf4,Mbd1,Mcm3ap,Med1,Nfatc4,Nucks1,Prdm2,Rnf4,Sirt6,Smad3,Smc1a,Srebf2,Svep1	27	2.26437e-06	5.64505
GO_MF	GO:0031625	ubiquitin protein ligase binding	Apc,Cdkn1a,Dbt,Egfr,Foxo1,Gabarapl1,Kdm4a,Lrpprc,Mdm2,Mul1,Nfkbia,Pxn,Rangap1,Scn5a,Smad3,Txnip,Ubc,Zfp746	18	4.54813e-06	5.34217
GO_MF	GO:0050662	coenzyme binding	Acbd6,Adh1,Aox1,Dbt,Dhcr24,Fasn,Gcdh,Gpt2,H6pd,Hmgcl,Mical3,Phykpl,Pitpna,Por,Qdpr,Sirt6,Tkt	17	7.63288e-06	5.11731
GO_MF	GO:1990837	sequence-specific double-stranded DNA binding	Arnt,Calcoco1,Carf,Cebpa,Cebpb,Ebf3,Etv3,Fosb,Fosl2,Gadd45a,Hdac4,Hmga2,Jmjd1c,Junb,Kdm6b,Klf10,Klf4,Ctgf,Mcm2,Med1,Nfatc4,Nr1h2,Nr4a1,Orc2,Pcgf5,Ppard,Prdm2,Smad3,Srebf2,Vdr,Zbtb16,Zbtb17,Zfp11,Zfp746,Zgpat	34	1.12978e-05	4.94701
GO_MF	GO:0008013	beta-catenin binding	Apc,Calcoco1,Foxo1,Kdm6b,Klf4,Psen1,Pxn,Smad3,Tbl1xr1	9	1.37456e-05	4.86184
GO_MF	GO:0043168	anion binding	Abca5,Acbd6,Adgrg1,Adh1,Anxa11,Aox1,Ap2a2,Arl4d,Atp13a2,Cdc42bpa,Cdk11b,Col5a3,Cyth3,Dbt,Ddx10,Ddx24,Dhcr24,Dicer1,Egfr,Ehd1,Fasn,Gcdh,Gfm1,Gimap1,Glul,Gpt2,Gtpbp6,Hmgcl,Ide,Ilf2,Ino80,Ip6k3,Lancl1,Layn,Lcn2,Map3k6,Mcf2l,Ctgf,Mcm2,Mical3,Micall1,Osbpl2,Pdk4,Phykpl,Pi4ka,Pik3c3,Pitpna,Por,Ppard,Qdpr,Rab2b,Rab6a,Recql5,Rhob,Rhoj,Ror1,Sept9,Sgk1,Sh3pxd2a,Sik1,Sirt6,Smc1a,Snx29,Snx30,Snx32,Thbs1,Thbs…	73	1.43131e-05	4.84426
GO_MF	GO:0140110	transcription regulator activity	Arnt,Calcoco1,Carf,Cebpa,Cebpb,Ebf3,Elmsan1,Etv3,Fosb,Fosl2,Foxo1,Hdac4,Hmga2,Jazf1,Junb,Klf10,Klf4,Maml3,Med1,Med13l,Mtdh,Nfatc4,Nr1h2,Nr4a1,Nucks1,Pcgf5,Phf2,Ppard,Prdm2,Pxn,Sirt6,Smad3,Srebf2,Tbl1xr1,Tead2,Tsc22d3,Vdr,Zbtb16,Zbtb17,Zfp513,Zfp746,Zfp868,Zgpat,Zkscan17	44	1.63866e-05	4.78551
GO_MF	GO:0043565	sequence-specific DNA binding	Arnt,Calcoco1,Camta2,Carf,Cebpa,Cebpb,Ebf3,Etv3,Fosb,Fosl2,Foxo1,Gadd45a,Hdac4,Hmga2,Jmjd1c,Junb,Kdm6b,Klf10,Klf4,Mbd1,Ctgf,Mcm2,Med1,Nfatc4,Nr1h2,Nr4a1,Orc2,Pcgf5,Ppard,Prdm2,Smad3,Srebf2,Tead2,Vdr,Xrcc6,Zbtb16,Zbtb17,Zfp11,Zfp746,Zgpat	39	1.7325e-05	4.76133
GO_MF	GO:0030234	enzyme regulator activity	Abr,Ahsa1,Ankrd54,Apc,Atpif1,Ccnb1,Cdkn1a,Egfr,Fnip2,Fry,Gpsm1,Hspb1,Klf4,Mtmr12,Nsmaf,Ppard,Ppp1r14b,Ppp1r15a,Ppp2r2a,Rab6a,Rangap1,Rgcc,Serpinb6a,Sh3pxd2a,Smcr8,Srgap1,Stard13,Tbc1d7,Tbck,Tefm,Timp3,Txnip,Wdtc1	33	8.44812e-05	4.07324
GO_MF	GO:0000976	transcription regulatory region sequence-specific DNA binding	Calcoco1,Carf,Cebpa,Cebpb,Ebf3,Etv3,Fosb,Fosl2,Gadd45a,Hdac4,Jmjd1c,Junb,Kdm6b,Klf10,Klf4,Med1,Nfatc4,Nr1h2,Nr4a1,Pcgf5,Ppard,Prdm2,Smad3,Srebf2,Vdr,Zbtb16,Zbtb17,Zfp11,Zfp746,Zgpat	30	0.000136268	3.86561
GO_MF	GO:0003700	DNA-binding transcription factor activity	Arnt,Carf,Cebpa,Cebpb,Ebf3,Elmsan1,Etv3,Fosb,Fosl2,Foxo1,Hmga2,Junb,Klf10,Klf4,Nfatc4,Nr1h2,Nr4a1,Nucks1,Pcgf5,Ppard,Prdm2,Smad3,Srebf2,Tead2,Tsc22d3,Vdr,Zbtb16,Zbtb17,Zfp513,Zfp746,Zfp868,Zgpat,Zkscan17	33	0.00017339	3.76098
GO_MF	GO:0000981	DNA-binding transcription factor activity, RNA polymerase II-specific	Arnt,Carf,Cebpa,Cebpb,Ebf3,Etv3,Fosb,Fosl2,Foxo1,Hmga2,Junb,Klf10,Klf4,Nfatc4,Nr1h2,Nr4a1,Nucks1,Ppard,Prdm2,Smad3,Srebf2,Tead2,Vdr,Zbtb16,Zbtb17,Zfp746,Zgpat	27	0.000208112	3.6817
GO_MF	GO:0019900	kinase binding	Ap2a2,Apc,Cblb,Ccnb1,Cdkn1a,Cebpa,Cebpb,Egfr,Errfi1,Ezr,Gadd45a,Hdac4,Hspb1,Igsf9b,Ppp1r15a,Prc1,Pxn,Rgcc,Rhob,Rhoj,Scn5a,Sgk1,Sik1,Smad3,Smcr8,Tpx2,Ulk1,Zfp36	28	0.000211885	3.6739
GO_MF	GO:0019789	SUMO transferase activity	Hdac4,Mdm2,Mul1,Ube2i	4	0.000244398	3.6119
GO_MF	GO:0000977	RNA polymerase II regulatory region sequence-specific DNA binding	Calcoco1,Carf,Cebpa,Cebpb,Ebf3,Etv3,Fosb,Fosl2,Gadd45a,Hdac4,Junb,Kdm6b,Klf10,Klf4,Med1,Nfatc4,Nr1h2,Nr4a1,Pcgf5,Ppard,Prdm2,Smad3,Srebf2,Vdr,Zbtb16,Zbtb17,Zfp746,Zgpat	28	0.000291639	3.53515
GO_MF	GO:0048037	cofactor binding	Acbd6,Adh1,Aox1,Dbt,Dhcr24,Fasn,Gcdh,Gpt2,H6pd,Hmgcl,Lancl1,Lcn2,Mical3,Phykpl,Pitpna,Por,Qdpr,Rev3l,Sgk1,Sirt6,Tkt	21	0.000292896	3.53329
GO_MF	GO:0035259	glucocorticoid receptor binding	Cebpb,Nr4a1,Smad3,Ywhah	4	0.000301486	3.52073
GO_MF	GO:0001012	RNA polymerase II regulatory region DNA binding	Calcoco1,Carf,Cebpa,Cebpb,Ebf3,Etv3,Fosb,Fosl2,Gadd45a,Hdac4,Junb,Kdm6b,Klf10,Klf4,Med1,Nfatc4,Nr1h2,Nr4a1,Pcgf5,Ppard,Prdm2,Smad3,Srebf2,Vdr,Zbtb16,Zbtb17,Zfp746,Zgpat	28	0.000340724	3.4676
GO_MF	GO:0036094	small molecule binding	Abca5,Acbd6,Adh1,Aox1,Arl4d,Atp13a2,Cdc42bpa,Cdk11b,Dbt,Ddx10,Ddx24,Dhcr24,Dicer1,Egfr,Ehd1,Fasn,Gcdh,Gfm1,Gimap1,Glul,Gpt2,Gtpbp6,H6pd,Hmgcl,Ide,Ilf2,Ino80,Ip6k3,Layn,Lcn2,Map3k6,Mbd1,Ctgf,Mcm2,Mical3,Osbpl2,Pdk4,Phykpl,Pi4ka,Pik3c3,Pitpna,Por,Ppard,Qdpr,Rab2b,Rab6a,Recql5,Rev3l,Rhob,Rhoj,Ror1,Sept9,Sgk1,Sik1,Sirt6,Smc1a,Tkt,Ube2i,Ulk1,Vdac2,Vdr,Xrcc6,Yars	62	0.000353215	3.45196
GO_MF	GO:0008270	zinc ion binding	Adh1,Fbxo11,Hdac4,Ide,Kdm4a,Lancl1,Mbd1,Mdm2,Mefv,Mmp19,Mt1,Nr1h2,Nr4a1,Phf2,Ppard,Rbm4b,Rnf4,Sec24a,Smad3,Usp39,Vdr,Zcchc10,Zdhhc20,Zmiz1	24	0.000468539	3.32925
GO_MF	GO:0004879	nuclear receptor activity	Arnt,Nr1h2,Nr4a1,Ppard,Vdr	5	0.000517607	3.286
GO_MF	GO:0098531	transcription factor activity, direct ligand regulated sequence-specific DNA binding	Arnt,Nr1h2,Nr4a1,Ppard,Vdr	5	0.000517607	3.286
GO_MF	GO:0000978	RNA polymerase II proximal promoter sequence-specific DNA binding	Carf,Cebpa,Cebpb,Ebf3,Fosb,Fosl2,Hdac4,Junb,Kdm6b,Klf10,Klf4,Med1,Nfatc4,Nr1h2,Nr4a1,Smad3,Srebf2,Vdr,Zbtb17,Zfp746,Zgpat	21	0.000532674	3.27354
GO_MF	GO:0000166	nucleotide binding	Abca5,Acbd6,Adh1,Aox1,Arl4d,Atp13a2,Cdc42bpa,Cdk11b,Ddx10,Ddx24,Dhcr24,Dicer1,Egfr,Ehd1,Fasn,Gcdh,Gfm1,Gimap1,Glul,Gtpbp6,H6pd,Hmgcl,Ide,Ilf2,Ino80,Ip6k3,Map3k6,Mbd1,Ctgf,Mcm2,Mical3,Pdk4,Pi4ka,Pik3c3,Pitpna,Por,Qdpr,Rab2b,Rab6a,Recql5,Rev3l,Rhob,Rhoj,Ror1,Sept9,Sgk1,Sik1,Sirt6,Smc1a,Ube2i,Ulk1,Vdac2,Xrcc6,Yars	53	0.000667732	3.1754
GO_MF	GO:1901265	nucleoside phosphate binding	Abca5,Acbd6,Adh1,Aox1,Arl4d,Atp13a2,Cdc42bpa,Cdk11b,Ddx10,Ddx24,Dhcr24,Dicer1,Egfr,Ehd1,Fasn,Gcdh,Gfm1,Gimap1,Glul,Gtpbp6,H6pd,Hmgcl,Ide,Ilf2,Ino80,Ip6k3,Map3k6,Mbd1,Ctgf,Mcm2,Mical3,Pdk4,Pi4ka,Pik3c3,Pitpna,Por,Qdpr,Rab2b,Rab6a,Recql5,Rev3l,Rhob,Rhoj,Ror1,Sept9,Sgk1,Sik1,Sirt6,Smc1a,Ube2i,Ulk1,Vdac2,Xrcc6,Yars	53	0.000667732	3.1754
GO_MF	GO:0000987	proximal promoter sequence-specific DNA binding	Carf,Cebpa,Cebpb,Ebf3,Fosb,Fosl2,Hdac4,Junb,Kdm6b,Klf10,Klf4,Med1,Nfatc4,Nr1h2,Nr4a1,Smad3,Srebf2,Vdr,Zbtb17,Zfp746,Zgpat	21	0.000698843	3.15562
GO_MF	GO:0051427	hormone receptor binding	Cebpb,Med1,Nr1h2,Nr4a1,Ppard,Rnf4,Smad3,Ucn2,Vdr,Ywhah	10	0.000824694	3.08371
GO_MF	GO:0000062	fatty-acyl-CoA binding	Acbd6,Gcdh,Hmgcl,Pitpna	4	0.000859484	3.06576
GO_MF	GO:0032452	histone demethylase activity	Jmjd1c,Kdm4a,Kdm6b,Phf2	4	0.000859484	3.06576
GO_MF	GO:0032454	histone demethylase activity (H3-K9 specific)	Jmjd1c,Kdm4a,Phf2	3	0.000911986	3.04001
GO_MF	GO:0035257	nuclear hormone receptor binding	Cebpb,Med1,Nr1h2,Nr4a1,Ppard,Rnf4,Smad3,Vdr,Ywhah	9	0.000929412	3.03179
GO_MF	GO:0019904	protein domain specific binding	Adam15,Ap2a2,Armc10,Bik,Calcoco1,Cblb,Cebpa,Dicer1,Errfi1,Ezr,Hist1h4h,Lancl1,Mdm2,Med1,Pag1,Psen1,Pxn,Rab6a,Scn5a,Tead2,Tra2b,Ube2i,Wipf1,Ywhah,Zbtb16,Zfyve9	26	0.00098211	3.00784
GO_MF	GO:0019901	protein kinase binding	Ap2a2,Apc,Cblb,Ccnb1,Cdkn1a,Egfr,Errfi1,Ezr,Hdac4,Hspb1,Ppp1r15a,Prc1,Pxn,Rgcc,Rhob,Rhoj,Scn5a,Sgk1,Sik1,Smad3,Smcr8,Tpx2,Ulk1,Zfp36	24	0.00116421	2.93397
GO_MF	GO:0046914	transition metal ion binding	Adh1,Aox1,Fbxo11,Glul,Hdac4,Hmgcl,Ide,Kdm4a,Lancl1,Lcn2,Loxl3,Mbd1,Mdm2,Mefv,Mmp19,Mt1,Nr1h2,Nr4a1,Phf2,Ppard,Rbm4b,Rnf4,Sec24a,Smad3,Usp39,Vdr,Zcchc10,Zdhhc20,Zmiz1	29	0.00148499	2.82828
GO_MF	GO:0003712	transcription coregulator activity	Calcoco1,Cebpa,Hdac4,Jazf1,Junb,Maml3,Med1,Med13l,Mtdh,Nr1h2,Phf2,Ppard,Pxn,Sirt6,Smad3,Tbl1xr1,Vdr	17	0.00166999	2.77729
GO_MF	GO:0042974	retinoic acid receptor binding	Med1,Nr1h2,Ppard,Vdr	4	0.00191054	2.71884
GO_MF	GO:0051059	NF-kappaB binding	Mtdh,Nfkbia,Ppard,Psma6	4	0.00191054	2.71884
GO_MF	GO:0098772	molecular function regulator	Abr,Ahsa1,Ankrd54,Apc,Atpif1,Ccl6,Ccnb1,Cdkn1a,Clcf1,Crhr2,Cyth3,Egfr,Fnip2,Fry,Gpsm1,Hspb1,Kcne4,Klf4,Mcf2l,Mtmr12,Nbl1,Nsmaf,Ppard,Ppp1r14b,Ppp1r15a,Ppp2r2a,Rab6a,Rangap1,Rcc1l,Rgcc,Serpinb6a,Sgk1,Sh3pxd2a,Smcr8,Srgap1,Stard13,Tbc1d7,Tbck,Tefm,Thbs4,Timp3,Txnip,Ucn2,Wdtc1,Ywhah	45	0.00225874	2.64613
GO_MF	GO:0097718	disordered domain specific binding	Ap2a2,Ezr,Mdm2,Tead2	4	0.00240014	2.61976
GO_MF	GO:1901567	fatty acid derivative binding	Acbd6,Gcdh,Hmgcl,Pitpna	4	0.00267455	2.57275
GO_MF	GO:0001228	DNA-binding transcription activator activity, RNA polymerase II-specific	Carf,Cebpa,Cebpb,Ebf3,Fosb,Fosl2,Hmga2,Junb,Klf10,Klf4,Nr1h2,Nr4a1,Nucks1,Prdm2,Smad3,Zbtb17	16	0.00269057	2.57015
GO_MF	GO:0035091	phosphatidylinositol binding	Ap2a2,Atp13a2,Cyth3,Mcf2l,Osbpl2,Pitpna,Sh3pxd2a,Snx29,Snx30,Snx32,Zfyve9	11	0.00319895	2.49499
GO_MF	GO:0035258	steroid hormone receptor binding	Cebpb,Med1,Nr4a1,Rnf4,Smad3,Ywhah	6	0.00321083	2.49338
GO_MF	GO:1901681	sulfur compound binding	Acbd6,Adgrg1,Col5a3,Dbt,Gcdh,Hmgcl,Lancl1,Pitpna,Thbs1,Thbs4,Tkt	11	0.00339975	2.46855
GO_MF	GO:0004003	ATP-dependent DNA helicase activity	Ino80,Ctgf,Mcm2,Recql5,Xrcc6	4	0.00362528	2.44066
GO_MF	GO:0042802	identical protein binding	Adh1,Anks6,Aox1,Apc,Arnt,Atxn10,Cdc42bpa,Cebpa,Cebpb,Cog4,Crkl,Crlf3,Dnph1,Egfr,Ehd1,Ezr,Fasn,Gadd45a,Glul,Hdac4,Hmgcl,Hspb1,Ide,Lcn2,Lmna,Mdm2,Mefv,Micall1,Mtmr2,Mul1,Nbl1,Nectin2,Nfkbia,Nr4a1,Nufip1,Phykpl,Prc1,Qdpr,Recql5,Rnf4,Smad3,Tenm2,Tkt,Tra2b,Ulk1,Ywhah,Zbtb16	47	0.00364048	2.43884
GO_MF	GO:0001047	core promoter binding	Cebpb,Gadd45a,Klf10,Med1,Zbtb17	5	0.00377381	2.42322
GO_MF	GO:0001085	RNA polymerase II transcription factor binding	Bbs2,Crkl,Hdac4,Klf4,Mtdh,Ppard,Smad3,Tead2	8	0.0039732	2.40086
GO_MF	GO:0060590	ATPase regulator activity	Ahsa1,Atpif1,Fnip2,Rab6a	4	0.00398712	2.39934
GO_MF	GO:0030374	nuclear receptor transcription coactivator activity	Calcoco1,Med1,Nr1h2,Ppard,Vdr	5	0.00404403	2.39319
GO_MF	GO:0042975	peroxisome proliferator activated receptor binding	Mdm2,Med1,Nfatc4	3	0.00427974	2.36858
GO_MF	GO:0042826	histone deacetylase binding	Camta2,Cebpa,Cebpb,Hdac4,Klf4,Sik1,Wdtc1	7	0.00428307	2.36824
GO_MF	GO:0032451	demethylase activity	Jmjd1c,Kdm4a,Kdm6b,Phf2	4	0.00478247	2.32035
GO_MF	GO:0003723	RNA binding	Crnkl1,Ddx10,Ddx24,Dicer1,Fastkd2,Gfm1,Ilf2,Lrpprc,Mdm2,Mrps9,Mtdh,Nemf,Nifk,Nol8,Nufip1,Psma6,Pum1,Rangap1,Rbm19,Rbm4b,Rcc1l,Sidt2,Slc3a2,Smad3,Srsf10,Sugp2,Tra2b,Trnau1ap,Yars,Zfp36	30	0.00523846	2.2808
GO_MF	GO:0031490	chromatin DNA binding	Hist1h1c,Jmjd1c,Kdm6b,Med1,Prdm2,Smad3	6	0.00523971	2.28069
GO_MF	GO:0001223	transcription coactivator binding	Foxo1,Tead2,Zbtb17	3	0.00564047	2.24868
GO_MF	GO:0043138	3'-5' DNA helicase activity	Ino80,Ctgf,Mcm2,Recql5	3	0.00564047	2.24868
GO_MF	GO:0046965	retinoid X receptor binding	Nr1h2,Ppard,Vdr	3	0.00564047	2.24868
GO_MF	GO:0050661	NADP binding	Fasn,H6pd,Por,Qdpr	4	0.00722014	2.14145
GO_MF	GO:0003678	DNA helicase activity	Ino80,Ctgf,Mcm2,Recql5,Xrcc6	4	0.00778977	2.10848
GO_MF	GO:0140096	catalytic activity, acting on a protein	Adam15,Adamts9,Capn2,Cblb,Ccnb1,Cdc42bpa,Cdk11b,Cdkn1a,Dusp14,Egfr,Fastkd2,Fastkd3,Fbxo11,Fem1b,Fgl2,Fkbp5,Galnt15,Glul,Hdac4,Hectd1,Ide,Jmjd1c,Kdm4a,Kdm6b,Loxl3,Map3k6,Mdm2,Med1,Mmp19,Mtmr2,Mul1,Pdk4,Phf2,Pik3c3,Plat,Ppp2r2a,Psen1,Psen2,Psma6,Rnf217,Rnf4,Ror1,Senp6,Sgk1,Sik1,Sirt6,Tiparp,Ube2i,Ulk1,Usp39,Zdhhc20	51	0.00846859	2.07219
GO_MF	GO:0001046	core promoter sequence-specific DNA binding	Cebpb,Gadd45a,Klf10,Med1	4	0.00901582	2.04499
GO_MF	GO:0004386	helicase activity	Ddx10,Ddx24,Dicer1,Ino80,Ctgf,Mcm2,Recql5,Xrcc6	7	0.00932863	2.03018
GO_MF	GO:0001221	transcription cofactor binding	Foxo1,Klf4,Tead2,Zbtb17	4	0.00967335	2.01442
GO_MF	GO:0016740	transferase activity	Art3,B3gntl1,Cblb,Ccnb1,Cdc42bpa,Cdk11b,Cdkn1a,Chst3,Cpt1c,Dbt,Egfr,Fasn,Fastkd2,Fastkd3,Fbxo11,Fem1b,Galnt15,Gbe1,Glul,Gnptab,Gpt2,Hdac4,Hectd1,Ilf2,Ip6k3,Lancl1,Lcat,Map3k6,Mcm3ap,Mdm2,Med1,Mul1,Pdk4,Pfkfb3,Phykpl,Pi4ka,Pik3c3,Rev3l,Rnf217,Rnf4,Ror1,Sgk1,Sik1,Sirt6,Taf9b,Tiparp,Tkt,Trmt5,Uap1l1,Ube2i,Ulk1,Zdhhc20	52	0.00978908	2.00926
GO_MF	GO:0140097	catalytic activity, acting on DNA	Dclre1c,Dicer1,Hmga2,Ino80,Ctgf,Mcm2,Recql5,Rev3l,Xrcc6	8	0.0107182	1.96988
GO_MF	GO:0060589	nucleoside-triphosphatase regulator activity	Abr,Ahsa1,Atpif1,Fnip2,Gpsm1,Rab6a,Rangap1,Srgap1,Stard13,Tbc1d7,Tbck	11	0.0107501	1.96859
GO_MF	GO:0005543	phospholipid binding	Anxa11,Ap2a2,Atp13a2,Cyth3,Mcf2l,Micall1,Osbpl2,Pitpna,Sh3pxd2a,Snx29,Snx30,Snx32,Thbs1,Zfyve9	14	0.0112156	1.95018
GO_MF	GO:0003713	transcription coactivator activity	Calcoco1,Cebpa,Junb,Maml3,Med1,Mtdh,Nr1h2,Phf2,Ppard,Vdr	10	0.0116438	1.93391
GO_MF	GO:0050660	flavin adenine dinucleotide binding	Aox1,Dhcr24,Gcdh,Mical3,Por	5	0.0121531	1.91531
GO_MF	GO:0031267	small GTPase binding	Abr,Cdc42se2,Ehd1,Errfi1,Mcf2l,Mical3,Micall1,Rangap1,Rcc1l,Smcr8,Srgap1,Tbc1d7,Tbck,Ulk1	14	0.0125712	1.90062
GO_MF	GO:0003725	double-stranded RNA binding	Dicer1,Ilf2,Mtdh,Sidt2,Slc3a2	5	0.0133868	1.87332
GO_MF	GO:0003707	steroid hormone receptor activity	Nr1h2,Nr4a1,Ppard,Vdr	4	0.0134264	1.87204
GO_MF	GO:1901682	sulfur compound transmembrane transporter activity	Slc19a2,Slc26a11,Slc26a2	3	0.0134784	1.87036
GO_MF	GO:0001968	fibronectin binding	Loxl3,Thbs1,Thbs4	3	0.014741	1.83147
GO_MF	GO:0016417	S-acyltransferase activity	Fasn,Glul,Zdhhc20	3	0.0160683	1.79403
GO_MF	GO:0043425	bHLH transcription factor binding	Smad3,Tsc22d3,Ube2i	3	0.0160683	1.79403
GO_MF	GO:0019207	kinase regulator activity	Ankrd54,Apc,Ccnb1,Cdkn1a,Hspb1,Klf4,Rgcc,Smcr8	8	0.016708	1.77708
GO_MF	GO:0032553	ribonucleotide binding	Abca5,Acbd6,Arl4d,Atp13a2,Cdc42bpa,Cdk11b,Ddx10,Ddx24,Dicer1,Egfr,Ehd1,Gcdh,Gfm1,Gimap1,Glul,Gtpbp6,Hmgcl,Ide,Ilf2,Ino80,Ip6k3,Map3k6,Ctgf,Mcm2,Pdk4,Pi4ka,Pik3c3,Pitpna,Por,Rab2b,Rab6a,Recql5,Rhob,Rhoj,Ror1,Sept9,Sgk1,Sik1,Smc1a,Ube2i,Ulk1,Xrcc6,Yars	42	0.0167777	1.77527
GO_MF	GO:0050840	extracellular matrix binding	Adgrg1,Eln,Thbs1,Thbs4	4	0.0170141	1.76919
GO_MF	GO:0001227	DNA-binding transcription repressor activity, RNA polymerase II-specific	Cebpb,Etv3,Foxo1,Nfatc4,Ppard,Srebf2,Zbtb16,Zfp746,Zgpat	9	0.0173905	1.75969
GO_MF	GO:0050839	cell adhesion molecule binding	Adam15,Egfr,Ezr,Nectin2,Psen1,Pxn,Tenm2,Thbs1,Thbs4	9	0.0178269	1.74892
GO_MF	GO:0051117	ATPase binding	Atpif1,Ezr,Nr1h2,Nufip1,Rab6a	5	0.0183628	1.73606
GO_MF	GO:0051287	NAD binding	Adh1,Aox1,Qdpr,Sirt6	4	0.0190117	1.72098
GO_MF	GO:0046983	protein dimerization activity	Adh1,Anks6,Aox1,Arnt,Bik,Capn2,Cebpa,Cebpb,Clcf1,Dnph1,Ebf3,Egfr,Fasn,Gadd45a,Hmgcl,Hspb1,Ide,Lcn2,Mtmr2,Nbl1,Nectin2,Nr4a1,Ppard,Qdpr,Rnf4,Smad3,Smc1a,Srebf2,Taf9b,Tead2,Tenm2,Tkt,Ywhah,Zbtb16	34	0.0190412	1.72031
GO_MF	GO:0051213	dioxygenase activity	Jmjd1c,Kdm4a,Kdm6b,Phf2,Por	5	0.0191605	1.71759
GO_MF	GO:0008047	enzyme activator activity	Abr,Ahsa1,Ccnb1,Cdkn1a,Nsmaf,Ppard,Rab6a,Rangap1,Rgcc,Sh3pxd2a,Srgap1,Stard13,Tbc1d7,Tbck	14	0.0199693	1.69964
GO_MF	GO:0019887	protein kinase regulator activity	Ankrd54,Apc,Ccnb1,Cdkn1a,Hspb1,Rgcc,Smcr8	7	0.020662	1.68483
GO_MF	GO:0017016	Ras GTPase binding	Abr,Cdc42se2,Ehd1,Mcf2l,Mical3,Micall1,Rangap1,Rcc1l,Smcr8,Srgap1,Tbc1d7,Tbck,Ulk1	13	0.020924	1.67935
GO_MF	GO:0017137	Rab GTPase binding	Ehd1,Mical3,Micall1,Smcr8,Tbc1d7,Tbck,Ulk1	7	0.0212795	1.67204
GO_MF	GO:0017147	Wnt-protein binding	Cthrc1,Ror1,Sfrp4	3	0.0220292	1.657
GO_MF	GO:0071949	FAD binding	Aox1,Dhcr24,Mical3	3	0.0220292	1.657
GO_MF	GO:0032555	purine ribonucleotide binding	Abca5,Acbd6,Arl4d,Atp13a2,Cdc42bpa,Cdk11b,Ddx10,Ddx24,Dicer1,Egfr,Ehd1,Gcdh,Gfm1,Gimap1,Glul,Gtpbp6,Hmgcl,Ide,Ilf2,Ino80,Ip6k3,Map3k6,Ctgf,Mcm2,Pdk4,Pi4ka,Pik3c3,Pitpna,Rab2b,Rab6a,Recql5,Rhob,Rhoj,Ror1,Sept9,Sgk1,Sik1,Smc1a,Ube2i,Ulk1,Xrcc6,Yars	41	0.0224818	1.64817
GO_MF	GO:0033218	amide binding	Acbd6,Crhr2,Dhcr24,Fasn,Gcdh,Hmgcl,Ide,Lancl1,Nfkbia,Pitpna,Pom121,Sec61a1	12	0.022997	1.63833
GO_MF	GO:0097367	carbohydrate derivative binding	Abca5,Acbd6,Adgrg1,Arl4d,Atp13a2,Cdc42bpa,Cdk11b,Col5a3,Ddx10,Ddx24,Dicer1,Egfr,Ehd1,Gcdh,Gfm1,Gimap1,Glul,Gtpbp6,Hmgcl,Ide,Ilf2,Ino80,Ip6k3,Layn,Map3k6,Ctgf,Mcm2,Pdk4,Pi4ka,Pik3c3,Pitpna,Por,Rab2b,Rab6a,Recql5,Rhob,Rhoj,Ror1,Sept9,Sgk1,Sik1,Smc1a,Thbs1,Thbs4,Ube2i,Ulk1,Xrcc6,Yars	47	0.0245478	1.60999
GO_MF	GO:0017076	purine nucleotide binding	Abca5,Acbd6,Arl4d,Atp13a2,Cdc42bpa,Cdk11b,Ddx10,Ddx24,Dicer1,Egfr,Ehd1,Gcdh,Gfm1,Gimap1,Glul,Gtpbp6,Hmgcl,Ide,Ilf2,Ino80,Ip6k3,Map3k6,Ctgf,Mcm2,Pdk4,Pi4ka,Pik3c3,Pitpna,Rab2b,Rab6a,Recql5,Rhob,Rhoj,Ror1,Sept9,Sgk1,Sik1,Smc1a,Ube2i,Ulk1,Xrcc6,Yars	41	0.024747	1.60648
GO_MF	GO:0000979	RNA polymerase II core promoter sequence-specific DNA binding	Cebpb,Gadd45a,Med1	3	0.0254022	1.59513
GO_MF	GO:0016409	palmitoyltransferase activity	Cpt1c,Glul,Zdhhc20	3	0.0254022	1.59513
GO_MF	GO:0008289	lipid binding	Acbd6,Anxa11,Ap2a2,Atp13a2,Cyth3,Dbt,Epn1,Mcf2l,Micall1,Osbpl2,Pitpna,Ppard,Sh3pxd2a,Snx29,Snx30,Snx32,Stard13,Thbs1,Vdr,Zfyve9	20	0.0260493	1.5842
GO_MF	GO:0019902	phosphatase binding	Egfr,Foxo1,Lmna,Ppp1r15a,Ppp2r2a,Pxn,Smad3,Tprn	8	0.0267006	1.57348
GO_MF	GO:0005048	signal sequence binding	Nfkbia,Pom121,Sec61a1	3	0.0271868	1.56564
GO_MF	GO:0044877	protein-containing complex binding	Adam15,Adgrg1,Ankrd54,Ap2a2,Apc,Atpif1,Ccnb1,Cd2bp2,Cdkn1a,Cebpa,Egfr,Ezr,Gtpbp6,Hist1h1c,Mdm2,Med1,Nemf,Nfkbia,Ppp2r2a,Pxn,Rnf4,Sec61a1,Sidt2,Smad3,Smc1a,Thbs1,Thbs4,Ulk1,Wipf1,Xrcc6	30	0.0276716	1.55797
GO_MF	GO:0005518	collagen binding	Adgrg1,Smad3,Thbs1,Thbs4	4	0.0284157	1.54644
GO_MF	GO:0033293	monocarboxylic acid binding	Dbt,Pitpna,Ppard,Vdr	4	0.0284157	1.54644
GO_MF	GO:0051020	GTPase binding	Abr,Cdc42se2,Cyth3,Ehd1,Errfi1,Mcf2l,Mical3,Micall1,Rangap1,Rcc1l,Smcr8,Srgap1,Tbc1d7,Tbck,Ulk1	15	0.0287272	1.54171
GO_MF	GO:0031072	heat shock protein binding	Ahsa1,Fkbp5,Nfkbia,Ssu2,Ulk1,Zfp36	6	0.0296057	1.52862
GO_MF	GO:0008026	ATP-dependent helicase activity	Ino80,Ctgf,Mcm2,Recql5,Xrcc6	4	0.0297539	1.52646
GO_MF	GO:0070035	purine NTP-dependent helicase activity	Ino80,Ctgf,Mcm2,Recql5,Xrcc6	4	0.0297539	1.52646
GO_MF	GO:0070491	repressing transcription factor binding	Bbs2,Hdac4,Ppard,Zfp703	4	0.0297539	1.52646
GO_MF	GO:0046982	protein heterodimerization activity	Arnt,Bik,Capn2,Cebpa,Cebpb,Clcf1,Egfr,Gadd45a,Nr4a1,Ppard,Smad3,Smc1a,Taf9b,Tead2,Tenm2,Ywhah	16	0.031668	1.49938
GO_MF	GO:0042562	hormone binding	Crhr2,Egfr,Ide,Ucn2,Vdr	5	0.0327759	1.48445
GO_MF	GO:0015932	nucleobase-containing compound transmembrane transporter activity	Sidt2,Slc25a25,Slc25a33	3	0.0329309	1.4824
GO_MF	GO:0002020	protease binding	Apc,Lcn2,Serpinb6a,Sh3pxd2a,Timp3,Ubc	6	0.0343268	1.46437
GO_MF	GO:0005504	fatty acid binding	Dbt,Pitpna,Ppard	3	0.0392546	1.40611
GO_MF	GO:0016747	transferase activity, transferring acyl groups other than amino-acyl groups	Cpt1c,Dbt,Fasn,Glul,Lcat,Mcm3ap,Taf9b,Zdhhc20	8	0.0428741	1.3678
GO_MF	GO:0042393	histone binding	Ing5,Ino80,Kdm4a,Ctgf,Mcm2,Mcm3ap,Phf2,Tbl1xr1,Wdtc1	8	0.0428741	1.3678
GO_MF	GO:0042803	protein homodimerization activity	Adh1,Anks6,Aox1,Arnt,Cebpa,Cebpb,Dnph1,Fasn,Gadd45a,Hmgcl,Hspb1,Ide,Lcn2,Mtmr2,Nbl1,Nectin2,Nr4a1,Qdpr,Rnf4,Smad3,Tenm2,Tkt,Zbtb16	23	0.0431529	1.36499
GO_MF	GO:0000287	magnesium ion binding	Cdc42bpa,Glul,Hmgcl,Map3k6,Pgm3,Sik1,Tkt	7	0.0451296	1.34554
KEGG	mmu04110	Cell cycle	Ccnb1,Cdkn1a,Gadd45a,Ctgf,Mcm2,Mdm2,Orc2,Smad3,Smc1a,Ywhah,Zbtb17	10	0.000224697	3.6484
KEGG	mmu05202	Transcriptional misregulation in cancer	Cdkn1a,Cebpa,Cebpb,Foxo1,Gadd45a,Hmga2,Jmjd1c,Mdm2,Plat,Zbtb16,Zbtb17	11	0.00150427	2.82267
KEGG	mmu04068	FoxO signaling pathway	Ccnb1,Cdkn1a,Egfr,Foxo1,Gabarapl1,Gadd45a,Mdm2,Sgk1,Smad3	9	0.00155372	2.80863
KEGG	mmu05206	MicroRNAs in cancer	Apc,Cdkn1a,Crkl,Ddit4,Dicer1,Egfr,Ezr,Hdac4,Hmga2,Mdm2,Slc7a1,Thbs1,Timp3,Ube2i	14	0.00408411	2.3889
KEGG	mmu04152	AMPK signaling pathway	Cpt1c,Crtc2,Fasn,Foxo1,Pfkfb3,Ppp2r2a,Ppp2r3c,Ulk1	8	0.00456303	2.34075
KEGG	mmu05220	Chronic myeloid leukemia	Cdkn1a,Crkl,Gadd45a,Mdm2,Nfkbia,Smad3	6	0.00478484	2.32013
KEGG	mmu05219	Bladder cancer	Cdkn1a,Egfr,Mdm2,Thbs1	4	0.00991607	2.00366
KEGG	mmu04144	Endocytosis	Ap2a2,Ap2s1,Cblb,Cyth3,Egfr,Ehd1,Epn1,Mdm2,Smad3,Snx32,Wipf1,Zfyve9	12	0.00998858	2.0005
KEGG	mmu04218	Cellular senescence	Capn2,Ccnb1,Cdkn1a,Foxo1,Gadd45a,Mdm2,Nfatc4,Smad3,Vdac2	9	0.0146311	1.83472
KEGG	mmu04115	p53 signaling pathway	Ccnb1,Cdkn1a,Gadd45a,Mdm2,Thbs1	5	0.0156049	1.80674
KEGG	mmu05215	Prostate cancer	Cdkn1a,Egfr,Foxo1,Mdm2,Nfkbia,Plat	6	0.0166395	1.77886
KEGG	mmu04310	Wnt signaling pathway	Apc,Nfatc4,Ppard,Psen1,Ror1,Sfrp4,Smad3,Tbl1xr1	8	0.0192183	1.71629
KEGG	mmu05213	Endometrial cancer	Apc,Cdkn1a,Egfr,Gadd45a	4	0.0317273	1.49857
KEGG	mmu04151	PI3K-Akt signaling pathway	Cdkn1a,Chad,Crtc2,Ddit4,Egfr,Mdm2,Nr4a1,Ppp2r2a,Ppp2r3c,Sgk1,Thbs1,Thbs4,Ywhah	13	0.032783	1.48435
KEGG	mmu03320	PPAR signaling pathway	Cpt1c,Plin2,Plin4,Ppard,Ubc	5	0.0340919	1.46735
KEGG	mmu05210	Colorectal cancer	Apc,Cdkn1a,Egfr,Gadd45a,Smad3	5	0.0355623	1.44901
KEGG	mmu05165	Human papillomavirus infection	Apc,Cdkn1a,Chad,Egfr,Foxo1,Maml3,Mdm2,Ppp2r2a,Ppp2r3c,Psen1,Pxn,Thbs1,Thbs4	13	0.0367838	1.43434
KEGG	mmu01522	Endocrine resistance	Bik,Cdkn1a,Egfr,Mdm2,Med1	5	0.0434979	1.36153
KEGG	mmu04974	Protein digestion and absorption	Col27a1,Col5a3,Eln,Slc1a5,Slc3a2	5	0.0452028	1.34483
REACTOME	R-MMU-212436	Generic Transcription Pathway	Auts2,Brpf3,Ccnb1,Cdkn1a,Ddit4,Foxo1,Gadd45a,Hdac4,Hist1h4h,Ing5,Maml3,Mdm2,Med1,Nr1h2,Nr4a1,Pcgf5,Ppard,Sgk1,Smad3,Taf9b,Tbl1xr1,Tead2,Tpx2,Trp53inp1,Ubc,Ube2i,Vdr,Ywhah,Zfp11,Zfp282,Zfp334,Zfp703,Zfp746,Zfp868,Zkscan17	35	2.6746e-05	4.57274
REACTOME	R-MMU-73857	RNA Polymerase II Transcription	Auts2,Brpf3,Ccnb1,Cdkn1a,Cstf1,Ddit4,Foxo1,Gadd45a,Hdac4,Hist1h4h,Ing5,Maml3,Mdm2,Med1,Nr1h2,Nr4a1,Pcgf5,Ppard,Sgk1,Smad3,Srsf11,Taf9b,Tbl1xr1,Tead2,Tpx2,Trp53inp1,Ubc,Ube2i,Vdr,Ywhah,Zfp11,Zfp282,Zfp334,Zfp703,Zfp746,Zfp868,Zkscan17	37	0.000118216	3.92732
REACTOME	R-MMU-1660516	Synthesis of PIPs at the early endosome membrane	Inpp4a,Mtmr12,Mtmr2,Pik3c3	4	0.000183565	3.73621
REACTOME	R-MMU-8878159	Transcriptional regulation by RUNX3	Hdac4,Maml3,Mdm2,Smad3,Tead2,Ubc	6	0.000204768	3.68874
REACTOME	R-MMU-74160	Gene expression (Transcription)	Auts2,Brpf3,Ccnb1,Cdkn1a,Cstf1,Ddit4,Foxo1,Gadd45a,Hdac4,Hist1h4h,Ing5,Maml3,Mdm2,Med1,Nr1h2,Nr4a1,Pcgf5,Ppard,Sgk1,Smad3,Srsf11,Taf9b,Tbl1xr1,Tead2,Tpx2,Trp53inp1,Ubc,Ube2i,Vdr,Ywhah,Zfp11,Zfp282,Zfp334,Zfp703,Zfp746,Zfp868,Zkscan17	37	0.000636186	3.19642
REACTOME	R-MMU-9012852	Signaling by NOTCH3	Egfr,Psen1,Psen2,Ubc	4	0.00109225	2.96168
REACTOME	R-MMU-9013507	NOTCH3 Activation and Transmission of Signal to the Nucleus	Egfr,Psen1,Psen2,Ubc	4	0.00109225	2.96168
REACTOME	R-MMU-3108232	SUMO E3 ligases SUMOylate target proteins	Hdac4,Hist1h4h,Mbd1,Mdm2,Nfkbia,Nr1h2,Nup88,Rangap1,Smc1a,Ube2i,Vdr	11	0.00109356	2.96116
REACTOME	R-MMU-5140745	WNT5A-dependent internalization of FZD2, FZD5 and ROR2	Ap2a2,Ap2s1,Ror1	3	0.00138266	2.85928
REACTOME	R-MMU-8866427	VLDLR internalisation and degradation	Ap2a2,Ap2s1,Nr1h2	3	0.00138266	2.85928
REACTOME	R-MMU-2990846	SUMOylation	Hdac4,Hist1h4h,Mbd1,Mdm2,Nfkbia,Nr1h2,Nup88,Rangap1,Smc1a,Ube2i,Vdr	11	0.00141586	2.84898
REACTOME	R-MMU-4090294	SUMOylation of intracellular receptors	Hdac4,Nr1h2,Ube2i,Vdr	4	0.00222471	2.65273
REACTOME	R-MMU-68949	Orc1 removal from chromatin	Cdt1,Ctgf,Mcm2,Orc2,Ubc	4	0.00222471	2.65273
REACTOME	R-MMU-157118	Signaling by NOTCH	Egfr,Maml3,Psen1,Psen2,Ubc	5	0.00236253	2.62662
REACTOME	R-MMU-3700989	Transcriptional Regulation by TP53	Brpf3,Ccnb1,Cdkn1a,Ddit4,Gadd45a,Ing5,Mdm2,Sgk1,Taf9b,Tpx2,Trp53inp1,Ubc,Ywhah	13	0.00291265	2.53571
REACTOME	R-MMU-177929	Signaling by EGFR	Egfr,Epn1,Pag1,Pxn,Ubc	5	0.00361298	2.44213
REACTOME	R-MMU-205043	NRIF signals cell death from the nucleus	Psen1,Psen2,Ubc	3	0.00391104	2.40771
REACTOME	R-MMU-5633007	Regulation of TP53 Activity	Brpf3,Ing5,Mdm2,Sgk1,Taf9b,Tpx2,Trp53inp1,Ubc	8	0.00495722	2.30476
REACTOME	R-MMU-383280	Nuclear Receptor transcription pathway	Med1,Nr1h2,Nr4a1,Ppard,Vdr	5	0.00628909	2.20141
REACTOME	R-MMU-6804756	Regulation of TP53 Activity through Phosphorylation	Mdm2,Taf9b,Tpx2,Trp53inp1,Ubc	5	0.00628909	2.20141
REACTOME	R-MMU-180292	GAB1 signalosome	Egfr,Pag1,Pxn	3	0.00693481	2.15897
REACTOME	R-MMU-2559584	Formation of Senescence-Associated Heterochromatin Foci (SAHF)	Hist1h1c,Hmga2,Ubn1	3	0.00693481	2.15897
REACTOME	R-MMU-69563	p53-Dependent G1 DNA Damage Response	Cdkn1a,Mdm2,Ubc	3	0.00817859	2.08732
REACTOME	R-MMU-69580	p53-Dependent G1/S DNA damage checkpoint	Cdkn1a,Mdm2,Ubc	3	0.00817859	2.08732
REACTOME	R-MMU-69206	G1/S Transition	Cdkn1a,Cdt1,Ctgf,Mcm2,Orc2,Ubc	5	0.008702	2.06038
REACTOME	R-MMU-453279	Mitotic G1-G1/S phases	Cdkn1a,Cdt1,Ctgf,Mcm2,Orc2,Ppp2r2a,Ubc	6	0.00956716	2.01922
REACTOME	R-MMU-8875878	MET promotes cell motility	Col27a1,Col5a3,Crkl,Tns3	4	0.00989206	2.00471
REACTOME	R-MMU-2173789	TGF-beta receptor signaling activates SMADs	Smad3,Ubc,Zfyve9	3	0.0126556	1.89772
REACTOME	R-MMU-69615	G1/S DNA Damage Checkpoints	Cdkn1a,Mdm2,Ubc	3	0.0126556	1.89772
REACTOME	R-MMU-69275	G2/M Transition	Ccnb1,Cdk11b,Cdkn1a,Ppp2r2a,Tpx2,Tubgcp4,Tubgcp6,Ubc	8	0.0140182	1.85331
REACTOME	R-MMU-350054	Notch-HLH transcription pathway	Hdac4,Maml3,Tbl1xr1	3	0.0144029	1.84155
REACTOME	R-MMU-453274	Mitotic G2-G2/M phases	Ccnb1,Cdk11b,Cdkn1a,Ppp2r2a,Tpx2,Tubgcp4,Tubgcp6,Ubc	8	0.0152168	1.81768
REACTOME	R-MMU-4086400	PCP/CE pathway	Ap2a2,Ap2s1,Ror1,Ubc	4	0.0155235	1.80901
REACTOME	R-MMU-399719	Trafficking of AMPA receptors	Ap2a2,Ap2s1,Mdm2	3	0.0162801	1.78834
REACTOME	R-MMU-399721	Glutamate binding, activation of AMPA receptors and synaptic plasticity	Ap2a2,Ap2s1,Mdm2	3	0.0162801	1.78834
REACTOME	R-MMU-6788656	Histidine, lysine, phenylalanine, tyrosine, proline and tryptophan catabolism	Gcdh,Phykpl,Qdpr,Slc3a2	4	0.0182414	1.73894
REACTOME	R-MMU-69052	Switching of origins to a post-replicative state	Cdt1,Ctgf,Mcm2,Orc2,Ubc	4	0.0182414	1.73894
REACTOME	R-MMU-68867	Assembly of the pre-replicative complex	Cdt1,Ctgf,Mcm2,Orc2,Psma6,Ubc	5	0.0184695	1.73355
REACTOME	R-MMU-69242	S Phase	Cdkn1a,Cdt1,Ctgf,Mcm2,Orc2,Smc1a,Ubc	6	0.0186041	1.73039
REACTOME	R-MMU-2559583	Cellular Senescence	Cdkn1a,Cebpb,Hist1h1c,Hist1h4h,Hmga2,Kdm6b,Mdm2,Ubc,Ubn1	9	0.0187439	1.72714
REACTOME	R-MMU-3214842	HDMs demethylate histones	Hist1h4h,Kdm4a,Kdm6b,Phf2	4	0.0245185	1.61051
REACTOME	R-MMU-5687128	MAPK6/MAPK4 signaling	Foxo1,Hspb1,Ubc	3	0.0251009	1.60031
REACTOME	R-MMU-6806834	Signaling by MET	Col27a1,Col5a3,Crkl,Tns3,Ubc	5	0.026014	1.58479
REACTOME	R-MMU-1483255	PI Metabolism	Inpp4a,Mtmr12,Mtmr2,Pi4ka,Pik3c3	5	0.0274371	1.56166
REACTOME	R-MMU-6804757	Regulation of TP53 Degradation	Mdm2,Sgk1,Ubc	3	0.0276352	1.55854
REACTOME	R-MMU-6806003	Regulation of TP53 Expression and Degradation	Mdm2,Sgk1,Ubc	3	0.0276352	1.55854
REACTOME	R-MMU-8964043	Plasma lipoprotein clearance	Ap2a2,Ap2s1,Nr1h2	3	0.0276352	1.55854
REACTOME	R-MMU-68962	Activation of the pre-replicative complex	Cdt1,Ctgf,Mcm2,Orc2	3	0.0303006	1.51855
REACTOME	R-MMU-5693532	DNA Double-Strand Break Repair	Dclre1c,Hist1h4h,Kdm4a,Rnf4,Sirt6,Ubc,Ube2i,Xrcc6	8	0.0326134	1.4866
REACTOME	R-MMU-182971	EGFR downregulation	Egfr,Epn1,Ubc	3	0.0330965	1.48022
REACTOME	R-MMU-8852276	The role of GTSE1 in G2/M progression after G2 checkpoint	Ccnb1,Cdkn1a,Ubc	3	0.0330965	1.48022
REACTOME	R-MMU-186797	Signaling by PDGF	Col5a3,Crkl,Plat,Thbs4	4	0.0339989	1.46853
REACTOME	R-MMU-70614	Amino acid synthesis and interconversion (transamination)	Glul,Gpt2,Serinc5	3	0.0390764	1.40809
REACTOME	R-MMU-8854214	TBC/RABGAPs	Rab6a,Tbc1d7,Ulk1	3	0.0390764	1.40809
REACTOME	R-MMU-69481	G2/M Checkpoints	Ccnb1,Hist1h4h,Ctgf,Mcm2,Orc2,Ubc,Ywhah	6	0.0394433	1.40403
REACTOME	R-MMU-202403	TCR signaling	Cd101,Nfkbia,Pag1,Ubc	4	0.0405787	1.3917
REACTOME	R-MMU-69002	DNA Replication Pre-Initiation	Cdt1,Ctgf,Mcm2,Orc2,Psma6,Ubc	5	0.0406054	1.39142
REACTOME	R-MMU-437239	Recycling pathway of L1	Ap2a2,Ap2s1,Ezr	3	0.042258	1.37409
REACTOME	R-MMU-6791312	TP53 Regulates Transcription of Cell Cycle Genes	Ccnb1,Cdkn1a,Gadd45a	3	0.042258	1.37409
REACTOME	R-MMU-9006934	Signaling by Receptor Tyrosine Kinases	Ap2a2,Ap2s1,Col27a1,Col5a3,Crkl,Egfr,Epn1,Hspb1,Pag1,Pik3c3,Plat,Pxn,Thbs4,Tns3,Ubc	15	0.0431613	1.36491
REACTOME	R-MMU-193704	p75 NTR receptor-mediated signalling	Abr,Nfkbia,Psen1,Psen2,Ubc	5	0.0444047	1.35257
REACTOME	R-MMU-68827	CDT1 association with the CDC6:ORC:origin complex	Cdt1,Orc2,Psma6,Ubc	4	0.0453395	1.34352
REACTOME	R-MMU-6811438	Intra-Golgi traffic	Cog1,Cog4,Cyth3	3	0.0455657	1.34136
REACTOME	R-MMU-174824	Plasma lipoprotein assembly, remodeling, and clearance	Ap2a2,Ap2s1,Lcat,Nr1h2	4	0.047832	1.32028
REACTOME	R-MMU-69231	Cyclin D associated events in G1	Cdkn1a,Ppp2r2a,Ubc	3	0.048998	1.30982
REACTOME	R-MMU-69236	G1 Phase	Cdkn1a,Ppp2r2a,Ubc	3	0.048998	1.30982

## Sheet: 16h_vs_CTRL_down
category	id	description	genes	number_genes	pvalue	log10pvalue
GO_BP	GO:0061061	muscle structure development	Actg1,Akap6,Alpk3,Arid5b,Asb2,Atf3,Barx2,Bcl9l,Bhlhe41,Casq1,Casq2,Cdh2,Crhr2,Csrp1,Csrp3,Dmpk,Dysf,Ednrb,Egr1,Fbxo40,Fgf6,Flnb,Fos,Gsk3b,Hdac6,Hdac9,Hes1,Hist1h1b,Igfbp5,Jarid2,Jph1,Jph2,Kdm6b,Klhl41,Ky,Ldb3,Lmod2,Lmod3,Ly6e,Mamstr,Mef2c,Met,Mir133a-2,Myh10,Mylk3,Myoz1,Nmrk2,Nr3c1,Nr4a1,Pdlim1,Pdlim3,Pdlim4,Pmp22,Popdc2,Ppard,Ppp2r3a,Prkar1a,Prkg1,Qk,Rara,Rbm38,Rcan1,Sgcd,Skil,Smyd1,Sod2,Speg,St…	85	4.00725e-31	30.3972
GO_BP	GO:0042692	muscle cell differentiation	Actg1,Akap6,Alpk3,Barx2,Bhlhe41,Casq1,Casq2,Cdh2,Csrp1,Csrp3,Dmpk,Dysf,Ednrb,Fbxo40,Gsk3b,Hdac6,Hdac9,Hes1,Igfbp5,Kdm6b,Klhl41,Ldb3,Lmod2,Lmod3,Mamstr,Mef2c,Met,Myh10,Mylk3,Myoz1,Nr3c1,Pmp22,Popdc2,Prkar1a,Prkg1,Qk,Rara,Rbm38,Rcan1,Sgcd,Smyd1,Sod2,Speg,Stac3,Synpo2l,Sypl2,Tcap,Tmod1,Tmod4,Tmtc3,Trim72,Trip10,Vegfa,Wdr1,Xirp1,Zeb1	56	4.57479e-24	23.3396
GO_BP	GO:0051146	striated muscle cell differentiation	Actg1,Akap6,Alpk3,Barx2,Bhlhe41,Casq1,Casq2,Cdh2,Csrp1,Csrp3,Dmpk,Dysf,Gsk3b,Hdac6,Hdac9,Igfbp5,Kdm6b,Klhl41,Ldb3,Lmod2,Lmod3,Mamstr,Mef2c,Met,Myh10,Mylk3,Myoz1,Nr3c1,Pmp22,Popdc2,Prkar1a,Prkg1,Rara,Rbm38,Rcan1,Sgcd,Smyd1,Speg,Stac3,Synpo2l,Tcap,Tmod1,Tmod4,Tmtc3,Trim72,Trip10,Vegfa,Wdr1,Xirp1	49	5.46455e-23	22.2624
GO_BP	GO:0006793	phosphorus metabolic process	Acot11,Acss2,Adam17,Adcy1,Agrn,Ak1,Akap1,Akap12,Akap6,Alpk3,Ampd1,Aplp2,Atf3,Atxn1,Bckdk,Camk2a,Camta1,Ccl11,Ccny,Cd24a,Cd44,Cdh2,Cdk6,Cds2,Cep85,Cish,Ckb,Crhr2,Crlf1,Dag1,Dixdc1,Dmpk,Dnajc27,Dok5,Dusp1,Dusp3,Ednrb,Eef1a2,Egr1,Eif2ak2,Eno3,Esrrb,Extl2,Fam220a,Fastk,Fndc1,Fnip1,Fzd10,Gadd45g,Gbp4,Gmpr,Gsk3b,Hbegf,Hdac6,Hes1,Hk2,Inpp4b,Inpp5j,Inppl1,Ip6k3,Iqgap1,Irf1,Irgm2,Itga1,Itga5,Itpkb,Jak2,Kl…	171	3.52063e-22	21.4534
GO_BP	GO:0006796	phosphate-containing compound metabolic process	Acot11,Acss2,Adam17,Adcy1,Agrn,Ak1,Akap1,Akap12,Akap6,Alpk3,Ampd1,Aplp2,Atf3,Atxn1,Bckdk,Camk2a,Camta1,Ccl11,Ccny,Cd24a,Cd44,Cdh2,Cdk6,Cds2,Cep85,Cish,Ckb,Crhr2,Crlf1,Dag1,Dixdc1,Dmpk,Dnajc27,Dok5,Dusp1,Dusp3,Ednrb,Eef1a2,Egr1,Eif2ak2,Eno3,Esrrb,Fam220a,Fastk,Fndc1,Fnip1,Fzd10,Gadd45g,Gbp4,Gmpr,Gsk3b,Hbegf,Hdac6,Hes1,Hk2,Inpp4b,Inpp5j,Inppl1,Ip6k3,Iqgap1,Irf1,Irgm2,Itga1,Itga5,Itpkb,Jak2,Klhl31,K…	170	4.11348e-22	21.3858
GO_BP	GO:0055001	muscle cell development	Actg1,Akap6,Alpk3,Casq1,Casq2,Csrp1,Csrp3,Dysf,Gsk3b,Hdac9,Hes1,Klhl41,Ldb3,Lmod2,Lmod3,Mef2c,Met,Myh10,Mylk3,Myoz1,Nr3c1,Pmp22,Popdc2,Prkar1a,Prkg1,Rcan1,Sgcd,Speg,Stac3,Synpo2l,Sypl2,Tcap,Tmod1,Tmod4,Tmtc3,Trip10,Vegfa,Wdr1,Xirp1	39	1.26933e-21	20.8964
GO_BP	GO:0009653	anatomical structure morphogenesis	Ache,Actg1,Adam17,Adamts1,Adcy1,Agrn,Aldh1a2,Amot,Anxa6,Apold1,Arid5b,Asph,Atp8a2,Atp8b1,B4galt1,B4galt5,Barx2,Bcl3,Bcl9l,Bcor,Cacna1a,Camk2a,Cap2,Casq1,Casq2,Ccl11,Cd44,Cdh13,Cdh2,Clic4,Cnnm4,Col20a1,Col5a1,Col6a2,Crhr2,Csrnp1,Csrp1,Csrp3,Dag1,Dixdc1,Dysf,E2f8,Enah,Esrrb,Etv5,Exoc5,Fancc,Fgf6,Flnb,Frem2,Gpc3,Gsk3b,Hbegf,Hdac6,Hdac9,Hes1,Hk2,Hoxa13,Hspb6,Igfbp5,Inppl1,Iqgap1,Itga1,Itga5,Jmjd1c,Ju…	161	1.65464e-21	20.7813
GO_BP	GO:0035556	intracellular signal transduction	3425401B19Rik,Abra,Acot11,Adam17,Adcy1,Adgrl2,Akap1,Akap12,Akap6,Amot,Arhgef10l,Arhgef6,Asb10,Asb14,Asb15,Asb18,Asb2,Asph,Atf3,Bcap31,Bcl3,Camta1,Casp4,Casq1,Casq2,Ccl11,Cd24a,Cd44,Cdh13,Cdh2,Cish,Crhr2,Crlf1,Csrp3,Dag1,Ddx58,Dhx58,Dixdc1,Dmpk,Dnajc27,Dok5,Dot1l,Dusp1,Dusp3,Ednrb,Eif2ak2,Fnip1,Fzd10,Gadd45g,Gsk3b,Gsto1,Hap1,Hbegf,Hes1,Homer2,Ifi204,Ifih1,Igfbp5,Inpp4b,Inppl1,Iqgap1,Irf1,Irgm2,Itg…	155	5.47063e-21	20.262
GO_BP	GO:0055002	striated muscle cell development	Actg1,Akap6,Alpk3,Casq1,Casq2,Csrp1,Csrp3,Dysf,Gsk3b,Hdac9,Klhl41,Ldb3,Lmod2,Lmod3,Mef2c,Met,Myh10,Mylk3,Myoz1,Nr3c1,Pmp22,Popdc2,Prkar1a,Prkg1,Rcan1,Sgcd,Speg,Stac3,Synpo2l,Tcap,Tmod1,Tmod4,Tmtc3,Trip10,Vegfa,Wdr1,Xirp1	37	6.1866e-21	20.2085
GO_BP	GO:0009888	tissue development	Adamtsl4,Agrn,Akap6,Aldh1a2,Alpk3,Ank,Ano6,Anxa6,Apold1,Arid5a,Arid5b,Asb2,Atf3,B4galt1,Barx2,Bcl9l,Bcor,Ccl11,Cd44,Cdh2,Cdk6,Clec3b,Clic4,Cnnm4,Col20a1,Col5a1,Col6a2,Crhr2,Crlf1,Csrp1,Csrp3,Dag1,Dysf,E2f8,Ednrb,Egr1,Enah,Etv5,Exoc5,Fgf6,Flnb,Fos,Frem2,Fzd9,Gpc3,Gpm6b,Gsk3b,Hbegf,Hdac6,Hdac9,Hes1,Hoxa13,Igfbp5,Isg15,Itga5,Jak2,Jarid2,Jmjd1c,Jph2,Junb,Kcnma1,Kdm6b,Klf7,Klhl41,Lamb2,Lmod3,Lrp4,Ly6e…	127	2.54274e-20	19.5947
GO_BP	GO:0016310	phosphorylation	Adam17,Agrn,Ak1,Akap12,Akap6,Alpk3,Aplp2,Atf3,Atxn1,Bckdk,Camk2a,Ccl11,Ccny,Cd24a,Cd44,Cdh2,Cdk6,Cep85,Cish,Ckb,Crhr2,Crlf1,Dag1,Dixdc1,Dmpk,Dnajc27,Dok5,Dusp1,Dusp3,Ednrb,Eef1a2,Egr1,Eif2ak2,Eno3,Esrrb,Fastk,Fndc1,Fnip1,Fzd10,Gadd45g,Gbp4,Gsk3b,Hbegf,Hdac6,Hes1,Hk2,Inpp5j,Inppl1,Ip6k3,Iqgap1,Irf1,Irgm2,Itga1,Itga5,Itpkb,Jak2,Klhl31,Ksr1,L1cam,Limch1,Lrp4,Map2k1,Mapk4,Mapkapk2,Mapt,Mef2c,Met,Midn…	135	7.01466e-20	19.154
GO_BP	GO:0071310	cellular response to organic substance	Abcb4,Actg1,Adam17,Akap6,Aldh1a2,Arid5a,Arid5b,Atf3,Atp1a1,Bcl9l,Cacna1a,Cacnb1,Camk2a,Casp4,Casq2,Ccl11,Cd24a,Cd274,Cd44,Cish,Col16a1,Crhr2,Csrp3,Ddx58,Dok5,Dusp1,Dusp3,Egr1,Eif2ak2,Eif4e,Enah,Fgf5,Fgf6,Flnb,Fos,Frs3,Gbp2,Gbp3,Gbp4,Gbp5,Gbp6,Gbp7,Gch1,Gpc3,Gramd1a,Grb14,Gsk3b,Hap1,Hdac6,Hdac9,Hes1,Hk2,Hoxa13,Ifi203,Ifi204,Ifi47,Ifih1,Ifit1,Ifit2,Ifit3,Ifitm2,Ifitm3,Igfbp5,Igtp,Iigp1,Inppl1,Iqgap…	144	2.26284e-19	18.6453
GO_BP	GO:0048468	cell development	Ache,Actg1,Adam17,Adamts1,Adamtsl4,Adcy1,Agrn,Akap6,Aldh1a2,Alpk3,Ank1,Anxa6,Arid5b,Atp8a2,Atp8b1,Atxn1,B2m,B4galt1,B4galt5,Bhlhe40,Bhlhe41,Cacna1a,Camk2a,Casp4,Casq1,Casq2,Cd24a,Cd44,Cdh2,Cdk6,Clic4,Col20a1,Col6a2,Csrp1,Csrp3,Dag1,Dixdc1,Dysf,Ednrb,Eif4e,Enah,Esrrb,Etv5,Fancc,Flnb,Gpm6b,Grb14,Gsk3b,Hap1,Hdac6,Hdac9,Hes1,Hoxa13,Inpp5j,Inppl1,Iqgap1,Itga1,Itsn1,Jak2,Jmjd1c,Kank1,Kcnma1,Kidins220,K…	140	3.40512e-18	17.4679
GO_BP	GO:0060537	muscle tissue development	Akap6,Aldh1a2,Alpk3,Asb2,Atf3,Bcl9l,Crhr2,Csrp1,Csrp3,Dysf,Egr1,Flnb,Fos,Gsk3b,Hdac6,Hdac9,Igfbp5,Jarid2,Jph2,Kdm6b,Klhl41,Lmod3,Ly6e,Mef2c,Met,Mir133a-2,Myh10,Mylk3,Myoz1,Nr3c1,Nr4a1,Pmp22,Popdc2,Ppargc1a,Prkar1a,Prkg1,Rara,Rcan1,Sgcd,Skil,Smad1,Smyd1,Speg,Stac3,Svil,Tcap,Tnni1,Trip10,Usp2,Vegfa,Xirp1,Xirp2,Yap1	53	3.57128e-18	17.4472
GO_BP	GO:0072359	circulatory system development	Adamts1,Akap6,Aldh1a2,Alpk3,Amot,Apold1,B4galt1,Bcor,Ccl11,Cdh13,Cdh2,Clic4,Col5a1,Crhr2,Csrp3,Dysf,E2f8,Egr1,Fgf6,Frem2,Gpc3,Gsk3b,Gys1,Hbegf,Hdac9,Hes1,Hk2,Hoxa13,Hspb6,Itga5,Jarid2,Jph2,Junb,Kdm6b,Ldb3,Ldlr,Ly6e,Map2k1,Mef2c,Met,Mir133a-2,Myh10,Mylk3,Myo1e,Ndst1,Notch3,Nr3c1,Nr4a1,Nrp1,Ntrk2,Pdlim1,Pdlim3,Pdlim4,Pkm,Plpp3,Popdc2,Prkar1a,Prkg1,Prrx1,Ptgs2,Ptpn14,Ptprm,Qk,Rara,Rbm20,Rhob,Rnf213,…	87	5.19992e-18	17.284
GO_BP	GO:0030029	actin filament-based process	Ablim2,Actg1,Akap6,Amot,Arhgef10l,Arpc5l,Atp1a1,Cap2,Casp4,Casq1,Casq2,Ccl11,Crhr2,Csrp1,Csrp3,Daam1,Dixdc1,Enah,Fhl3,Flnb,Fzd10,Gpm6b,Inppl1,Kank1,Kank4,Klhl41,Ldb3,Limch1,Lmod2,Lmod3,Mef2c,Met,Myadm,Myh10,Mylk3,Myo1c,Myoz1,Nedd9,Nrp1,Pde4b,Pdlim1,Pdlim3,Pdlim4,Pfn2,Plekhg2,Pmp22,Ppargc1b,Prkar1a,Prkcq,Rap1gds1,Rhob,Scn1b,Scn4b,Sgcd,Smtnl2,Stau2,Synpo2,Synpo2l,Tcap,Tmod1,Tmod4,Tpm4,Trip10,Wdr1,W…	67	1.24075e-17	16.9063
GO_BP	GO:0032879	regulation of localization	Abcb4,Adam17,Adamts1,Adcy1,Agrn,Ak1,Akap1,Akap12,Akap6,Amot,Ano6,Anxa6,Arid5a,Asph,Atp1a1,Atp8a2,Azin1,B2m,B4galt1,Bcap31,Cacna1a,Cacnb1,Camk2a,Casp4,Casq1,Casq2,Ccar1,Ccl11,Cd200,Cd274,Cdh13,Cdh2,Clic4,Crhr2,Csrp3,Dag1,Ddx58,Dmpk,Dnaja4,Dnajc27,Dtx3l,Dusp1,Dusp3,Dysf,Ednrb,Egr1,Fndc1,Fxyd6,Fzd9,Gbp4,Gpc3,Gpc6,Gpm6b,Gsk3b,Gsto1,Hap1,Hbegf,Hdac6,Hdac9,Hes1,Hk2,Homer2,Hrc,Ifih1,Igfbp5,Il33,Inpp4b,I…	154	2.59313e-17	16.5862
GO_BP	GO:0014706	striated muscle tissue development	Akap6,Aldh1a2,Alpk3,Asb2,Atf3,Bcl9l,Crhr2,Csrp3,Dysf,Egr1,Flnb,Fos,Gsk3b,Hdac6,Hdac9,Jarid2,Jph2,Kdm6b,Klhl41,Lmod3,Ly6e,Mef2c,Met,Mir133a-2,Myh10,Mylk3,Myoz1,Nr3c1,Nr4a1,Pmp22,Popdc2,Prkar1a,Prkg1,Rara,Rcan1,Sgcd,Skil,Smad1,Smyd1,Speg,Stac3,Svil,Tcap,Tnni1,Trip10,Usp2,Vegfa,Xirp1,Xirp2,Yap1	50	4.66867e-17	16.3308
GO_BP	GO:0030036	actin cytoskeleton organization	Ablim2,Actg1,Amot,Arhgef10l,Arpc5l,Cap2,Casp4,Casq1,Casq2,Ccl11,Crhr2,Csrp1,Csrp3,Daam1,Dixdc1,Enah,Fhl3,Flnb,Fzd10,Gpm6b,Inppl1,Kank1,Kank4,Klhl41,Ldb3,Limch1,Lmod2,Lmod3,Mef2c,Met,Myadm,Myh10,Mylk3,Myo1c,Myoz1,Nedd9,Nrp1,Pdlim1,Pdlim3,Pdlim4,Pfn2,Plekhg2,Pmp22,Ppargc1b,Prkar1a,Prkcq,Rap1gds1,Rhob,Smtnl2,Stau2,Synpo2,Synpo2l,Tcap,Tmod1,Tmod4,Tpm4,Trip10,Wdr1,Wipf3,Xirp1,Xirp2	61	1.30403e-16	15.8847
GO_BP	GO:0035456	response to interferon-beta	Gbp2,Gbp3,Gbp6,Ifi203,Ifi204,Ifi47,Ifit1,Ifit3,Ifitm2,Ifitm3,Igtp,Iigp1,Irf1,Irgm1,Irgm2,Mndal,Stat1,Tgtp2,Xaf1	19	3.03358e-16	15.518
GO_BP	GO:0050793	regulation of developmental process	Ache,Adam17,Adamts1,Adgrl2,Agrn,Akap6,Amot,Ank,Ano6,Apold1,Atp8a2,Atxn1,B2m,B4galt1,B4galt5,Bcl9l,Bcor,Bhlhe40,Bhlhe41,Cacna1a,Camk2a,Ccl11,Cd24a,Cd274,Cd44,Cdh2,Cdk6,Col5a1,Colq,Crhr2,Csrp3,Dag1,Dixdc1,Dmpk,Ednrb,Egr1,Eif2ak2,Eif4e,Esrrb,Etv5,Fnip1,Fos,Fzd9,Gpc3,Gpm6b,Grb14,Gsk3b,Hap1,Hdac6,Hdac9,Hes1,Hk2,Hspb6,Ifi204,Igfbp5,Inpp4b,Inpp5j,Inppl1,Iqgap1,Irf1,Isg15,Itga5,Itpkb,Itsn1,Jak2,Jarid2,Jp…	147	3.36279e-16	15.4733
GO_BP	GO:0032989	cellular component morphogenesis	Ache,Actg1,Adcy1,Agrn,Atp8a2,B4galt5,Bcl9l,Cacna1a,Camk2a,Cap2,Casq1,Casq2,Ccl11,Cd44,Cdh13,Cdh2,Clic4,Col20a1,Col6a2,Csrp1,Csrp3,Dag1,Dixdc1,Enah,Esrrb,Flnb,Gsk3b,Hdac6,Hes1,Hoxa13,Iqgap1,Itga1,Jmjd1c,Kank1,Kidins220,Klf7,Klhl41,L1cam,Lamb2,Ldb3,Lims1,Lmod2,Lmod3,Lrp4,Map2k1,Mapt,Mef2c,Met,Myadm,Myh10,Mylk3,Myot,Myoz1,Ndn,Nedd9,Nexn,Nfib,Nlgn3,Nr4a3,Nrp1,Ntrk2,Opa3,Pmp22,Prdm8,Prex2,Prkar1a,Ptpr…	86	4.69434e-16	15.3284
GO_BP	GO:0003012	muscle system process	Agrn,Akap1,Akap6,Anxa6,Atp1a1,Atp8a2,Casq1,Casq2,Chrne,Csrp3,Dmpk,Ednrb,Gsk3b,Igfbp5,Jarid2,Kcnma1,Lmcd1,Lmod2,Lmod3,Map2k1,Mef2c,Met,Myh1,Myoz1,Nr3c1,Nr4a3,Pde4b,Pgam2,Prkg1,Ptgs2,Rap1gds1,Scn1b,Scn4a,Scn4b,Sgcd,Stac3,Tcap,Tead1,Tmem38a,Tmod1,Tmod4,Tnni1,Trim72,Trip10,Trpc3	45	5.76712e-16	15.239
GO_BP	GO:0065009	regulation of molecular function	Abra,Adam17,Adcy1,Adprhl1,Agrn,Akap6,Amot,Aplp2,Arap2,Arid5b,Asph,B2m,Bcap31,Bhlhe40,Cacna1a,Cacnb1,Camk2a,Casp4,Casq1,Casq2,Ccl11,Ccny,Cd200,Cd24a,Cd44,Cep85,Crhr2,Csrp3,Dag1,Dcun1d2,Ddx58,Dffa,Dot1l,Dtx3l,Dusp1,Dusp3,Dysf,Eef1a2,Egr1,Eif2ak2,Fam162a,Fam220a,Fnip1,Fnta,Fxyd6,Fzd10,Gadd45g,Gch1,Gpc3,Gsk3b,Gsto1,Hap1,Hdac6,Hdac9,Hes1,Ifit2,Inppl1,Iqgap1,Irgm2,Itga1,Jak2,Jph2,Ksr1,Lims1,Lynx1,Map2k…	136	1.27693e-15	14.8938
GO_BP	GO:0051128	regulation of cellular component organization	Abcb4,Ache,Adam17,Adamts1,Adgrl2,Aebp1,Agrn,Akap6,Ank1,Ano6,Arhgef10l,Arid5a,Arpc5l,Asph,Atp8a2,Atp8b1,B2m,Bcl9l,Bcor,Cacna1a,Ccl11,Cd24a,Cd44,Cdh13,Cdh2,Cep85,Clip1,Col16a1,Col5a1,Colq,Dag1,Dffa,Dixdc1,Dmpk,Dnaja4,Dusp3,Dysf,Eif2ak2,Etv5,Fam162a,Fnip1,Fzd10,Fzd9,Gbp5,Gpc3,Gpm6b,Gsk3b,Hap1,Hbegf,Hdac6,Hes1,Hist1h1b,Hk2,Hoxa13,Igfbp5,Inpp5j,Inppl1,Iqgap1,Irf8,Irgm1,Irgm2,Itsn1,Jarid2,Kank1,Kank4,K…	139	1.3737e-15	14.8621
GO_BP	GO:0009966	regulation of signal transduction	3425401B19Rik,Abra,Adam17,Akap1,Akap12,Akap6,Amot,Aplp2,Arhgef10l,Arhgef6,Asph,Atf3,Atxn1,Bcap31,Bcl3,Bcl9l,Camta1,Casp4,Casq2,Ccl11,Ccny,Cd24a,Cd44,Cdh13,Cdh2,Cish,Crhr2,Crlf1,Dag1,Dhx58,Dixdc1,Dmpk,Dnajc27,Dok5,Dot1l,Dusp1,Dusp3,Egr1,Eif2ak2,Fam162a,Fnip1,Fzd10,Fzd9,Gadd45g,Gpc3,Gpc6,Grb14,Gsk3b,Gsto1,Hap1,Hbegf,Hdac6,Hes1,Homer2,Hoxa13,Igfbp5,Inpp4b,Inppl1,Iqgap1,Irf1,Irgm1,Irgm2,Itga1,Itpkb,I…	147	1.54292e-15	14.8117
GO_BP	GO:0009605	response to external stimulus	Adam17,Adgrl2,Agl,Agrn,Amot,Ano6,Arid5a,Asph,Atf3,Atp1a1,Atp8a2,B2m,Batf2,Bche,Bcl3,Bhlhe40,Cacna1a,Ccl11,Cd200,Cd24a,Cd274,Cd44,Cdh13,Cds2,Csrp3,Dag1,Ddx58,Dhx58,Dtx3l,Dusp1,Dusp3,Dysf,Ednrb,Eif2ak2,Enah,Fnip1,Fos,Gbp2,Gbp3,Gbp4,Gbp5,Gbp6,Gbp7,Gch1,Gpc3,Gsk3b,Hbegf,Herc6,Ifi204,Ifih1,Ifit1,Ifit2,Ifit3,Ifit3b,Ifitm2,Ifitm3,Iigp1,Il33,Irf1,Irf8,Irgm1,Irgm2,Isg15,Itga1,Jak2,Junb,Kcnma1,Klf7,L1cam,L…	137	2.62767e-15	14.5804
GO_BP	GO:0051246	regulation of protein metabolic process	Adam17,Agrn,Akap1,Akap12,Akap6,Aplp2,Arid5a,Asph,Atf3,Azin1,Bace2,Bcap31,Bcl3,Bcor,Camta1,Casp4,Ccl11,Ccny,Cd24a,Cd44,Cdh2,Cep85,Clec3b,Crhr2,Crlf1,Dag1,Dcun1d2,Dixdc1,Dnajc27,Dok5,Dtx3l,Dusp1,Dusp3,Dysf,Ednrb,Egr1,Eif2ak2,Eif4e,Fam162a,Fndc1,Fnip1,Fnta,Fzd10,Gadd45g,Gbp4,Gpc3,Gsk3b,Hap1,Hbegf,Hdac6,Hes1,Igfbp5,Il33,Inpp5j,Inppl1,Iqgap1,Irf1,Irgm2,Isg15,Itga1,Itga5,Itpkb,Jak2,Jarid2,Klhl31,Ksr1,L…	143	2.96792e-15	14.5275
GO_BP	GO:0030239	myofibril assembly	Actg1,Casq1,Casq2,Csrp1,Csrp3,Klhl41,Ldb3,Lmod2,Lmod3,Mef2c,Myh10,Mylk3,Myoz1,Prkar1a,Synpo2l,Tcap,Tmod1,Tmod4,Wdr1,Xirp1	20	3.00538e-15	14.5221
GO_BP	GO:0006468	protein phosphorylation	Adam17,Agrn,Akap12,Akap6,Alpk3,Aplp2,Atf3,Bckdk,Camk2a,Ccl11,Ccny,Cd24a,Cd44,Cdh2,Cdk6,Cep85,Crhr2,Crlf1,Dag1,Dixdc1,Dmpk,Dnajc27,Dok5,Dusp1,Dusp3,Ednrb,Egr1,Eif2ak2,Fastk,Fndc1,Fnip1,Fzd10,Gadd45g,Gbp4,Gsk3b,Hbegf,Hdac6,Hes1,Inpp5j,Inppl1,Ip6k3,Iqgap1,Irf1,Irgm2,Itga1,Itga5,Itpkb,Jak2,Klhl31,Ksr1,L1cam,Limch1,Lrp4,Map2k1,Mapk4,Mapkapk2,Mef2c,Met,Mlxipl,Myadm,Mylk3,Ndst1,Nedd9,Neurl1a,Npr2,Nqo2,N…	109	6.71058e-15	14.1732
GO_BP	GO:2000026	regulation of multicellular organismal development	Ache,Adam17,Adamts1,Adgrl2,Agrn,Akap6,Amot,Ank,Ano6,Apold1,Atp8a2,Atxn1,B2m,B4galt1,B4galt5,Bcl9l,Bcor,Bhlhe40,Bhlhe41,Cacna1a,Camk2a,Ccl11,Cd24a,Cd274,Cd44,Cdh2,Cdk6,Col5a1,Colq,Crhr2,Dag1,Dixdc1,Ednrb,Egr1,Eif2ak2,Eif4e,Etv5,Fnip1,Fos,Fzd9,Gpc3,Gpm6b,Gsk3b,Hap1,Hdac9,Hes1,Hk2,Hspb6,Inpp4b,Inpp5j,Inppl1,Iqgap1,Irf1,Isg15,Itga5,Itpkb,Itsn1,Jarid2,Jph2,Kank1,Kidins220,Klf7,Klhl41,L1cam,Ldlr,Lims1,…	123	8.4865e-15	14.0713
GO_BP	GO:0019220	regulation of phosphate metabolic process	Adam17,Agrn,Akap1,Akap12,Akap6,Aplp2,Atf3,Atxn1,Camta1,Ccl11,Ccny,Cd24a,Cd44,Cdh2,Cep85,Crhr2,Crlf1,Dag1,Dixdc1,Dnajc27,Dok5,Dusp1,Dusp3,Ednrb,Eef1a2,Egr1,Eif2ak2,Esrrb,Fndc1,Fnip1,Fzd10,Gadd45g,Gbp4,Gsk3b,Hbegf,Hdac6,Hes1,Inpp5j,Inppl1,Iqgap1,Irf1,Irgm2,Itga1,Itga5,Itpkb,Jak2,Klhl31,Ksr1,L1cam,Ldlr,Limch1,Lpcat1,Lrp4,Map2k1,Mapt,Mef2c,Met,Midn,Mlxipl,Myadm,Ndst1,Nedd9,Neurl1a,Nlrc5,Nqo2,Nrp1,Ntr…	103	1.54824e-14	13.8102
GO_BP	GO:0051174	regulation of phosphorus metabolic process	Adam17,Agrn,Akap1,Akap12,Akap6,Aplp2,Atf3,Atxn1,Camta1,Ccl11,Ccny,Cd24a,Cd44,Cdh2,Cep85,Crhr2,Crlf1,Dag1,Dixdc1,Dnajc27,Dok5,Dusp1,Dusp3,Ednrb,Eef1a2,Egr1,Eif2ak2,Esrrb,Fndc1,Fnip1,Fzd10,Gadd45g,Gbp4,Gsk3b,Hbegf,Hdac6,Hes1,Inpp5j,Inppl1,Iqgap1,Irf1,Irgm2,Itga1,Itga5,Itpkb,Jak2,Klhl31,Ksr1,L1cam,Ldlr,Limch1,Lpcat1,Lrp4,Map2k1,Mapt,Mef2c,Met,Midn,Mlxipl,Myadm,Ndst1,Nedd9,Neurl1a,Nlrc5,Nqo2,Nrp1,Ntr…	103	1.60839e-14	13.7936
GO_BP	GO:0051240	positive regulation of multicellular organismal process	Ache,Adam17,Adamts1,Adgrl2,Agrn,Akap12,Akap6,Amot,Ano6,Arid5a,Atp1a1,Atp8a2,Atxn1,B2m,B4galt1,B4galt5,Bcl3,Bcl9l,Casp4,Ccl11,Cd200,Cd24a,Cd274,Crhr2,Dag1,Ddx58,Dhx58,Dixdc1,Ednrb,Egr1,Eif2ak2,Esrrb,Esrrg,Etv5,Fos,Fzd9,Gadd45g,Gbp5,Gch1,Gpm6b,Gsk3b,Hap1,Hbegf,Hdac6,Hdac9,Hes1,Hk2,Hspb6,Ifi204,Ifih1,Il33,Iqgap1,Irf1,Irf8,Isg15,Itga5,Itpkb,Itsn1,Jak2,Kdm6b,Kidins220,L1cam,Lmod3,Lum,Map2k1,Mapkapk2,M…	112	2.40463e-14	13.619
GO_BP	GO:0051172	negative regulation of nitrogen compound metabolic process	Aebp1,Akap1,Arid5a,Arid5b,Atf3,Atp8b1,Atxn1,Azin1,Bace2,Barx2,Bcl3,Bcor,Bhlhe40,Bhlhe41,Cd44,Cdk6,Cep85,Dag1,Dffa,Dnajb4,Dnajb5,Dot1l,Dtx3l,Dusp1,Dusp3,Dysf,E2f6,E2f8,Ednrb,Egr1,Eif2ak2,Eif4e,Esrrb,Fam220a,Fnip1,Gadd45g,Gbp4,Gpc3,Gsk3b,Hap1,Hbegf,Hdac6,Hdac9,Hes1,Hist1h1b,Igfbp5,Inpp5j,Inppl1,Irf1,Irf8,Isg15,Jarid2,Junb,Kat6b,Klf12,Klf7,Klhl31,Ldlr,Lims1,Lmcd1,Lpcat1,Mapkapk2,Mapt,Mef2c,Met,Mllt6…	125	2.48478e-14	13.6047
GO_BP	GO:0035458	cellular response to interferon-beta	Gbp2,Gbp3,Gbp6,Ifi203,Ifi204,Ifi47,Ifit1,Ifit3,Igtp,Iigp1,Irf1,Irgm1,Irgm2,Mndal,Stat1,Tgtp2	16	4.37407e-14	13.3591
GO_BP	GO:0045595	regulation of cell differentiation	Ache,Adam17,Adamts1,Agrn,Akap6,Apold1,Atp8a2,Atxn1,B2m,Bcl9l,Bhlhe40,Bhlhe41,Cacna1a,Camk2a,Cd24a,Cd44,Cdh2,Cdk6,Col5a1,Csrp3,Dag1,Dixdc1,Dmpk,Ednrb,Eif2ak2,Eif4e,Esrrb,Etv5,Fnip1,Fos,Grb14,Gsk3b,Hap1,Hdac6,Hdac9,Hes1,Ifi204,Igfbp5,Inpp4b,Inpp5j,Inppl1,Iqgap1,Irf1,Isg15,Itpkb,Itsn1,Jak2,Junb,Kank1,Kidins220,Klf7,Klhl41,L1cam,Ldlr,Lims1,Lmod3,Lrp4,Mamstr,Map2k1,Mapt,Mef2c,Met,Mir133a-2,Myadm,Mylk3…	109	1.77585e-13	12.7506
GO_BP	GO:0008219	cell death	Ache,Adam17,Adamtsl4,Agrn,Akap12,Aldh1a2,Ano6,Anxa6,Atf3,B4galt1,Bcap31,Bcl3,Cacna1a,Camk2a,Casp4,Ccar1,Cd200,Cd24a,Cd274,Cd44,Crlf1,Csrnp1,Dffa,Dmpk,Dusp1,Ednrb,Eef1a2,Egr1,Eif2ak2,Emp1,Exoc5,Fam162a,Fastk,Fndc1,Fnip1,Fnta,Fos,Fzd9,Gadd45g,Gsk3b,Gzmb,Hdac6,Hk2,Hoxa13,Hspb6,Ifi204,Ifit2,Il33,Irf1,Itga1,Itga5,Itpkb,Itsn1,Jak2,Kcnma1,Lamp1,Lims1,Map2k1,Mapt,Mef2c,Met,Mpz,Mtfp1,Neurl1a,Nos1ap,Nqo2,N…	115	1.81371e-13	12.7414
GO_BP	GO:1902531	regulation of intracellular signal transduction	3425401B19Rik,Abra,Adam17,Akap1,Akap12,Akap6,Amot,Arhgef10l,Arhgef6,Asph,Atf3,Bcap31,Bcl3,Camta1,Casq2,Ccl11,Cd24a,Cd44,Cdh13,Cdh2,Crhr2,Crlf1,Dag1,Dhx58,Dixdc1,Dnajc27,Dok5,Dot1l,Dusp1,Dusp3,Eif2ak2,Fnip1,Fzd10,Gadd45g,Gsk3b,Gsto1,Hap1,Hbegf,Hes1,Homer2,Igfbp5,Inpp4b,Inppl1,Iqgap1,Irf1,Itga1,Itpkb,Itsn1,Jak2,Jph2,Kank1,Klhl31,Ksr1,L1cam,Lims1,Lmcd1,Map2k1,Mapre2,Mapt,Met,Myadm,Myoz1,Ndst1,Npr2,N…	101	2.21695e-13	12.6542
GO_BP	GO:0031324	negative regulation of cellular metabolic process	Aebp1,Akap1,Arid5a,Arid5b,Atf3,Atp1a1,Atp8b1,Atxn1,Bace2,Barx2,Bcl3,Bcor,Bhlhe40,Bhlhe41,Cacna1a,Cd44,Cdk6,Cep85,Dag1,Dffa,Dnajb4,Dnajb5,Dot1l,Dtx3l,Dusp1,Dusp3,Dysf,E2f6,E2f8,Ednrb,Egr1,Eif2ak2,Eif4e,Esrrb,Fam220a,Fnip1,Gadd45g,Gbp4,Gpc3,Gsk3b,Hap1,Hbegf,Hdac6,Hdac9,Hes1,Hist1h1b,Hk2,Igfbp5,Inpp5j,Inppl1,Iqgap1,Irf1,Irf8,Isg15,Jarid2,Junb,Kat6b,Klf12,Klf7,Klhl31,Lims1,Lmcd1,Lpcat1,Mapkapk2,Mapt,…	129	2.25907e-13	12.6461
GO_BP	GO:0097435	supramolecular fiber organization	Actg1,Adamts14,Aebp1,Arhgef10l,Arpc5l,Cap2,Casp4,Casq1,Casq2,Ccl11,Clip1,Col5a1,Crhr2,Csrp1,Csrp3,Dysf,Enah,Hdac6,Inpp5j,Inppl1,Kank1,Kank4,Klhl41,Ldb3,Ldlr,Limch1,Lmod2,Lmod3,Lum,Mapt,Mef2c,Met,Myadm,Myh10,Mylk3,Myo1c,Myoz1,Nedd9,Nrp1,Pdlim3,Pdlim4,Pfn2,Plekhg2,Ppargc1b,Prkar1a,Prkcq,Rhob,Synpo2,Synpo2l,Tcap,Tmod1,Tmod4,Tpm4,Trdn,Wdr1,Xirp1	56	2.84998e-13	12.5452
GO_BP	GO:0009892	negative regulation of metabolic process	Acot11,Adam17,Aebp1,Akap1,Arid5a,Arid5b,Atf3,Atp1a1,Atp8b1,Atxn1,Azin1,Bace2,Barx2,Bcl3,Bcor,Bhlhe40,Bhlhe41,Cacna1a,Cd44,Cdk6,Cep85,Crhr2,Dag1,Dffa,Dnajb4,Dnajb5,Dot1l,Dtx3l,Dusp1,Dusp3,Dysf,E2f6,E2f8,Ednrb,Egr1,Eif2ak2,Eif4e,Esrrb,Exd1,Fam220a,Fnip1,Fnta,Gadd45g,Gbp4,Gpc3,Gsk3b,Hap1,Hbegf,Hdac6,Hdac9,Helz2,Hes1,Hist1h1b,Hk2,Igfbp5,Inpp5j,Inppl1,Iqgap1,Irf1,Irf8,Isg15,Jarid2,Junb,Kat6b,Klf12,Klf…	143	2.91632e-13	12.5352
GO_BP	GO:0032268	regulation of cellular protein metabolic process	Adam17,Agrn,Akap1,Akap12,Akap6,Aplp2,Arid5a,Asph,Atf3,Bcap31,Bcl3,Bcor,Camta1,Casp4,Ccl11,Ccny,Cd24a,Cd44,Cdh2,Cep85,Clec3b,Crhr2,Crlf1,Dag1,Dcun1d2,Dixdc1,Dnajc27,Dok5,Dtx3l,Dusp1,Dusp3,Dysf,Ednrb,Egr1,Eif2ak2,Eif4e,Fam162a,Fndc1,Fnip1,Fnta,Fzd10,Gadd45g,Gbp4,Gpc3,Gsk3b,Hbegf,Hdac6,Hes1,Igfbp5,Il33,Inpp5j,Inppl1,Iqgap1,Irf1,Irgm2,Isg15,Itga1,Itga5,Itpkb,Jak2,Jarid2,Klhl31,Ksr1,L1cam,Ldlr,Limch1,…	130	3.71695e-13	12.4298
GO_BP	GO:0045214	sarcomere organization	Actg1,Casq1,Casq2,Csrp1,Csrp3,Klhl41,Ldb3,Lmod2,Mef2c,Mylk3,Myoz1,Prkar1a,Synpo2l,Tcap,Wdr1,Xirp1	16	3.91988e-13	12.4067
GO_BP	GO:0012501	programmed cell death	Adam17,Adamtsl4,Agrn,Akap12,Aldh1a2,Ano6,Anxa6,Atf3,B4galt1,Bcap31,Bcl3,Cacna1a,Camk2a,Casp4,Ccar1,Cd24a,Cd274,Cd44,Crlf1,Csrnp1,Dffa,Dmpk,Dusp1,Ednrb,Eef1a2,Egr1,Eif2ak2,Exoc5,Fam162a,Fastk,Fndc1,Fnip1,Fnta,Fzd9,Gadd45g,Gsk3b,Gzmb,Hdac6,Hk2,Hoxa13,Hspb6,Ifi204,Ifit2,Il33,Irf1,Itga1,Itga5,Itpkb,Itsn1,Jak2,Kcnma1,Lamp1,Lims1,Map2k1,Mapt,Mef2c,Met,Mpz,Mtfp1,Neurl1a,Nqo2,Nr3c1,Nr4a1,Nr4a3,Nrp1,Ntrk2…	108	4.09404e-13	12.3878
GO_BP	GO:0007507	heart development	Adamts1,Akap6,Aldh1a2,Alpk3,Bcor,Col5a1,Csrp3,Frem2,Gpc3,Gsk3b,Gys1,Hdac9,Hes1,Hoxa13,Jarid2,Jph2,Kdm6b,Ldb3,Ly6e,Map2k1,Mef2c,Met,Mir133a-2,Myh10,Mylk3,Ndst1,Nr3c1,Nrp1,Pdlim1,Pdlim3,Pdlim4,Popdc2,Prkar1a,Prkg1,Rara,Rbm20,Rps6ka2,Sgcd,Smad1,Smyd1,Sod2,Speg,Synpo2l,Sypl2,Tcap,Tead1,Tnni1,Trip10,Vcam1,Vegfa,Xirp1,Xirp2,Yap1	53	4.55001e-13	12.342
GO_BP	GO:0010605	negative regulation of macromolecule metabolic process	Aebp1,Akap1,Arid5a,Arid5b,Atf3,Atp8b1,Atxn1,Azin1,Bace2,Barx2,Bcl3,Bcor,Bhlhe40,Bhlhe41,Cd44,Cdk6,Cep85,Crhr2,Dag1,Dffa,Dnajb4,Dnajb5,Dot1l,Dtx3l,Dusp1,Dusp3,Dysf,E2f6,E2f8,Ednrb,Egr1,Eif2ak2,Eif4e,Esrrb,Exd1,Fam220a,Fnip1,Fnta,Gadd45g,Gbp4,Gpc3,Gsk3b,Hap1,Hbegf,Hdac6,Hdac9,Helz2,Hes1,Hist1h1b,Igfbp5,Inpp5j,Inppl1,Irf1,Irf8,Isg15,Jarid2,Junb,Kat6b,Klf12,Klf7,Klhl31,Ldlr,Lims1,Lmcd1,Map2k1,Mapkapk…	133	4.70421e-13	12.3275
GO_BP	GO:0031399	regulation of protein modification process	Adam17,Agrn,Akap1,Akap12,Akap6,Aplp2,Arid5a,Atf3,Bcor,Camta1,Ccl11,Ccny,Cd24a,Cd44,Cdh2,Cep85,Crhr2,Crlf1,Dag1,Dcun1d2,Dixdc1,Dnajc27,Dok5,Dtx3l,Dusp1,Dusp3,Dysf,Ednrb,Egr1,Eif2ak2,Fndc1,Fnip1,Fnta,Fzd10,Gadd45g,Gbp4,Gsk3b,Hbegf,Hdac6,Hes1,Inpp5j,Inppl1,Iqgap1,Irf1,Irgm2,Isg15,Itga1,Itga5,Itpkb,Jak2,Jarid2,Klhl31,Ksr1,L1cam,Limch1,Lrp4,Map2k1,Mapt,Met,Mllt6,Mlxipl,Myadm,Ndst1,Nedd9,Neurl1a,Nos1ap…	102	4.95514e-13	12.3049
GO_BP	GO:0010927	cellular component assembly involved in morphogenesis	Actg1,Casq1,Casq2,Csrp1,Csrp3,Dag1,Klhl41,Ldb3,Lmod2,Lmod3,Mef2c,Myh10,Mylk3,Myoz1,Pmp22,Prkar1a,Synpo2l,Tcap,Tmod1,Tmod4,Wdr1,Xirp1	22	6.00886e-13	12.2212
GO_BP	GO:0006355	regulation of transcription, DNA-templated	Ablim2,Abra,Adcy1,Aebp1,Aff1,Agrn,Arhgef10l,Arid5a,Arid5b,Asph,Atf3,Atp8b1,Atxn1,Barx2,Batf2,Bcl3,Bcl9l,Bcor,Bhlhe40,Bhlhe41,Camk2a,Camta1,Ccar1,Cd200,Cdh13,Cdk6,Crhr2,Csrnp1,Csrp3,Dbp,Ddx58,Dnajb4,Dnajb5,Dot1l,Dtx3l,E2f6,E2f8,Ednrb,Egr1,Eif2ak2,Esrrb,Esrrg,Etv5,Fam220a,Fnip1,Fos,Gbp4,Gpbp1,Gpc3,Gsk3b,Hdac9,Helz2,Hes1,Hist1h1b,Hivep2,Hoxa13,Ifi204,Il33,Irf1,Irf8,Irf9,Jak2,Jarid2,Junb,Kat6b,Kdm6b,…	140	6.01425e-13	12.2208
GO_BP	GO:1903506	regulation of nucleic acid-templated transcription	Ablim2,Abra,Adcy1,Aebp1,Aff1,Agrn,Arhgef10l,Arid5a,Arid5b,Asph,Atf3,Atp8b1,Atxn1,Barx2,Batf2,Bcl3,Bcl9l,Bcor,Bhlhe40,Bhlhe41,Camk2a,Camta1,Ccar1,Cd200,Cdh13,Cdk6,Crhr2,Csrnp1,Csrp3,Dbp,Ddx58,Dnajb4,Dnajb5,Dot1l,Dtx3l,E2f6,E2f8,Ednrb,Egr1,Eif2ak2,Esrrb,Esrrg,Etv5,Fam220a,Fnip1,Fos,Gbp4,Gpbp1,Gpc3,Gsk3b,Hdac9,Helz2,Hes1,Hist1h1b,Hivep2,Hoxa13,Ifi204,Il33,Irf1,Irf8,Irf9,Jak2,Jarid2,Junb,Kat6b,Kdm6b,…	140	7.2767e-13	12.1381
GO_BP	GO:0019722	calcium-mediated signaling	3425401B19Rik,Akap6,Asph,Bcap31,Camta1,Casq1,Casq2,Cd24a,Cdh13,Dmpk,Ednrb,Gsk3b,Gsto1,Hap1,Homer2,Irgm2,Jph2,L1cam,Lmcd1,Mapt,Myoz1,Ntrk2,Prnp,Rcan1,Rcan2,Sgcd,Tmem38a,Trdn,Vcam1	29	8.9635e-13	12.0475
GO_BP	GO:0006357	regulation of transcription by RNA polymerase II	Ablim2,Abra,Aebp1,Agrn,Arhgef10l,Arid5a,Arid5b,Atf3,Atxn1,Barx2,Batf2,Bcl3,Bcl9l,Bcor,Bhlhe40,Bhlhe41,Camta1,Cdh13,Cdk6,Csrnp1,Csrp3,Dbp,Ddx58,Dnajb4,Dnajb5,Dot1l,E2f6,E2f8,Ednrb,Egr1,Esrrb,Esrrg,Etv5,Fam220a,Fnip1,Fos,Gbp4,Gpc3,Gsk3b,Hdac9,Helz2,Hes1,Hivep2,Hoxa13,Ifi204,Il33,Irf1,Irf8,Jak2,Jarid2,Junb,Kat6b,Kdm6b,Klf12,Klf7,Lmcd1,Lmo7,Lrp4,Lum,Mamstr,Map2k1,Mef2c,Meox1,Met,Mllt6,Mlxipl,Myoz1,Nd…	110	9.0383e-13	12.0439
GO_BP	GO:2001141	regulation of RNA biosynthetic process	Ablim2,Abra,Adcy1,Aebp1,Aff1,Agrn,Arhgef10l,Arid5a,Arid5b,Asph,Atf3,Atp8b1,Atxn1,Barx2,Batf2,Bcl3,Bcl9l,Bcor,Bhlhe40,Bhlhe41,Camk2a,Camta1,Ccar1,Cd200,Cdh13,Cdk6,Crhr2,Csrnp1,Csrp3,Dbp,Ddx58,Dnajb4,Dnajb5,Dot1l,Dtx3l,E2f6,E2f8,Ednrb,Egr1,Eif2ak2,Esrrb,Esrrg,Etv5,Fam220a,Fnip1,Fos,Gbp4,Gpbp1,Gpc3,Gsk3b,Hdac9,Helz2,Hes1,Hist1h1b,Hivep2,Hoxa13,Ifi204,Il33,Irf1,Irf8,Irf9,Jak2,Jarid2,Junb,Kat6b,Kdm6b,…	140	9.28331e-13	12.0323
GO_BP	GO:0007517	muscle organ development	Akap6,Arid5b,Asb2,Atf3,Bcl9l,Crhr2,Csrp3,Dysf,Egr1,Flnb,Fos,Gsk3b,Hdac6,Hdac9,Hist1h1b,Jarid2,Jph1,Jph2,Klhl41,Ky,Lmod3,Ly6e,Mef2c,Met,Mir133a-2,Myoz1,Nr3c1,Nr4a1,Pmp22,Popdc2,Rcan1,Skil,Smyd1,Stac3,Svil,Tcap,Tnni1,Trim72,Trip10,Usp2,Xirp2,Yap1	42	9.41752e-13	12.0261
GO_BP	GO:0042325	regulation of phosphorylation	Adam17,Agrn,Akap12,Akap6,Aplp2,Atf3,Atxn1,Ccl11,Ccny,Cd24a,Cd44,Cdh2,Cep85,Crhr2,Crlf1,Dag1,Dixdc1,Dnajc27,Dok5,Dusp1,Dusp3,Ednrb,Eef1a2,Egr1,Eif2ak2,Esrrb,Fndc1,Fnip1,Fzd10,Gadd45g,Gbp4,Gsk3b,Hbegf,Hdac6,Hes1,Inpp5j,Inppl1,Iqgap1,Irf1,Irgm2,Itga1,Itga5,Itpkb,Jak2,Klhl31,Ksr1,L1cam,Limch1,Lrp4,Map2k1,Mapt,Met,Midn,Mlxipl,Myadm,Ndst1,Nedd9,Neurl1a,Nlrc5,Nqo2,Nrp1,Ntrk2,Parp14,Parp9,Pfn2,Pkia,Pkig,…	92	1.13213e-12	11.9461
GO_BP	GO:0051049	regulation of transport	Abcb4,Adcy1,Agrn,Ak1,Akap1,Akap12,Akap6,Ano6,Arid5a,Asph,Atp1a1,Atp8a2,Azin1,B2m,Bcap31,Cacna1a,Cacnb1,Camk2a,Casp4,Casq1,Casq2,Cd200,Cd274,Cdh13,Cdh2,Clic4,Crhr2,Ddx58,Dmpk,Dnajc27,Dysf,Ednrb,Fndc1,Fxyd6,Gbp4,Gpc3,Gpm6b,Gsk3b,Gsto1,Hap1,Hdac9,Hes1,Hk2,Homer2,Hrc,Ifih1,Il33,Inpp4b,Itsn1,Jak2,Jph2,Kcna7,Kcnma1,Klf7,Lamp1,Map2k1,Mapt,Mef2c,Met,Midn,Mllt6,Myh10,Myo1c,Nlgn3,Nos1ap,Nr3c1,Nr4a3,Ntrk2,O…	108	1.29574e-12	11.8875
GO_BP	GO:0006915	apoptotic process	Adam17,Adamtsl4,Agrn,Akap12,Aldh1a2,Ano6,Anxa6,Atf3,B4galt1,Bcap31,Bcl3,Cacna1a,Camk2a,Casp4,Ccar1,Cd24a,Cd274,Cd44,Crlf1,Csrnp1,Dffa,Dmpk,Dusp1,Ednrb,Eef1a2,Egr1,Eif2ak2,Exoc5,Fam162a,Fastk,Fndc1,Fnip1,Fnta,Fzd9,Gadd45g,Gsk3b,Gzmb,Hk2,Hoxa13,Hspb6,Ifi204,Ifit2,Il33,Irf1,Itga1,Itga5,Itpkb,Itsn1,Jak2,Kcnma1,Lamp1,Lims1,Map2k1,Mapt,Mef2c,Mpz,Mtfp1,Neurl1a,Nqo2,Nr3c1,Nr4a1,Nr4a3,Nrp1,Ntrk2,Pdk1,Pmp2…	105	1.37619e-12	11.8613
GO_BP	GO:0048646	anatomical structure formation involved in morphogenesis	Actg1,Adam17,Adamts1,Aldh1a2,Amot,Apold1,Atp8a2,Atp8b1,B4galt1,Bcl3,Cacna1a,Casq1,Casq2,Ccl11,Cd44,Cdh13,Clic4,Cnnm4,Col5a1,Crhr2,Csrp1,Csrp3,Dag1,Dysf,E2f8,Enah,Esrrb,Fgf6,Gsk3b,Hbegf,Hdac9,Hes1,Hk2,Hspb6,Itga5,Junb,Kdm6b,Klhl41,Ldb3,Lmod2,Lmod3,Map2k1,Mef2c,Meox1,Myh10,Mylk3,Myoz1,Nfib,Notch3,Nr4a1,Nr4a3,Nrp1,Pkm,Pmp22,Ppargc1b,Ppp2r3a,Prkar1a,Ptgs2,Ptpn14,Ptprm,Rara,Rhob,Rnf213,Sbno2,Skil,Smad…	76	1.76446e-12	11.7534
GO_BP	GO:0010942	positive regulation of cell death	Adam17,Adamtsl4,Agrn,Akap12,Aldh1a2,Ano6,Atf3,B4galt1,Bcap31,Camk2a,Casp4,Ccar1,Cd24a,Cd274,Cd44,Dffa,Dusp1,Eef1a2,Egr1,Eif2ak2,Fam162a,Fndc1,Fnip1,Fos,Gadd45g,Gsk3b,Hdac6,Hoxa13,Ifit2,Irf1,Itga1,Jak2,Kcnma1,Mapt,Mef2c,Neurl1a,Nqo2,Nr3c1,Nr4a1,Nr4a3,Ppargc1a,Prnp,Ptgs2,Ptprz1,Rapsn,Rhob,Rnf122,Rps6ka2,Senp1,Skil,Slc11a2,Sod2,Stat1,Steap3,Tsc22d1	55	2.06458e-12	11.6852
GO_BP	GO:0031032	actomyosin structure organization	Actg1,Arhgef10l,Casq1,Casq2,Csrp1,Csrp3,Kank4,Klhl41,Ldb3,Limch1,Lmod2,Lmod3,Mef2c,Met,Myh10,Mylk3,Myoz1,Nrp1,Pdlim4,Pfn2,Prkar1a,Prkcq,Synpo2l,Tcap,Tmod1,Tmod4,Wdr1,Xirp1	28	2.57652e-12	11.589
GO_BP	GO:0050848	regulation of calcium-mediated signaling	3425401B19Rik,Akap6,Asph,Camta1,Casq2,Cd24a,Cdh13,Gsk3b,Gsto1,Hap1,Homer2,Jph2,L1cam,Lmcd1,Mapt,Myoz1,Prnp,Rcan1,Rcan2,Trdn	20	4.11091e-12	11.3861
GO_BP	GO:0006952	defense response	Actg1,Adam17,Adcy1,Ano6,Arid5a,B2m,B4galt1,Batf2,Bcl3,Casp4,Ccl11,Cd200,Cd24a,Cd44,Col20a1,Csrp3,Ddx58,Dhx58,Dtx3l,Ednrb,Eif2ak2,Eif4e,Flnb,Gbp2,Gbp3,Gbp4,Gbp5,Gbp6,Gbp7,Gch1,Gzmb,Hdac9,Herc6,Ifi203,Ifi204,Ifi47,Ifih1,Ifit1,Ifit2,Ifit3,Ifit3b,Ifitm2,Ifitm3,Igtp,Iigp1,Il33,Irf1,Irf8,Irgm1,Irgm2,Isg15,Itgb6,Jak2,Kdm6b,Lamp1,Ldlr,Lyz2,Mapkapk2,Mef2c,Mndal,Mx2,Mylk3,Myo1c,Ndst1,Nlrc5,Oasl2,Parp14,Par…	93	4.93013e-12	11.3071
GO_BP	GO:0006366	transcription by RNA polymerase II	Ablim2,Abra,Aebp1,Agrn,Arhgef10l,Arid5a,Arid5b,Atf3,Atxn1,Barx2,Batf2,Bcl3,Bcl9l,Bcor,Bhlhe40,Bhlhe41,Camta1,Cdh13,Cdk6,Csrnp1,Csrp3,Dbp,Ddx58,Dnajb4,Dnajb5,Dot1l,E2f6,E2f8,Ednrb,Egr1,Esrrb,Esrrg,Etv5,Fam220a,Fnip1,Fos,Gbp4,Gpc3,Gsk3b,Hdac9,Helz2,Hes1,Hivep2,Hoxa13,Ifi204,Il33,Irf1,Irf8,Jak2,Jarid2,Junb,Kat6b,Kdm6b,Klf12,Klf7,Lmcd1,Lmo7,Lrp4,Lum,Mamstr,Map2k1,Mef2c,Meox1,Met,Mllt6,Mlxipl,Myoz1,Nd…	110	5.57769e-12	11.2535
GO_BP	GO:0010628	positive regulation of gene expression	Ablim2,Abra,Aff1,Agrn,Akap6,Aldh1a2,Arhgef10l,Arid5a,Asph,Atf3,Atxn1,Barx2,Bcl3,Bcl9l,Camta1,Cd44,Cdh13,Cdk6,Clec3b,Crhr2,Csrnp1,Csrp3,Dbp,Ddx58,Dnaja4,Dot1l,Dtx3l,E2f6,E2f8,Egr1,Esrrb,Esrrg,Etv5,Fos,Gpbp1,Gsk3b,Helz2,Hes1,Hist1h1b,Hivep2,Hoxa13,Il33,Irf1,Irf8,Jak2,Junb,Kat6b,Kdm6b,Kif1b,Klf12,Klf7,Ldlr,Lims1,Lmo7,Lum,Mamstr,Map2k1,Mapkapk2,Mef2c,Meox1,Met,Mllt6,Mlxipl,Ndn,Nfib,Nfic,Nlrc5,Noct,No…	107	6.76659e-12	11.1696
GO_BP	GO:0006351	transcription, DNA-templated	Ablim2,Abra,Adcy1,Aebp1,Aff1,Agrn,Arhgef10l,Arid5a,Arid5b,Asph,Atf3,Atp8b1,Atxn1,Barx2,Batf2,Bcl3,Bcl9l,Bcor,Bhlhe40,Bhlhe41,Camk2a,Camta1,Ccar1,Cd200,Cdh13,Cdk6,Crhr2,Csrnp1,Csrp3,Dbp,Ddx58,Dnajb4,Dnajb5,Dot1l,Dtx3l,E2f6,E2f8,Ednrb,Egr1,Eif2ak2,Esrrb,Esrrg,Etv5,Fam220a,Fnip1,Fos,Gbp4,Gpbp1,Gpc3,Gsk3b,Hdac9,Helz2,Hes1,Hist1h1b,Hivep2,Hoxa13,Ifi204,Il33,Irf1,Irf8,Irf9,Jak2,Jarid2,Junb,Kat6b,Kdm6b,…	140	6.81206e-12	11.1667
[truncated: 2,309 more rows]

## Sheet: 16h_vs_CTRL_up
category	id	description	genes	number_genes	pvalue	log10pvalue
[truncated: 1,280 more rows]

[truncated: 4 more sheets: 72h_vs_CTRL_down, 72h_vs_CTRL_up, 168h_vs_CTRL_down, 168h_vs_CTRL_up]
