# Supplementary material for: Hydrogen peroxide induced by nerve injury promotes axon regeneration via connective tissue growth factor
Source: Acta Neuropathol Commun. 2022 Dec 25;10:189. doi: 10.1186/s40478-022-01495-5 (PMC9791753; doi:10.1186/s40478-022-01495-5)
Supplement: Supplementary file 4 — Additional file 4: Table S3. Intersection of α-LTx and H2O2 data sets. [file 40478_2022_1495_MOESM4_ESM.xlsx]

## Sheet: DEGs aLTX + DEGs H2O2
gene_symbol	gene_id	gene_biotype	description	locus	strand	4h_vs_CTRL_class	16h_vs_CTRL_class	72h_vs_CTRL_class	168h_vs_CTRL_class	rat_gene_symbol	rat_gene_id	Tot20_Tot0	Tot40_Tot0	Pol20_Pol0	Pol40_Pol0
0610009B22Rik	ENSMUSG00000007777	protein_coding	RIKEN cDNA 0610009B22 gene	chr11:51685386-51688874	-	=	=	=	=	Trappc2b	ENSRNOG00000004419	NA	NA	NA	NA
0610009L18Rik	ENSMUSG00000043644	bidirectional_promoter_lncRNA	RIKEN cDNA 0610009L18 gene	chr11:120348678-120351190	+	=	=	+	=	NA	NA	NA	NA	NA	NA
0610009O20Rik	ENSMUSG00000024442	protein_coding	RIKEN cDNA 0610009O20 gene	chr18:38250249-38262629	+	=	=	=	=	NA	NA	NA	NA	NA	NA
0610010F05Rik	ENSMUSG00000042208	protein_coding	RIKEN cDNA 0610010F05 gene	chr11:23564961-23633639	-	=	=	=	=	RGD1305110	ENSRNOG00000054669	NA	NA	NA	NA
0610030E20Rik	ENSMUSG00000058706	protein_coding	RIKEN cDNA 0610030E20 gene	chr6:72347317-72353148	+	=	=	=	=	NA	NA	NA	NA	NA	NA
0610037L13Rik	ENSMUSG00000028608	protein_coding	RIKEN cDNA 0610037L13 gene	chr4:107889813-107899384	+	=	=	=	=	RGD1559786	ENSRNOG00000012724	=	=	=	=
0610043K17Rik	ENSMUSG00000087361	lincRNA	RIKEN cDNA 0610043K17 gene	chr4:101353783-101399181	+	=	=	=	=	NA	NA	NA	NA	NA	NA
1110002E22Rik	ENSMUSG00000090066	protein_coding	RIKEN cDNA 1110002E22 gene	chr3:138065052-138081506	+	-	-	=	=	NA	NA	NA	NA	NA	NA
1110002L01Rik	ENSMUSG00000071456	antisense	RIKEN cDNA 1110002L01 gene	chr12:3403878-3427011	-	=	=	=	=	NA	NA	NA	NA	NA	NA
1110004E09Rik	ENSMUSG00000022972	protein_coding	RIKEN cDNA 1110004E09 gene	chr16:90925809-90934927	-	=	=	=	=	NA	NA	NA	NA	NA	NA
1110004F10Rik	ENSMUSG00000030663	protein_coding	RIKEN cDNA 1110004F10 gene	chr7:116039397-116105210	+	=	=	=	=	RGD1311703	ENSRNOG00000053659	NA	NA	NA	NA
1110008F13Rik	ENSMUSG00000027637	protein_coding	RIKEN cDNA 1110008F13 gene	chr2:156863128-156873563	+	=	=	=	=	NA	NA	NA	NA	NA	NA
1110008L16Rik	ENSMUSG00000021023	protein_coding	RIKEN cDNA 1110008L16 gene	chr12:55299577-55382533	+	=	=	=	=	RGD1305089	ENSRNOG00000007043	NA	NA	NA	NA
1110012L19Rik	ENSMUSG00000045237	protein_coding	RIKEN cDNA 1110012L19 gene	chrX:70385877-70389417	+	=	=	=	=	RGD1562747	ENSRNOG00000037352	NA	NA	NA	NA
1110032A03Rik	ENSMUSG00000037971	protein_coding	RIKEN cDNA 1110032A03 gene	chr9:50762828-50775520	-	=	=	=	=	RGD1564937	ENSRNOG00000030962	NA	NA	NA	NA
1110038B12Rik	ENSMUSG00000092203	processed_transcript	RIKEN cDNA 1110038B12 gene	chr17:34950238-34952471	-	=	=	=	=	NA	NA	NA	NA	NA	NA
1110038F14Rik	ENSMUSG00000063236	protein_coding	RIKEN cDNA 1110038F14 gene	chr15:76948506-76950979	+	=	=	=	=	LOC681282	ENSRNOG00000034107	NA	NA	NA	NA
1110051M20Rik	ENSMUSG00000040591	protein_coding	RIKEN cDNA 1110051M20 gene	chr2:91275068-91444704	-	=	=	=	=	RGD1309540	ENSRNOG00000014798	NA	NA	NA	NA
1110059E24Rik	ENSMUSG00000035171	protein_coding	RIKEN cDNA 1110059E24 gene	chr19:21581202-21652976	-	=	=	=	=	RGD1359158	ENSRNOG00000027161	=	=	=	=
1200007C13Rik	ENSMUSG00000087684	lincRNA	RIKEN cDNA 1200007C13 gene	chr2:167827693-167833646	-	=	=	=	-	NA	NA	NA	NA	NA	NA
1300002E11Rik	ENSMUSG00000097290	lincRNA	RIKEN cDNA 1300002E11 gene	chr16:21794318-21809040	+	=	=	=	=	NA	NA	NA	NA	NA	NA
1500004A13Rik	ENSMUSG00000098912	processed_transcript	RIKEN cDNA 1500004A13 gene	chr3:88782943-88832547	-	=	=	=	=	NA	NA	NA	NA	NA	NA
1500011K16Rik	ENSMUSG00000051319	protein_coding	RIKEN cDNA 1500011K16 gene	chr2:127791388-127792488	-	=	=	=	=	NA	NA	NA	NA	NA	NA
1600012H06Rik	ENSMUSG00000050088	protein_coding	RIKEN cDNA 1600012H06 gene	chr17:14943184-14959570	+	=	=	=	=	LOC100125364	ENSRNOG00000015597	NA	NA	NA	NA
1600014C10Rik	ENSMUSG00000054676	protein_coding	RIKEN cDNA 1600014C10 gene	chr7:38183217-38197568	+	=	=	=	=	LOC690000	ENSRNOG00000014966	=	=	=	=
1600020E01Rik	ENSMUSG00000097048	antisense	RIKEN cDNA 1600020E01 gene	chr6:86526247-86582466	+	+	+	=	+	NA	NA	NA	NA	NA	NA
1700003E16Rik	ENSMUSG00000030030	protein_coding	RIKEN cDNA 1700003E16 gene	chr6:83156404-83162945	+	-	=	-	=	LOC500227	ENSRNOG00000009917	NA	NA	NA	NA
1700012D14Rik	ENSMUSG00000110424	processed_transcript	RIKEN cDNA 1700012D14 gene	chr7:111083064-111122684	-	=	=	=	=	NA	NA	NA	NA	NA	NA
1700020I14Rik	ENSMUSG00000085438	lincRNA	RIKEN cDNA 1700020I14 gene	chr2:119594297-119607502	+	=	-	-	=	NA	NA	NA	NA	NA	NA
1700021F05Rik	ENSMUSG00000019797	protein_coding	RIKEN cDNA 1700021F05 gene	chr10:43525133-43540994	-	=	-	=	=	LOC683897	ENSRNOG00000047118	NA	NA	NA	NA
1700025G04Rik	ENSMUSG00000032666	protein_coding	RIKEN cDNA 1700025G04 gene	chr1:151852403-152090125	-	=	-	=	=	RGD1309104	ENSRNOG00000028236	NA	NA	NA	NA
1700027J07Rik	ENSMUSG00000111422	lincRNA	RIKEN cDNA 1700027J07 gene	chr10:43745809-43765836	+	=	-	=	=	NA	NA	NA	NA	NA	NA
1700030K09Rik	ENSMUSG00000052794	protein_coding	RIKEN cDNA 1700030K09 gene	chr8:72443880-72461001	+	+	+	=	+	RGD1311847	ENSRNOG00000023700	NA	NA	NA	NA
1700037H04Rik	ENSMUSG00000027327	protein_coding	RIKEN cDNA 1700037H04 gene	chr2:131146324-131160081	-	=	=	=	=	RGD1311739	ENSRNOG00000021245	NA	NA	NA	NA
1700047M11Rik	ENSMUSG00000100147	lincRNA	RIKEN cDNA 1700047M11 gene	chr1:182287990-182303325	+	-	=	=	=	NA	NA	NA	NA	NA	NA
1700109H08Rik	ENSMUSG00000008307	protein_coding	RIKEN cDNA 1700109H08 gene	chr5:3571566-3584356	+	=	=	=	=	LOC500007	ENSRNOG00000009135	NA	NA	NA	NA
1700109K24Rik	ENSMUSG00000097267	antisense	RIKEN cDNA 1700109K24 gene	chr15:77084398-77096314	+	=	=	=	=	NA	NA	NA	NA	NA	NA
1700110K17Rik	ENSMUSG00000087047	antisense	RIKEN cDNA 1700110K17 gene	chr9:40323426-40343564	+	=	=	=	=	NA	NA	NA	NA	NA	NA
1700123M08Rik	ENSMUSG00000085614	processed_transcript	RIKEN cDNA 1700123M08 gene	chr4:11966565-11994280	+	+	=	=	+	NA	NA	NA	NA	NA	NA
1700123O20Rik	ENSMUSG00000040822	protein_coding	Uncharacterized	chr14:54686216-54690741	+	=	=	=	=	RGD1308430	ENSRNOG00000029146	NA	NA	NA	NA
1810013L24Rik	ENSMUSG00000022507	protein_coding	UPF0472	chr16:8830100-8858922	+	=	=	-	=	RGD1309748	ENSRNOG00000002545	=	+	=	=
1810014B01Rik	ENSMUSG00000097412	transcribed_unprocessed_pseudogene	RIKEN cDNA 1810014B01 gene	chr10:86685525-86694806	+	=	=	=	=	NA	NA	NA	NA	NA	NA
1810022K09Rik	ENSMUSG00000078784	protein_coding	Mus musculus RIKEN cDNA 1810022K09 (1810022K09Rik), transcript variant 1, mRNA.	chr3:14606284-14611285	-	=	=	=	=	RGD1565641	ENSRNOG00000038902	NA	NA	NA	NA
1810026B05Rik	ENSMUSG00000101970	processed_transcript	RIKEN cDNA 1810026B05 gene	chr7:73539203-73558395	-	=	=	=	=	NA	NA	NA	NA	NA	NA
1810030O07Rik	ENSMUSG00000044148	protein_coding	Uncharacterized	chrX:12654879-12673668	-	=	=	=	=	RGD1565685	ENSRNOG00000023187	NA	NA	NA	NA
1810037I17Rik	ENSMUSG00000054091	protein_coding	Uncharacterized	chr3:122924203-122926184	+	=	=	=	=	LOC691807	ENSRNOG00000014654	NA	NA	NA	NA
1810043G02Rik	ENSMUSG00000020284	protein_coding	chromosome 21 open reading frame 2	chr10:77978524-77986905	+	=	=	=	=	RGD1309594	ENSRNOG00000001215	=	-	=	-
1810055G02Rik	ENSMUSG00000035372	protein_coding	Mus musculus RIKEN cDNA 1810055G02 (1810055G02Rik), transcript variant 4, mRNA.	chr19:3708333-3717881	+	=	-	=	-	RGD1311946	ENSRNOG00000025245	NA	NA	NA	NA
1810058I24Rik	ENSMUSG00000073155	lincRNA	RIKEN cDNA 1810058I24 gene	chr6:35252654-35263496	+	=	=	=	=	NA	NA	NA	NA	NA	NA
1810059H22Rik	ENSMUSG00000108207	processed_transcript	RIKEN cDNA 1810059H22 gene	chr5:148953748-148970122	-	=	=	=	=	NA	NA	NA	NA	NA	NA
2010107E04Rik	ENSMUSG00000021290	protein_coding	6.8 kDa mitochondrial proteolipid	chr12:111961375-111966977	-	=	=	-	=	NA	NA	NA	NA	NA	NA
2010111I01Rik	ENSMUSG00000021458	protein_coding	chromosome 9 open reading frame 3	chr13:62964893-63326096	+	=	-	=	=	Npepo	ENSRNOG00000017505	NA	NA	NA	NA
2010315B03Rik	ENSMUSG00000074829	protein_coding	RIKEN cDNA 2010315B03 gene	chr9:124291804-124312696	-	=	=	=	=	NA	NA	NA	NA	NA	NA
2210016L21Rik	ENSMUSG00000029559	protein_coding	chromosome 12 open reading frame 43	chr5:114942158-114949783	+	=	=	=	=	RGD1311899	ENSRNOG00000001185	=	-	=	=
2210408F21Rik	ENSMUSG00000087380	processed_transcript	RIKEN cDNA 2210408F21 gene	chr6:31220351-31337404	+	=	=	=	=	NA	NA	NA	NA	NA	NA
2310001H17Rik	ENSMUSG00000097354	lincRNA	RIKEN cDNA 2310001H17 gene	chr6:129208412-129238725	-	=	=	=	=	NA	NA	NA	NA	NA	NA
2310002L09Rik	ENSMUSG00000028396	protein_coding	RIKEN cDNA 2310002L09 gene	chr4:73939371-73950846	-	=	=	=	=	LOC298139	ENSRNOG00000045733	NA	NA	NA	NA
2310011J03Rik	ENSMUSG00000020133	protein_coding	UPF0449	chr10:80318254-80320537	-	=	=	=	=	RGD1359127	ENSRNOG00000016399	NA	NA	NA	NA
2310014F06Rik	ENSMUSG00000085945	bidirectional_promoter_lncRNA	RIKEN cDNA 2310014F06 gene	chr7:112612560-112680081	-	=	-	=	=	NA	NA	NA	NA	NA	NA
2310015A10Rik	ENSMUSG00000097729	processed_transcript	RIKEN cDNA 2310015A10 gene	chr12:80120546-80132844	-	=	=	=	=	NA	NA	NA	NA	NA	NA
2310020H05Rik	ENSMUSG00000100410	lincRNA	RIKEN cDNA 2310020H05 gene	chr13:99076526-99087921	-	=	=	=	=	NA	NA	NA	NA	NA	NA
2310022A10Rik	ENSMUSG00000049643	protein_coding	uncharacterized isoform 2	chr7:27553233-27582099	+	=	=	=	=	RGD1307554	ENSRNOG00000018408	NA	NA	NA	NA
2310022B05Rik	ENSMUSG00000031983	protein_coding	Uncharacterized	chr8:124635756-124663369	-	=	=	=	=	RGD1559896	ENSRNOG00000018836	-	=	-	-
2310030G06Rik	ENSMUSG00000032062	protein_coding	Uncharacterized	chr9:50739691-50746536	-	=	-	=	=	LOC689959	ENSRNOG00000051792	NA	NA	NA	NA
2310035C23Rik	ENSMUSG00000026319	protein_coding	KIAA1468	chr1:105663861-105755191	+	=	=	=	=	NA	NA	NA	NA	NA	NA
2310040G24Rik	ENSMUSG00000101655	lincRNA	RIKEN cDNA 2310040G24 gene	chr6:86483376-86488227	-	=	=	=	=	NA	NA	NA	NA	NA	NA
2310057M21Rik	ENSMUSG00000040177	protein_coding	Uncharacterized	chr7:131338220-131362759	-	=	=	=	=	RGD1305014	ENSRNOG00000020597	+	+	=	=
2310061I04Rik	ENSMUSG00000050705	protein_coding	RIKEN cDNA 2310061I04 gene	chr17:35892677-35897431	-	=	=	=	=	RGD1302996	ENSRNOG00000000812	NA	NA	NA	NA
2310075C17Rik	ENSMUSG00000089718	lincRNA	RIKEN cDNA 2310075C17 gene	chr9:112227579-112228242	+	=	=	=	=	NA	NA	NA	NA	NA	NA
2410002F23Rik	ENSMUSG00000045411	protein_coding	RIKEN cDNA 2410002F23 gene	chr7:44246722-44252319	+	=	=	=	=	Fv1	ENSRNOG00000019132	=	+	=	=
2410004B18Rik	ENSMUSG00000036873	protein_coding	UPF0690	chr3:145938014-145944829	+	=	=	=	=	RGD1560065	ENSRNOG00000014857	NA	NA	NA	NA
2410006H16Rik	ENSMUSG00000086841	processed_transcript	RIKEN cDNA 2410006H16 gene	chr11:62602877-62604807	+	=	=	=	=	NA	NA	NA	NA	NA	NA
2410015M20Rik	ENSMUSG00000049760	protein_coding	MICOS complex subunit MIC13	chr17:56607452-56609771	-	=	=	=	=	NA	NA	NA	NA	NA	NA
2410089E03Rik	ENSMUSG00000039801	protein_coding	Protein JBTS17	chr15:8169106-8271158	+	=	+	+	=	NA	NA	NA	NA	NA	NA
2410131K14Rik	ENSMUSG00000032840	protein_coding	UPF0454	chr5:118245227-118266093	+	=	=	=	=	RGD1562310	ENSRNOG00000001123	NA	NA	NA	NA
2510002D24Rik	ENSMUSG00000071632	protein_coding	UPF0545	chr16:18836578-18840160	+	=	=	=	=	LOC498122	ENSRNOG00000048861	=	+	=	=
2510009E07Rik	ENSMUSG00000043391	protein_coding	UPF0524	chr16:21649045-21694665	-	=	=	=	=	RGD1562339	ENSRNOG00000001767	=	=	=	=
2510039O18Rik	ENSMUSG00000044496	protein_coding	Uncharacterized protein KIAA2013	chr4:147940895-147947314	+	=	=	=	=	RGD1305350	ENSRNOG00000007968	=	=	-	-
2610001J05Rik	ENSMUSG00000052419	protein_coding	RIKEN cDNA 2610001J05 gene	chr6:13867735-13871518	-	=	=	=	=	NA	NA	NA	NA	NA	NA
2610002M06Rik	ENSMUSG00000031242	protein_coding	Charged multivesicular body protein 1b-2	chrX:107782751-107816334	-	=	=	=	=	RGD1566265	ENSRNOG00000002323	NA	NA	NA	NA
2610005L07Rik	ENSMUSG00000071793	transcribed_unprocessed_pseudogene	RIKEN cDNA 2610005L07 gene	chr8:20385782-20424814	-	=	=	=	=	NA	NA	NA	NA	NA	NA
2610008E11Rik	ENSMUSG00000060301	protein_coding	RIKEN cDNA 2610008E11 gene	chr10:79064374-79097600	-	=	=	=	=	LOC691170	ENSRNOG00000022871	=	=	-	=
2610011E03Rik	ENSMUSG00000104936	TEC	RIKEN cDNA 2610011E03 gene	chr5:131996179-131998413	-	+	+	+	+	NA	NA	NA	NA	NA	NA
2610021A01Rik	ENSMUSG00000091474	protein_coding	RIKEN cDNA 2610021A01 gene	chr7:41599230-41628533	+	=	=	=	=	NA	NA	NA	NA	NA	NA
2610035D17Rik	ENSMUSG00000087259	lincRNA	RIKEN cDNA 2610035D17 gene	chr11:113043895-113201838	-	+	+	+	+	NA	NA	NA	NA	NA	NA
2610037D02Rik	ENSMUSG00000097536	lincRNA	RIKEN cDNA 2610037D02 gene	chr15:96134819-96284495	-	=	=	=	=	NA	NA	NA	NA	NA	NA
2610044O15Rik8	ENSMUSG00000071302	protein_coding	RIKEN cDNA 2610044O15 gene	chr8:129216354-129234406	-	=	=	=	=	NA	NA	NA	NA	NA	NA
2610203C20Rik	ENSMUSG00000074415	processed_transcript	RIKEN cDNA 2610203C20 gene	chr9:41327260-41655483	+	=	=	=	=	NA	NA	NA	NA	NA	NA
2610301B20Rik	ENSMUSG00000059482	protein_coding	chromosome 8 open reading frame 37	chr4:10874498-10899425	+	=	+	=	=	MGC94199	ENSRNOG00000026672	NA	NA	NA	NA
2610307P16Rik	ENSMUSG00000085936	processed_transcript	RIKEN cDNA 2610307P16 gene	chr13:28460034-28885620	-	=	=	=	=	NA	NA	NA	NA	NA	NA
2610507B11Rik	ENSMUSG00000010277	protein_coding	Protein KIAA0100	chr11:78261752-78290623	+	=	=	-	=	RGD1307929	ENSRNOG00000011887	-	=	=	-
2700038G22Rik	ENSMUSG00000097180	lincRNA	RIKEN cDNA 2700038G22 gene	chr5:23850597-23855038	+	=	=	=	=	NA	NA	NA	NA	NA	NA
2700049A03Rik	ENSMUSG00000034601	protein_coding	RIKEN cDNA 2700049A03 gene	chr12:71136848-71243303	+	=	=	=	=	LOC690035	ENSRNOG00000008244	NA	NA	NA	NA
2700062C07Rik	ENSMUSG00000024273	protein_coding	UPF0711	chr18:24470861-24477765	+	=	=	=	=	MGC116121	ENSRNOG00000015546	NA	NA	NA	NA
2700078F05Rik	ENSMUSG00000103722	TEC	RIKEN cDNA 2700078F05 gene	chr1:181950132-181953375	-	-	-	=	=	NA	NA	NA	NA	NA	NA
2700081O15Rik	ENSMUSG00000053080	protein_coding	Uncharacterized	chr19:7417625-7425904	+	=	=	=	=	RGD1560108	ENSRNOG00000032042	NA	NA	NA	NA
2700097O09Rik	ENSMUSG00000062198	protein_coding	RIKEN cDNA 2700097O09 gene	chr12:55045661-55080110	-	=	=	=	-	RGD1304624	ENSRNOG00000006986	=	=	=	=
2810001G20Rik	ENSMUSG00000087497	antisense	RIKEN cDNA 2810001G20 gene	chr11:64079484-64083259	+	=	=	=	=	NA	NA	NA	NA	NA	NA
2810004N23Rik	ENSMUSG00000031984	protein_coding	Uncharacterized	chr8:124836945-124863120	-	=	=	=	=	RGD1562218	ENSRNOG00000019169	-	=	=	=
2810006K23Rik	ENSMUSG00000047635	protein_coding	Probable peptide chain release factor C12orf65 homolog, mitochondrial	chr5:124328089-124341844	+	-	=	=	=	RGD1563482	ENSRNOG00000001073	NA	NA	NA	NA
2810013P06Rik	ENSMUSG00000099881	bidirectional_promoter_lncRNA	RIKEN cDNA 2810013P06 gene	chr8:123042466-123044602	+	=	=	=	=	NA	NA	NA	NA	NA	NA
2810039B14Rik	ENSMUSG00000099034	transcribed_unitary_pseudogene	RIKEN cDNA 2810039B14 gene	chr15:75642129-75653643	+	-	=	=	=	NA	NA	NA	NA	NA	NA
2810402E24Rik	ENSMUSG00000099966	antisense	RIKEN cDNA 2810402E24 gene	chr14:20641009-20644048	+	=	=	=	=	NA	NA	NA	NA	NA	NA
2810403A07Rik	ENSMUSG00000028060	protein_coding	Protein BLOM7	chr3:88685803-88712924	+	=	=	=	=	NA	NA	NA	NA	NA	NA
2810403D21Rik	ENSMUSG00000086629	processed_transcript	RIKEN cDNA 2810403D21 gene	chrX:108833800-108974906	+	=	=	=	=	NA	NA	NA	NA	NA	NA
2810474O19Rik	ENSMUSG00000032712	protein_coding	RIKEN cDNA 2810474O19 gene	chr6:149309414-149335663	+	=	=	=	=	NA	NA	NA	NA	NA	NA
2900026A02Rik	ENSMUSG00000051339	protein_coding	Mus musculus RIKEN cDNA 2900026A02 (2900026A02Rik), transcript variant 1, mRNA.	chr5:113086323-113221236	-	+	=	=	+	RGD1306556	ENSRNOG00000052424	NA	NA	NA	NA
2900076A07Rik	ENSMUSG00000097277	lincRNA	RIKEN cDNA 2900076A07 gene	chr7:81523550-81531498	+	=	=	=	=	NA	NA	NA	NA	NA	NA
2900097C17Rik	ENSMUSG00000102869	lincRNA	RIKEN cDNA 2900097C17 gene	chr2:156388065-156392979	-	=	=	=	=	NA	NA	NA	NA	NA	NA
3110002H16Rik	ENSMUSG00000024410	protein_coding	Uncharacterized	chr18:12168717-12189997	+	=	=	=	=	NA	NA	NA	NA	NA	NA
3110040N11Rik	ENSMUSG00000025102	protein_coding	UPF0235	chr7:81782182-81789478	-	=	=	=	=	LOC100363116	ENSRNOG00000052273	NA	NA	NA	NA
3110043O21Rik	ENSMUSG00000028300	protein_coding	Guanine nucleotide exchange C9orf72 homolog	chr4:35191285-35226175	-	=	=	=	=	NA	NA	NA	NA	NA	NA
3110056K07Rik	ENSMUSG00000085622	processed_transcript	RIKEN cDNA 3110056K07 gene	chr12:70991615-71015832	-	=	=	=	=	NA	NA	NA	NA	NA	NA
3110062M04Rik	ENSMUSG00000046806	protein_coding	Cell cycle regulator of non-homologous end joining	chr6:34871771-34878060	-	=	=	=	=	NA	NA	NA	NA	NA	NA
3110082I17Rik	ENSMUSG00000053553	protein_coding	Uncharacterized	chr5:139359739-139460527	-	=	=	=	=	LOC498154	ENSRNOG00000001289	NA	NA	NA	NA
3425401B19Rik	ENSMUSG00000071540	protein_coding	RIKEN cDNA 3425401B19 gene	chr14:32659119-32685293	-	=	-	-	=	RGD1564899	ENSRNOG00000049942	NA	NA	NA	NA
3632451O06Rik	ENSMUSG00000036242	protein_coding	Uncharacterized	chr14:49675952-49783383	-	=	=	=	=	NA	NA	NA	NA	NA	NA
4632404H12Rik	ENSMUSG00000042579	lincRNA	RIKEN cDNA 4632404H12 gene	chr3:89767511-89773240	-	-	=	=	=	NA	NA	NA	NA	NA	NA
4632404M16Rik	ENSMUSG00000106296	sense_intronic	RIKEN cDNA 4632404M16 gene	chr3:102134615-102137496	+	-	-	=	=	NA	NA	NA	NA	NA	NA
4632415L05Rik	ENSMUSG00000048106	lincRNA	RIKEN cDNA 4632415L05 gene	chr3:19894886-19898984	+	-	=	=	=	NA	NA	NA	NA	NA	NA
4632427E13Rik	ENSMUSG00000074024	bidirectional_promoter_lncRNA	RIKEN cDNA 4632427E13 gene	chr7:92734166-92741468	-	=	=	=	=	NA	NA	NA	NA	NA	NA
4633401B06Rik	ENSMUSG00000105597	TEC	RIKEN cDNA 4633401B06 gene	chr3:121787500-121788572	-	=	=	=	=	NA	NA	NA	NA	NA	NA
4732471J01Rik	ENSMUSG00000053714	antisense	RIKEN cDNA 4732471J01 gene	chr7:25376819-25566417	+	=	=	-	=	NA	NA	NA	NA	NA	NA
4732491K20Rik	ENSMUSG00000097350	lincRNA	RIKEN cDNA 4732491K20 gene	chr17:12318885-12327250	+	=	=	=	=	NA	NA	NA	NA	NA	NA
4833418N02Rik	ENSMUSG00000085287	lincRNA	RIKEN cDNA 4833418N02 gene	chr17:87274886-87282814	-	=	=	=	=	NA	NA	NA	NA	NA	NA
4833420G17Rik	ENSMUSG00000062822	protein_coding	Uncharacterized	chr13:119462768-119486120	+	+	+	=	=	RGD1306227	ENSRNOG00000017581	NA	NA	NA	NA
4833422C13Rik	ENSMUSG00000074782	antisense	RIKEN cDNA 4833422C13 gene	chr13:91701665-91741872	-	=	=	=	=	NA	NA	NA	NA	NA	NA
4833439L19Rik	ENSMUSG00000025871	protein_coding	RIKEN cDNA 4833439L19 gene	chr13:54551218-54565435	-	=	=	=	=	LOC306766	ENSRNOG00000017133	NA	NA	NA	NA
4930402H24Rik	ENSMUSG00000027309	protein_coding	Uncharacterized	chr2:130706200-130906406	-	=	=	+	+	RGD1565616	ENSRNOG00000021237	NA	NA	NA	NA
4930429F24Rik	ENSMUSG00000086918	lincRNA	RIKEN cDNA 4930429F24 gene	chr9:79793641-79803235	+	=	=	=	=	NA	NA	NA	NA	NA	NA
4930430F08Rik	ENSMUSG00000046567	protein_coding	Uncharacterized	chr10:100572265-100590423	-	=	=	=	=	RGD1307947	ENSRNOG00000006973	NA	NA	NA	NA
4930453N24Rik	ENSMUSG00000059920	protein_coding	Uncharacterized	chr16:64751751-64771161	-	=	=	=	=	MGC95208	ENSRNOG00000000720	=	=	=	=
4930481A15Rik	ENSMUSG00000086938	antisense	RIKEN cDNA 4930481A15 gene	chr19:5406740-5422847	+	=	=	=	=	NA	NA	NA	NA	NA	NA
4930512H18Rik	ENSMUSG00000086866	antisense	RIKEN cDNA 4930512H18 gene	chr8:61849006-61922834	+	-	=	=	=	NA	NA	NA	NA	NA	NA
4930513N20Rik	ENSMUSG00000109225	TEC	RIKEN cDNA 4930513N20 gene	chr7:130653128-130654392	-	=	=	=	-	NA	NA	NA	NA	NA	NA
4930517O19Rik	ENSMUSG00000054391	antisense	RIKEN cDNA 4930517O19 gene	chr14:100213142-100245339	+	=	=	=	=	NA	NA	NA	NA	NA	NA
4930523C07Rik	ENSMUSG00000090394	protein_coding	RIKEN cDNA 4930523C07 gene	chr1:160044382-160080208	+	=	=	=	=	NA	NA	NA	NA	NA	NA
4930543K20Rik	ENSMUSG00000110799	lincRNA	RIKEN cDNA 4930543K20 gene	chr10:37263394-37263748	-	=	=	=	=	NA	NA	NA	NA	NA	NA
4930544D05Rik	ENSMUSG00000087279	protein_coding	RIKEN cDNA 4930544D05 gene	chr11:70615848-70616890	+	=	=	=	+	LOC687707	ENSRNOG00000042847	NA	NA	NA	NA
4930581F22Rik	ENSMUSG00000070315	processed_transcript	RIKEN cDNA 4930581F22 gene	chr9:35116728-35130922	+	=	=	=	=	NA	NA	NA	NA	NA	NA
4931406C07Rik	ENSMUSG00000031938	protein_coding	Ester hydrolase C11orf54 homolog	chr9:15283337-15306448	-	=	=	=	=	RGD1309534	ENSRNOG00000010887	=	+	=	=
4931406P16Rik	ENSMUSG00000066571	protein_coding	RIKEN cDNA 4931406P16 gene	chr7:34236707-34313551	-	=	=	=	=	RGD1308428	ENSRNOG00000021129	NA	NA	NA	NA
4931414P19Rik	ENSMUSG00000022179	protein_coding	Uncharacterized	chr14:54583663-54605993	-	=	=	=	=	RGD1565222	ENSRNOG00000013317	NA	NA	NA	NA
4931422A03Rik	ENSMUSG00000046085	protein_coding	RIKEN cDNA 4931422A03 gene	chr2:103966943-104028361	-	=	=	+	=	NA	NA	NA	NA	NA	NA
4932438A13Rik	ENSMUSG00000037270	protein_coding	Uncharacterized protein KIAA1109	chr3:36863104-37053033	+	=	=	=	=	RGD1307100	ENSRNOG00000038436	NA	NA	NA	NA
4933400F21Rik	ENSMUSG00000102009	processed_transcript	RIKEN cDNA 4933400F21 gene	chr1:89650529-89683908	-	+	+	+	=	NA	NA	NA	NA	NA	NA
4933407K13Rik	ENSMUSG00000087396	processed_transcript	RIKEN cDNA 4933407K13 gene	chrX:75706932-75764699	-	=	=	=	=	NA	NA	NA	NA	NA	NA
4933428G20Rik	ENSMUSG00000047988	protein_coding	RIKEN cDNA 4933428G20 gene	chr11:97490783-97500340	-	=	=	=	=	AABR07030435.1	ENSRNOG00000055533	NA	NA	NA	NA
4933431E20Rik	ENSMUSG00000086968	antisense	RIKEN cDNA 4933431E20 gene	chr3:107888850-107896213	-	-	=	=	=	NA	NA	NA	NA	NA	NA
4933434E20Rik	ENSMUSG00000027942	protein_coding	Uncharacterized	chr3:90051636-90068347	+	=	=	=	=	LOC361985	ENSRNOG00000017758	-	=	=	=
5031425E22Rik	ENSMUSG00000073147	lincRNA	RIKEN cDNA 5031425E22 gene	chr5:23382308-23434269	-	=	=	=	+	NA	NA	NA	NA	NA	NA
5031434C07Rik	ENSMUSG00000044574	antisense	RIKEN cDNA 5031434C07 gene	chr6:112285593-112288837	-	=	-	=	-	NA	NA	NA	NA	NA	NA
5031434O11Rik	ENSMUSG00000097885	processed_transcript	RIKEN cDNA 5031434O11 gene	chr3:51560035-51567117	+	-	=	=	=	NA	NA	NA	NA	NA	NA
5031439G07Rik	ENSMUSG00000036046	protein_coding	Uncharacterized	chr15:84943936-84988551	-	=	=	=	=	RGD1304694	ENSRNOG00000031269	=	=	-	=
5033421B08Rik	ENSMUSG00000112276	antisense	RIKEN cDNA 5033421B08 gene	chr12:8511201-8562681	+	=	=	=	=	NA	NA	NA	NA	NA	NA
5330406M23Rik	ENSMUSG00000104030	TEC	RIKEN cDNA 5330406M23 gene	chr6:31108827-31110920	-	=	+	=	=	NA	NA	NA	NA	NA	NA
5430401H09Rik	ENSMUSG00000112071	lincRNA	RIKEN cDNA 5430401H09 gene	chr12:32096613-32123702	-	=	-	-	=	NA	NA	NA	NA	NA	NA
5430416N02Rik	ENSMUSG00000097772	lincRNA	RIKEN cDNA 5430416N02 gene	chr5:100420842-100429535	-	=	=	=	=	NA	NA	NA	NA	NA	NA
5430431A17Rik	ENSMUSG00000108322	lincRNA	RIKEN cDNA 5430431A17 gene	chr7:44484517-44485413	+	=	=	=	=	NA	NA	NA	NA	NA	NA
5530601H04Rik	ENSMUSG00000087174	processed_transcript	RIKEN cDNA 5530601H04 gene	chrX:105037197-105079609	-	=	=	=	=	NA	NA	NA	NA	NA	NA
5730409E04Rik	ENSMUSG00000073755	protein_coding	UPF0500	chr4:126609818-126614371	+	=	=	=	=	RGD1563072	ENSRNOG00000021609	NA	NA	NA	NA
5730419F03Rik	ENSMUSG00000099364	lincRNA	RIKEN cDNA 5730419F03 gene	chr1:78595031-78609508	-	=	=	=	=	NA	NA	NA	NA	NA	NA
5730455P16Rik	ENSMUSG00000057181	protein_coding	Protein Njmu-R1	chr11:80360492-80378034	-	=	=	=	=	RGD1310429	ENSRNOG00000000237	=	=	=	=
5830417I10Rik	ENSMUSG00000078684	unprocessed_pseudogene	RIKEN cDNA 5830417I10 gene	chr3:88775216-88825587	+	=	=	=	=	NA	NA	NA	NA	NA	NA
5930412G12Rik	ENSMUSG00000072591	lincRNA	RIKEN cDNA 5930412G12 gene	chr5:128579106-128600693	-	=	=	+	=	NA	NA	NA	NA	NA	NA
5930430L01Rik	ENSMUSG00000106951	lincRNA	RIKEN cDNA 5930430L01 gene	chr5:148990056-148995223	-	=	=	=	=	NA	NA	NA	NA	NA	NA
6030400A10Rik	ENSMUSG00000105326	TEC	RIKEN cDNA 6030400A10 gene	chr5:43265157-43266368	+	=	=	=	=	NA	NA	NA	NA	NA	NA
6030419C18Rik	ENSMUSG00000066607	protein_coding	UPF0583	chr9:58488603-58499780	+	=	=	=	=	NA	NA	NA	NA	NA	NA
6030458C11Rik	ENSMUSG00000022195	protein_coding	Mus musculus RIKEN cDNA 6030458C11 (6030458C11Rik), transcript variant 3, mRNA.	chr15:12808177-12824649	-	=	=	=	=	RGD1306502	ENSRNOG00000022745	NA	NA	NA	NA
6230400D17Rik	ENSMUSG00000097577	antisense	RIKEN cDNA 6230400D17 gene	chr14:20687236-20703028	-	=	=	=	=	NA	NA	NA	NA	NA	NA
6330403L08Rik	ENSMUSG00000075585	antisense	RIKEN cDNA 6330403L08 gene	chr5:138995056-139000577	+	=	=	=	=	NA	NA	NA	NA	NA	NA
6430511E19Rik	ENSMUSG00000102555	TEC	RIKEN cDNA 6430511E19 gene	chr7:92639949-92643783	+	=	=	=	=	NA	NA	NA	NA	NA	NA
6430548M08Rik	ENSMUSG00000031824	protein_coding	Uncharacterized protein KIAA0513	chr8:120114152-120165306	+	=	=	=	=	RGD1304884	ENSRNOG00000017431	+	+	=	=
6530402F18Rik	ENSMUSG00000079499	processed_transcript	RIKEN cDNA 6530402F18 gene	chr2:29245107-29253006	-	=	=	=	=	NA	NA	NA	NA	NA	NA
6720427I07Rik	ENSMUSG00000097375	lincRNA	RIKEN cDNA 6720427I07 gene	chr13:48535523-48537822	-	=	=	=	=	NA	NA	NA	NA	NA	NA
6820431F20Rik	ENSMUSG00000071796	transcribed_unprocessed_pseudogene	RIKEN cDNA 6820431F20 gene	chr8:20262613-20297432	-	=	=	=	=	NA	NA	NA	NA	NA	NA
8030451A03Rik	ENSMUSG00000073821	processed_transcript	RIKEN cDNA 8030451A03 gene	chr4:63979854-64149924	+	=	=	=	=	NA	NA	NA	NA	NA	NA
8030453O22Rik	ENSMUSG00000085058	processed_transcript	RIKEN cDNA 8030453O22 gene	chr6:39527513-39544486	+	=	+	+	=	NA	NA	NA	NA	NA	NA
8030462N17Rik	ENSMUSG00000047466	protein_coding	chromosome 18 open reading frame 25	chr18:77633281-77714010	-	=	=	=	=	NA	NA	NA	NA	NA	NA
8430408G22Rik	ENSMUSG00000048489	protein_coding	Protein DEPP1	chr6:116650609-116652794	+	+	+	=	=	NA	NA	NA	NA	NA	NA
8430429K09Rik	ENSMUSG00000034587	processed_transcript	RIKEN cDNA 8430429K09 gene	chr11:3452365-3479831	+	=	=	=	=	NA	NA	NA	NA	NA	NA
9030624J02Rik	ENSMUSG00000030982	protein_coding	UPF0505	chr7:118740226-118842966	+	+	=	=	=	NA	NA	NA	NA	NA	NA
9130011E15Rik	ENSMUSG00000039901	protein_coding	UPF0668	chr19:45818144-45998488	-	=	=	=	=	NA	NA	NA	NA	NA	NA
9230112E08Rik	ENSMUSG00000070461	sense_overlapping	RIKEN cDNA 9230112E08 gene	chr2:180983924-180987275	+	=	=	=	=	NA	NA	NA	NA	NA	NA
9330102E08Rik	ENSMUSG00000107879	lincRNA	RIKEN cDNA 9330102E08 gene	chr6:128169704-128183803	-	=	+	+	+	NA	NA	NA	NA	NA	NA
9330136K24Rik	ENSMUSG00000097781	lincRNA	RIKEN cDNA 9330136K24 gene	chr17:21528194-21535878	-	=	=	=	=	NA	NA	NA	NA	NA	NA
9330159F19Rik	ENSMUSG00000004360	protein_coding	RIKEN cDNA 9330159F19 gene	chr10:29211606-29230779	+	=	=	=	=	Kiaa0408L	ENSRNOG00000042309	NA	NA	NA	NA
9330162G02Rik	ENSMUSG00000109536	TEC	RIKEN cDNA 9330162G02 gene	chr7:59223847-59254788	-	=	=	=	=	NA	NA	NA	NA	NA	NA
9430015G10Rik	ENSMUSG00000059939	protein_coding	RIKEN cDNA 9430015G10 gene	chr4:156109982-156127265	+	=	=	=	=	RGD1311517	ENSRNOG00000020199	NA	NA	NA	NA
9430073C21Rik	ENSMUSG00000085479	antisense	Riken cDNA 9430073C21 gene	chr11:67195680-67199234	-	=	=	=	=	NA	NA	NA	NA	NA	NA
9530026P05Rik	ENSMUSG00000097462	antisense	RIKEN cDNA 9530026P05 gene	chr6:92940329-93272979	+	+	+	=	=	NA	NA	NA	NA	NA	NA
9530068E07Rik	ENSMUSG00000036275	protein_coding	RIKEN cDNA 9530068E07 gene	chr11:52396428-52408728	+	=	=	=	=	RGD1310352	ENSRNOG00000006148	NA	NA	NA	NA
9530077C05Rik	ENSMUSG00000036411	protein_coding	Uncharacterized protein KIAA0895	chr9:22411513-22444681	+	=	=	=	=	AABR07069466.1	ENSRNOG00000026979	NA	NA	NA	NA
9530082P21Rik	ENSMUSG00000097006	antisense	RIKEN cDNA 9530082P21 gene	chr17:23743234-23754065	+	=	=	=	=	NA	NA	NA	NA	NA	NA
9530086O07Rik	ENSMUSG00000108076	TEC	RIKEN cDNA 9530086O07 gene	chr6:101285826-101288510	-	=	-	=	=	NA	NA	NA	NA	NA	NA
9630010A21Rik	ENSMUSG00000103867	TEC	RIKEN cDNA 9630010A21 gene	chr1:195013746-195016448	+	=	=	=	=	NA	NA	NA	NA	NA	NA
9930021J03Rik	ENSMUSG00000046138	protein_coding	RIKEN cDNA 9930021J03 gene	chr19:29714402-29805989	-	=	=	=	=	RGD1311595	ENSRNOG00000026942	-	-	=	=
9930104L06Rik	ENSMUSG00000044730	protein_coding	Mus musculus RIKEN cDNA 9930104L06 (9930104L06Rik), transcript variant 2, mRNA.	chr4:124937048-124944661	+	=	=	=	=	RGD1560436	ENSRNOG00000025065	NA	NA	NA	NA
9930111J21Rik2	ENSMUSG00000069892	protein_coding	RIKEN cDNA 9930111J21 gene 2	chr11:49015874-49051242	-	=	=	=	=	NA	NA	NA	NA	NA	NA
A130014A01Rik	ENSMUSG00000097944	bidirectional_promoter_lncRNA	RIKEN cDNA A130014A01 gene	chr8:120101582-120103904	+	=	=	=	=	NA	NA	NA	NA	NA	NA
A130071D04Rik	ENSMUSG00000104291	TEC	RIKEN cDNA A130071D04 gene	chr1:138161820-138167683	-	-	=	=	=	NA	NA	NA	NA	NA	NA
A330023F24Rik	ENSMUSG00000096929	processed_transcript	RIKEN cDNA A330023F24 gene	chr1:194976375-195037904	+	=	=	-	=	NA	NA	NA	NA	NA	NA
A330074K22Rik	ENSMUSG00000097960	lincRNA	RIKEN cDNA A330074K22 gene	chr8:120204434-120228230	-	=	=	=	=	NA	NA	NA	NA	NA	NA
A330094K24Rik	ENSMUSG00000097666	lincRNA	RIKEN cDNA A330094K24 gene	chr18:77729681-77733470	-	=	=	=	=	NA	NA	NA	NA	NA	NA
A430005L14Rik	ENSMUSG00000047613	protein_coding	UPF0688	chr4:153957237-153961925	+	-	=	=	=	RGD1304567	ENSRNOG00000025034	=	+	=	=
A430046D13Rik	ENSMUSG00000097353	lincRNA	Riken cDNA A430046D13 gene	chr10:128499364-128504242	+	=	=	=	=	NA	NA	NA	NA	NA	NA
A430105I19Rik	ENSMUSG00000045838	protein_coding	Uncharacterized	chr2:118754158-118762661	-	=	=	=	=	NA	NA	NA	NA	NA	NA
A430106G13Rik	ENSMUSG00000098206	lincRNA	RIKEN cDNA A430106G13 gene	chr1:137966531-137969918	+	=	=	=	+	NA	NA	NA	NA	NA	NA
A430110C17Rik	ENSMUSG00000102415	TEC	RIKEN cDNA A430110C17 gene	chr5:136345884-136350231	-	=	=	=	=	NA	NA	NA	NA	NA	NA
A530013C23Rik	ENSMUSG00000006462	lincRNA	RIKEN cDNA A530013C23 gene	chr2:167691177-167729172	+	=	=	=	=	NA	NA	NA	NA	NA	NA
A530017D24Rik	ENSMUSG00000072847	lincRNA	RIKEN cDNA A530017D24 gene	chr11:61864568-61868058	-	=	=	=	=	NA	NA	NA	NA	NA	NA
A530064N14Rik	ENSMUSG00000104273	TEC	RIKEN cDNA A530064N14 gene	chr9:72687224-72688715	+	=	=	=	=	NA	NA	NA	NA	NA	NA
A730011C13Rik	ENSMUSG00000084846	antisense	RIKEN cDNA A730011C13 gene	chr3:94994410-94997350	-	=	=	=	=	NA	NA	NA	NA	NA	NA
A830082N09Rik	ENSMUSG00000112280	processed_transcript	RIKEN cDNA A830082N09 gene	chr10:33987216-33995055	-	=	=	=	=	NA	NA	NA	NA	NA	NA
A930003A15Rik	ENSMUSG00000075330	protein_coding	RIKEN cDNA A930003A15 gene	chr16:19876570-19883897	-	=	=	+	+	NA	NA	NA	NA	NA	NA
A930004J17Rik	ENSMUSG00000102602	TEC	RIKEN cDNA A930004J17 gene	chr4:131878628-131883237	+	=	=	=	=	NA	NA	NA	NA	NA	NA
A930006L05Rik	ENSMUSG00000102097	antisense	RIKEN cDNA A930006L05 gene	chr9:96705828-96711449	+	=	=	=	=	NA	NA	NA	NA	NA	NA
A930016O22Rik	ENSMUSG00000040705	antisense	RIKEN cDNA A930016O22 gene	chr7:19417466-19421417	-	=	-	=	=	NA	NA	NA	NA	NA	NA
A930033H14Rik	ENSMUSG00000090622	protein_coding	RIKEN cDNA A930033H14 gene	chr10:69209762-69213098	-	=	=	=	=	NA	NA	NA	NA	NA	NA
A930037H05Rik	ENSMUSG00000109408	processed_transcript	RIKEN cDNA A930037H05 gene	chr11:119448788-119491298	-	=	-	=	=	NA	NA	NA	NA	NA	NA
AA474408	ENSMUSG00000073867	TEC	expressed sequence AA474408	chr7:110057987-110061325	-	=	=	=	=	NA	NA	NA	NA	NA	NA
Aaas	ENSMUSG00000036678	protein_coding	achalasia, adrenocortical insufficiency, alacrimia	chr15:102338252-102350771	-	=	=	=	=	Aaas	ENSRNOG00000013445	NA	NA	NA	NA
Aaed1	ENSMUSG00000021482	protein_coding	AhpC/TSA antioxidant enzyme domain containing 1	chr13:64275280-64312710	-	=	=	=	=	Aaed1	ENSRNOG00000018886	NA	NA	NA	NA
Aagab	ENSMUSG00000037257	protein_coding	alpha- and gamma-adaptin binding protein	chr9:63602660-63644588	+	-	=	=	=	Aagab	ENSRNOG00000008424	NA	NA	NA	NA
Aak1	ENSMUSG00000057230	protein_coding	AP2 associated kinase 1	chr6:86849517-87003223	+	=	=	=	=	Aak1	ENSRNOG00000018317	-	-	=	=
Aamdc	ENSMUSG00000035642	protein_coding	adipogenesis associated Mth938 domain containing	chr7:97550331-97579497	-	=	=	=	=	Aamdc	ENSRNOG00000012584	NA	NA	NA	NA
Aamp	ENSMUSG00000006299	protein_coding	angio-associated migratory protein	chr1:74279840-74284738	-	=	=	=	=	Aamp	ENSRNOG00000014399	=	=	+	+
Aar2	ENSMUSG00000027628	protein_coding	AAR2 splicing factor homolog	chr2:156547584-156568972	+	=	=	=	=	Aar2	ENSRNOG00000020086	NA	NA	NA	NA
Aars	ENSMUSG00000031960	protein_coding	alanyl-tRNA synthetase	chr8:111033144-111057664	+	=	=	-	=	Aars	ENSRNOG00000018404	-	=	=	=
Aars2	ENSMUSG00000023938	protein_coding	Alanine--tRNA ligase, mitochondrial	chr17:45506841-45520842	+	=	=	=	=	Aars2	ENSRNOG00000025808	NA	NA	NA	NA
Aasdh	ENSMUSG00000055923	protein_coding	Acyl-CoA synthetase family member 4	chr5:76873659-76905514	-	=	=	=	=	Aasdh	ENSRNOG00000002137	NA	NA	NA	NA
Aasdhppt	ENSMUSG00000025894	protein_coding	L-aminoadipate-semialdehyde dehydrogenase-phosphopantetheinyl transferase	chr9:4294793-4309471	-	=	=	=	=	Aasdhppt	ENSRNOG00000005795	+	=	=	=
Aatf	ENSMUSG00000018697	protein_coding	apoptosis antagonizing transcription factor	chr11:84422855-84513522	-	=	=	=	-	Aatf	ENSRNOG00000002778	NA	NA	NA	NA
Aatk	ENSMUSG00000025375	protein_coding	apoptosis associated tyrosine kinase	chr11:120007313-120047167	-	=	=	=	=	Aatk	ENSRNOG00000004392	NA	NA	NA	NA
Abat	ENSMUSG00000057880	protein_coding	4-aminobutyrate aminotransferase, mitochondrial	chr16:8513429-8621568	+	-	=	=	=	Abat	ENSRNOG00000002636	NA	NA	NA	NA
Abca1	ENSMUSG00000015243	protein_coding	ATP-binding cassette, sub-family A (ABC1), member 1	chr4:53030787-53159895	-	=	=	=	=	Abca1	ENSRNOG00000018126	NA	NA	NA	NA
Abca2	ENSMUSG00000026944	protein_coding	ATP-binding cassette, sub-family A (ABC1), member 2	chr2:25428703-25448540	+	=	=	=	=	Abca2	ENSRNOG00000014268	NA	NA	NA	NA
Abca3	ENSMUSG00000024130	protein_coding	ATP-binding cassette, sub-family A (ABC1), member 3	chr17:24351950-24410201	+	=	=	=	=	Abca3	ENSRNOG00000050057	NA	NA	NA	NA
Abca4	ENSMUSG00000028125	protein_coding	ATP-binding cassette, sub-family A (ABC1), member 4	chr3:122044443-122180123	+	=	+	=	=	Abca4	ENSRNOG00000012892	NA	NA	NA	NA
Abca5	ENSMUSG00000018800	protein_coding	ATP-binding cassette, sub-family A (ABC1), member 5	chr11:110269369-110337716	-	+	+	+	+	Abca5	ENSRNOG00000004378	NA	NA	NA	NA
Abca6	ENSMUSG00000044749	protein_coding	ATP-binding cassette, sub-family A (ABC1), member 6	chr11:110176820-110251776	-	=	=	=	=	Abca6	ENSRNOG00000046890	NA	NA	NA	NA
Abca7	ENSMUSG00000035722	protein_coding	ATP-binding cassette, sub-family A (ABC1), member 7	chr10:79996494-80015572	+	=	=	=	=	Abca7	ENSRNOG00000012939	NA	NA	NA	NA
Abca8a	ENSMUSG00000041828	protein_coding	ATP-binding cassette, sub-family A (ABC1), member 8a	chr11:110025634-110095978	-	-	=	-	=	Abca8a	ENSRNOG00000004147	NA	NA	NA	NA
Abca8b	ENSMUSG00000020620	protein_coding	ATP-binding cassette, sub-family A (ABC1), member 8b	chr11:109932190-109995845	-	-	-	-	=	Abca8	ENSRNOG00000004040	NA	NA	NA	NA
Abca9	ENSMUSG00000041797	protein_coding	ATP-binding cassette, sub-family A (ABC1), member 9	chr11:110100749-110168196	-	=	=	=	=	Abca9	ENSRNOG00000059326	+	=	=	=
Abcb10	ENSMUSG00000031974	protein_coding	ATP-binding cassette, sub-family B (MDR/TAP), member 10	chr8:123952459-123983122	-	=	=	=	=	Abcb10	ENSRNOG00000017993	=	=	=	=
Abcb1a	ENSMUSG00000040584	protein_coding	Multidrug resistance protein 1A	chr5:8660077-8748575	+	=	=	=	=	NA	NA	NA	NA	NA	NA
Abcb1b	ENSMUSG00000028970	protein_coding	ATP-binding cassette, sub-family B (MDR/TAP), member 1B	chr5:8798147-8866315	+	=	=	=	=	NA	NA	NA	NA	NA	NA
Abcb4	ENSMUSG00000042476	protein_coding	Phosphatidylcholine translocator ABCB4	chr5:8893717-8959231	+	=	-	=	=	Abcb1b	ENSRNOG00000008012	NA	NA	NA	NA
Abcb7	ENSMUSG00000031333	protein_coding	ATP-binding cassette, sub-family B (MDR/TAP), member 7	chrX:104280657-104413856	-	=	=	=	=	Abcb7	ENSRNOG00000002790	NA	NA	NA	NA
Abcb8	ENSMUSG00000028973	protein_coding	ATP-binding cassette, sub-family B (MDR/TAP), member 8	chr5:24393663-24410054	+	=	=	=	=	Abcb8	ENSRNOG00000008557	=	=	=	-
Abcc1	ENSMUSG00000023088	protein_coding	ATP-binding cassette, sub-family C (CFTR/MRP), member 1	chr16:14361558-14475737	+	=	=	=	=	Abcc1	ENSRNOG00000022305	NA	NA	NA	NA
Abcc10	ENSMUSG00000032842	protein_coding	Mus musculus ATP-binding cassette, sub-family C (CFTR/MRP), member 10 (Abcc10), transcript variant 3, mRNA.	chr17:46303221-46328352	-	=	=	=	=	Abcc10	ENSRNOG00000018863	NA	NA	NA	NA
Abcc4	ENSMUSG00000032849	protein_coding	ATP-binding cassette, sub-family C (CFTR/MRP), member 4	chr14:118482692-118706219	-	=	=	-	=	Abcc4	ENSRNOG00000010064	NA	NA	NA	NA
Abcc5	ENSMUSG00000022822	protein_coding	Multidrug resistance-associated protein 5	chr16:20331303-20426394	-	=	=	=	=	Abcc5	ENSRNOG00000029178	=	+	=	=
Abcc9	ENSMUSG00000030249	protein_coding	ATP-binding cassette, sub-family C (CFTR/MRP), member 9	chr6:142587862-142702315	-	=	=	=	=	Abcc9	ENSRNOG00000036960	NA	NA	NA	NA
Abcd1	ENSMUSG00000031378	protein_coding	ATP-binding cassette, sub-family D (ALD), member 1	chrX:73716597-73738534	+	=	=	=	=	Abcd1	ENSRNOG00000056524	NA	NA	NA	NA
Abcd2	ENSMUSG00000055782	protein_coding	ATP-binding cassette, sub-family D (ALD), member 2	chr15:91145871-91191799	-	=	=	=	=	Abcd2	ENSRNOG00000015538	NA	NA	NA	NA
Abcd3	ENSMUSG00000028127	protein_coding	ATP-binding cassette, sub-family D (ALD), member 3	chr3:121758774-121815302	-	=	=	=	=	Abcd3	ENSRNOG00000011929	NA	NA	NA	NA
Abcd4	ENSMUSG00000021240	protein_coding	ATP-binding cassette, sub-family D (ALD), member 4	chr12:84601464-84617413	-	=	=	=	=	Abcd4	ENSRNOG00000011964	NA	NA	NA	NA
Abce1	ENSMUSG00000058355	protein_coding	ATP-binding cassette, sub-family E (OABP), member 1	chr8:79683462-79711740	-	=	=	=	=	Abce1	ENSRNOG00000018345	+	=	=	=
Abcf1	ENSMUSG00000038762	protein_coding	ATP-binding cassette, sub-family F (GCN20), member 1	chr17:35956819-35969761	-	=	=	=	=	Abcf1	ENSRNOG00000000799	NA	NA	NA	NA
Abcf2	ENSMUSG00000028953	protein_coding	ATP-binding cassette, sub-family F (GCN20), member 2	chr5:24565345-24577467	-	=	=	=	=	Abcf2	ENSRNOG00000010609	+	+	=	=
Abcf3	ENSMUSG00000003234	protein_coding	ATP-binding cassette, sub-family F (GCN20), member 3	chr16:20548577-20561379	+	=	=	=	=	Abcf3	ENSRNOG00000001710	=	+	=	=
Abcg1	ENSMUSG00000024030	protein_coding	ATP binding cassette subfamily G member 1	chr17:31057698-31115777	+	=	=	=	=	Abcg1	ENSRNOG00000001158	NA	NA	NA	NA
Abcg2	ENSMUSG00000029802	protein_coding	ATP binding cassette subfamily G member 2 (Junior blood group)	chr6:58584523-58695676	+	=	=	=	=	Abcg2	ENSRNOG00000007041	NA	NA	NA	NA
Abhd10	ENSMUSG00000033157	protein_coding	abhydrolase domain containing 10	chr16:45729725-45742955	-	=	=	=	=	Abhd10	ENSRNOG00000043107	NA	NA	NA	NA
Abhd11	ENSMUSG00000040532	protein_coding	abhydrolase domain containing 11	chr5:135009152-135012175	+	=	=	=	=	Abhd11	ENSRNOG00000018910	NA	NA	NA	NA
Abhd12	ENSMUSG00000032046	protein_coding	abhydrolase domain containing 12	chr2:150832493-150904741	-	-	=	=	=	Abhd12	ENSRNOG00000036934	NA	NA	NA	NA
Abhd13	ENSMUSG00000040396	protein_coding	abhydrolase domain containing 13	chr8:9977707-9992155	+	=	=	=	=	Abhd13	ENSRNOG00000014598	-	=	=	=
Abhd14a	ENSMUSG00000042210	protein_coding	abhydrolase domain containing 14A	chr9:106440051-106447678	-	-	=	=	=	Abhd14a	ENSRNOG00000011936	NA	NA	NA	NA
Abhd16a	ENSMUSG00000007036	protein_coding	abhydrolase domain containing 16A	chr17:35089263-35102987	+	=	=	=	=	Abhd16a	ENSRNOG00000056637	NA	NA	NA	NA
Abhd17a	ENSMUSG00000003346	protein_coding	abhydrolase domain containing 17A	chr10:80583654-80590341	-	=	=	=	=	Abhd17a	ENSRNOG00000018212	-	=	=	-
Abhd17b	ENSMUSG00000047368	protein_coding	abhydrolase domain containing 17B	chr19:21653309-21685637	+	=	=	=	=	Abhd17b	ENSRNOG00000012514	NA	NA	NA	NA
Abhd18	ENSMUSG00000037818	protein_coding	abhydrolase domain containing 18	chr3:40846970-40938138	+	=	=	-	=	NA	NA	NA	NA	NA	NA
Abhd2	ENSMUSG00000039202	protein_coding	abhydrolase domain containing 2	chr7:79273199-79365508	+	=	+	+	=	Abhd2	ENSRNOG00000017120	NA	NA	NA	NA
Abhd4	ENSMUSG00000040997	protein_coding	abhydrolase domain containing 4	chr14:54254188-54270637	+	=	=	=	=	Abhd4	ENSRNOG00000009244	NA	NA	NA	NA
Abhd5	ENSMUSG00000032540	protein_coding	abhydrolase domain containing 5	chr9:122351608-122381524	+	=	=	=	=	Abhd5	ENSRNOG00000000221	NA	NA	NA	NA
Abhd6	ENSMUSG00000025277	protein_coding	abhydrolase domain containing 6	chr14:8002902-8056763	+	=	=	=	=	Abhd6	ENSRNOG00000008167	NA	NA	NA	NA
Abi1	ENSMUSG00000058835	protein_coding	abl-interactor 1	chr2:22940073-23040241	-	=	=	=	=	Abi1	ENSRNOG00000031325	NA	NA	NA	NA
Abi2	ENSMUSG00000026782	protein_coding	abl-interactor 2	chr1:60409619-60481158	+	=	=	=	=	Abi2	ENSRNOG00000017707	NA	NA	NA	NA
Abi3bp	ENSMUSG00000035258	protein_coding	ABI gene family, member 3 (NESH) binding protein	chr16:56477846-56690128	+	=	=	=	=	Abi3bp	ENSRNOG00000001627	NA	NA	NA	NA
Abl1	ENSMUSG00000026842	protein_coding	c-abl oncogene 1, non-receptor tyrosine kinase	chr2:31688376-31804227	+	=	=	=	=	LOC100909750	ENSRNOG00000047356	NA	NA	NA	NA
Abl2	ENSMUSG00000026596	protein_coding	v-abl Abelson murine leukemia viral oncogene 2 (arg, Abelson-related gene)	chr1:156558786-156649568	+	=	=	=	=	Abl2	ENSRNOG00000004305	NA	NA	NA	NA
Ablim1	ENSMUSG00000025085	protein_coding	actin-binding LIM protein 1	chr19:57032733-57314919	-	=	=	=	=	AABR07007032.1	ENSRNOG00000046333	NA	NA	NA	NA
Ablim2	ENSMUSG00000029095	protein_coding	actin-binding LIM protein 2	chr5:35757880-35884973	+	=	-	-	=	Ablim2	ENSRNOG00000007882	NA	NA	NA	NA
Ablim3	ENSMUSG00000032735	protein_coding	actin binding LIM protein family, member 3	chr18:61799395-61911852	-	=	+	=	=	Ablim3	ENSRNOG00000019365	NA	NA	NA	NA
Abr	ENSMUSG00000017631	protein_coding	active BCR-related gene	chr11:76416734-76622314	-	+	+	=	=	Abr	ENSRNOG00000056837	=	-	=	=
Abra	ENSMUSG00000042895	protein_coding	actin-binding Rho activating protein	chr15:41864076-41869720	-	=	-	=	-	Abra	ENSRNOG00000007999	NA	NA	NA	NA
Abraxas1	ENSMUSG00000035234	protein_coding	BRCA1 A complex subunit	chr5:100805192-100820965	-	=	=	=	=	Abraxas1	ENSRNOG00000002165	NA	NA	NA	NA
Abraxas2	ENSMUSG00000030965	protein_coding	BRISC complex subunit	chr7:132859225-132885111	+	=	=	=	=	Abraxas2	ENSRNOG00000017222	NA	NA	NA	NA
Abt1	ENSMUSG00000036376	protein_coding	activator of basal transcription 1	chr13:23418361-23423866	-	=	=	=	=	Abt1	ENSRNOG00000017585	NA	NA	NA	NA
Abtb1	ENSMUSG00000030083	protein_coding	ankyrin repeat and BTB (POZ) domain containing 1	chr6:88835914-88841984	-	=	=	=	=	Abtb1	ENSRNOG00000015762	NA	NA	NA	NA
Abtb2	ENSMUSG00000032724	protein_coding	ankyrin repeat and BTB (POZ) domain containing 2	chr2:103566310-103718423	+	=	-	=	=	Abtb2	ENSRNOG00000008510	NA	NA	NA	NA
AC061963.1	ENSMUSG00000110773	antisense	NA	chr9:44877891-44884397	+	=	=	=	=	NA	NA	NA	NA	NA	NA
AC073947.1	ENSMUSG00000111684	processed_pseudogene	NA	chr9:39074102-39075735	+	=	=	=	=	NA	NA	NA	NA	NA	NA
AC101921.1	ENSMUSG00000115858	antisense	NA	chr15:92702886-92705955	-	=	=	=	=	NA	NA	NA	NA	NA	NA
AC102847.2	ENSMUSG00000115381	TEC	NA	chr15:26743232-26746137	-	=	=	=	=	NA	NA	NA	NA	NA	NA
AC108858.2	ENSMUSG00000115819	processed_pseudogene	NA	chr15:103586944-103588368	-	=	=	=	=	NA	NA	NA	NA	NA	NA
AC112142.1	ENSMUSG00000115149	processed_transcript	NA	chr14:105589476-105632054	+	=	=	=	=	NA	NA	NA	NA	NA	NA
AC113178.1	ENSMUSG00000115049	processed_transcript	NA	chr15:95972739-95994129	-	=	=	=	=	NA	NA	NA	NA	NA	NA
AC121965.1	ENSMUSG00000113902	bidirectional_promoter_lncRNA	NA	chr12:101968090-101977068	-	=	=	=	=	NA	NA	NA	NA	NA	NA
AC123724.2	ENSMUSG00000116180	bidirectional_promoter_lncRNA	NA	chr15:100600204-100602766	+	=	=	=	=	NA	NA	NA	NA	NA	NA
AC126804.1	ENSMUSG00000111128	TEC	NA	chr9:45858604-45860682	-	=	=	=	=	NA	NA	NA	NA	NA	NA
AC127697.1	ENSMUSG00000116398	processed_pseudogene	NA	chr15:70063061-70064669	-	=	=	=	=	NA	NA	NA	NA	NA	NA
AC130219.1	ENSMUSG00000115161	TEC	NA	chr15:27863799-27867231	-	=	=	=	=	NA	NA	NA	NA	NA	NA
AC130671.2	ENSMUSG00000115543	TEC	NA	chr15:27503912-27505532	+	=	=	=	=	NA	NA	NA	NA	NA	NA
AC130671.3	ENSMUSG00000115568	TEC	NA	chr15:27479006-27480902	+	=	=	=	=	NA	NA	NA	NA	NA	NA
AC131586.1	ENSMUSG00000114996	TEC	NA	chr14:46893520-46896483	+	=	-	=	=	NA	NA	NA	NA	NA	NA
AC158981.1	ENSMUSG00000115494	lincRNA	NA	chr14:72732748-72738313	-	=	=	=	-	NA	NA	NA	NA	NA	NA
AC160637.1	ENSMUSG00000111394	TEC	NA	chr9:59672814-59676700	+	=	=	=	=	NA	NA	NA	NA	NA	NA
AC161763.1	ENSMUSG00000115783	lincRNA	NA	chr7:144914470-144914637	+	=	=	=	=	NA	NA	NA	NA	NA	NA
AC162302.2	ENSMUSG00000116305	processed_transcript	NA	chr15:85653616-85707524	+	-	=	=	=	NA	NA	NA	NA	NA	NA
Acaa1a	ENSMUSG00000036138	protein_coding	acetyl-Coenzyme A acyltransferase 1A	chr9:119339676-119350299	+	=	=	=	=	Acaa1a	ENSRNOG00000032908	NA	NA	NA	NA
Acaa2	ENSMUSG00000036880	protein_coding	3-ketoacyl-CoA thiolase, mitochondrial	chr18:74779197-74806207	+	=	=	-	-	Acaa2	ENSRNOG00000013766	NA	NA	NA	NA
Acaca	ENSMUSG00000020532	protein_coding	acetyl-Coenzyme A carboxylase alpha	chr11:84129672-84401651	+	=	=	=	=	Acaca	ENSRNOG00000034013	NA	NA	NA	NA
Acacb	ENSMUSG00000042010	protein_coding	acetyl-Coenzyme A carboxylase beta	chr5:114146535-114250761	+	=	=	-	=	Acacb	ENSRNOG00000000658	NA	NA	NA	NA
Acad10	ENSMUSG00000029456	protein_coding	acyl-Coenzyme A dehydrogenase family, member 10	chr5:121621026-121660514	-	-	=	=	=	Acad10	ENSRNOG00000037815	NA	NA	NA	NA
Acad11	ENSMUSG00000090150	protein_coding	acyl-Coenzyme A dehydrogenase family, member 11	chr9:104063377-104127725	+	=	=	=	=	Acad11	ENSRNOG00000010940	NA	NA	NA	NA
Acad12	ENSMUSG00000042647	protein_coding	acyl-Coenzyme A dehydrogenase family, member 12	chr5:121596775-121618938	-	=	=	=	=	Acad10	ENSRNOG00000037815	NA	NA	NA	NA
Acad8	ENSMUSG00000031969	protein_coding	acyl-Coenzyme A dehydrogenase family, member 8	chr9:26974135-26999566	-	=	=	=	=	Acad8	ENSRNOG00000048164	NA	NA	NA	NA
Acad9	ENSMUSG00000027710	protein_coding	acyl-Coenzyme A dehydrogenase family, member 9	chr3:36065979-36092853	+	=	=	=	=	Acad9	ENSRNOG00000014178	NA	NA	NA	NA
Acadl	ENSMUSG00000026003	protein_coding	acyl-Coenzyme A dehydrogenase, long-chain	chr1:66830839-66863277	-	=	=	-	=	Acadl	ENSRNOG00000012966	NA	NA	NA	NA
Acadm	ENSMUSG00000062908	protein_coding	acyl-Coenzyme A dehydrogenase, medium chain	chr3:153922357-153944632	-	=	=	-	=	Acadm	ENSRNOG00000009845	NA	NA	NA	NA
Acads	ENSMUSG00000029545	protein_coding	acyl-Coenzyme A dehydrogenase, short chain	chr5:115110299-115119346	-	=	=	=	=	Acads	ENSRNOG00000001177	+	=	=	=
Acadsb	ENSMUSG00000030861	protein_coding	acyl-Coenzyme A dehydrogenase, short/branched chain	chr7:131410601-131448944	+	=	=	=	=	AABR07022635.1	ENSRNOG00000052425	NA	NA	NA	NA
Acadvl	ENSMUSG00000018574	protein_coding	acyl-Coenzyme A dehydrogenase, very long chain	chr11:70010183-70015411	-	=	=	-	-	Acadvl	ENSRNOG00000018114	NA	NA	NA	NA
Acap2	ENSMUSG00000049076	protein_coding	ArfGAP with coiled-coil, ankyrin repeat and PH domains 2	chr16:31092412-31201245	-	=	=	=	=	Acap2	ENSRNOG00000001730	NA	NA	NA	NA
Acap3	ENSMUSG00000029033	protein_coding	ArfGAP with coiled-coil, ankyrin repeat and PH domains 3	chr4:155891822-155907251	+	=	=	=	=	Acap3	ENSRNOG00000022307	NA	NA	NA	NA
Acat1	ENSMUSG00000032047	protein_coding	Acetyl-CoA acetyltransferase, mitochondrial	chr9:53580522-53610382	-	=	=	-	-	Acat1	ENSRNOG00000007862	NA	NA	NA	NA
Acbd3	ENSMUSG00000026499	protein_coding	acyl-CoA binding domain containing 3	chr1:180726043-180754204	+	=	=	=	=	Acbd3	ENSRNOG00000003185	=	+	=	=
Acbd4	ENSMUSG00000056938	protein_coding	acyl-Coenzyme A binding domain containing 4	chr11:103101682-103112200	+	+	=	=	=	Acbd4	ENSRNOG00000003108	NA	NA	NA	NA
Acbd5	ENSMUSG00000026781	protein_coding	acyl-Coenzyme A binding domain containing 5	chr2:23068167-23115558	+	=	=	=	=	Acbd5	ENSRNOG00000017642	NA	NA	NA	NA
Acbd6	ENSMUSG00000033701	protein_coding	acyl-Coenzyme A binding domain containing 6	chr1:155558120-155691330	+	+	=	=	+	Acbd6	ENSRNOG00000003550	NA	NA	NA	NA
Acd	ENSMUSG00000038000	protein_coding	adrenocortical dysplasia	chr8:105695860-105701102	-	=	+	=	=	Acd	ENSRNOG00000038973	NA	NA	NA	NA
Ace	ENSMUSG00000020681	protein_coding	angiotensin I converting enzyme (peptidyl-dipeptidase A) 1	chr11:105967945-105989964	+	=	+	=	+	Ace	ENSRNOG00000062101	NA	NA	NA	NA
Acer2	ENSMUSG00000038007	protein_coding	alkaline ceramidase 2	chr4:86874396-86934822	+	=	=	=	=	Acer2	ENSRNOG00000007637	NA	NA	NA	NA
Acer3	ENSMUSG00000030760	protein_coding	alkaline ceramidase 3	chr7:98206389-98321208	-	=	=	=	=	Acer3	ENSRNOG00000036866	=	+	=	=
Ache	ENSMUSG00000023328	protein_coding	acetylcholinesterase	chr5:137287519-137294466	+	=	-	=	=	Ache	ENSRNOG00000050841	NA	NA	NA	NA
Acin1	ENSMUSG00000022185	protein_coding	apoptotic chromatin condensation inducer 1	chr14:54642161-54686931	-	=	=	=	=	Acin1	ENSRNOG00000013533	NA	NA	NA	NA
Ackr3	ENSMUSG00000044337	protein_coding	atypical chemokine receptor 3	chr1:90203980-90216751	+	=	=	=	=	Ackr3	ENSRNOG00000019622	NA	NA	NA	NA
Acly	ENSMUSG00000020917	protein_coding	ATP citrate lyase	chr11:100476353-100528000	-	-	=	=	=	Acly	ENSRNOG00000016924	+	+	+	+
Aco1	ENSMUSG00000028405	protein_coding	aconitase 1	chr4:40143081-40198338	+	=	=	=	=	Aco1	ENSRNOG00000005849	=	=	+	=
Aco2	ENSMUSG00000022477	protein_coding	aconitase 2, mitochondrial	chr15:81872309-81915133	+	=	=	-	=	Aco2	ENSRNOG00000024128	=	-	=	=
Acot1	ENSMUSG00000072949	protein_coding	acyl-CoA thioesterase 1	chr12:84009490-84018371	+	=	+	=	=	Acot1	ENSRNOG00000055221	NA	NA	NA	NA
Acot11	ENSMUSG00000034853	protein_coding	acyl-CoA thioesterase 11	chr4:106744555-106804998	-	=	-	=	=	Acot11	ENSRNOG00000007837	NA	NA	NA	NA
Acot13	ENSMUSG00000006717	protein_coding	acyl-CoA thioesterase 13	chr13:24817948-24831540	-	=	=	=	=	Acot13	ENSRNOG00000018415	=	+	=	=
Acot2	ENSMUSG00000021226	protein_coding	acyl-CoA thioesterase 2	chr12:83987861-83993873	+	=	+	-	=	Acot1	ENSRNOG00000055221	NA	NA	NA	NA
Acot6	ENSMUSG00000043487	protein_coding	Acyl-coenzyme A thioesterase 6	chr12:84100654-84111349	+	=	=	=	=	Acot6	ENSRNOG00000029637	NA	NA	NA	NA
Acot8	ENSMUSG00000017307	protein_coding	Acyl-coenzyme A thioesterase 8	chr2:164792768-164804882	-	+	+	+	+	Acot8	ENSRNOG00000015187	NA	NA	NA	NA
Acot9	ENSMUSG00000025287	protein_coding	Acyl-coenzyme A thioesterase 9, mitochondrial	chrX:155262443-155297654	+	=	=	=	=	Acot9	ENSRNOG00000003782	NA	NA	NA	NA
Acox1	ENSMUSG00000020777	protein_coding	Peroxisomal acyl-coenzyme A oxidase 1	chr11:116171888-116199045	-	=	+	-	-	Acox1	ENSRNOG00000008755	=	=	+	=
Acox3	ENSMUSG00000029098	protein_coding	Mus musculus acyl-Coenzyme A oxidase 3, pristanoyl (Acox3), transcript variant 3, mRNA.	chr5:35583040-35615352	+	=	=	=	=	Acox3	ENSRNOG00000008474	NA	NA	NA	NA
Acp1	ENSMUSG00000044573	protein_coding	acid phosphatase 1, soluble	chr12:30893326-30911589	-	=	=	=	=	NA	NA	NA	NA	NA	NA
Acp2	ENSMUSG00000002103	protein_coding	Mus musculus acid phosphatase 2, lysosomal (Acp2), transcript variant 1, mRNA.	chr2:91202885-91214098	+	=	=	=	=	Acp2	ENSRNOG00000013594	=	=	=	=
Acp6	ENSMUSG00000028093	protein_coding	Lysophosphatidic acid phosphatase type 6	chr3:97158777-97177299	+	=	=	=	=	Acp6	ENSRNOG00000017494	NA	NA	NA	NA
Acsbg1	ENSMUSG00000032281	protein_coding	acyl-CoA synthetase bubblegum family member 1	chr9:54604877-54661870	-	=	=	=	=	Acsbg1	ENSRNOG00000011381	NA	NA	NA	NA
Acsf2	ENSMUSG00000076435	protein_coding	Acyl-CoA synthetase family member 2, mitochondrial	chr11:94557102-94601871	-	=	+	=	=	Acsf2	ENSRNOG00000003330	NA	NA	NA	NA
Acsf3	ENSMUSG00000015016	protein_coding	Acyl-CoA synthetase family member 3, mitochondrial	chr8:122775486-122817880	+	=	=	=	=	Acsf3	ENSRNOG00000015077	NA	NA	NA	NA
Acsl1	ENSMUSG00000018796	protein_coding	Long-chain-fatty-acid--CoA ligase 1	chr8:46471037-46536051	+	=	=	-	=	Acsl1	ENSRNOG00000010633	NA	NA	NA	NA
Acsl3	ENSMUSG00000032883	protein_coding	Long-chain-fatty-acid--CoA ligase 3	chr1:78657825-78707743	+	=	=	+	=	Acsl3	ENSRNOG00000014718	=	-	=	=
Acsl4	ENSMUSG00000031278	protein_coding	Long-chain-fatty-acid--CoA ligase 4	chrX:142317993-142390535	-	=	=	=	=	Acsl4	ENSRNOG00000019180	NA	NA	NA	NA
Acsl6	ENSMUSG00000020333	protein_coding	Long-chain-fatty-acid--CoA ligase 6	chr11:54303798-54364756	+	=	=	=	=	Acsl6	ENSRNOG00000026745	NA	NA	NA	NA
Acss1	ENSMUSG00000027452	protein_coding	Acetyl-coenzyme A synthetase 2-like, mitochondrial	chr2:150618105-150668500	-	=	=	=	=	Acss1	ENSRNOG00000007102	NA	NA	NA	NA
Acss2	ENSMUSG00000027605	protein_coding	Acetyl-coenzyme A synthetase, cytoplasmic	chr2:155517948-155585724	+	=	-	=	=	Acss2	ENSRNOG00000018755	NA	NA	NA	NA
Acss3	ENSMUSG00000035948	protein_coding	Acyl-CoA synthetase short-chain family member 3, mitochondrial	chr10:106933517-107123668	-	=	+	=	=	Acss3	ENSRNOG00000004448	NA	NA	NA	NA
Acta1	ENSMUSG00000031972	protein_coding	Actin, alpha skeletal muscle	chr8:123891769-123894751	-	=	=	=	=	Acta1	ENSRNOG00000017786	NA	NA	NA	NA
Acta2	ENSMUSG00000035783	protein_coding	Actin, aortic smooth muscle Actin, aortic smooth muscle, intermediate form	chr19:34241090-34255336	-	=	=	=	=	Acta2	ENSRNOG00000058039	-	-	-	-
Actb	ENSMUSG00000029580	protein_coding	Actin, cytoplasmic 1 Actin, cytoplasmic 1, N-terminally processed	chr5:142903115-142906754	-	=	=	=	=	Actb	ENSRNOG00000034254	+	+	+	+
Actg1	ENSMUSG00000062825	protein_coding	Actin, cytoplasmic 2 Actin, cytoplasmic 2, N-terminally processed	chr11:120345690-120348542	-	=	-	=	=	Actg1	ENSRNOG00000053452	=	=	=	+
Actl6a	ENSMUSG00000027671	protein_coding	actin-like 6A	chr3:32706298-32726973	+	=	=	=	=	Actl6a	ENSRNOG00000011553	=	+	=	=
Actn1	ENSMUSG00000015143	protein_coding	Mus musculus actinin, alpha 1 (Actn1), transcript variant 2, mRNA.	chr12:80167547-80260371	-	=	=	=	=	Actn1	ENSRNOG00000056756	NA	NA	NA	NA
Actn2	ENSMUSG00000052374	protein_coding	Alpha-actinin-2	chr13:12269426-12340760	-	=	=	-	=	Actn2	ENSRNOG00000017833	NA	NA	NA	NA
Actn3	ENSMUSG00000006457	protein_coding	Alpha-actinin-3	chr19:4861223-4877909	-	=	=	=	=	Actn3	ENSRNOG00000019745	NA	NA	NA	NA
Actn4	ENSMUSG00000054808	protein_coding	Alpha-actinin-4	chr7:28893248-28962340	-	=	=	=	=	Actn4	ENSRNOG00000020433	+	+	+	+
Actr10	ENSMUSG00000021076	protein_coding	Actin-related protein 10	chr12:70937857-70964718	+	=	=	=	=	Actr10	ENSRNOG00000007504	-	=	=	=
Actr1a	ENSMUSG00000025228	protein_coding	Alpha-centractin	chr19:46376814-46395735	-	=	=	=	=	Actr1a	ENSRNOG00000019725	=	=	=	=
Actr1b	ENSMUSG00000037351	protein_coding	Beta-centractin	chr1:36698114-36714422	-	=	=	=	=	Actr1b	ENSRNOG00000016789	NA	NA	NA	NA
Actr2	ENSMUSG00000020152	protein_coding	Actin-related protein 2	chr11:20062304-20112913	-	-	=	=	=	Actr2	ENSRNOG00000004959	+	=	+	+
Actr3	ENSMUSG00000026341	protein_coding	Actin-related protein 3	chr1:125392905-125435727	-	=	=	=	=	Actr3	ENSRNOG00000003206	NA	NA	NA	NA
Actr5	ENSMUSG00000037761	protein_coding	ARP5 actin related protein 5 homolog	chr2:158624888-158639211	+	=	=	=	=	Actr5	ENSRNOG00000023989	NA	NA	NA	NA
Actr8	ENSMUSG00000015971	protein_coding	Actin-related protein 8	chr14:29978337-30006354	+	=	=	=	=	Actr8	ENSRNOG00000015280	NA	NA	NA	NA
Acvr1	ENSMUSG00000026836	protein_coding	Mus musculus activin A receptor, type 1 (Acvr1), transcript variant 5, mRNA.	chr2:58388644-58567157	-	=	=	=	=	Acvr1	ENSRNOG00000005033	=	=	=	+
Acvr1b	ENSMUSG00000000532	protein_coding	Activin receptor type-1B	chr15:101174067-101213684	+	=	=	=	=	Acvr1b	ENSRNOG00000006934	NA	NA	NA	NA
Acvr2a	ENSMUSG00000052155	protein_coding	Activin receptor type-2A	chr2:48814109-48903269	+	=	=	=	=	Acvr2a	ENSRNOG00000005334	+	+	=	=
Acvr2b	ENSMUSG00000061393	protein_coding	Activin receptor type-2B	chr9:119402118-119434995	+	=	=	=	=	Acvr2b	ENSRNOG00000014477	NA	NA	NA	NA
Acvrl1	ENSMUSG00000000530	protein_coding	Serine/threonine-protein kinase receptor R3	chr15:101128522-101145336	+	=	=	=	=	Acvrl1	ENSRNOG00000028713	NA	NA	NA	NA
Acy1	ENSMUSG00000023262	protein_coding	NA	chr9:106432981-106438319	-	-	=	=	=	Acy1	ENSRNOG00000011189	NA	NA	NA	NA
Acy3	ENSMUSG00000024866	protein_coding	N-acyl-aromatic-L-amino acid amidohydrolase (carboxylate-forming)	chr19:3986661-3990007	+	=	=	-	=	Acy3	ENSRNOG00000017901	NA	NA	NA	NA
Acyp1	ENSMUSG00000008822	protein_coding	Acylphosphatase-1	chr12:85272398-85288438	-	=	=	=	=	Acyp1	ENSRNOG00000006744	NA	NA	NA	NA
Acyp2	ENSMUSG00000060923	protein_coding	Acylphosphatase-2	chr11:30505991-30649587	-	=	=	=	=	Acyp2	ENSRNOG00000042419	NA	NA	NA	NA
Adal	ENSMUSG00000027259	protein_coding	Adenosine deaminase-like protein	chr2:121140428-121156680	+	=	=	=	=	Adal	ENSRNOG00000012166	NA	NA	NA	NA
Adam10	ENSMUSG00000054693	protein_coding	Disintegrin and metalloproteinase domain-containing protein 10	chr9:70678997-70780229	+	-	=	=	=	Adam10	ENSRNOG00000054257	NA	NA	NA	NA
Adam11	ENSMUSG00000020926	protein_coding	Disintegrin and metalloproteinase domain-containing protein 11	chr11:102761439-102780262	+	=	=	=	=	Adam11	ENSRNOG00000002753	NA	NA	NA	NA
Adam12	ENSMUSG00000054555	protein_coding	Disintegrin and metalloproteinase domain-containing protein 12	chr7:133883199-134232146	-	=	=	=	=	Adam12	ENSRNOG00000018384	=	=	=	=
Adam15	ENSMUSG00000028041	protein_coding	Disintegrin and metalloproteinase domain-containing protein 15	chr3:89338542-89349996	-	+	=	=	=	Adam15	ENSRNOG00000020590	NA	NA	NA	NA
Adam17	ENSMUSG00000052593	protein_coding	Disintegrin and metalloproteinase domain-containing protein 17	chr12:21323509-21373632	-	=	-	=	=	Adam17	ENSRNOG00000060694	=	=	+	+
Adam19	ENSMUSG00000011256	protein_coding	Disintegrin and metalloproteinase domain-containing protein 19	chr11:46055992-46147343	+	=	=	=	+	NA	NA	NA	NA	NA	NA
Adam22	ENSMUSG00000040537	protein_coding	Disintegrin and metalloproteinase domain-containing protein 22	chr5:8072352-8368160	-	=	=	=	=	Adam22	ENSRNOG00000042478	NA	NA	NA	NA
Adam23	ENSMUSG00000025964	protein_coding	Disintegrin and metalloproteinase domain-containing protein 23	chr1:63445891-63596276	+	=	=	=	+	Adam23	ENSRNOG00000012424	NA	NA	NA	NA
Adam8	ENSMUSG00000025473	protein_coding	Disintegrin and metalloproteinase domain-containing protein 8	chr7:139978932-139992562	-	=	=	=	=	Adam8	ENSRNOG00000017897	NA	NA	NA	NA
Adam9	ENSMUSG00000031555	protein_coding	Disintegrin and metalloproteinase domain-containing protein 9	chr8:24949611-25016927	-	=	=	=	=	Adam9	ENSRNOG00000017231	NA	NA	NA	NA
Adamts1	ENSMUSG00000022893	protein_coding	A disintegrin and metalloproteinase with thrombospondin motifs 1	chr16:85793827-85803113	-	=	-	=	=	Adamts1	ENSRNOG00000001607	+	+	=	=
Adamts10	ENSMUSG00000024299	protein_coding	Mus musculus a disintegrin-like and metallopeptidase (reprolysin type) with thrombospondin type 1 motif, 10 (Adamts10), transcript variant 4, mRNA.	chr17:33524204-33553782	+	=	=	=	=	Adamts10	ENSRNOG00000008857	NA	NA	NA	NA
Adamts12	ENSMUSG00000047497	protein_coding	A disintegrin and metalloproteinase with thrombospondin motifs 12	chr15:11064790-11349231	+	=	=	=	+	Adamts12	ENSRNOG00000018865	-	=	=	=
Adamts14	ENSMUSG00000059901	protein_coding	a disintegrin-like and metallopeptidase (reprolysin type) with thrombospondin type 1 motif, 14	chr10:61197112-61273438	-	=	-	=	=	Adamts14	ENSRNOG00000000563	NA	NA	NA	NA
Adamts15	ENSMUSG00000033453	protein_coding	A disintegrin and metalloproteinase with thrombospondin motifs 15	chr9:30899155-30922452	-	=	=	=	=	Adamts15	ENSRNOG00000009892	-	=	=	=
Adamts2	ENSMUSG00000036545	protein_coding	A disintegrin and metalloproteinase with thrombospondin motifs 2	chr11:50602084-50807573	+	=	+	+	+	Adamts2	ENSRNOG00000061484	=	=	=	=
Adamts20	ENSMUSG00000022449	protein_coding	A disintegrin and metalloproteinase with thrombospondin motifs 20	chr15:94270163-94465418	-	=	=	=	=	Adamts20	ENSRNOG00000033397	=	=	=	=
Adamts4	ENSMUSG00000006403	protein_coding	A disintegrin and metalloproteinase with thrombospondin motifs 4	chr1:171250421-171260637	+	=	=	=	=	Adamts4	ENSRNOG00000003538	-	=	=	=
Adamts5	ENSMUSG00000022894	protein_coding	A disintegrin and metalloproteinase with thrombospondin motifs 5	chr16:85858170-85901125	-	=	=	=	=	Adamts5	ENSRNOG00000057794	-	=	-	-
Adamts6	ENSMUSG00000046169	protein_coding	a disintegrin-like and metallopeptidase (reprolysin type) with thrombospondin type 1 motif, 6	chr13:104287835-104496695	+	=	=	=	=	Adamts6	ENSRNOG00000012655	NA	NA	NA	NA
Adamts7	ENSMUSG00000032363	protein_coding	A disintegrin and metalloproteinase with thrombospondin motifs 7	chr9:90163069-90208071	+	-	=	=	=	Adamts7	ENSRNOG00000028036	=	+	=	+
Adamts9	ENSMUSG00000030022	protein_coding	a disintegrin-like and metallopeptidase (reprolysin type) with thrombospondin type 1 motif, 9	chr6:92772699-92943492	-	+	=	=	-	Adamts9	ENSRNOG00000023257	NA	NA	NA	NA
Adamtsl1	ENSMUSG00000066113	protein_coding	ADAMTS-like protein 1	chr4:85514172-86428385	+	=	=	=	=	AABR07049085.1	ENSRNOG00000006956	NA	NA	NA	NA
Adamtsl2	ENSMUSG00000036040	protein_coding	ADAMTS-like protein 2	chr2:27079379-27108981	+	=	=	=	+	Adamtsl2	ENSRNOG00000027742	NA	NA	NA	NA
Adamtsl3	ENSMUSG00000070469	protein_coding	ADAMTS-like 3	chr7:82335694-82614450	+	=	=	=	=	Adamtsl3	ENSRNOG00000010840	NA	NA	NA	NA
Adamtsl4	ENSMUSG00000015850	protein_coding	ADAMTS-like protein 4	chr3:95676201-95687917	-	=	-	-	=	Adamtsl4	ENSRNOG00000049385	NA	NA	NA	NA
Adamtsl5	ENSMUSG00000043822	protein_coding	ADAMTS-like 5	chr10:80339110-80348412	-	=	=	=	=	Adamtsl5	ENSRNOG00000033787	NA	NA	NA	NA
Adap2	ENSMUSG00000020709	protein_coding	Arf-GAP with dual PH domain-containing protein 2	chr11:80154105-80178958	+	=	=	=	=	Adap2	ENSRNOG00000037148	NA	NA	NA	NA
Adar	ENSMUSG00000027951	protein_coding	Mus musculus adenosine deaminase, RNA-specific (Adar), transcript variant 4, mRNA.	chr3:89715022-89753446	+	=	=	=	=	Adar	ENSRNOG00000020744	NA	NA	NA	NA
Adarb1	ENSMUSG00000020262	protein_coding	Double-stranded RNA-specific editase 1	chr10:77290726-77418270	-	=	=	=	=	Adarb1	ENSRNOG00000001227	NA	NA	NA	NA
Adat1	ENSMUSG00000031949	protein_coding	Mus musculus adenosine deaminase, tRNA-specific 1 (Adat1), transcript variant 3, mRNA.	chr8:111966908-111992302	-	=	+	=	+	Adat1	ENSRNOG00000019434	NA	NA	NA	NA
Adck1	ENSMUSG00000021044	protein_coding	Uncharacterized aarF domain-containing protein kinase 1	chr12:88360554-88461724	+	=	=	=	=	Adck1	ENSRNOG00000012685	NA	NA	NA	NA
Adck5	ENSMUSG00000022550	protein_coding	aarF domain containing kinase 5	chr15:76576358-76595816	+	=	=	=	=	Adck5	ENSRNOG00000030334	NA	NA	NA	NA
Adcy1	ENSMUSG00000020431	protein_coding	Adenylate cyclase type 1	chr11:7063489-7178506	+	=	-	=	=	Adcy1	ENSRNOG00000059479	NA	NA	NA	NA
Adcy2	ENSMUSG00000021536	protein_coding	adenylate cyclase 2	chr13:68620043-68999541	-	=	=	=	=	Adcy2	ENSRNOG00000032150	NA	NA	NA	NA
Adcy3	ENSMUSG00000020654	protein_coding	Adenylate cyclase type 3	chr12:4133103-4213525	+	=	=	=	=	Adcy3	ENSRNOG00000003999	NA	NA	NA	NA
Adcy4	ENSMUSG00000022220	protein_coding	Adenylate cyclase type 4	chr14:55769057-55784095	-	=	=	=	=	Adcy4	ENSRNOG00000020401	NA	NA	NA	NA
Adcy6	ENSMUSG00000022994	protein_coding	adenylate cyclase 6	chr15:98589973-98610076	-	=	=	=	=	Adcy6	ENSRNOG00000054757	NA	NA	NA	NA
Adcy7	ENSMUSG00000031659	protein_coding	Adenylate cyclase type 7	chr8:88272403-88329962	+	=	=	=	=	Adcy7	ENSRNOG00000014776	NA	NA	NA	NA
Adcy9	ENSMUSG00000005580	protein_coding	Adenylate cyclase type 9	chr16:4287529-4420498	-	=	=	=	=	Adcy9	ENSRNOG00000049768	NA	NA	NA	NA
Adcyap1r1	ENSMUSG00000029778	protein_coding	adenylate cyclase activating polypeptide 1 receptor 1	chr6:55451978-55501451	+	=	=	=	=	Adcyap1r1	ENSRNOG00000012098	NA	NA	NA	NA
Add1	ENSMUSG00000029106	protein_coding	Mus musculus adducin 1 (alpha) (Add1), transcript variant 5, mRNA.	chr5:34573664-34632308	+	=	=	=	=	Add1	ENSRNOG00000013039	NA	NA	NA	NA
Add3	ENSMUSG00000025026	protein_coding	Gamma-adducin	chr19:53140445-53247399	+	=	=	=	=	Add3	ENSRNOG00000012820	NA	NA	NA	NA
Adgra2	ENSMUSG00000031486	protein_coding	Adhesion G protein-coupled receptor A2	chr8:27085583-27123436	+	=	=	=	=	Adgra2	ENSRNOG00000012991	NA	NA	NA	NA
Adgra3	ENSMUSG00000029090	protein_coding	Adhesion G protein-coupled receptor A3	chr5:49959956-50059006	-	=	+	=	=	Adgra3	ENSRNOG00000004279	NA	NA	NA	NA
Adgrb1	ENSMUSG00000034730	protein_coding	Adhesion G protein-coupled receptor B1 Vasculostatin-120 Vasculostatin-40	chr15:74516195-74589465	+	=	=	=	=	NA	NA	NA	NA	NA	NA
Adgrd1	ENSMUSG00000044017	protein_coding	Adhesion G-protein coupled receptor D1	chr5:129096750-129204599	+	=	=	=	=	Adgrd1	ENSRNOG00000023536	NA	NA	NA	NA
Adgre1	ENSMUSG00000004730	protein_coding	Mus musculus adhesion G protein-coupled receptor E1 (Adgre1), transcript variant 2, mRNA.	chr17:57358686-57483529	+	=	=	=	=	Adgre1	ENSRNOG00000046254	NA	NA	NA	NA
Adgre5	ENSMUSG00000002885	protein_coding	adhesion G protein-coupled receptor E5	chr8:83723251-83741326	-	=	=	=	=	Adgre5	ENSRNOG00000004489	NA	NA	NA	NA
Adgrf5	ENSMUSG00000056492	protein_coding	Mus musculus adhesion G protein-coupled receptor F5 (Adgrf5), transcript variant 2, mRNA.	chr17:43360451-43459557	+	=	=	-	-	Adgrf5	ENSRNOG00000011154	NA	NA	NA	NA
Adgrg1	ENSMUSG00000031785	protein_coding	Adhesion G-protein coupled receptor G1 ADGRG1 N-terminal fragment ADGRG1 C-terminal fragment	chr8:94974751-95014217	+	+	=	=	=	Adgrg1	ENSRNOG00000014963	NA	NA	NA	NA
Adgrg6	ENSMUSG00000039116	protein_coding	Adhesion G-protein coupled receptor G6 ADGRG6 N-terminal fragment ADGRG6 C-terminal fragment	chr10:14402583-14545179	-	=	=	=	=	Adgrg6	ENSRNOG00000011411	=	+	=	=
Adgrl1	ENSMUSG00000013033	protein_coding	Adhesion G protein-coupled receptor L1	chr8:83900105-83941954	+	=	=	=	=	Adgrl1	ENSRNOG00000029134	NA	NA	NA	NA
Adgrl2	ENSMUSG00000028184	protein_coding	Adhesion G protein-coupled receptor L2	chr3:148815583-148990555	-	=	-	=	=	Adgrl2	ENSRNOG00000032660	NA	NA	NA	NA
Adgrl3	ENSMUSG00000037605	protein_coding	Adhesion G protein-coupled receptor L3	chr5:81020138-81825133	+	=	=	=	=	Adgrl3	ENSRNOG00000030149	+	=	=	=
Adgrl4	ENSMUSG00000039167	protein_coding	Adhesion G protein-coupled receptor L4	chr3:151437887-151545086	+	=	=	=	=	Adgrl4	ENSRNOG00000033940	NA	NA	NA	NA
Adh1	ENSMUSG00000074207	protein_coding	Alcohol dehydrogenase 1	chr3:138260991-138290698	+	+	+	=	=	NA	NA	NA	NA	NA	NA
Adh5	ENSMUSG00000028138	protein_coding	Alcohol dehydrogenase class-3	chr3:138443093-138455499	+	=	=	=	=	Adh4	ENSRNOG00000046357	=	=	+	=
Adi1	ENSMUSG00000020629	protein_coding	1,2-dihydroxy-3-keto-5-methylthiopentene dioxygenase	chr12:28675231-28682175	+	=	=	=	=	Adi1	ENSRNOG00000008950	-	-	=	=
Adipor1	ENSMUSG00000026457	protein_coding	adiponectin receptor 1	chr1:134415378-134433351	+	=	=	=	=	Adipor1	ENSRNOG00000004143	NA	NA	NA	NA
Adipor2	ENSMUSG00000030168	protein_coding	adiponectin receptor 2	chr6:119353150-119417704	-	=	=	=	=	Adipor2	ENSRNOG00000007990	=	=	=	=
Adk	ENSMUSG00000039197	protein_coding	Adenosine kinase	chr14:21052574-21448569	+	=	=	=	=	Adk	ENSRNOG00000012325	=	=	+	+
Adnp2	ENSMUSG00000053950	protein_coding	Activity-dependent neuroprotector homeobox protein 2	chr18:80126311-80151482	-	=	=	=	=	Adnp2	ENSRNOG00000053370	=	=	=	-
Ado	ENSMUSG00000057134	protein_coding	2-aminoethanethiol dioxygenase	chr10:67544511-67548955	-	=	=	=	=	NA	NA	NA	NA	NA	NA
Adpgk	ENSMUSG00000025236	protein_coding	Mus musculus ADP-dependent glucokinase (Adpgk), transcript variant 2, mRNA.	chr9:59291558-59324052	+	=	=	=	=	Adpgk	ENSRNOG00000026178	=	+	+	=
Adprh	ENSMUSG00000002844	protein_coding	[Protein ADP-ribosylarginine] hydrolase	chr16:38445399-38452689	-	=	=	=	=	Adprh	ENSRNOG00000027260	=	=	=	=
Adprhl1	ENSMUSG00000031448	protein_coding	[Protein ADP-ribosylarginine] hydrolase-like protein 1	chr8:13221663-13254162	-	=	-	=	-	Adprhl1	ENSRNOG00000062013	NA	NA	NA	NA
Adprhl2	ENSMUSG00000042558	protein_coding	Poly(ADP-ribose) glycohydrolase ARH3	chr4:126316047-126321703	-	=	=	=	=	Adprhl2	ENSRNOG00000010849	+	+	=	=
Adprm	ENSMUSG00000020910	protein_coding	Manganese-dependent ADP-ribose/CDP-alcohol diphosphatase	chr11:67037905-67052594	-	=	=	=	=	Adprm	ENSRNOG00000003397	-	-	=	=
Adrb2	ENSMUSG00000045730	protein_coding	Beta-2 adrenergic receptor	chr18:62177817-62179959	-	=	=	=	=	Adrb2	ENSRNOG00000019217	=	-	=	=
Adrm1	ENSMUSG00000039041	protein_coding	Proteasomal ubiquitin receptor ADRM1	chr2:180171485-180176286	+	=	=	=	=	Adrm1	ENSRNOG00000055984	NA	NA	NA	NA
Adsl	ENSMUSG00000022407	protein_coding	adenylosuccinate lyase	chr15:80948490-80970946	+	=	=	=	=	Adsl	ENSRNOG00000018655	NA	NA	NA	NA
Adss	ENSMUSG00000015961	protein_coding	adenylosuccinate synthetase, non muscle	chr1:177762962-177796511	-	=	=	=	=	Adss	ENSRNOG00000004481	NA	NA	NA	NA
Adssl1	ENSMUSG00000011148	protein_coding	adenylosuccinate synthetase like 1	chr12:112620045-112641360	+	=	=	-	=	Adssl1	ENSRNOG00000046763	NA	NA	NA	NA
Aebp1	ENSMUSG00000020473	protein_coding	Adipocyte enhancer-binding protein 1	chr11:5861947-5872088	+	=	-	+	=	Aebp1	ENSRNOG00000013720	NA	NA	NA	NA
Aebp2	ENSMUSG00000030232	protein_coding	Zinc finger protein AEBP2	chr6:140622663-140678472	+	=	=	=	=	Aebp2	ENSRNOG00000008929	-	=	=	=
Aen	ENSMUSG00000030609	protein_coding	Apoptosis-enhancing nuclease	chr7:78895854-78911209	+	=	=	=	=	Aen	ENSRNOG00000018421	+	=	=	=
Aes	ENSMUSG00000054452	protein_coding	Amino-terminal enhancer of split	chr10:81559488-81566362	+	=	-	-	-	Aes	ENSRNOG00000052025	=	-	=	=
Afap1	ENSMUSG00000029094	protein_coding	Actin filament-associated protein 1	chr5:35893319-36003923	+	=	=	+	+	Afap1	ENSRNOG00000060665	NA	NA	NA	NA
Afap1l1	ENSMUSG00000033032	protein_coding	Actin filament-associated protein 1-like 1	chr18:61730261-61786702	-	=	=	-	=	Afap1l1	ENSRNOG00000019403	+	-	=	=
Afap1l2	ENSMUSG00000025083	protein_coding	Actin filament-associated protein 1-like 2	chr19:56912361-57008228	-	-	=	=	+	Afap1l2	ENSRNOG00000017164	NA	NA	NA	NA
Afdn	ENSMUSG00000068036	protein_coding	Afadin	chr17:13760539-13906150	+	=	=	=	=	Afdn	ENSRNOG00000023753	NA	NA	NA	NA
Aff1	ENSMUSG00000029313	protein_coding	AF4/FMR2 family member 1	chr5:103692374-103855322	+	=	-	-	-	Aff1	ENSRNOG00000002232	NA	NA	NA	NA
Aff4	ENSMUSG00000049470	protein_coding	AF4/FMR2 family member 4	chr11:53350833-53421830	+	=	=	=	=	Aff4	ENSRNOG00000006965	=	+	=	=
Afg1l	ENSMUSG00000038302	protein_coding	AFG1-like ATPase	chr10:42312585-42478565	-	=	=	=	=	NA	NA	NA	NA	NA	NA
Afg3l1	ENSMUSG00000031967	protein_coding	AFG3-like protein 1	chr8:123477903-123503916	+	=	=	=	=	Afg3l1	ENSRNOG00000026994	NA	NA	NA	NA
Afg3l2	ENSMUSG00000024527	protein_coding	AFG3-like protein 2	chr18:67404767-67449166	-	=	=	=	=	Afg3l2	ENSRNOG00000017965	NA	NA	NA	NA
Aftph	ENSMUSG00000049659	protein_coding	Aftiphilin	chr11:20685084-20741589	-	=	=	=	=	Aftph	ENSRNOG00000005411	NA	NA	NA	NA
Aga	ENSMUSG00000031521	protein_coding	N(4)-(beta-N-acetylglucosaminyl)-L-asparaginase Glycosylasparaginase alpha chain Glycosylasparaginase beta chain	chr8:53511727-53523421	+	=	+	+	+	Aga	ENSRNOG00000000108	=	+	=	=
Agap1	ENSMUSG00000055013	protein_coding	Arf-GAP with GTPase, ANK repeat and PH domain-containing protein 1	chr1:89454806-89897617	+	=	=	=	=	Agap1	ENSRNOG00000019476	NA	NA	NA	NA
Agap2	ENSMUSG00000025422	protein_coding	Arf-GAP with GTPase, ANK repeat and PH domain-containing protein 2	chr10:127075284-127093169	+	=	=	=	=	Agap2	ENSRNOG00000025584	NA	NA	NA	NA
Agap3	ENSMUSG00000023353	protein_coding	arf-GAP with GTPase, ANK repeat and PH domain-containing protein 3 isoform b	chr5:24452177-24502047	+	=	=	=	=	Agap3	ENSRNOG00000012764	NA	NA	NA	NA
Agbl1	ENSMUSG00000025754	protein_coding	Cytosolic carboxypeptidase 4	chr7:76229887-77124698	+	=	=	=	=	Agbl1	ENSRNOG00000022610	NA	NA	NA	NA
Agbl2	ENSMUSG00000040812	protein_coding	Mus musculus ATP/GTP binding protein-like 2 (Agbl2), transcript variant 2, mRNA.	chr2:90782727-90834437	+	=	-	-	=	Agbl2	ENSRNOG00000008467	NA	NA	NA	NA
Agbl3	ENSMUSG00000038836	protein_coding	Cytosolic carboxypeptidase 3	chr6:34780432-34859459	+	=	=	=	=	Agbl3	ENSRNOG00000010397	NA	NA	NA	NA
Agbl5	ENSMUSG00000029165	protein_coding	Cytosolic carboxypeptidase-like protein 5	chr5:30888694-30906965	+	=	+	+	+	Agbl5	ENSRNOG00000008612	NA	NA	NA	NA
Agfg1	ENSMUSG00000026159	protein_coding	Arf-GAP domain and FG repeat-containing protein 1	chr1:82839483-82901182	+	=	=	=	=	Agfg1	ENSRNOG00000015619	NA	NA	NA	NA
Agfg2	ENSMUSG00000029722	protein_coding	Arf-GAP domain and FG repeat-containing protein 2	chr5:137650463-137684726	-	=	=	=	=	Agfg2	ENSRNOG00000001404	NA	NA	NA	NA
Aggf1	ENSMUSG00000021681	protein_coding	Angiogenic factor with G patch and FHA domains 1	chr13:95350683-95375352	-	=	=	=	=	Aggf1	ENSRNOG00000029304	NA	NA	NA	NA
Agk	ENSMUSG00000029916	protein_coding	Acylglycerol kinase, mitochondrial	chr6:40325172-40396762	+	=	=	=	=	Agk	ENSRNOG00000011509	NA	NA	NA	NA
Agl	ENSMUSG00000033400	protein_coding	amylo-1,6-glucosidase, 4-alpha-glucanotransferase	chr3:116739999-116808166	-	=	-	=	=	Agl	ENSRNOG00000016214	NA	NA	NA	NA
Agmo	ENSMUSG00000050103	protein_coding	Alkylglycerol monooxygenase	chr12:37241641-37582202	+	=	=	=	=	Agmo	ENSRNOG00000023116	NA	NA	NA	NA
Ago1	ENSMUSG00000041530	protein_coding	Protein argonaute-1	chr4:126435012-126468583	-	-	=	=	=	Ago1	ENSRNOG00000055915	NA	NA	NA	NA
Ago2	ENSMUSG00000036698	protein_coding	Protein argonaute-2	chr15:73095844-73184935	-	=	=	=	=	Ago2	ENSRNOG00000008533	=	-	=	=
Ago3	ENSMUSG00000028842	protein_coding	Protein argonaute-3	chr4:126331704-126429556	-	=	=	=	=	Ago3	ENSRNOG00000034269	=	-	=	=
Ago4	ENSMUSG00000042500	protein_coding	Protein argonaute-4	chr4:126489541-126533472	-	=	=	=	=	Ago4	ENSRNOG00000025596	NA	NA	NA	NA
Agpat1	ENSMUSG00000034254	protein_coding	1-acylglycerol-3-phosphate O-acyltransferase 1 (lysophosphatidic acid acyltransferase, alpha)	chr17:34604262-34613449	+	=	=	=	=	Agpat1	ENSRNOG00000000437	NA	NA	NA	NA
Agpat2	ENSMUSG00000026922	protein_coding	1-acylglycerol-3-phosphate O-acyltransferase 2 (lysophosphatidic acid acyltransferase, beta)	chr2:26593057-26604417	-	=	=	=	=	Agpat2	ENSRNOG00000019466	-	=	=	=
Agpat3	ENSMUSG00000001211	protein_coding	1-acyl-sn-glycerol-3-phosphate acyltransferase gamma	chr10:78269178-78352489	-	=	+	=	=	Agpat3	ENSRNOG00000001205	=	=	=	=
Agpat4	ENSMUSG00000023827	protein_coding	1-acyl-sn-glycerol-3-phosphate acyltransferase delta	chr17:12118704-12219645	+	=	=	=	=	Agpat4	ENSRNOG00000017731	=	+	=	=
Agpat5	ENSMUSG00000031467	protein_coding	1-acyl-sn-glycerol-3-phosphate acyltransferase epsilon	chr8:18846277-18891361	+	=	=	=	=	Agpat5	ENSRNOG00000028623	=	=	=	=
Agps	ENSMUSG00000042410	protein_coding	alkylglycerone phosphate synthase	chr2:75832177-75931350	+	=	-	=	=	Agps	ENSRNOG00000001547	NA	NA	NA	NA
Agrn	ENSMUSG00000041936	protein_coding	Agrin Agrin N-terminal 110 kDa subunit Agrin C-terminal 110 kDa subunit Agrin C-terminal 90 kDa fragment Agrin C-terminal 22 kDa fragment	chr4:156165290-156197488	-	=	-	=	=	Agrn	ENSRNOG00000020205	+	+	=	+
Agtpbp1	ENSMUSG00000021557	protein_coding	Cytosolic carboxypeptidase 1	chr13:59445742-59585227	-	=	=	=	=	Agtpbp1	ENSRNOG00000018651	NA	NA	NA	NA
Agtrap	ENSMUSG00000029007	protein_coding	Type-1 angiotensin II receptor-associated protein	chr4:148077061-148088031	-	=	=	=	=	Agtrap	ENSRNOG00000008619	-	-	-	-
Ahctf1	ENSMUSG00000026491	protein_coding	Protein ELYS	chr1:179744894-179803680	-	=	=	=	=	Ahctf1	ENSRNOG00000023541	NA	NA	NA	NA
Ahcy	ENSMUSG00000027597	protein_coding	Adenosylhomocysteinase	chr2:155059310-155074497	-	=	=	=	=	Ahcy	ENSRNOG00000017777	-	-	=	=
Ahcyl1	ENSMUSG00000027893	protein_coding	Mus musculus S-adenosylhomocysteine hydrolase-like 1 (Ahcyl1), transcript variant 5, mRNA.	chr3:107663118-107696560	-	=	=	=	=	Ahcyl1	ENSRNOG00000018569	=	=	=	+
Ahcyl2	ENSMUSG00000029772	protein_coding	S-adenosylhomocysteine hydrolase-like 2	chr6:29768011-29912310	+	=	=	=	=	Ahcyl2	ENSRNOG00000039300	=	=	=	=
Ahdc1	ENSMUSG00000037692	protein_coding	AT-hook DNA-binding motif-containing protein 1	chr4:133011260-133078110	+	=	=	=	+	Ahdc1	ENSRNOG00000042855	=	-	=	=
Ahi1	ENSMUSG00000019986	protein_coding	Abelson helper integration site 1	chr10:20952547-21080429	+	=	=	=	=	Ahi1	ENSRNOG00000013969	NA	NA	NA	NA
Ahnak	ENSMUSG00000069833	protein_coding	AHNAK nucleoprotein (desmoyokin)	chr19:8989284-9076919	+	=	=	=	=	Ahnak	ENSRNOG00000057569	NA	NA	NA	NA
Ahnak2	ENSMUSG00000072812	protein_coding	AHNAK nucleoprotein 2	chr12:112772194-112802657	-	=	+	+	+	AC141959.1	ENSRNOG00000028545	NA	NA	NA	NA
Ahr	ENSMUSG00000019256	protein_coding	aryl hydrocarbon receptor isoform 2	chr12:35497974-35535038	-	=	=	=	=	Ahr	ENSRNOG00000004342	NA	NA	NA	NA
Ahsa1	ENSMUSG00000021037	protein_coding	Activator of 90 kDa heat shock 1	chr12:87266479-87273998	+	+	=	=	=	Ahsa1	ENSRNOG00000048981	=	+	+	+
Ahsa2	ENSMUSG00000020288	protein_coding	Activator of 90 kDa heat shock 2	chr11:23487882-23498030	-	=	=	=	=	Ahsa2	ENSRNOG00000052142	+	+	=	=
AI314180	ENSMUSG00000050812	protein_coding	Proteasome-associated	chr4:58798911-58912749	-	=	=	=	=	NA	NA	NA	NA	NA	NA
AI463229	ENSMUSG00000114828	lincRNA	expressed sequence AI463229	chr13:37657022-37667734	-	=	=	+	=	NA	NA	NA	NA	NA	NA
AI464131	ENSMUSG00000046312	protein_coding	Myosis-regulating glycosidase	chr4:41495604-41503076	-	=	-	=	=	Myorg	ENSRNOG00000023208	NA	NA	NA	NA
AI480526	ENSMUSG00000090086	lincRNA	expressed sequence AI480526	chr5:123133723-123141666	-	=	=	=	=	NA	NA	NA	NA	NA	NA
AI506816	ENSMUSG00000105987	processed_transcript	expressed sequence AI506816	chr5:23698296-23712667	-	+	+	+	=	NA	NA	NA	NA	NA	NA
AI597479	ENSMUSG00000010290	protein_coding	Ashwin	chr1:43098710-43115947	+	=	=	=	+	RGD1310553	ENSRNOG00000016447	NA	NA	NA	NA
AI606181	ENSMUSG00000074873	protein_coding	expressed sequence AI606181	chr19:41593363-41596158	+	=	=	=	=	NA	NA	NA	NA	NA	NA
AI987944	ENSMUSG00000056383	protein_coding	expressed sequence AI987944	chr7:41372923-41393379	-	=	=	=	=	NA	NA	NA	NA	NA	NA
Aida	ENSMUSG00000042901	protein_coding	Axin interactor, dorsalization-associated protein	chr1:183296590-183325476	+	=	=	=	-	Aida	ENSRNOG00000058805	NA	NA	NA	NA
Aif1l	ENSMUSG00000001864	protein_coding	Allograft inflammatory factor 1-like	chr2:31950139-31973442	+	=	=	=	=	Aif1l	ENSRNOG00000009951	=	+	=	=
Aifm1	ENSMUSG00000036932	protein_coding	Apoptosis-inducing factor 1, mitochondrial	chrX:48474944-48513563	-	=	=	=	=	Aifm1	ENSRNOG00000006067	NA	NA	NA	NA
Aifm2	ENSMUSG00000020085	protein_coding	Apoptosis-inducing factor 2	chr10:61715263-61739260	+	=	=	=	=	Aifm2	ENSRNOG00000059445	NA	NA	NA	NA
Aig1	ENSMUSG00000019806	protein_coding	Mus musculus androgen-induced 1 (Aig1), transcript variant 2, mRNA.	chr10:13647054-13868980	-	=	=	=	=	Aig1	ENSRNOG00000010753	=	=	=	-
Aimp1	ENSMUSG00000028029	protein_coding	aminoacyl tRNA synthetase complex interacting multifunctional protein 1	chr3:132660499-132684370	-	=	=	=	=	Aimp1	ENSRNOG00000011384	=	=	+	=
Aimp2	ENSMUSG00000029610	protein_coding	Aminoacyl tRNA synthase complex-interacting multifunctional protein 2	chr5:143902704-143909847	-	=	=	=	=	Aimp2	ENSRNOG00000001044	NA	NA	NA	NA
Aip	ENSMUSG00000024847	protein_coding	AH receptor-interacting protein	chr19:4114446-4125858	-	=	=	=	=	NA	NA	NA	NA	NA	NA
Airn	ENSMUSG00000078247	antisense	antisense Igf2r RNA	chr17:12741311-12860122	+	=	=	=	=	NA	NA	NA	NA	NA	NA
Ajap1	ENSMUSG00000039546	protein_coding	Adherens junction-associated protein 1	chr4:153373221-153482811	-	=	=	=	=	Ajap1	ENSRNOG00000050137	NA	NA	NA	NA
Ak1	ENSMUSG00000026817	protein_coding	Adenylate kinase isoenzyme 1	chr2:32621758-32635058	+	=	-	-	=	AABR07051450.1	ENSRNOG00000049056	NA	NA	NA	NA
Ak2	ENSMUSG00000028792	protein_coding	Adenylate kinase 2, mitochondrial	chr4:128991958-129011529	+	=	=	=	=	Ak2	ENSRNOG00000000122	NA	NA	NA	NA
Ak3	ENSMUSG00000024782	protein_coding	GTP:AMP phosphotransferase AK3, mitochondrial	chr19:29020833-29047961	-	=	=	=	=	Ak3	ENSRNOG00000052506	NA	NA	NA	NA
Ak6	ENSMUSG00000078941	protein_coding	Adenylate kinase isoenzyme 6	chr13:100650979-100666359	+	=	=	=	=	NA	NA	NA	NA	NA	NA
Akap1	ENSMUSG00000018428	protein_coding	A-kinase anchor protein 1, mitochondrial	chr11:88830792-88864586	-	-	-	-	=	Akap1	ENSRNOG00000002373	NA	NA	NA	NA
Akap10	ENSMUSG00000047804	protein_coding	A-kinase anchor protein 10, mitochondrial	chr11:61871307-61930252	-	=	=	=	=	Akap10	ENSRNOG00000002899	NA	NA	NA	NA
Akap11	ENSMUSG00000022016	protein_coding	A kinase (PRKA) anchor protein 11	chr14:78492246-78536808	-	=	+	=	+	Akap11	ENSRNOG00000009987	-	=	=	=
Akap12	ENSMUSG00000038587	protein_coding	A-kinase anchor protein 12	chr10:4266380-4359470	+	=	-	-	-	Akap12	ENSRNOG00000019549	NA	NA	NA	NA
Akap13	ENSMUSG00000066406	protein_coding	A-kinase anchor protein 13	chr7:75455534-75754609	+	=	=	=	=	Akap13	ENSRNOG00000010964	-	-	=	=
Akap17b	ENSMUSG00000059708	protein_coding	A-kinase anchor protein 17B	chrX:36608314-36645395	-	=	+	+	+	Akap17b	ENSRNOG00000009746	NA	NA	NA	NA
Akap2	ENSMUSG00000038729	protein_coding	A-kinase anchor protein 2	chr4:57717657-57896984	+	=	=	=	-	Akap2	ENSRNOG00000011504	NA	NA	NA	NA
Akap5	ENSMUSG00000021057	protein_coding	A-kinase anchor protein 5	chr12:76324891-76334153	+	=	=	=	=	Akap5	ENSRNOG00000006410	+	=	+	=
Akap6	ENSMUSG00000061603	protein_coding	A kinase (PRKA) anchor protein 6	chr12:52699383-53155599	+	=	-	=	=	Akap6	ENSRNOG00000004841	=	=	-	=
Akap7	ENSMUSG00000039166	protein_coding	Mus musculus A kinase (PRKA) anchor protein 7 (Akap7), transcript variant 2, mRNA.	chr10:25169090-25307870	-	=	=	=	=	Akap7	ENSRNOG00000013202	NA	NA	NA	NA
Akap8	ENSMUSG00000024045	protein_coding	A-kinase anchor protein 8	chr17:32303676-32321153	-	=	=	=	=	Akap8	ENSRNOG00000006559	NA	NA	NA	NA
Akap8l	ENSMUSG00000002625	protein_coding	A-kinase anchoring protein 8 like	chr17:32321425-32350581	-	=	=	=	=	Akap8l	ENSRNOG00000006355	NA	NA	NA	NA
Akap9	ENSMUSG00000040407	protein_coding	A-kinase anchoring protein 9	chr5:3928054-4081310	+	=	=	=	=	Akap9	ENSRNOG00000026319	NA	NA	NA	NA
Akip1	ENSMUSG00000031023	protein_coding	A-kinase-interacting protein 1	chr7:109703690-109712189	+	=	=	+	+	Akip1	ENSRNOG00000013744	NA	NA	NA	NA
Akirin1	ENSMUSG00000023075	protein_coding	Akirin-1	chr4:123734559-123750345	-	=	=	=	=	Akirin1	ENSRNOG00000026610	=	=	=	=
Akirin2	ENSMUSG00000028291	protein_coding	Akirin-2	chr4:34550937-34566908	+	=	=	=	=	Akirin2	ENSRNOG00000008288	=	=	+	=
Akna	ENSMUSG00000039158	protein_coding	AT-hook-containing transcription factor	chr4:63367125-63403354	-	=	=	=	=	Akna	ENSRNOG00000008005	NA	NA	NA	NA
Akr1a1	ENSMUSG00000028692	protein_coding	Alcohol dehydrogenase	chr4:116636510-116651680	-	=	=	=	=	Akr1a1	ENSRNOG00000016727	-	-	-	-
Akr1b10	ENSMUSG00000061758	protein_coding	aldo-keto reductase family 1, member B10 (aldose reductase)	chr6:34384218-34396950	+	=	=	=	=	Akr1b10	ENSRNOG00000009734	NA	NA	NA	NA
Akr1b3	ENSMUSG00000001642	protein_coding	Aldose reductase	chr6:34302434-34317478	-	=	=	=	=	Akr1b1	ENSRNOG00000009513	+	=	+	=
Akr1e1	ENSMUSG00000045410	protein_coding	1,5-anhydro-D-fructose reductase	chr13:4590750-4609174	-	=	=	=	=	Akr1e2	ENSRNOG00000017165	NA	NA	NA	NA
Akt1	ENSMUSG00000001729	protein_coding	Mus musculus thymoma viral proto-onco 1 (Akt1), transcript variant 3, mRNA.	chr12:112653821-112674884	-	=	=	=	=	Akt1	ENSRNOG00000028629	=	=	-	-
Akt1s1	ENSMUSG00000011096	protein_coding	Proline-rich AKT1 substrate 1	chr7:44848991-44855421	+	=	=	=	=	Akt1s1	ENSRNOG00000020289	NA	NA	NA	NA
Akt2	ENSMUSG00000004056	protein_coding	Mus musculus thymoma viral proto-onco 2 (Akt2), transcript variant 4, mRNA.	chr7:27591552-27640826	+	=	=	=	=	Akt2	ENSRNOG00000018677	=	+	=	=
Akt2-ps	ENSMUSG00000084347	processed_pseudogene	thymoma viral proto-oncogene 2, pseudogene	chr11:16514533-16515981	+	=	=	=	=	NA	NA	NA	NA	NA	NA
Akt3	ENSMUSG00000019699	protein_coding	RAC-gamma serine/threonine-protein kinase	chr1:177020073-177258203	-	=	=	=	=	Akt3	ENSRNOG00000021497	NA	NA	NA	NA
Aktip	ENSMUSG00000031667	protein_coding	Mus musculus thymoma viral proto-onco 1 interacting protein (Aktip), transcript variant 6, mRNA.	chr8:91111784-91199976	-	=	=	+	=	Aktip	ENSRNOG00000011956	-	=	=	=
Alad	ENSMUSG00000028393	protein_coding	Delta-aminolevulinic acid dehydratase	chr4:62509169-62519918	-	=	=	=	=	Alad	ENSRNOG00000015206	NA	NA	NA	NA
Alas1	ENSMUSG00000032786	protein_coding	5-aminolevulinate synthase, nonspecific, mitochondrial	chr9:106233455-106248654	-	=	-	-	=	Alas1	ENSRNOG00000056596	NA	NA	NA	NA
Alas2	ENSMUSG00000025270	protein_coding	5-aminolevulinate synthase, erythroid-specific, mitochondrial	chrX:150547375-150570638	+	=	=	=	=	Alas2	ENSRNOG00000000167	NA	NA	NA	NA
Aldh16a1	ENSMUSG00000007833	protein_coding	aldehyde dehydrogenase 16 family, member A1	chr7:45140684-45154584	-	=	=	=	=	Aldh16a1	ENSRNOG00000020623	NA	NA	NA	NA
Aldh18a1	ENSMUSG00000025007	protein_coding	Delta-1-pyrroline-5-carboxylate synthase Glutamate 5-kinase Gamma-glutamyl phosphate reductase	chr19:40550257-40588463	-	=	=	=	=	Aldh18a1	ENSRNOG00000015267	NA	NA	NA	NA
Aldh1a1	ENSMUSG00000053279	protein_coding	Retinal dehydrogenase 1	chr19:20492715-20643462	+	=	=	-	=	Aldh1a1	ENSRNOG00000017619	NA	NA	NA	NA
Aldh1a2	ENSMUSG00000013584	protein_coding	Retinal dehydrogenase 2	chr9:71215789-71296243	+	-	-	=	=	Aldh1a2	ENSRNOG00000055049	NA	NA	NA	NA
Aldh1a3	ENSMUSG00000015134	protein_coding	Aldehyde dehydrogenase family 1 member A3	chr7:66390890-66427517	-	=	=	=	=	Aldh1a3	ENSRNOG00000052070	NA	NA	NA	NA
Aldh2	ENSMUSG00000029455	protein_coding	Aldehyde dehydrogenase, mitochondrial	chr5:121566027-121593824	-	=	=	+	=	Aldh2	ENSRNOG00000001344	-	=	=	=
Aldh3a2	ENSMUSG00000010025	protein_coding	Fatty aldehyde dehydrogenase	chr11:61223417-61267464	-	=	=	=	=	Aldh3a2	ENSRNOG00000002342	NA	NA	NA	NA
Aldh3b1	ENSMUSG00000024885	protein_coding	Aldehyde dehydrogenase family 3 member B1	chr19:3913493-3929761	-	-	=	=	=	Aldh3b1	ENSRNOG00000017512	NA	NA	NA	NA
Aldh4a1	ENSMUSG00000028737	protein_coding	Delta-1-pyrroline-5-carboxylate dehydrogenase, mitochondrial	chr4:139622866-139649690	+	=	=	=	=	NA	NA	NA	NA	NA	NA
Aldh6a1	ENSMUSG00000021238	protein_coding	Methylmalonate-semialdehyde dehydrogenase	chr12:84430717-84451004	-	=	=	=	=	Aldh6a1	ENSRNOG00000011419	=	=	=	+
Aldh7a1	ENSMUSG00000053644	protein_coding	Alpha-aminoadipic semialdehyde dehydrogenase	chr18:56509687-56572951	-	=	=	=	=	Aldh7a1	ENSRNOG00000014645	+	=	+	+
Aldh9a1	ENSMUSG00000026687	protein_coding	aldehyde dehydrogenase 9 family member A1	chr1:167349991-167368532	+	=	=	=	=	Aldh9a1	ENSRNOG00000004027	NA	NA	NA	NA
Aldoa	ENSMUSG00000030695	protein_coding	Fructose-bisphosphate aldolase A	chr7:126795234-126800751	-	=	=	=	=	NA	NA	NA	NA	NA	NA
Aldoart1	ENSMUSG00000059343	protein_coding	aldolase 1 A, retrogene 1	chr4:72850583-72852634	-	=	=	=	=	NA	NA	NA	NA	NA	NA
Aldoart2	ENSMUSG00000063129	protein_coding	aldolase 1 A, retrogene 2	chr12:55565239-55566896	+	=	=	=	=	Aldoart2	ENSRNOG00000030869	NA	NA	NA	NA
Alg1	ENSMUSG00000039427	protein_coding	Chitobiosyldiphosphodolichol beta-mannosyltransferase	chr16:5233621-5244912	+	=	+	=	=	Alg1	ENSRNOG00000002883	NA	NA	NA	NA
Alg13	ENSMUSG00000041718	protein_coding	Putative bifunctional UDP-N-acetylglucosamine transferase and deubiquitinase ALG13	chrX:144317804-144374450	+	=	=	=	=	Alg13	ENSRNOG00000005753	NA	NA	NA	NA
Alg14	ENSMUSG00000039887	protein_coding	UDP-N-acetylglucosamine transferase subunit ALG14 homolog	chr3:121291773-121363094	+	=	=	=	=	Alg14	ENSRNOG00000011528	NA	NA	NA	NA
Alg2	ENSMUSG00000039740	protein_coding	Alpha-1,3/1,6-mannosyltransferase ALG2	chr4:47465067-47474333	-	=	=	=	=	Alg2	ENSRNOG00000006369	NA	NA	NA	NA
Alg3	ENSMUSG00000033809	protein_coding	Mus musculus asparagine-linked glycosylation 3 (alpha-1,3-mannosyltransferase) (Alg3), transcript variant 3, mRNA.	chr16:20605451-20610768	-	=	=	=	=	Alg3	ENSRNOG00000001712	=	-	=	=
Alg5	ENSMUSG00000036632	protein_coding	Dolichyl-phosphate beta-glucosyltransferase	chr3:54735539-54751318	+	=	=	=	=	Alg5	ENSRNOG00000058694	NA	NA	NA	NA
Alg6	ENSMUSG00000073792	protein_coding	Dolichyl pyrophosphate Man9GlcNAc2 alpha-1,3-glucosyltransferase	chr4:99715664-99763460	+	=	=	=	=	NA	NA	NA	NA	NA	NA
Alg9	ENSMUSG00000032059	protein_coding	Alpha-1,2-mannosyltransferase ALG9	chr9:50775019-50843542	+	=	=	=	=	Alg9	ENSRNOG00000010877	NA	NA	NA	NA
Alkbh1	ENSMUSG00000079036	protein_coding	Nucleic acid dioxygenase ALKBH1	chr12:87425840-87444017	-	=	=	=	=	Alkbh1	ENSRNOG00000012264	NA	NA	NA	NA
Alkbh3	ENSMUSG00000040174	protein_coding	Alpha-ketoglutarate-dependent dioxygenase alkB homolog 3	chr2:93980550-94010807	-	=	=	=	=	Alkbh3	ENSRNOG00000021678	NA	NA	NA	NA
Alkbh5	ENSMUSG00000042650	protein_coding	RNA demethylase ALKBH5	chr11:60536381-60558512	+	=	=	=	=	Alkbh5	ENSRNOG00000028341	-	=	-	=
Alkbh6	ENSMUSG00000042831	protein_coding	Alpha-ketoglutarate-dependent dioxygenase alkB homolog 6	chr7:30308717-30314304	+	=	=	=	=	Alkbh6	ENSRNOG00000047943	NA	NA	NA	NA
Alkbh7	ENSMUSG00000002661	protein_coding	Alpha-ketoglutarate-dependent dioxygenase alkB homolog 7, mitochondrial	chr17:56997339-56999322	+	=	=	=	=	Alkbh7	ENSRNOG00000047089	NA	NA	NA	NA
Alkbh8	ENSMUSG00000025899	protein_coding	Alkylated DNA repair 8	chr9:3335140-3391154	+	=	=	=	=	Alkbh8	ENSRNOG00000024525	NA	NA	NA	NA
Alms1	ENSMUSG00000063810	protein_coding	Alstrom syndrome	chr6:85587531-85702753	+	=	=	=	=	Alms1	ENSRNOG00000022343	NA	NA	NA	NA
Alox5	ENSMUSG00000025701	protein_coding	Arachidonate 5-lipoxygenase	chr6:116410077-116461178	-	=	=	+	=	Alox5	ENSRNOG00000012972	NA	NA	NA	NA
Alox5ap	ENSMUSG00000060063	protein_coding	Arachidonate 5-lipoxygenase-activating protein	chr5:149264767-149288153	+	=	=	=	=	Alox5ap	ENSRNOG00000000907	NA	NA	NA	NA
Alpk1	ENSMUSG00000028028	protein_coding	alpha kinase 1	chr3:127670310-127780527	-	=	=	=	=	Alpk1	ENSRNOG00000022636	NA	NA	NA	NA
Alpk2	ENSMUSG00000032845	protein_coding	Alpha-protein kinase 2	chr18:65265529-65393888	-	=	=	-	-	Alpk2	ENSRNOG00000017421	NA	NA	NA	NA
Alpk3	ENSMUSG00000038763	protein_coding	alpha kinase 3	chr7:81057600-81105612	+	=	-	=	=	Alpk3	ENSRNOG00000011659	NA	NA	NA	NA
Alpl	ENSMUSG00000028766	protein_coding	Alkaline phosphatase, tissue-nonspecific isozyme	chr4:137741733-137796384	-	+	=	=	=	Alpl	ENSRNOG00000013954	NA	NA	NA	NA
Als2	ENSMUSG00000026024	protein_coding	Alsin	chr1:59162926-59237231	-	=	=	=	=	Als2	ENSRNOG00000023280	=	=	=	=
Alyref	ENSMUSG00000025134	protein_coding	THO complex subunit 4	chr11:120592121-120598365	-	=	=	=	=	Alyref	ENSRNOG00000036687	+	+	=	=
Amacr	ENSMUSG00000022244	protein_coding	Alpha-methylacyl-CoA racemase	chr15:10981756-10996626	+	=	=	=	=	Amacr	ENSRNOG00000018662	NA	NA	NA	NA
Ambra1	ENSMUSG00000040506	protein_coding	Activating molecule in BECN1-regulated autophagy protein 1	chr2:91730134-91918849	+	=	=	=	=	Ambra1	ENSRNOG00000017422	NA	NA	NA	NA
Amd1	ENSMUSG00000075232	protein_coding	S-adenosylmethionine decarboxylase proenzyme 1 S-adenosylmethionine decarboxylase 1 alpha chain S-adenosylmethionine decarboxylase 1 beta chain	chr10:40287458-40302186	-	=	-	=	=	Amd1	ENSRNOG00000000585	-	=	=	=
Amdhd2	ENSMUSG00000036820	protein_coding	N-acetylglucosamine-6-phosphate deacetylase	chr17:24155833-24163766	-	=	=	=	=	Amdhd2	ENSRNOG00000006460	NA	NA	NA	NA
Amer1	ENSMUSG00000050332	protein_coding	APC membrane recruitment protein 1	chrX:95420318-95444872	-	=	=	=	=	Amer1	ENSRNOG00000007984	=	+	=	=
Amfr	ENSMUSG00000031751	protein_coding	E3 ubiquitin-protein ligase AMFR	chr8:93971588-94012842	-	=	=	=	=	Amfr	ENSRNOG00000055446	NA	NA	NA	NA
Amigo1	ENSMUSG00000050947	protein_coding	Amphoterin-induced protein 1	chr3:108186335-108192286	+	=	=	=	=	Amigo1	ENSRNOG00000045665	NA	NA	NA	NA
Ammecr1	ENSMUSG00000042225	protein_coding	AMME syndrome candidate 1 protein homolog	chrX:142851146-142966728	-	=	=	+	=	Ammecr1	ENSRNOG00000022166	NA	NA	NA	NA
Ammecr1l	ENSMUSG00000041915	protein_coding	AMMECR1-like protein	chr18:31759824-31784071	+	=	=	=	=	Ammecr1l	ENSRNOG00000016250	NA	NA	NA	NA
Amn1	ENSMUSG00000068250	protein_coding	antagonist of mitotic exit network 1	chr6:149157147-149188712	-	=	=	=	=	Amn1	ENSRNOG00000036917	NA	NA	NA	NA
Amot	ENSMUSG00000041688	protein_coding	Angiomotin	chrX:145446425-145505181	-	=	-	=	=	Amot	ENSRNOG00000007345	NA	NA	NA	NA
Amotl1	ENSMUSG00000013076	protein_coding	Angiomotin-like protein 1	chr9:14541966-14645056	-	=	=	-	=	Amotl1	ENSRNOG00000008990	=	+	=	=
Amotl2	ENSMUSG00000032531	protein_coding	Angiomotin-like protein 2	chr9:102716672-102733418	+	=	=	=	=	Amotl2	ENSRNOG00000008487	+	+	+	+
Ampd1	ENSMUSG00000070385	protein_coding	AMP deaminase 1	chr3:103074014-103099720	+	=	-	=	=	Ampd1	ENSRNOG00000018656	NA	NA	NA	NA
Ampd2	ENSMUSG00000027889	protein_coding	Mus musculus adenosine monophosphate deaminase 2 (Ampd2), transcript variant 4, mRNA.	chr3:108074062-108086651	-	=	=	=	=	Ampd2	ENSRNOG00000019240	+	=	=	=
Ampd3	ENSMUSG00000005686	protein_coding	AMP deaminase 3	chr7:110768206-110812405	+	=	+	=	-	Ampd3	ENSRNOG00000018262	NA	NA	NA	NA
Amt	ENSMUSG00000032607	protein_coding	Aminomethyltransferase, mitochondrial	chr9:108296853-108302302	+	-	=	=	=	Amt	ENSRNOG00000050214	NA	NA	NA	NA
Amy1	ENSMUSG00000074264	protein_coding	Alpha-amylase 1	chr3:113555710-113606699	-	=	=	-	=	Amy1a	ENSRNOG00000033529	NA	NA	NA	NA
Amz2	ENSMUSG00000020610	protein_coding	archaelysin family metallopeptidase 2	chr11:109425946-109452813	+	=	=	=	=	Amz2	ENSRNOG00000000246	-	=	=	=
Anapc1	ENSMUSG00000014355	protein_coding	Anaphase-promoting complex subunit 1	chr2:128610104-128687391	-	=	=	=	=	Anapc1	ENSRNOG00000016965	+	+	=	+
Anapc10	ENSMUSG00000036977	protein_coding	Mus musculus anaphase promoting complex subunit 10 (Anapc10), transcript variant 4, mRNA.	chr8:79711820-79779059	+	=	=	=	=	Anapc10	ENSRNOG00000018296	NA	NA	NA	NA
Anapc11	ENSMUSG00000025135	protein_coding	Anaphase-promoting complex subunit 11	chr11:120598421-120608198	+	=	=	=	=	Anapc11	ENSRNOG00000036686	=	+	=	=
Anapc13	ENSMUSG00000035048	protein_coding	Anaphase-promoting complex subunit 13	chr9:102626296-102634425	+	=	=	=	=	Anapc13	ENSRNOG00000008459	-	-	=	=
Anapc15	ENSMUSG00000030649	protein_coding	Anaphase-promoting complex subunit 15	chr7:101863715-101901849	+	=	=	=	=	Anapc15	ENSRNOG00000019936	-	=	=	=
Anapc16	ENSMUSG00000020107	protein_coding	Anaphase-promoting complex subunit 16	chr10:59987409-60003135	-	=	=	=	=	Anapc16	ENSRNOG00000000576	NA	NA	NA	NA
Anapc2	ENSMUSG00000026965	protein_coding	Anaphase-promoting complex subunit 2	chr2:25272478-25285915	+	=	=	=	=	Anapc2	ENSRNOG00000011295	=	+	=	+
Anapc4	ENSMUSG00000029176	protein_coding	Anaphase-promoting complex subunit 4	chr5:52834012-52867797	+	=	=	=	=	Anapc4	ENSRNOG00000004130	NA	NA	NA	NA
Anapc5	ENSMUSG00000029472	protein_coding	Anaphase-promoting complex subunit 5	chr5:122787459-122821339	-	=	=	-	=	Anapc5	ENSRNOG00000001316	NA	NA	NA	NA
Anapc7	ENSMUSG00000029466	protein_coding	Anaphase-promoting complex subunit 7	chr5:122421693-122444912	+	=	=	=	=	Anapc7	ENSRNOG00000001283	=	=	=	=
Angel1	ENSMUSG00000021257	protein_coding	1	chr12:86700502-86726460	-	=	=	=	=	Angel1	ENSRNOG00000010567	NA	NA	NA	NA
Angel2	ENSMUSG00000026634	protein_coding	Mus musculus angel homolog 2 (Angel2), transcript variant 3, mRNA.	chr1:190925112-190946962	+	=	=	=	=	Angel2	ENSRNOG00000003795	NA	NA	NA	NA
Angpt1	ENSMUSG00000022309	protein_coding	Angiopoietin-1	chr15:42424723-42676977	-	=	=	=	=	Angpt1	ENSRNOG00000005854	NA	NA	NA	NA
Angpt2	ENSMUSG00000031465	protein_coding	Angiopoietin-2	chr8:18690263-18741562	-	=	=	=	=	Angpt2	ENSRNOG00000016696	NA	NA	NA	NA
Angptl1	ENSMUSG00000033544	protein_coding	Angiopoietin-related protein 1	chr1:156838562-156861078	+	=	=	=	=	Angptl1	ENSRNOG00000004712	NA	NA	NA	NA
Angptl2	ENSMUSG00000004105	protein_coding	Angiopoietin-related protein 2	chr2:33216069-33247717	+	=	-	=	=	Angptl2	ENSRNOG00000016678	=	-	=	=
Angptl4	ENSMUSG00000002289	protein_coding	Angiopoietin-related protein 4	chr17:33773750-33781575	-	=	+	=	-	Angptl4	ENSRNOG00000007545	NA	NA	NA	NA
Angptl7	ENSMUSG00000028989	protein_coding	Angiopoietin-related protein 7	chr4:148495183-148500460	-	=	+	=	=	Angptl7	ENSRNOG00000009589	NA	NA	NA	NA
Ank	ENSMUSG00000022265	protein_coding	Progressive ankylosis protein	chr15:27466677-27594909	+	=	-	=	=	Ankh	ENSRNOG00000010960	=	=	=	-
Ank1	ENSMUSG00000031543	protein_coding	Ankyrin-1	chr8:22974844-23150497	+	=	-	-	=	Ank1	ENSRNOG00000018241	NA	NA	NA	NA
Ank2	ENSMUSG00000032826	protein_coding	Ankyrin-2	chr3:126921612-127499350	-	=	=	=	=	Ank2	ENSRNOG00000011076	+	+	=	=
Ank3	ENSMUSG00000069601	protein_coding	Ankyrin-3	chr10:69398773-70027438	+	=	=	=	=	Ank3	ENSRNOG00000053288	NA	NA	NA	NA
Ankfy1	ENSMUSG00000020790	protein_coding	Rabankyrin-5	chr11:72690006-72772146	+	=	=	=	=	Ankfy1	ENSRNOG00000016212	=	=	=	=
Ankhd1	ENSMUSG00000024483	protein_coding	ankyrin repeat and KH domain containing 1	chr18:36559987-36665917	+	=	=	=	=	Eif4ebp3	ENSRNOG00000030247	NA	NA	NA	NA
Ankib1	ENSMUSG00000040351	protein_coding	Ankyrin repeat and IBR domain-containing protein 1	chr5:3690000-3802925	-	=	=	=	=	Ankib1	ENSRNOG00000005502	NA	NA	NA	NA
Ankle2	ENSMUSG00000029501	protein_coding	Ankyrin repeat and LEM domain-containing protein 2	chr5:110231004-110256651	+	=	=	=	=	Ankle2	ENSRNOG00000060144	NA	NA	NA	NA
Ankmy2	ENSMUSG00000036188	protein_coding	Ankyrin repeat and MYND domain-containing protein 2	chr12:36157114-36197291	+	=	=	=	=	Ankmy2	ENSRNOG00000005623	NA	NA	NA	NA
Ankrd1	ENSMUSG00000024803	protein_coding	Ankyrin repeat domain-containing protein 1	chr19:36111965-36119844	-	=	=	=	-	Ankrd1	ENSRNOG00000018598	NA	NA	NA	NA
Ankrd10	ENSMUSG00000031508	protein_coding	Ankyrin repeat domain-containing protein 10	chr8:11611583-11635757	-	=	=	+	=	Ankrd10	ENSRNOG00000013618	NA	NA	NA	NA
Ankrd11	ENSMUSG00000035569	protein_coding	Ankyrin repeat domain-containing protein 11	chr8:122883822-123042277	-	=	+	=	=	Ankrd11	ENSRNOG00000027906	NA	NA	NA	NA
Ankrd12	ENSMUSG00000034647	protein_coding	ankyrin repeat domain 12	chr17:65967501-66077089	-	=	=	=	=	Ankrd12	ENSRNOG00000012733	=	=	-	-
Ankrd13a	ENSMUSG00000041870	protein_coding	Ankyrin repeat domain-containing protein 13A	chr5:114774677-114806200	+	+	+	+	=	Ankrd13a	ENSRNOG00000001204	NA	NA	NA	NA
Ankrd13b	ENSMUSG00000037907	protein_coding	Ankyrin repeat domain-containing protein 13B	chr11:77470485-77489678	-	=	=	=	=	Ankrd13b	ENSRNOG00000014742	NA	NA	NA	NA
Ankrd13c	ENSMUSG00000039988	protein_coding	Ankyrin repeat domain-containing protein 13C	chr3:157947239-158008034	+	=	=	=	=	Ankrd13c	ENSRNOG00000011340	-	=	-	=
Ankrd16	ENSMUSG00000047909	protein_coding	Ankyrin repeat domain-containing protein 16	chr2:11777876-11790329	+	=	=	=	=	Ankrd16	ENSRNOG00000028168	NA	NA	NA	NA
Ankrd17	ENSMUSG00000055204	protein_coding	Ankyrin repeat domain-containing protein 17	chr5:90227166-90366577	-	=	=	=	=	Ankrd17	ENSRNOG00000002940	-	=	=	=
Ankrd2	ENSMUSG00000025172	protein_coding	Ankyrin repeat domain-containing protein 2	chr19:42036038-42045110	+	=	+	-	=	Ankrd2	ENSRNOG00000013840	NA	NA	NA	NA
Ankrd23	ENSMUSG00000067653	protein_coding	Ankyrin repeat domain-containing protein 23	chr1:36530188-36536883	-	=	=	=	-	Ankrd23	ENSRNOG00000016151	NA	NA	NA	NA
Ankrd24	ENSMUSG00000054708	protein_coding	Ankyrin repeat domain-containing protein 24	chr10:81628540-81647610	+	=	=	=	=	Ankrd24	ENSRNOG00000006759	+	=	=	=
Ankrd26	ENSMUSG00000007827	protein_coding	NA	chr6:118501308-118562226	-	=	=	=	=	Ankrd26	ENSRNOG00000006717	=	-	=	=
Ankrd27	ENSMUSG00000034867	protein_coding	Ankyrin repeat domain-containing protein 27	chr7:35586244-35639226	+	=	=	=	=	Ankrd27	ENSRNOG00000052814	=	-	=	=
Ankrd28	ENSMUSG00000014496	protein_coding	Serine/threonine-protein phosphatase 6 regulatory ankyrin repeat subunit A	chr14:31698768-31830651	-	=	=	=	=	Ankrd28	ENSRNOG00000019697	-	=	=	=
Ankrd33b	ENSMUSG00000022237	protein_coding	Ankyrin repeat domain-containing protein 33B	chr15:31291478-31367726	-	=	=	-	=	Ankrd33b	ENSRNOG00000010888	NA	NA	NA	NA
Ankrd39	ENSMUSG00000079610	protein_coding	Ankyrin repeat domain-containing protein 39	chr1:36537507-36547445	-	=	=	=	=	Ankrd39	ENSRNOG00000023995	NA	NA	NA	NA
Ankrd40	ENSMUSG00000020864	protein_coding	Ankyrin repeat domain-containing protein 40	chr11:94328001-94341841	+	=	=	-	=	Ankrd40	ENSRNOG00000002935	=	=	=	-
Ankrd44	ENSMUSG00000052331	protein_coding	Serine/threonine-protein phosphatase 6 regulatory ankyrin repeat subunit B	chr1:54645340-54926387	-	=	=	=	=	Ankrd44	ENSRNOG00000021384	=	-	=	=
Ankrd46	ENSMUSG00000048307	protein_coding	Ankyrin repeat domain-containing protein 46	chr15:36477668-36496820	-	=	=	=	=	Ankrd46	ENSRNOG00000025504	=	=	+	=
Ankrd49	ENSMUSG00000031931	protein_coding	Ankyrin repeat domain-containing protein 49	chr9:14779618-14784856	-	=	=	=	=	Ankrd49	ENSRNOG00000009233	-	=	=	=
Ankrd50	ENSMUSG00000044864	protein_coding	ankyrin repeat domain 50	chr3:38449259-38484844	-	=	=	=	+	Ankrd50	ENSRNOG00000010534	-	=	-	-
Ankrd52	ENSMUSG00000014498	protein_coding	Serine/threonine-protein phosphatase 6 regulatory ankyrin repeat subunit C	chr10:128377115-128408704	+	=	=	=	=	Ankrd52	ENSRNOG00000030597	NA	NA	NA	NA
Ankrd54	ENSMUSG00000033055	protein_coding	Ankyrin repeat domain-containing protein 54	chr15:79053094-79062893	-	+	+	+	+	Ankrd54	ENSRNOG00000010821	NA	NA	NA	NA
Ankrd6	ENSMUSG00000040183	protein_coding	Mus musculus ankyrin repeat domain 6 (Ankrd6), transcript variant 4, mRNA.	chr4:32804035-32950841	-	=	=	=	=	Ankrd6	ENSRNOG00000007110	NA	NA	NA	NA
Ankrd9	ENSMUSG00000037904	protein_coding	Ankyrin repeat domain-containing protein 9	chr12:110975353-110979040	-	=	=	=	=	Ankrd9	ENSRNOG00000008056	NA	NA	NA	NA
Anks1	ENSMUSG00000024219	protein_coding	Ankyrin repeat and SAM domain-containing protein 1A	chr17:27909340-28062600	+	=	=	-	=	Anks1a	ENSRNOG00000000498	NA	NA	NA	NA
Anks1b	ENSMUSG00000058589	protein_coding	ankyrin repeat and sterile alpha motif domain-containing protein 1B isoform 6	chr10:89873509-90973300	+	-	=	=	=	Anks1b	ENSRNOG00000024870	NA	NA	NA	NA
Anks3	ENSMUSG00000022515	protein_coding	Ankyrin repeat and SAM domain-containing protein 3	chr16:4941436-4964205	-	=	=	=	=	Anks3	ENSRNOG00000003186	-	=	=	=
Anks6	ENSMUSG00000066191	protein_coding	Ankyrin repeat and SAM domain-containing protein 6	chr4:47015669-47057427	-	+	+	+	+	Anks6	ENSRNOG00000023309	=	-	=	=
Ankzf1	ENSMUSG00000026199	protein_coding	ankyrin repeat and zinc finger domain-containing protein 1 isoform 2	chr1:75192151-75199387	+	=	=	=	=	Ankzf1	ENSRNOG00000019052	NA	NA	NA	NA
Anln	ENSMUSG00000036777	protein_coding	Anillin	chr9:22332012-22389188	-	=	=	+	+	Anln	ENSRNOG00000014343	+	+	=	+
Ano1	ENSMUSG00000031075	protein_coding	Anoctamin-1	chr7:144588549-144751974	-	=	=	=	=	Ano1	ENSRNOG00000020865	NA	NA	NA	NA
Ano10	ENSMUSG00000037949	protein_coding	Anoctamin-10	chr9:122175874-122294423	-	=	=	=	=	Ano10	ENSRNOG00000000219	=	+	=	=
Ano4	ENSMUSG00000035189	protein_coding	Anoctamin-4	chr10:88948994-89344762	-	=	=	=	+	Ano4	ENSRNOG00000006841	=	+	=	=
Ano5	ENSMUSG00000055489	protein_coding	Anoctamin-5	chr7:51511029-51598709	+	=	-	-	=	Ano5	ENSRNOG00000015972	NA	NA	NA	NA
Ano6	ENSMUSG00000064210	protein_coding	Anoctamin-6	chr15:95790843-95974751	+	=	-	=	-	Ano6	ENSRNOG00000006995	=	=	=	=
Ano8	ENSMUSG00000034863	protein_coding	Anoctamin-8	chr8:71476019-71485963	-	=	=	=	=	Ano8	ENSRNOG00000058662	+	=	=	=
Anp32a	ENSMUSG00000032249	protein_coding	Acidic leucine-rich nuclear phosphoprotein 32 family member A	chr9:62341293-62378812	+	=	=	=	=	Anp32a	ENSRNOG00000014846	+	=	+	+
Anp32b	ENSMUSG00000028333	protein_coding	Acidic leucine-rich nuclear phosphoprotein 32 family member B	chr4:46450902-46472657	+	=	=	=	=	Anp32b	ENSRNOG00000009266	-	-	=	=
Anp32e	ENSMUSG00000015749	protein_coding	Acidic leucine-rich nuclear phosphoprotein 32 family member E	chr3:95929246-95947390	+	=	=	-	=	Anp32e	ENSRNOG00000021168	=	=	+	=
Anpep	ENSMUSG00000039062	protein_coding	Aminopeptidase N	chr7:79821803-79861059	-	=	=	+	+	Anpep	ENSRNOG00000014610	NA	NA	NA	NA
Antxr1	ENSMUSG00000033420	protein_coding	Anthrax toxin receptor 1	chr6:87133853-87335821	-	=	=	=	+	Antxr1	ENSRNOG00000008678	NA	NA	NA	NA
Antxr2	ENSMUSG00000029338	protein_coding	Anthrax toxin receptor 2	chr5:97882783-98031043	-	=	-	=	=	Antxr2	ENSRNOG00000000081	NA	NA	NA	NA
Anxa1	ENSMUSG00000024659	protein_coding	Annexin A1	chr19:20373428-20390944	-	=	=	=	=	Anxa1	ENSRNOG00000017469	=	=	+	=
Anxa11	ENSMUSG00000021866	protein_coding	Annexin A11	chr14:25842156-25886804	+	+	+	=	=	Anxa11	ENSRNOG00000010984	+	=	=	=
Anxa2	ENSMUSG00000032231	protein_coding	Annexin A2	chr9:69453620-69491795	+	=	=	=	=	Anxa2	ENSRNOG00000010362	=	=	+	+
Anxa3	ENSMUSG00000029484	protein_coding	Annexin A3	chr5:96793339-96845966	+	=	=	=	=	Anxa3	ENSRNOG00000002045	NA	NA	NA	NA
Anxa4	ENSMUSG00000029994	protein_coding	Mus musculus annexin A4 (Anxa4), transcript variant 1, mRNA.	chr6:86736840-86793584	-	=	+	+	+	Anxa4	ENSRNOG00000018159	NA	NA	NA	NA
Anxa5	ENSMUSG00000027712	protein_coding	Annexin A5	chr3:36448923-36475894	-	=	=	=	=	Anxa5	ENSRNOG00000014453	+	=	+	+
Anxa6	ENSMUSG00000018340	protein_coding	Annexin A6	chr11:54979108-55033445	-	=	-	=	=	Anxa6	ENSRNOG00000010668	=	=	+	=
Anxa7	ENSMUSG00000021814	protein_coding	Annexin A7	chr14:20455260-20480133	-	=	=	=	=	Anxa7	ENSRNOG00000007136	=	=	=	=
Aoc3	ENSMUSG00000019326	protein_coding	Membrane primary amine oxidase	chr11:101330605-101341938	+	=	=	=	=	Aoc3	ENSRNOG00000051307	NA	NA	NA	NA
Aox1	ENSMUSG00000063558	protein_coding	aldehyde oxidase 1	chr1:58029931-58106413	+	+	+	=	=	Aox1	ENSRNOG00000015354	NA	NA	NA	NA
Ap1ar	ENSMUSG00000074238	protein_coding	adaptor-related protein complex 1 associated regulatory protein	chr3:127807007-127837523	-	=	=	=	=	Ap1ar	ENSRNOG00000024492	NA	NA	NA	NA
Ap1b1	ENSMUSG00000009090	protein_coding	Mus musculus adaptor protein complex AP-1, beta 1 subunit (Ap1b1), transcript variant 4, mRNA.	chr11:4986824-5042791	+	=	=	=	=	Ap1b1	ENSRNOG00000008786	+	=	=	=
Ap1g1	ENSMUSG00000031731	protein_coding	AP-1 complex subunit gamma-1	chr8:109778554-109864204	+	=	=	=	=	NA	NA	NA	NA	NA	NA
Ap1g2	ENSMUSG00000040701	protein_coding	AP-1 complex subunit gamma-like 2	chr14:55098575-55106593	-	=	=	=	=	Ap1g2	ENSRNOG00000025619	NA	NA	NA	NA
Ap1m1	ENSMUSG00000003033	protein_coding	AP-1 complex subunit mu-1	chr8:72240018-72257385	+	=	=	=	=	Ap1m1	ENSRNOG00000014454	NA	NA	NA	NA
Ap1s1	ENSMUSG00000004849	protein_coding	AP-1 complex subunit sigma-1A	chr5:137034993-137046135	-	=	=	=	=	Ap1s1	ENSRNOG00000001415	NA	NA	NA	NA
Ap1s2	ENSMUSG00000031367	protein_coding	AP-1 complex subunit sigma-2	chrX:163909017-163933666	+	=	=	=	=	NA	NA	NA	NA	NA	NA
Ap2a1	ENSMUSG00000060279	protein_coding	AP-2 complex subunit alpha-1	chr7:44900373-44929496	-	=	=	=	=	Ap2a1	ENSRNOG00000026243	NA	NA	NA	NA
Ap2a2	ENSMUSG00000002957	protein_coding	Mus musculus adaptor-related protein complex 2, alpha 2 subunit (Ap2a2), transcript variant 1, mRNA.	chr7:141562173-141633011	+	+	=	=	=	Ap2a2	ENSRNOG00000019534	+	+	=	=
Ap2b1	ENSMUSG00000035152	protein_coding	AP-2 complex subunit beta	chr11:83299024-83405035	+	=	=	=	=	Ap2b1	ENSRNOG00000061543	=	=	-	-
Ap2m1	ENSMUSG00000022841	protein_coding	AP-2 complex subunit mu	chr16:20535478-20544909	+	=	=	=	=	Ap2m1	ENSRNOG00000001709	NA	NA	NA	NA
Ap2s1	ENSMUSG00000008036	protein_coding	AP-2 complex subunit sigma	chr7:16738410-16749294	+	+	=	+	=	Ap2s1	ENSRNOG00000015865	NA	NA	NA	NA
Ap3b1	ENSMUSG00000021686	protein_coding	AP-3 complex subunit beta-1	chr13:94358960-94566317	+	=	=	=	=	Ap3b1	ENSRNOG00000010624	NA	NA	NA	NA
Ap3d1	ENSMUSG00000020198	protein_coding	AP-3 complex subunit delta-1	chr10:80706956-80742264	-	=	=	=	=	Ap3d1	ENSRNOG00000018977	+	=	=	=
Ap3m1	ENSMUSG00000021824	protein_coding	AP-3 complex subunit mu-1	chr14:21031442-21052508	-	=	=	=	=	Ap3m1	ENSRNOG00000011461	=	=	+	=
Ap3m2	ENSMUSG00000031539	protein_coding	AP-3 complex subunit mu-2	chr8:22787354-22805622	-	=	=	=	=	Ap3m2	ENSRNOG00000018650	NA	NA	NA	NA
Ap3s2	ENSMUSG00000063801	protein_coding	AP-3 complex subunit sigma-2	chr7:79875325-79920649	-	=	=	=	=	Ap3s2	ENSRNOG00000043141	NA	NA	NA	NA
Ap4e1	ENSMUSG00000001998	protein_coding	AP-4 complex subunit epsilon-1	chr2:127008717-127067909	+	=	=	=	+	Ap4e1	ENSRNOG00000022938	NA	NA	NA	NA
Ap4m1	ENSMUSG00000019518	protein_coding	AP-4 complex subunit mu-1	chr5:138172002-138180429	+	=	=	=	=	Ap4m1	ENSRNOG00000001353	NA	NA	NA	NA
Ap4s1	ENSMUSG00000020955	protein_coding	AP-4 complex subunit sigma-1	chr12:51691033-51744786	+	=	=	=	=	Ap4s1	ENSRNOG00000005765	NA	NA	NA	NA
Ap5m1	ENSMUSG00000036291	protein_coding	adaptor related protein complex 5 mu 1 subunit	chr14:49066097-49094234	+	=	=	=	=	Ap5m1	ENSRNOG00000014148	NA	NA	NA	NA
Ap5s1	ENSMUSG00000068264	protein_coding	Mus musculus adaptor-related protein 5 complex, sigma 1 subunit (Ap5s1), transcript variant 5, mRNA.	chr2:131207078-131213514	+	=	=	=	=	Ap5s1	ENSRNOG00000021249	NA	NA	NA	NA
Ap5z1	ENSMUSG00000039623	protein_coding	AP-5 complex subunit zeta-1	chr5:142463944-142478710	+	=	=	=	=	AABR07035428.1	ENSRNOG00000001107	NA	NA	NA	NA
Apaf1	ENSMUSG00000019979	protein_coding	Apoptotic protease-activating factor 1	chr10:90989311-91082770	-	=	=	=	=	Apaf1	ENSRNOG00000008022	NA	NA	NA	NA
Apba2	ENSMUSG00000030519	protein_coding	Amyloid-beta A4 protein-binding family A member 2	chr7:64501706-64753878	+	=	=	=	=	Apba2	ENSRNOG00000016358	NA	NA	NA	NA
Apba3	ENSMUSG00000004931	protein_coding	Amyloid-beta A4 protein-binding family A member 3	chr10:81266960-81273246	+	=	=	-	=	Apba3	ENSRNOG00000020466	NA	NA	NA	NA
Apbb1	ENSMUSG00000037032	protein_coding	Amyloid-beta A4 protein-binding family B member 1	chr7:105558483-105581653	-	-	=	=	=	Apbb1	ENSRNOG00000018020	=	=	=	+
Apbb1ip	ENSMUSG00000026786	protein_coding	amyloid beta (A4) precursor protein-binding, family B, member 1 interacting protein	chr2:22774094-22875653	+	=	=	=	=	Apbb1ip	ENSRNOG00000017803	NA	NA	NA	NA
Apbb2	ENSMUSG00000029207	protein_coding	Amyloid-beta A4 protein-binding family B member 2	chr5:66298703-66618784	-	=	=	=	=	Apbb2	ENSRNOG00000025509	NA	NA	NA	NA
Apc	ENSMUSG00000005871	protein_coding	APC, WNT signaling pathway regulator	chr18:34220924-34322189	+	+	=	=	=	Apc	ENSRNOG00000020423	NA	NA	NA	NA
Apeh	ENSMUSG00000032590	protein_coding	Acylamino-acid-releasing enzyme	chr9:108085413-108094606	-	=	=	=	=	Apeh	ENSRNOG00000029572	NA	NA	NA	NA
Apex1	ENSMUSG00000035960	protein_coding	DNA-(apurinic or apyrimidinic site) lyase DNA-(apurinic or apyrimidinic site) lyase, mitochondrial	chr14:50924968-50927139	+	=	=	=	=	Apex1	ENSRNOG00000009663	=	+	+	+
Apex2	ENSMUSG00000025269	protein_coding	DNA-(apurinic or apyrimidinic site) lyase 2	chrX:150519519-150589868	-	=	=	=	=	Apex2	ENSRNOG00000000166	NA	NA	NA	NA
Aph1a	ENSMUSG00000015750	protein_coding	Gamma-secretase subunit APH-1A	chr3:95893969-95898288	+	=	=	=	=	Aph1a	ENSRNOG00000023816	=	=	=	-
Api5	ENSMUSG00000027193	protein_coding	Apoptosis inhibitor 5	chr2:94411682-94438136	-	=	=	=	=	Api5	ENSRNOG00000009689	=	=	+	+
Apip	ENSMUSG00000010911	protein_coding	Methylthioribulose-1-phosphate dehydratase	chr2:103073675-103092644	+	=	=	=	=	Apip	ENSRNOG00000007446	NA	NA	NA	NA
Aplf	ENSMUSG00000030051	protein_coding	Aprataxin and PNK-like factor	chr6:87628424-87672193	-	=	=	=	=	Aplf	ENSRNOG00000043059	=	=	=	=
Aplnr	ENSMUSG00000044338	protein_coding	Apelin receptor	chr2:85136225-85139923	+	=	=	=	=	Aplnr	ENSRNOG00000009227	NA	NA	NA	NA
Aplp2	ENSMUSG00000031996	protein_coding	Amyloid-like protein 2	chr9:31149557-31211815	-	=	-	-	=	Aplp2	ENSRNOG00000047179	=	+	+	+
Apmap	ENSMUSG00000033096	protein_coding	Adipocyte plasma membrane-associated protein	chr2:150583080-150608567	-	=	=	=	=	Apmap	ENSRNOG00000006795	+	=	=	=
Apobec1	ENSMUSG00000040613	protein_coding	apolipoprotein B mRNA editing enzyme, catalytic polypeptide 1	chr6:122577792-122602444	-	=	=	=	=	Apobec1	ENSRNOG00000015411	NA	NA	NA	NA
Apobec2	ENSMUSG00000040694	protein_coding	apolipoprotein B mRNA editing enzyme, catalytic polypeptide 2	chr17:48419231-48432728	-	=	-	-	=	NA	NA	NA	NA	NA	NA
Apobec3	ENSMUSG00000009585	protein_coding	apolipoprotein B mRNA editing enzyme, catalytic polypeptide 3	chr15:79891659-79915906	+	=	=	=	=	Apobec3	ENSRNOG00000016852	NA	NA	NA	NA
Apobr	ENSMUSG00000042759	protein_coding	Apolipoprotein B receptor	chr7:126584942-126589112	+	=	=	=	=	Apobr	ENSRNOG00000017403	NA	NA	NA	NA
Apod	ENSMUSG00000022548	protein_coding	Apolipoprotein D	chr16:31296192-31314808	-	=	+	+	=	Apod	ENSRNOG00000048273	NA	NA	NA	NA
Apoe	ENSMUSG00000002985	protein_coding	Apolipoprotein E	chr7:19696109-19699188	-	=	=	=	+	Apoe	ENSRNOG00000018454	NA	NA	NA	NA
Apol10b	ENSMUSG00000050014	protein_coding	apolipoprotein L 10B	chr15:77583819-77596125	-	=	-	=	=	AABR07058476.1	ENSRNOG00000023122	NA	NA	NA	NA
Apol6	ENSMUSG00000033576	protein_coding	apolipoprotein L 6	chr15:77044729-77057106	+	=	-	=	=	NA	NA	NA	NA	NA	NA
Apold1	ENSMUSG00000090698	protein_coding	apolipoprotein L domain containing 1	chr6:134981718-134986836	+	=	-	=	=	Apold1	ENSRNOG00000007830	NA	NA	NA	NA
Apoo	ENSMUSG00000079508	protein_coding	MICOS complex subunit Mic26	chrX:94367117-94417093	+	=	=	=	=	Apoo	ENSRNOG00000046918	NA	NA	NA	NA
Apool	ENSMUSG00000025525	protein_coding	MICOS complex subunit Mic27	chrX:112311334-112372755	+	=	=	=	=	Apool	ENSRNOG00000004512	=	=	=	=
Apopt1	ENSMUSG00000037787	protein_coding	Apoptogenic protein 1, mitochondrial	chr12:111713261-111755053	+	=	=	=	=	Apopt1	ENSRNOG00000058920	NA	NA	NA	NA
App	ENSMUSG00000022892	protein_coding	amyloid beta (A4) precursor protein	chr16:84949685-85173766	-	=	=	=	=	App	ENSRNOG00000006997	+	=	+	+
Appbp2	ENSMUSG00000018481	protein_coding	Amyloid protein-binding protein 2	chr11:85187262-85235130	-	=	=	=	=	Appbp2	ENSRNOG00000027654	NA	NA	NA	NA
Appl1	ENSMUSG00000040760	protein_coding	DCC-interacting protein 13-alpha	chr14:26918988-26971232	-	=	=	=	=	Appl1	ENSRNOG00000013574	NA	NA	NA	NA
Appl2	ENSMUSG00000020263	protein_coding	DCC-interacting protein 13-beta	chr10:83600033-83648738	-	=	=	=	=	Appl2	ENSRNOG00000008174	NA	NA	NA	NA
Aprt	ENSMUSG00000006589	protein_coding	Adenine phosphoribosyltransferase	chr8:122574635-122576909	-	=	=	=	-	Aprt	ENSRNOG00000014405	NA	NA	NA	NA
Aptx	ENSMUSG00000028411	protein_coding	Aprataxin	chr4:40682382-40703194	-	=	=	=	=	Aptx	ENSRNOG00000006582	NA	NA	NA	NA
Aqp1	ENSMUSG00000004655	protein_coding	Aquaporin-1	chr6:55336432-55348555	+	=	=	-	-	Aqp1	ENSRNOG00000011648	-	=	=	=
Aqp7	ENSMUSG00000028427	protein_coding	Aquaporin-7	chr4:41033074-41048139	-	=	+	=	+	Aqp7	ENSRNOG00000009686	NA	NA	NA	NA
Aqr	ENSMUSG00000040383	protein_coding	Intron-binding protein aquarius	chr2:114101170-114187024	-	=	=	=	-	Aqr	ENSRNOG00000008912	NA	NA	NA	NA
Ar	ENSMUSG00000046532	protein_coding	Androgen receptor	chrX:98148769-98323215	+	=	=	=	=	Ar	ENSRNOG00000005639	NA	NA	NA	NA
Araf	ENSMUSG00000001127	protein_coding	Serine/threonine-protein kinase A-Raf	chrX:20797814-20860519	+	=	=	=	=	Araf	ENSRNOG00000010838	NA	NA	NA	NA
Arap1	ENSMUSG00000032812	protein_coding	Arf-GAP with Rho-GAP domain, ANK repeat and PH domain-containing protein 1	chr7:101348067-101412586	+	=	=	+	+	Arap1	ENSRNOG00000019555	NA	NA	NA	NA
Arap2	ENSMUSG00000037999	protein_coding	ArfGAP with RhoGAP domain, ankyrin repeat and PH domain 2	chr5:62602445-62766159	-	=	-	=	=	Arap2	ENSRNOG00000056826	NA	NA	NA	NA
Arap3	ENSMUSG00000024451	protein_coding	Arf-GAP with Rho-GAP domain, ANK repeat and PH domain-containing protein 3	chr18:37972624-37997574	-	=	=	=	=	Arap3	ENSRNOG00000055527	=	-	=	=
Arc	ENSMUSG00000022602	protein_coding	Activity-regulated cytoskeleton-associated protein	chr15:74669083-74672570	-	=	=	-	=	Arc	ENSRNOG00000043465	NA	NA	NA	NA
Arcn1	ENSMUSG00000032096	protein_coding	Coatomer subunit delta	chr9:44741564-44767845	-	=	=	=	-	Arcn1	ENSRNOG00000061108	+	=	+	=
Arel1	ENSMUSG00000042350	protein_coding	Apoptosis-resistant E3 ubiquitin protein ligase 1	chr12:84918148-84970900	-	=	=	=	=	Arel1	ENSRNOG00000004382	=	=	-	=
Arf1	ENSMUSG00000048076	protein_coding	ADP-ribosylation factor 1	chr11:59211412-59228270	-	=	=	=	=	Arf1	ENSRNOG00000060229	NA	NA	NA	NA
Arf2	ENSMUSG00000062421	protein_coding	ADP-ribosylation factor 2	chr11:103966739-103985337	+	=	=	=	=	Arf2	ENSRNOG00000004807	NA	NA	NA	NA
Arf3	ENSMUSG00000051853	protein_coding	ADP-ribosylation factor 3	chr15:98736634-98763214	-	=	=	=	=	AABR07046136.1	ENSRNOG00000057515	NA	NA	NA	NA
Arf4	ENSMUSG00000021877	protein_coding	ADP-ribosylation factor 4	chr14:26638074-26665084	+	=	=	=	=	NA	NA	NA	NA	NA	NA
Arf5	ENSMUSG00000020440	protein_coding	ADP-ribosylation factor 5	chr6:28423560-28426602	+	=	=	=	=	Arf5	ENSRNOG00000007806	NA	NA	NA	NA
Arf6	ENSMUSG00000044147	protein_coding	ADP-ribosylation factor 6	chr12:69372150-69373783	+	=	=	=	=	Arf6	ENSRNOG00000004791	NA	NA	NA	NA
Arfgap1	ENSMUSG00000027575	protein_coding	ADP-ribosylation factor GTPase-activating protein 1	chr2:180967225-180982526	+	=	=	=	=	Arfgap1	ENSRNOG00000043150	NA	NA	NA	NA
Arfgap2	ENSMUSG00000027255	protein_coding	ADP-ribosylation factor GTPase-activating protein 2	chr2:91264974-91276931	+	=	=	=	=	Arfgap2	ENSRNOG00000014429	=	=	+	=
Arfgap3	ENSMUSG00000054277	protein_coding	Mus musculus ADP-ribosylation factor GTPase activating protein 3 (Arfgap3), transcript variant 2, mRNA.	chr15:83299739-83350247	-	=	=	=	=	Arfgap3	ENSRNOG00000046472	=	=	=	=
Arfgef1	ENSMUSG00000067851	protein_coding	Brefeldin A-inhibited guanine nucleotide-exchange protein 1	chr1:10137571-10232670	-	=	=	-	=	Arfgef1	ENSRNOG00000005703	NA	NA	NA	NA
Arfgef2	ENSMUSG00000074582	protein_coding	Brefeldin A-inhibited guanine nucleotide-exchange protein 2	chr2:166805588-166898052	+	=	=	=	=	Arfgef2	ENSRNOG00000007485	NA	NA	NA	NA
Arfip1	ENSMUSG00000074513	protein_coding	ADP-ribosylation factor interacting protein 1	chr3:84496093-84582625	-	=	=	=	=	Arfip1	ENSRNOG00000010533	NA	NA	NA	NA
Arfip2	ENSMUSG00000030881	protein_coding	Arfaptin-2	chr7:105634203-105640416	-	=	=	=	=	Arfip2	ENSRNOG00000018440	NA	NA	NA	NA
Arfrp1	ENSMUSG00000038671	protein_coding	ADP-ribosylation factor-related protein 1	chr2:181357690-181365404	-	=	=	=	=	Arfrp1	ENSRNOG00000013992	=	=	=	=
Arglu1	ENSMUSG00000040459	protein_coding	Arginine and glutamate-rich protein 1	chr8:8665075-8690521	-	=	=	=	=	Arglu1	ENSRNOG00000024142	NA	NA	NA	NA
Arhgap1	ENSMUSG00000027247	protein_coding	Rho GTPase-activating protein 1	chr2:91649860-91672326	+	=	=	=	=	Arhgap1	ENSRNOG00000016610	NA	NA	NA	NA
Arhgap10	ENSMUSG00000037148	protein_coding	Rho GTPase-activating protein 10	chr8:77250366-77517953	-	=	=	=	=	Arhgap10	ENSRNOG00000013152	NA	NA	NA	NA
Arhgap11a	ENSMUSG00000041219	protein_coding	Rho GTPase-activating protein 11A	chr2:113831492-113848661	-	=	=	=	=	Arhgap11a	ENSRNOG00000008115	NA	NA	NA	NA
Arhgap12	ENSMUSG00000041225	protein_coding	Rho GTPase activating protein 12	chr18:6024427-6136098	-	=	=	=	=	Arhgap12	ENSRNOG00000017791	NA	NA	NA	NA
Arhgap17	ENSMUSG00000030766	protein_coding	Rho GTPase-activating protein 17	chr7:123279218-123369915	-	=	=	=	=	Arhgap17	ENSRNOG00000013836	NA	NA	NA	NA
Arhgap18	ENSMUSG00000039031	protein_coding	Rho GTPase-activating protein 18	chr10:26753421-26918648	+	-	=	=	=	Arhgap18	ENSRNOG00000011245	=	-	=	=
Arhgap19	ENSMUSG00000025154	protein_coding	Rho GTPase-activating protein 19	chr19:41766588-41802084	-	=	=	=	=	Arhgap19	ENSRNOG00000048166	NA	NA	NA	NA
Arhgap20	ENSMUSG00000053199	protein_coding	Rho GTPase-activating protein 20	chr9:51765337-51853856	+	=	=	=	=	Arhgap20	ENSRNOG00000025624	NA	NA	NA	NA
Arhgap21	ENSMUSG00000036591	protein_coding	Rho GTPase activating protein 21	chr2:20847919-20968881	-	=	=	=	=	Arhgap21	ENSRNOG00000008659	NA	NA	NA	NA
Arhgap22	ENSMUSG00000063506	protein_coding	Rho GTPase activating protein 22	chr14:33214026-33369934	+	-	=	=	=	Arhgap22	ENSRNOG00000024728	NA	NA	NA	NA
Arhgap23	ENSMUSG00000049807	protein_coding	Rho GTPase-activating protein 23	chr11:97415533-97502402	+	=	=	=	=	Arhgap23	ENSRNOG00000022771	=	=	=	=
Arhgap24	ENSMUSG00000057315	protein_coding	Rho GTPase activating protein 24	chr5:102481391-102897937	+	=	=	=	=	Arhgap24	ENSRNOG00000056944	NA	NA	NA	NA
Arhgap26	ENSMUSG00000036452	protein_coding	Rho GTPase activating protein 26	chr18:38601534-39376284	+	=	=	=	=	Arhgap26	ENSRNOG00000013920	+	=	=	=
Arhgap27	ENSMUSG00000034255	protein_coding	Rho GTPase activating protein 27	chr11:103331497-103363692	-	=	=	=	=	Arhgap27	ENSRNOG00000028569	NA	NA	NA	NA
Arhgap28	ENSMUSG00000024043	protein_coding	Mus musculus Rho GTPase activating protein 28 (Arhgap28), transcript variant 2, mRNA.	chr17:67842713-68004120	-	=	=	=	=	Arhgap28	ENSRNOG00000017065	NA	NA	NA	NA
Arhgap29	ENSMUSG00000039831	protein_coding	Mus musculus Rho GTPase activating protein 29 (Arhgap29), transcript variant 2, mRNA.	chr3:121952541-122016753	+	=	+	=	=	Arhgap29	ENSRNOG00000012563	NA	NA	NA	NA
Arhgap30	ENSMUSG00000048865	protein_coding	Rho GTPase activating protein 30	chr1:171388954-171410298	+	=	=	=	=	Arhgap30	ENSRNOG00000004192	NA	NA	NA	NA
Arhgap31	ENSMUSG00000022799	protein_coding	Rho GTPase activating protein 31	chr16:38598340-38713274	-	=	=	=	=	Arhgap31	ENSRNOG00000003088	NA	NA	NA	NA
Arhgap32	ENSMUSG00000041444	protein_coding	Rho GTPase-activating protein 32	chr9:32116136-32268446	+	=	=	=	=	Arhgap32	ENSRNOG00000008709	=	-	=	=
Arhgap35	ENSMUSG00000058230	protein_coding	Rho GTPase activating protein 35	chr7:16493719-16614993	-	=	=	=	=	Arhgap35	ENSRNOG00000015852	NA	NA	NA	NA
Arhgap39	ENSMUSG00000033697	protein_coding	Rho GTPase activating protein 39	chr15:76723985-76818170	-	=	=	=	=	Arhgap39	ENSRNOG00000016566	NA	NA	NA	NA
Arhgap4	ENSMUSG00000031389	protein_coding	Rho GTPase activating protein 4	chrX:73891442-73921870	-	=	=	+	=	Arhgap4	ENSRNOG00000058545	NA	NA	NA	NA
Arhgap42	ENSMUSG00000050730	protein_coding	Rho GTPase activating protein 42	chr9:8994329-9239101	-	=	=	=	=	Arhgap42	ENSRNOG00000026821	NA	NA	NA	NA
Arhgap44	ENSMUSG00000033389	protein_coding	Rho GTPase-activating protein 44	chr11:65002039-65162961	-	=	=	=	=	Arhgap44	ENSRNOG00000003603	NA	NA	NA	NA
Arhgap5	ENSMUSG00000035133	protein_coding	Rho GTPase activating protein 5	chr12:52503972-52571975	+	=	=	=	=	Arhgap5	ENSRNOG00000004696	-	-	=	=
Arhgap6	ENSMUSG00000031355	protein_coding	Rho GTPase activating protein 6	chrX:168795099-169304435	+	=	=	=	=	Arhgap6	ENSRNOG00000003956	NA	NA	NA	NA
Arhgdia	ENSMUSG00000025132	protein_coding	Rho GDP-dissociation inhibitor 1	chr11:120578104-120581624	-	=	=	=	=	Arhgdia	ENSRNOG00000036688	=	+	=	=
Arhgdib	ENSMUSG00000030220	protein_coding	Rho GDP-dissociation inhibitor 2	chr6:136923655-136941899	-	=	=	=	=	Arhgdib	ENSRNOG00000005809	NA	NA	NA	NA
Arhgef1	ENSMUSG00000040940	protein_coding	Rho guanine nucleotide exchange factor 1	chr7:24902912-24926594	+	=	=	=	=	Arhgef1	ENSRNOG00000020130	=	=	=	+
Arhgef10	ENSMUSG00000071176	protein_coding	Rho guanine nucleotide exchange factor 10	chr8:14911663-15001085	+	=	=	=	=	Arhgef10	ENSRNOG00000012561	+	=	=	+
Arhgef10l	ENSMUSG00000040964	protein_coding	Rho guanine nucleotide exchange factor 10-like protein	chr4:140514485-140666012	-	=	-	=	=	Arhgef10l	ENSRNOG00000050636	NA	NA	NA	NA
Arhgef11	ENSMUSG00000041977	protein_coding	Rho guanine nucleotide exchange factor (GEF) 11	chr3:87617559-87738034	+	=	+	=	=	Arhgef11	ENSRNOG00000015026	NA	NA	NA	NA
Arhgef12	ENSMUSG00000059495	protein_coding	Mus musculus Rho guanine nucleotide exchange factor (GEF) 12 (Arhgef12), transcript variant 2, mRNA.	chr9:42963842-43107239	-	=	=	=	=	Arhgef12	ENSRNOG00000008924	NA	NA	NA	NA
Arhgef15	ENSMUSG00000052921	protein_coding	Rho guanine nucleotide exchange factor 15	chr11:68943155-68957480	-	=	=	=	=	Arhgef15	ENSRNOG00000004566	NA	NA	NA	NA
Arhgef17	ENSMUSG00000032875	protein_coding	Rho guanine nucleotide exchange factor 17	chr7:100869752-100932107	-	=	=	=	=	Arhgef17	ENSRNOG00000053502	NA	NA	NA	NA
Arhgef18	ENSMUSG00000004568	protein_coding	Rho guanine nucleotide exchange factor 18	chr8:3393006-3456601	+	=	=	=	=	Arhgef18	ENSRNOG00000028090	NA	NA	NA	NA
Arhgef19	ENSMUSG00000028919	protein_coding	Rho guanine nucleotide exchange factor 19	chr4:141239499-141257564	+	=	=	=	=	Arhgef19	ENSRNOG00000047967	-	=	=	=
Arhgef2	ENSMUSG00000028059	protein_coding	Rho guanine nucleotide exchange factor 2	chr3:88605966-88648052	+	-	=	=	=	Arhgef2	ENSRNOG00000020027	NA	NA	NA	NA
Arhgef25	ENSMUSG00000019467	protein_coding	Mus musculus Rho guanine nucleotide exchange factor (GEF) 25 (Arhgef25), transcript variant 3, mRNA.	chr10:127182525-127190083	-	=	=	=	=	Arhgef25	ENSRNOG00000005034	NA	NA	NA	NA
Arhgef26	ENSMUSG00000036885	protein_coding	Rho guanine nucleotide exchange factor (GEF) 26	chr3:62338344-62462221	+	=	=	=	=	Arhgef26	ENSRNOG00000014549	=	+	=	=
Arhgef28	ENSMUSG00000021662	protein_coding	Rho guanine nucleotide exchange factor 28	chr13:97899469-98206439	-	=	=	=	=	Arhgef28	ENSRNOG00000016544	=	-	=	=
Arhgef3	ENSMUSG00000021895	protein_coding	Rho guanine nucleotide exchange factor 3	chr14:27114899-27403911	+	=	=	=	=	Arhgef3	ENSRNOG00000014363	NA	NA	NA	NA
Arhgef40	ENSMUSG00000004562	protein_coding	Rho guanine nucleotide exchange factor 40	chr14:51984719-52006251	+	=	=	=	=	Arhgef40	ENSRNOG00000052354	NA	NA	NA	NA
Arhgef5	ENSMUSG00000033542	protein_coding	Rho guanine nucleotide exchange factor 5	chr6:43265582-43289320	+	=	=	=	=	Arhgef5	ENSRNOG00000005506	=	-	=	-
Arhgef6	ENSMUSG00000031133	protein_coding	Rac/Cdc42 guanine nucleotide exchange factor 6	chrX:57231485-57338729	-	=	-	=	=	Arhgef6	ENSRNOG00000000869	NA	NA	NA	NA
Arhgef7	ENSMUSG00000031511	protein_coding	Rho guanine nucleotide exchange factor 7	chr8:11727721-11835219	+	=	=	=	=	Arhgef7	ENSRNOG00000012934	NA	NA	NA	NA
Arhgef9	ENSMUSG00000025656	protein_coding	Rho guanine nucleotide exchange factor 9	chrX:95048935-95196856	-	=	=	=	=	NA	NA	NA	NA	NA	NA
Arid1a	ENSMUSG00000007880	protein_coding	AT-rich interactive domain-containing protein 1A	chr4:133679008-133756769	-	=	=	=	=	Arid1a	ENSRNOG00000006137	NA	NA	NA	NA
Arid1b	ENSMUSG00000069729	protein_coding	AT-rich interactive domain-containing protein 1B	chr17:4994332-5347656	+	=	=	=	=	Arid1b	ENSRNOG00000017030	-	-	=	=
Arid2	ENSMUSG00000033237	protein_coding	AT-rich interactive domain-containing protein 2	chr15:96287518-96404992	+	=	=	=	=	Arid2	ENSRNOG00000004831	NA	NA	NA	NA
Arid3b	ENSMUSG00000004661	protein_coding	AT-rich interactive domain-containing protein 3B	chr9:57790353-57836793	-	-	=	=	=	Arid3b	ENSRNOG00000019677	NA	NA	NA	NA
Arid4a	ENSMUSG00000048118	protein_coding	AT rich interactive domain 4A (RBP1-like)	chr12:71015990-71098592	+	=	=	=	=	Arid4a	ENSRNOG00000026239	NA	NA	NA	NA
Arid4b	ENSMUSG00000039219	protein_coding	AT-rich interactive domain-containing protein 4B	chr13:14063232-14199603	+	=	=	=	=	Arid4b	ENSRNOG00000016391	NA	NA	NA	NA
Arid5a	ENSMUSG00000037447	protein_coding	AT-rich interactive domain-containing protein 5A	chr1:36307733-36324029	+	=	-	=	-	Arid5a	ENSRNOG00000015382	=	+	=	=
Arid5b	ENSMUSG00000019947	protein_coding	AT-rich interactive domain-containing protein 5B	chr10:68092520-68278740	-	=	-	-	-	NA	NA	NA	NA	NA	NA
Arih1	ENSMUSG00000025234	protein_coding	E3 ubiquitin-protein ligase ARIH1	chr9:59388258-59486618	-	=	=	=	=	Arih1	ENSRNOG00000009887	NA	NA	NA	NA
Arih2	ENSMUSG00000064145	protein_coding	Mus musculus ariadne RBR E3 ubiquitin protein ligase 2 (Arih2), transcript variant 2, mRNA.	chr9:108602942-108649386	-	=	+	=	=	Arih2	ENSRNOG00000031827	NA	NA	NA	NA
Arl1	ENSMUSG00000060904	protein_coding	ADP-ribosylation factor-like protein 1	chr10:88730858-88744094	+	=	=	=	=	Arl1	ENSRNOG00000005763	=	=	=	=
Arl13b	ENSMUSG00000022911	protein_coding	ADP-ribosylation factor-like protein 13B	chr16:62793685-62847040	-	=	=	=	=	Arl13b	ENSRNOG00000047194	NA	NA	NA	NA
Arl14ep	ENSMUSG00000027122	protein_coding	ARL14 effector protein	chr2:106962527-106974424	-	+	+	=	+	Arl14ep	ENSRNOG00000004891	NA	NA	NA	NA
Arl15	ENSMUSG00000042348	protein_coding	ADP-ribosylation factor-like protein 15	chr13:113794505-114157461	+	=	=	=	=	Arl15	ENSRNOG00000011105	NA	NA	NA	NA
Arl2	ENSMUSG00000024944	protein_coding	ADP-ribosylation factor-like protein 2	chr19:6134374-6141406	-	=	=	=	=	Arl2	ENSRNOG00000021010	NA	NA	NA	NA
Arl2bp	ENSMUSG00000031776	protein_coding	ADP-ribosylation factor-like protein 2-binding protein	chr8:94666600-94674425	+	=	=	=	=	Arl2bp	ENSRNOG00000016991	=	=	=	-
Arl3	ENSMUSG00000025035	protein_coding	ADP-ribosylation factor-like protein 3	chr19:46531109-46573085	-	=	=	=	=	Arl3	ENSRNOG00000019973	NA	NA	NA	NA
Arl4a	ENSMUSG00000047446	protein_coding	ADP-ribosylation factor-like protein 4A	chr12:40005447-40038025	-	=	+	=	+	Arl4a	ENSRNOG00000004282	NA	NA	NA	NA
Arl4c	ENSMUSG00000049866	protein_coding	ADP-ribosylation factor-like protein 4C	chr1:88673125-88702221	-	-	=	=	=	NA	NA	NA	NA	NA	NA
Arl4d	ENSMUSG00000034936	protein_coding	ADP-ribosylation factor-like protein 4D	chr11:101665541-101667832	+	+	+	-	=	Arl4d	ENSRNOG00000020770	NA	NA	NA	NA
Arl5a	ENSMUSG00000036093	protein_coding	ADP-ribosylation factor-like protein 5A	chr2:52397951-52424901	-	=	=	=	=	Arl5a	ENSRNOG00000006839	NA	NA	NA	NA
Arl5b	ENSMUSG00000017418	protein_coding	ADP ribosylation factor like GTPase 5B	chr2:15049395-15082456	+	=	=	=	=	Arl5b	ENSRNOG00000018714	=	=	=	=
Arl5c	ENSMUSG00000038352	protein_coding	ADP-ribosylation factor-like protein 5C	chr11:97989578-97996181	-	=	=	=	=	Arl5c	ENSRNOG00000036880	NA	NA	NA	NA
Arl6ip1	ENSMUSG00000030654	protein_coding	ADP-ribosylation factor-like protein 6-interacting protein 1	chr7:118118891-118129662	-	=	=	=	=	Arl6ip1	ENSRNOG00000017751	NA	NA	NA	NA
Arl6ip4	ENSMUSG00000029404	protein_coding	ADP-ribosylation factor-like protein 6-interacting protein 4	chr5:124116089-124118196	+	=	=	=	=	Arl6ip4	ENSRNOG00000001080	-	-	=	=
Arl6ip5	ENSMUSG00000035199	protein_coding	PRA1 family protein 3	chr6:97210689-97233315	+	=	=	=	=	Arl6ip5	ENSRNOG00000006818	=	=	+	=
Arl6ip6	ENSMUSG00000026960	protein_coding	ADP-ribosylation factor-like protein 6-interacting protein 6	chr2:53191726-53219220	+	=	=	=	=	Arl6ip6	ENSRNOG00000005074	NA	NA	NA	NA
Arl8a	ENSMUSG00000026426	protein_coding	ADP-ribosylation factor-like protein 8A	chr1:135146824-135156269	+	=	=	=	=	Arl8a	ENSRNOG00000005988	=	=	=	-
Arl8b	ENSMUSG00000030105	protein_coding	ADP-ribosylation factor-like protein 8B	chr6:108783099-108825278	+	=	=	=	=	Arl8b	ENSRNOG00000055860	NA	NA	NA	NA
Armc1	ENSMUSG00000027599	protein_coding	Mus musculus armadillo repeat containing 1 (Armc1), transcript variant 2, mRNA.	chr3:19131402-19163065	-	=	=	=	=	Armc1	ENSRNOG00000013253	NA	NA	NA	NA
Armc10	ENSMUSG00000038525	protein_coding	Armadillo repeat-containing protein 10	chr5:21645813-21662694	+	+	+	+	+	Armc10	ENSRNOG00000012785	NA	NA	NA	NA
Armc5	ENSMUSG00000042178	protein_coding	Armadillo repeat-containing protein 5	chr7:128237342-128245100	+	=	=	=	=	Armc5	ENSRNOG00000019935	NA	NA	NA	NA
Armc6	ENSMUSG00000002343	protein_coding	Armadillo repeat-containing protein 6	chr8:70220172-70234466	-	-	=	=	=	Armc6	ENSRNOG00000020280	NA	NA	NA	NA
Armc7	ENSMUSG00000057219	protein_coding	Armadillo repeat-containing protein 7	chr11:115475667-115490467	+	=	=	=	=	Armc7	ENSRNOG00000042691	NA	NA	NA	NA
Armc8	ENSMUSG00000032468	protein_coding	Armadillo repeat-containing protein 8	chr9:99478372-99568899	-	-	=	=	=	Armc8	ENSRNOG00000014521	NA	NA	NA	NA
Armcx1	ENSMUSG00000033460	protein_coding	Armadillo repeat-containing X-linked protein 1	chrX:134717963-134721917	+	=	=	=	=	Armcx1	ENSRNOG00000037709	NA	NA	NA	NA
Armcx2	ENSMUSG00000033436	protein_coding	Armadillo repeat-containing X-linked protein 2	chrX:134804145-134809221	-	=	=	=	=	Armcx2	ENSRNOG00000025705	+	+	=	+
Armcx3	ENSMUSG00000049047	protein_coding	Mus musculus armadillo repeat containing, X-linked 3 (Armcx3), transcript variant 2, mRNA.	chrX:134756595-134761455	+	=	=	=	=	Armcx3	ENSRNOG00000025730	=	+	=	+
Armcx4	ENSMUSG00000049804	protein_coding	armadillo repeat containing, X-linked 4	chrX:134686519-134696757	+	=	=	=	=	Armcx4	ENSRNOG00000043128	NA	NA	NA	NA
Armcx5	ENSMUSG00000072969	protein_coding	Armadillo repeat-containing X-linked protein 5	chrX:135742733-135747322	+	=	=	=	=	Armcx5	ENSRNOG00000003187	NA	NA	NA	NA
Armt1	ENSMUSG00000061759	protein_coding	Protein-glutamate O-methyltransferase	chr10:4432467-4455141	+	=	=	=	=	Armt1	ENSRNOG00000019489	NA	NA	NA	NA
Arnt	ENSMUSG00000015522	protein_coding	Aryl hydrocarbon receptor nuclear translocator	chr3:95434388-95497240	+	+	=	=	=	Arnt	ENSRNOG00000031174	-	-	=	=
Arnt2	ENSMUSG00000015709	protein_coding	Aryl hydrocarbon receptor nuclear translocator 2	chr7:84246278-84410176	-	=	=	=	=	Arnt2	ENSRNOG00000013017	NA	NA	NA	NA
Arntl	ENSMUSG00000055116	protein_coding	Mus musculus aryl hydrocarbon receptor nuclear translocator-like (Arntl), transcript variant 3, mRNA.	chr7:113207465-113314126	+	=	=	=	=	Arntl	ENSRNOG00000014448	-	-	=	=
Arpc1a	ENSMUSG00000029621	protein_coding	Actin-related protein 2/3 complex subunit 1A	chr5:145083830-145108761	+	=	=	=	=	Arpc1a	ENSRNOG00000000996	-	=	=	-
Arpc1b	ENSMUSG00000029622	protein_coding	Actin-related protein 2/3 complex subunit 1B	chr5:145114215-145130705	+	=	=	=	=	Arpc1b	ENSRNOG00000000991	=	-	=	=
Arpc2	ENSMUSG00000006304	protein_coding	Mus musculus actin related protein 2/3 complex, subunit 2 (Arpc2), transcript variant 2, mRNA.	chr1:74236084-74268209	+	=	=	=	=	Arpc2	ENSRNOG00000014289	NA	NA	NA	NA
Arpc3	ENSMUSG00000029465	protein_coding	Actin-related protein 2/3 complex subunit 3	chr5:122391878-122414184	+	=	=	=	=	Arpc3	ENSRNOG00000008673	NA	NA	NA	NA
Arpc4	ENSMUSG00000079426	protein_coding	Actin-related protein 2/3 complex subunit 4	chr6:113378115-113390448	+	=	=	=	=	Arpc4	ENSRNOG00000008994	=	-	=	=
Arpc5	ENSMUSG00000008475	protein_coding	Actin-related protein 2/3 complex subunit 5	chr1:152766542-152775597	+	=	=	=	=	Arpc5	ENSRNOG00000028062	NA	NA	NA	NA
Arpc5l	ENSMUSG00000026755	protein_coding	Actin-related protein 2/3 complex subunit 5-like protein	chr2:39005348-39015877	+	=	-	-	=	Arpc5l	ENSRNOG00000014317	NA	NA	NA	NA
Arpin	ENSMUSG00000039043	protein_coding	Arpin	chr7:79925361-79935359	-	=	=	=	=	Arpin	ENSRNOG00000014589	-	=	=	=
Arpp19	ENSMUSG00000007656	protein_coding	Mus musculus cAMP-regulated phosphoprotein 19 (Arpp19), transcript variant 6, mRNA.	chr9:75037614-75060313	+	=	=	=	=	LOC100360828	ENSRNOG00000023086	NA	NA	NA	NA
Arpp21	ENSMUSG00000032503	protein_coding	cAMP-regulated phosphoprotein 21	chr9:112065091-112235938	-	=	+	=	+	Arpp21	ENSRNOG00000008919	NA	NA	NA	NA
Arrb1	ENSMUSG00000018909	protein_coding	Beta-arrestin-1	chr7:99535466-99606771	+	-	=	=	=	Arrb1	ENSRNOG00000030404	NA	NA	NA	NA
Arrb2	ENSMUSG00000060216	protein_coding	Beta-arrestin-2	chr11:70432635-70440828	+	=	=	=	=	Arrb2	ENSRNOG00000019308	NA	NA	NA	NA
Arrdc1	ENSMUSG00000026972	protein_coding	Arrestin domain-containing protein 1	chr2:24925352-24935252	-	=	=	=	=	Arrdc1	ENSRNOG00000007622	NA	NA	NA	NA
Arrdc2	ENSMUSG00000002910	protein_coding	Arrestin domain-containing protein 2	chr8:70835129-70839720	-	=	+	=	=	NA	NA	NA	NA	NA	NA
Arrdc3	ENSMUSG00000074794	protein_coding	Arrestin domain-containing protein 3	chr13:80883384-80896042	+	+	+	-	-	Arrdc3	ENSRNOG00000045649	=	-	-	-
Arrdc4	ENSMUSG00000042659	protein_coding	Arrestin domain-containing protein 4	chr7:68736995-68749241	-	=	=	=	=	Arrdc4	ENSRNOG00000010775	=	-	=	=
Arrdc5	ENSMUSG00000073380	protein_coding	Arrestin domain-containing protein 5	chr17:56294113-56300286	-	+	+	=	=	Arrdc5	ENSRNOG00000047223	NA	NA	NA	NA
Arsa	ENSMUSG00000022620	protein_coding	Arylsulfatase A	chr15:89472476-89477425	-	=	=	=	=	Arsa	ENSRNOG00000012953	=	+	=	=
Arsb	ENSMUSG00000042082	protein_coding	arylsulfatase B	chr13:93771630-93943016	+	=	=	=	=	Arsb	ENSRNOG00000011150	NA	NA	NA	NA
Arsg	ENSMUSG00000020604	protein_coding	Arylsulfatase G	chr11:109473374-109573330	+	=	=	=	=	Arsg	ENSRNOG00000003931	NA	NA	NA	NA
Arsi	ENSMUSG00000036412	protein_coding	Arylsulfatase I	chr18:60911780-60918561	+	=	=	=	=	Arsi	ENSRNOG00000026060	NA	NA	NA	NA
Arsk	ENSMUSG00000021592	protein_coding	arylsulfatase family member K	chr13:76060422-76098660	-	=	=	=	=	Arsk	ENSRNOG00000026937	NA	NA	NA	NA
Art1	ENSMUSG00000030996	protein_coding	ADP-ribosyltransferase 1	chr7:102101743-102113933	+	=	-	-	=	Art1	ENSRNOG00000020251	NA	NA	NA	NA
Art3	ENSMUSG00000034842	protein_coding	ADP-ribosyltransferase 3	chr5:92331827-92414628	+	+	=	-	=	Art3	ENSRNOG00000002256	NA	NA	NA	NA
Art5	ENSMUSG00000070424	protein_coding	ADP-ribosyltransferase 5	chr7:102096879-102109489	-	=	=	-	=	Art5	ENSRNOG00000020242	NA	NA	NA	NA
Artn	ENSMUSG00000028539	protein_coding	Artemin	chr4:117926162-117929763	-	=	=	+	=	Artn	ENSRNOG00000019842	+	=	=	=
Arvcf	ENSMUSG00000000325	protein_coding	Armadillo repeat protein deleted in velo-cardio-facial syndrome homolog	chr16:18348182-18407076	+	=	=	=	=	NA	NA	NA	NA	NA	NA
As3mt	ENSMUSG00000003559	protein_coding	Arsenite methyltransferase	chr19:46707443-46741095	+	=	=	=	=	As3mt	ENSRNOG00000020081	NA	NA	NA	NA
Asah1	ENSMUSG00000031591	protein_coding	Acid ceramidase Acid ceramidase subunit alpha Acid ceramidase subunit beta	chr8:41340197-41374773	-	=	=	=	=	Asah1	ENSRNOG00000010034	=	=	+	=
Asah2	ENSMUSG00000024887	protein_coding	Neutral ceramidase Neutral ceramidase soluble form	chr19:31984654-32061469	-	=	=	=	=	Asah2	ENSRNOG00000012196	NA	NA	NA	NA
Asap1	ENSMUSG00000022377	protein_coding	Arf-GAP with SH3 domain, ANK repeat and PH domain-containing protein 1	chr15:64086857-64382919	-	=	=	=	=	Asap1	ENSRNOG00000058733	=	=	=	=
Asap2	ENSMUSG00000052632	protein_coding	Arf-GAP with SH3 domain, ANK repeat and PH domain-containing protein 2	chr12:21111748-21270171	+	=	+	=	=	Asap2	ENSRNOG00000061519	NA	NA	NA	NA
Asap3	ENSMUSG00000036995	protein_coding	Arf-GAP with SH3 domain, ANK repeat and PH domain-containing protein 3	chr4:136206365-136245216	+	=	=	=	=	Asap3	ENSRNOG00000049714	NA	NA	NA	NA
Asb1	ENSMUSG00000026311	protein_coding	Ankyrin repeat and SOCS box protein 1	chr1:91540544-91559589	+	=	=	=	=	Asb1	ENSRNOG00000020322	NA	NA	NA	NA
Asb10	ENSMUSG00000038204	protein_coding	Ankyrin repeat and SOCS box protein 10	chr5:24532697-24540978	-	=	-	=	=	Asb10	ENSRNOG00000024885	NA	NA	NA	NA
Asb11	ENSMUSG00000031382	protein_coding	Ankyrin repeat and SOCS box protein 11	chrX:164436994-164459170	+	=	=	-	=	NA	NA	NA	NA	NA	NA
Asb12	ENSMUSG00000031204	protein_coding	Ankyrin repeat and SOCS box protein 12	chrX:95470201-95557987	-	=	-	=	=	Asb12	ENSRNOG00000004197	NA	NA	NA	NA
Asb13	ENSMUSG00000033781	protein_coding	Ankyrin repeat and SOCS box protein 13	chr13:3634032-3653822	+	=	=	=	=	Asb13	ENSRNOG00000017967	NA	NA	NA	NA
Asb14	ENSMUSG00000021898	protein_coding	ankyrin repeat and SOCS box containing 14	chr14:26894557-26915258	+	=	-	=	=	NA	NA	NA	NA	NA	NA
Asb15	ENSMUSG00000029685	protein_coding	Ankyrin repeat and SOCS box protein 15	chr6:24528144-24573164	+	=	-	=	=	Asb15	ENSRNOG00000006365	NA	NA	NA	NA
Asb16	ENSMUSG00000034768	protein_coding	Ankyrin repeat and SOCS box protein 16	chr11:102268743-102279462	+	=	=	=	=	Asb16	ENSRNOG00000036794	NA	NA	NA	NA
Asb18	ENSMUSG00000067081	protein_coding	Ankyrin repeat and SOCS box protein 18	chr1:89950220-90014666	-	=	-	=	=	Asb18	ENSRNOG00000019557	NA	NA	NA	NA
Asb2	ENSMUSG00000021200	protein_coding	Ankyrin repeat and SOCS box protein 2	chr12:103321142-103356001	-	=	-	=	=	LOC100909439	ENSRNOG00000057803	NA	NA	NA	NA
Asb3	ENSMUSG00000020305	protein_coding	Ankyrin repeat and SOCS box protein 3	chr11:30885416-31102704	+	=	=	=	=	Asb3	ENSRNOG00000032471	NA	NA	NA	NA
Asb5	ENSMUSG00000031519	protein_coding	Ankyrin repeat and SOCS box protein 5	chr8:54529580-54587842	+	-	=	=	-	Asb5	ENSRNOG00000042630	NA	NA	NA	NA
Asb6	ENSMUSG00000039483	protein_coding	Ankyrin repeat and SOCS box protein 6	chr2:30823097-30830333	-	=	=	=	=	Asb6	ENSRNOG00000024786	NA	NA	NA	NA
Asb7	ENSMUSG00000030509	protein_coding	Ankyrin repeat and SOCS box protein 7	chr7:66644565-66689596	-	=	=	=	=	Asb7	ENSRNOG00000013795	NA	NA	NA	NA
Asb8	ENSMUSG00000048175	protein_coding	ankyrin repeat and SOCS box containing 8	chr15:98134637-98165625	-	=	=	-	=	Asb8	ENSRNOG00000010099	=	=	=	-
Ascc1	ENSMUSG00000044475	protein_coding	Activating signal cointegrator 1 complex subunit 1	chr10:60002805-60099988	+	=	=	=	=	Ascc1	ENSRNOG00000056647	NA	NA	NA	NA
Ascc2	ENSMUSG00000020412	protein_coding	Activating signal cointegrator 1 complex subunit 2	chr11:4637747-4685699	+	=	=	=	=	Ascc2	ENSRNOG00000007349	NA	NA	NA	NA
Ascc3	ENSMUSG00000038774	protein_coding	Activating signal cointegrator 1 complex subunit 3	chr10:50592669-50851485	+	=	=	=	=	Ascc3	ENSRNOG00000037604	=	+	=	=
Ash1l	ENSMUSG00000028053	protein_coding	Histone-lysine N-methyltransferase ASH1L	chr3:88950622-89079375	+	=	=	-	=	Ash1l	ENSRNOG00000020386	NA	NA	NA	NA
Ash2l	ENSMUSG00000031575	protein_coding	Mus musculus ASH2 like histone lysine methyltransferase complex subunit (Ash2l), transcript variant 4, mRNA.	chr8:25815996-25847694	-	=	+	=	=	Ash2l	ENSRNOG00000014875	=	=	=	+
Asl	ENSMUSG00000025533	protein_coding	Argininosuccinate lyase	chr5:130011258-130029247	-	=	=	=	=	Asl	ENSRNOG00000000903	NA	NA	NA	NA
Asna1	ENSMUSG00000052456	protein_coding	ATPase Asna1	chr8:85017931-85025281	-	=	=	=	=	Asna1	ENSRNOG00000003747	NA	NA	NA	NA
Asns	ENSMUSG00000029752	protein_coding	Asparagine synthetase	chr6:7675169-7693254	-	=	=	=	=	Asns	ENSRNOG00000007546	+	=	=	=
Aspa	ENSMUSG00000020774	protein_coding	aspartoacylase	chr11:73304992-73329596	-	=	=	=	=	Aspa	ENSRNOG00000019659	NA	NA	NA	NA
Asph	ENSMUSG00000028207	protein_coding	Aspartyl/asparaginyl beta-hydroxylase	chr4:9448069-9669344	-	=	-	=	=	NA	NA	NA	NA	NA	NA
Aspm	ENSMUSG00000033952	protein_coding	Abnormal spindle-like microcephaly-associated protein homolog	chr1:139454772-139494091	+	=	=	+	+	Aspm	ENSRNOG00000012318	=	+	=	=
Aspn	ENSMUSG00000021388	protein_coding	Asporin	chr13:49544443-49567565	+	=	=	=	=	Aspnl1	ENSRNOG00000015410	NA	NA	NA	NA
Aspscr1	ENSMUSG00000025142	protein_coding	Tether containing UBX domain for GLUT4	chr11:120672973-120709447	+	=	=	=	=	Aspscr1	ENSRNOG00000036678	NA	NA	NA	NA
Asrgl1	ENSMUSG00000024654	protein_coding	Isoaspartyl peptidase/L-asparaginase Isoaspartyl peptidase/L-asparaginase alpha chain Isoaspartyl peptidase/L-asparaginase beta chain	chr19:9109868-9135636	-	=	=	=	=	Asrgl1	ENSRNOG00000020202	NA	NA	NA	NA
Ass1	ENSMUSG00000076441	protein_coding	Argininosuccinate synthase	chr2:31470207-31520672	+	=	=	=	-	Ass1	ENSRNOG00000008837	NA	NA	NA	NA
Asxl1	ENSMUSG00000042548	protein_coding	Putative Polycomb group protein ASXL1	chr2:153345829-153404007	+	=	=	=	=	Asxl1	ENSRNOG00000061603	NA	NA	NA	NA
Asxl2	ENSMUSG00000037486	protein_coding	putative Polycomb group protein ASXL2 isoform 1	chr12:3426857-3506852	+	=	=	=	=	Asxl2	ENSRNOG00000011908	NA	NA	NA	NA
Atad1	ENSMUSG00000013662	protein_coding	ATPase family AAA domain-containing protein 1	chr19:32672563-32712298	-	=	=	=	=	NA	NA	NA	NA	NA	NA
Atad2	ENSMUSG00000022360	protein_coding	ATPase family AAA domain-containing protein 2	chr15:58094044-58135082	-	=	=	=	=	NA	NA	NA	NA	NA	NA
Atad2b	ENSMUSG00000052812	protein_coding	ATPase family, AAA domain containing 2B	chr12:4917353-5047394	+	=	=	=	=	Atad2b	ENSRNOG00000058973	NA	NA	NA	NA
Atad3a	ENSMUSG00000029036	protein_coding	ATPase family AAA domain-containing protein 3	chr4:155740641-155761093	-	=	=	=	=	Atad3a	ENSRNOG00000018118	NA	NA	NA	NA
Atad5	ENSMUSG00000017550	protein_coding	ATPase family AAA domain-containing protein 5	chr11:80089400-80135794	+	=	=	=	=	Atad5	ENSRNOG00000021903	=	+	=	=
Atat1	ENSMUSG00000024426	protein_coding	Mus musculus alpha tubulin acetyltransferase 1 (Atat1), transcript variant 5, mRNA.	chr17:35897595-35910075	-	=	=	=	=	Atat1	ENSRNOG00000000809	NA	NA	NA	NA
Atcay	ENSMUSG00000034958	protein_coding	Caytaxin	chr10:81204508-81230833	-	=	=	=	=	Atcay	ENSRNOG00000020407	NA	NA	NA	NA
Atcayos	ENSMUSG00000085779	antisense	ataxia, cerebellar, Cayman type, opposite strand	chr10:81194609-81210877	+	=	=	=	=	NA	NA	NA	NA	NA	NA
Ate1	ENSMUSG00000030850	protein_coding	Arginyl-tRNA--protein transferase 1	chr7:130391493-130520369	-	=	=	=	=	Ate1	ENSRNOG00000024414	NA	NA	NA	NA
Atf1	ENSMUSG00000023027	protein_coding	Cyclic AMP-dependent transcription factor ATF-1	chr15:100227819-100261244	+	=	=	=	=	Atf1	ENSRNOG00000061088	NA	NA	NA	NA
Atf2	ENSMUSG00000027104	protein_coding	Cyclic AMP-dependent transcription factor ATF-2	chr2:73816509-73892639	-	=	=	=	=	Atf2	ENSRNOG00000001597	NA	NA	NA	NA
Atf3	ENSMUSG00000026628	protein_coding	Cyclic AMP-dependent transcription factor ATF-3	chr1:191170296-191218039	-	=	-	=	-	Atf3	ENSRNOG00000003745	-	-	-	-
Atf4	ENSMUSG00000042406	protein_coding	Cyclic AMP-dependent transcription factor ATF-4	chr15:80255184-80257541	+	=	=	-	-	Atf4	ENSRNOG00000017801	-	=	-	-
Atf5	ENSMUSG00000038539	protein_coding	Cyclic AMP-dependent transcription factor ATF-5	chr7:44812256-44816658	-	=	=	=	=	Atf5	ENSRNOG00000020060	-	=	=	-
Atf6	ENSMUSG00000026663	protein_coding	Cyclic AMP-dependent transcription factor ATF-6 alpha Processed cyclic AMP-dependent transcription factor ATF-6 alpha	chr1:170704674-170867771	-	=	=	=	=	Atf6	ENSRNOG00000024632	NA	NA	NA	NA
Atf6b	ENSMUSG00000015461	protein_coding	activating transcription factor 6 beta	chr17:34647146-34655074	+	=	=	=	=	Atf6b	ENSRNOG00000000431	NA	NA	NA	NA
Atf7	ENSMUSG00000099083	protein_coding	Cyclic AMP-dependent transcription factor ATF-7	chr15:102525946-102625464	-	=	=	=	+	Atf7	ENSRNOG00000015269	NA	NA	NA	NA
Atf7ip	ENSMUSG00000030213	protein_coding	Activating transcription factor 7-interacting protein 1	chr6:136506167-136610862	+	=	=	=	=	Atf7ip	ENSRNOG00000008870	=	-	=	=
Atg10	ENSMUSG00000021619	protein_coding	autophagy related 10	chr13:90935356-91223968	-	=	=	=	=	Atg10	ENSRNOG00000016342	NA	NA	NA	NA
Atg101	ENSMUSG00000037204	protein_coding	Autophagy-related protein 101	chr15:101284272-101290945	+	=	=	=	=	Atg101	ENSRNOG00000007756	=	=	=	=
Atg12	ENSMUSG00000032905	protein_coding	Ubiquitin-like protein ATG12	chr18:46732417-46741579	-	=	=	=	=	Atg12	ENSRNOG00000000157	NA	NA	NA	NA
Atg13	ENSMUSG00000027244	protein_coding	Mus musculus autophagy related 13 (Atg13), transcript variant 4, mRNA.	chr2:91674618-91710576	-	=	=	=	=	Atg13	ENSRNOG00000016984	-	=	=	=
Atg14	ENSMUSG00000037526	protein_coding	Beclin 1-associated autophagy-related key regulator	chr14:47540893-47570649	-	=	=	=	=	Atg14	ENSRNOG00000011873	NA	NA	NA	NA
Atg16l1	ENSMUSG00000026289	protein_coding	autophagy related 16-like 1 (S. cerevisiae)	chr1:87755870-87792428	+	=	=	=	=	Atg16l1	ENSRNOG00000017913	NA	NA	NA	NA
Atg16l2	ENSMUSG00000047767	protein_coding	autophagy related 16-like 2 (S. cerevisiae)	chr7:101263034-101302251	-	=	=	=	=	Atg16l2	ENSRNOG00000019413	NA	NA	NA	NA
Atg2a	ENSMUSG00000024773	protein_coding	Autophagy-related A	chr19:6241668-6262335	+	=	=	=	=	NA	NA	NA	NA	NA	NA
Atg2b	ENSMUSG00000041341	protein_coding	Autophagy-related B	chr12:105616136-105685211	-	=	=	=	=	Atg2b	ENSRNOG00000004519	NA	NA	NA	NA
Atg3	ENSMUSG00000022663	protein_coding	Ubiquitin-like-conjugating enzyme ATG3	chr16:45158785-45188538	+	=	=	=	=	Atg3	ENSRNOG00000002094	NA	NA	NA	NA
Atg4a	ENSMUSG00000079418	protein_coding	Cysteine protease ATG4A	chrX:140956907-141164270	+	=	=	=	=	NA	NA	NA	NA	NA	NA
Atg4b	ENSMUSG00000026280	protein_coding	autophagy related 4B cysteine peptidase	chr1:93751500-93790610	+	=	=	=	=	Atg4b	ENSRNOG00000018403	NA	NA	NA	NA
Atg4d	ENSMUSG00000002820	protein_coding	Cysteine protease ATG4D Cysteine protease ATG4D, mitochondrial	chr9:21265293-21277772	+	=	=	=	=	Atg4d	ENSRNOG00000047625	NA	NA	NA	NA
Atg5	ENSMUSG00000038160	protein_coding	Autophagy protein 5	chr10:44268358-44364291	+	=	=	=	=	Atg5	ENSRNOG00000000322	NA	NA	NA	NA
Atg7	ENSMUSG00000030314	protein_coding	Ubiquitin-like modifier-activating enzyme ATG7	chr6:114643097-114860614	+	=	=	=	=	Atg7	ENSRNOG00000007486	NA	NA	NA	NA
Atg9a	ENSMUSG00000033124	protein_coding	autophagy-related protein 9A isoform b	chr1:75180860-75192196	-	=	=	-	-	Atg9a	ENSRNOG00000018975	=	+	=	=
Atic	ENSMUSG00000026192	protein_coding	Bifunctional purine biosynthesis protein PURH Phosphoribosylaminoimidazolecarboxamide formyltransferase IMP cyclohydrolase	chr1:71557150-71579631	+	-	=	=	=	Atic	ENSRNOG00000015511	+	+	+	+
Atl1	ENSMUSG00000021066	protein_coding	Atlastin-1	chr12:69892614-69966417	+	=	=	=	=	Atl1	ENSRNOG00000005063	NA	NA	NA	NA
Atl2	ENSMUSG00000059811	protein_coding	Mus musculus atlastin GTPase 2 (Atl2), transcript variant 5, mRNA.	chr17:79848390-79896123	-	=	=	=	=	Atl2	ENSRNOG00000006523	=	=	=	+
Atl3	ENSMUSG00000024759	protein_coding	Atlastin-3	chr19:7494040-7538608	+	=	=	=	=	Atl3	ENSRNOG00000021203	NA	NA	NA	NA
Atm	ENSMUSG00000034218	protein_coding	Serine-protein kinase ATM	chr9:53439149-53536740	-	=	=	=	=	Atm	ENSRNOG00000029773	NA	NA	NA	NA
Atmin	ENSMUSG00000047388	protein_coding	ATM interactor	chr8:116943393-116960445	+	=	=	=	=	AABR07043951.1	ENSRNOG00000011422	NA	NA	NA	NA
Atoh8	ENSMUSG00000037621	protein_coding	8	chr6:72206177-72235577	-	=	=	=	-	Atoh8	ENSRNOG00000010716	=	-	=	=
Atox1	ENSMUSG00000018585	protein_coding	Copper transport protein ATOX1	chr11:55446641-55461239	-	=	=	=	=	Atox1	ENSRNOG00000013118	NA	NA	NA	NA
Atp10a	ENSMUSG00000025324	protein_coding	Probable phospholipid-transporting ATPase VA	chr7:58656166-58829420	+	=	-	=	=	Atp10a	ENSRNOG00000056228	-	=	=	=
Atp10d	ENSMUSG00000046808	polymorphic_pseudogene	Mus musculus ATPase, class V, type 10D (Atp10d), transcript variant 1, coding, mRNA.	chr5:72203329-72298775	+	=	=	=	=	Atp10d	ENSRNOG00000002312	NA	NA	NA	NA
Atp11a	ENSMUSG00000031441	protein_coding	Probable phospholipid-transporting ATPase IH	chr8:12757014-12868728	+	=	=	=	=	Atp11a	ENSRNOG00000017154	+	+	=	=
Atp11b	ENSMUSG00000037400	protein_coding	ATPase, class VI, type 11B	chr3:35754106-35856276	+	=	=	=	=	Atp11b	ENSRNOG00000052116	NA	NA	NA	NA
Atp11c	ENSMUSG00000062949	protein_coding	Phospholipid-transporting ATPase 11C	chrX:60223290-60592698	-	=	=	-	=	NA	NA	NA	NA	NA	NA
Atp13a1	ENSMUSG00000031862	protein_coding	Manganese-transporting ATPase 13A1	chr8:69791163-69807749	+	=	=	=	=	Atp13a1	ENSRNOG00000010776	=	+	=	=
Atp13a2	ENSMUSG00000036622	protein_coding	Cation-transporting ATPase 13A2	chr4:140986873-141007330	+	+	+	=	+	Atp13a2	ENSRNOG00000008052	NA	NA	NA	NA
Atp13a3	ENSMUSG00000022533	protein_coding	Probable cation-transporting ATPase 13A3	chr16:30312423-30405975	-	=	=	+	=	Atp13a3	ENSRNOG00000001724	NA	NA	NA	NA
Atp1a1	ENSMUSG00000033161	protein_coding	Sodium/potassium-transporting ATPase subunit alpha-1	chr3:101576219-101604684	-	=	-	=	=	Atp1a1	ENSRNOG00000030019	NA	NA	NA	NA
Atp1a2	ENSMUSG00000007097	protein_coding	Sodium/potassium-transporting ATPase subunit alpha-2	chr1:172271709-172298064	-	=	=	=	=	Atp1a2	ENSRNOG00000007290	NA	NA	NA	NA
Atp1b1	ENSMUSG00000026576	protein_coding	Sodium/potassium-transporting ATPase subunit beta-1	chr1:164437109-164458355	-	=	=	=	=	Atp1b1	ENSRNOG00000002934	NA	NA	NA	NA
Atp1b2	ENSMUSG00000041329	protein_coding	Sodium/potassium-transporting ATPase subunit beta-2	chr11:69599736-69605942	-	=	=	=	=	Atp1b2	ENSRNOG00000011227	-	=	=	=
Atp1b3	ENSMUSG00000032412	protein_coding	Sodium/potassium-transporting ATPase subunit beta-3	chr9:96332655-96364442	-	=	=	=	-	Atp1b3	ENSRNOG00000011501	NA	NA	NA	NA
Atp2a1	ENSMUSG00000030730	protein_coding	Sarcoplasmic/endoplasmic reticulum calcium ATPase 1	chr7:126445858-126463108	-	=	=	-	=	AABR07005775.1	ENSRNOG00000047124	NA	NA	NA	NA
Atp2a2	ENSMUSG00000029467	protein_coding	Sarcoplasmic/endoplasmic reticulum calcium ATPase 2	chr5:122453513-122502225	-	=	=	=	=	Atp2a2	ENSRNOG00000001285	+	+	+	=
Atp2a3	ENSMUSG00000020788	protein_coding	Sarcoplasmic/endoplasmic reticulum calcium ATPase 3	chr11:72961169-72993044	+	=	=	=	=	Atp2a3	ENSRNOG00000017912	NA	NA	NA	NA
Atp2b1	ENSMUSG00000019943	protein_coding	Plasma membrane calcium-transporting ATPase 1	chr10:98914406-99026143	+	=	=	=	=	Atp2b1	ENSRNOG00000004026	NA	NA	NA	NA
Atp2b4	ENSMUSG00000026463	protein_coding	Plasma membrane calcium-transporting ATPase 4	chr1:133699457-133801041	-	=	=	=	-	Atp2b4	ENSRNOG00000003031	NA	NA	NA	NA
Atp2c1	ENSMUSG00000032570	protein_coding	Calcium-transporting ATPase type 2C member 1	chr9:105403539-105527319	-	=	=	+	=	Atp2c1	ENSRNOG00000013305	+	=	=	=
Atp5a1	ENSMUSG00000025428	protein_coding	ATP synthase subunit alpha, mitochondrial	chr18:77773729-77782869	+	=	=	-	=	NA	NA	NA	NA	NA	NA
Atp5b	ENSMUSG00000025393	protein_coding	ATP synthase subunit beta, mitochondrial	chr10:128083273-128090391	+	=	=	-	=	Atp5f1b	ENSRNOG00000002840	NA	NA	NA	NA
Atp5c1	ENSMUSG00000025781	protein_coding	ATP synthase subunit gamma, mitochondrial	chr2:10056016-10080510	-	=	=	-	=	NA	NA	NA	NA	NA	NA
Atp5d	ENSMUSG00000003072	protein_coding	ATP synthase subunit delta, mitochondrial	chr10:80138632-80145818	+	=	=	=	=	Atp5f1d	ENSRNOG00000014625	NA	NA	NA	NA
Atp5e	ENSMUSG00000016252	protein_coding	ATP synthase subunit epsilon, mitochondrial	chr2:174461072-174464105	-	=	=	=	=	AC105515.1	ENSRNOG00000045749	NA	NA	NA	NA
Atp5f1	ENSMUSG00000000563	protein_coding	ATP synthase F(0) complex subunit B1, mitochondrial	chr3:105942698-105960099	-	=	=	=	=	Atp5pb	ENSRNOG00000046299	NA	NA	NA	NA
Atp5g1	ENSMUSG00000006057	protein_coding	ATP synthase F(0) complex subunit C1, mitochondrial	chr11:96068852-96075670	-	=	=	-	=	AABR07064224.1	ENSRNOG00000031317	NA	NA	NA	NA
Atp5g2	ENSMUSG00000062683	protein_coding	ATP synthase F(0) complex subunit C2, mitochondrial	chr15:102662864-102672352	-	=	=	=	=	Atp5mc2	ENSRNOG00000015320	NA	NA	NA	NA
Atp5g3	ENSMUSG00000018770	protein_coding	ATP synthase F(0) complex subunit C3, mitochondrial	chr2:73908447-73911326	-	=	=	-	=	Atp5mc3	ENSRNOG00000001596	NA	NA	NA	NA
Atp5h	ENSMUSG00000034566	protein_coding	ATP synthase subunit d, mitochondrial	chr11:115415689-115419962	-	=	=	-	=	LOC500350	ENSRNOG00000030158	NA	NA	NA	NA
Atp5j	ENSMUSG00000022890	protein_coding	ATP synthase-coupling factor 6, mitochondrial	chr16:84827866-84835625	-	=	=	-	=	Atp5pf	ENSRNOG00000001551	NA	NA	NA	NA
Atp5j2	ENSMUSG00000038690	protein_coding	ATP synthase subunit f, mitochondrial	chr5:145183698-145192062	-	=	=	-	=	Atp5mf	ENSRNOG00000027049	NA	NA	NA	NA
Atp5k	ENSMUSG00000050856	protein_coding	ATP synthase subunit e, mitochondrial	chr5:108433244-108434448	-	=	=	=	=	Atp5me	ENSRNOG00000000064	NA	NA	NA	NA
Atp5l	ENSMUSG00000038717	protein_coding	ATP synthase subunit g, mitochondrial	chr9:44912557-44920742	-	=	=	-	=	Atp5mg	ENSRNOG00000028884	NA	NA	NA	NA
Atp5o	ENSMUSG00000022956	protein_coding	ATP synthase subunit O, mitochondrial	chr16:91684398-91931687	-	=	=	-	=	Atp5po	ENSRNOG00000001991	NA	NA	NA	NA
Atp5s	ENSMUSG00000054894	protein_coding	ATP synthase subunit s, mitochondrial	chr12:69724950-69744660	+	=	=	=	=	Atp5s	ENSRNOG00000004893	NA	NA	NA	NA
Atp6ap1	ENSMUSG00000019087	protein_coding	ATPase, H+ transporting, lysosomal accessory protein 1	chrX:74297097-74304721	+	=	=	=	=	Atp6ap1	ENSRNOG00000054352	+	+	+	+
Atp6ap2	ENSMUSG00000031007	protein_coding	Renin receptor	chrX:12587801-12617049	+	=	=	=	=	Atp6ap2	ENSRNOG00000003858	=	=	+	+
Atp6v0a1	ENSMUSG00000019302	protein_coding	ATPase, H+ transporting, lysosomal V0 subunit A1	chr11:101009452-101063719	+	=	=	=	=	Atp6v0a1	ENSRNOG00000036814	NA	NA	NA	NA
Atp6v0a2	ENSMUSG00000038023	protein_coding	V-type proton ATPase 116 kDa subunit a isoform 2	chr5:124628576-124724455	+	=	=	=	=	Atp6v0a2	ENSRNOG00000052704	NA	NA	NA	NA
Atp6v0b	ENSMUSG00000033379	protein_coding	ATPase, H+ transporting, lysosomal V0 subunit B	chr4:117884326-117887333	-	=	=	=	=	Atp6v0b	ENSRNOG00000019655	+	=	=	=
Atp6v0c	ENSMUSG00000024121	protein_coding	ATPase, H+ transporting, lysosomal V0 subunit C	chr17:24163866-24169702	-	=	=	=	=	AABR07030494.1	ENSRNOG00000049929	NA	NA	NA	NA
Atp6v0d1	ENSMUSG00000013160	protein_coding	V-type proton ATPase subunit d 1	chr8:105524465-105566047	-	=	=	=	=	Atp6v0d1	ENSRNOG00000017235	NA	NA	NA	NA
Atp6v0e	ENSMUSG00000015575	protein_coding	V-type proton ATPase subunit e 1	chr17:26676396-26699644	+	=	=	=	=	Atp6v0e1	ENSRNOG00000003269	NA	NA	NA	NA
Atp6v0e2	ENSMUSG00000039347	protein_coding	Mus musculus ATPase, H+ transporting, lysosomal V0 subunit E2 (Atp6v0e2), transcript variant 2, mRNA.	chr6:48537615-48541801	+	=	=	=	=	Atp6v0e2	ENSRNOG00000008218	-	=	=	=
Atp6v1a	ENSMUSG00000052459	protein_coding	Mus musculus ATPase, H+ transporting, lysosomal V1 subunit A (Atp6v1a), transcript variant 2, mRNA.	chr16:44085402-44139705	-	=	=	=	=	Atp6v1a	ENSRNOG00000001992	+	=	=	=
Atp6v1b2	ENSMUSG00000006273	protein_coding	V-type proton ATPase subunit B, brain isoform	chr8:69088646-69113711	+	=	=	=	=	Atp6v1b2	ENSRNOG00000011891	NA	NA	NA	NA
Atp6v1c1	ENSMUSG00000022295	protein_coding	ATPase, H+ transporting, lysosomal V1 subunit C1	chr15:38661933-38692446	+	=	=	=	=	NA	NA	NA	NA	NA	NA
Atp6v1d	ENSMUSG00000021114	protein_coding	ATPase, H+ transporting, lysosomal V1 subunit D	chr12:78840725-78861638	-	=	=	=	=	Atp6v1d	ENSRNOG00000009080	NA	NA	NA	NA
Atp6v1e1	ENSMUSG00000019210	protein_coding	ATPase, H+ transporting, lysosomal V1 subunit E1	chr6:120794305-120822793	-	=	=	=	=	Atp6v1e1	ENSRNOG00000011905	+	+	+	=
Atp6v1f	ENSMUSG00000004285	protein_coding	ATPase, H+ transporting, lysosomal V1 subunit F	chr6:29467718-29470512	+	=	=	=	=	Atp6v1f	ENSRNOG00000007392	-	-	=	=
Atp6v1g1	ENSMUSG00000039105	protein_coding	ATPase, H+ transporting, lysosomal V1 subunit G1	chr4:63544772-63550750	+	-	-	=	=	Atp6v1g1	ENSRNOG00000008163	=	-	=	=
Atp6v1h	ENSMUSG00000033793	protein_coding	V-type proton ATPase subunit H	chr1:5070018-5162529	+	=	=	=	=	Atp6v1h	ENSRNOG00000030862	NA	NA	NA	NA
Atp7a	ENSMUSG00000033792	protein_coding	Copper-transporting ATPase 1	chrX:106027276-106124926	+	=	=	=	=	Atp7a	ENSRNOG00000061367	NA	NA	NA	NA
Atp8a1	ENSMUSG00000037685	protein_coding	Phospholipid-transporting ATPase IA	chr5:67618140-67847434	-	=	=	=	=	Atp8a1	ENSRNOG00000034200	NA	NA	NA	NA
Atp8a2	ENSMUSG00000021983	protein_coding	Phospholipid-transporting ATPase IB	chr14:59638540-60197179	-	=	-	=	=	Atp8a2	ENSRNOG00000008053	NA	NA	NA	NA
Atp8b1	ENSMUSG00000039529	protein_coding	Phospholipid-transporting ATPase IC	chr18:64528979-64661000	-	=	-	=	-	Atp8b1	ENSRNOG00000024952	NA	NA	NA	NA
Atp8b2	ENSMUSG00000060671	protein_coding	Phospholipid-transporting ATPase ID	chr3:89939481-89963508	-	=	=	=	=	Atp8b2	ENSRNOG00000020822	NA	NA	NA	NA
Atp9a	ENSMUSG00000027546	protein_coding	Mus musculus ATPase, class II, type 9A (Atp9a), transcript variant 4, mRNA.	chr2:168634438-168742409	-	=	-	=	=	AABR07054639.1	ENSRNOG00000049484	NA	NA	NA	NA
Atp9b	ENSMUSG00000024566	protein_coding	ATPase phospholipid transporting 9B (putative)	chr18:80734141-80934058	-	=	=	=	=	Atp9b	ENSRNOG00000032039	NA	NA	NA	NA
Atpaf1	ENSMUSG00000028710	protein_coding	ATP synthase mitochondrial F1 complex assembly factor 1	chr4:115784812-115818828	+	=	=	=	=	Atpaf1	ENSRNOG00000010169	NA	NA	NA	NA
Atpaf2	ENSMUSG00000042709	protein_coding	ATP synthase mitochondrial F1 complex assembly factor 2	chr11:60400626-60418457	-	=	=	=	=	Atpaf2	ENSRNOG00000003719	NA	NA	NA	NA
Atpif1	ENSMUSG00000054428	protein_coding	ATPase inhibitor, mitochondrial	chr4:132530555-132533659	-	+	+	+	+	Atp5if1	ENSRNOG00000013300	NA	NA	NA	NA
Atr	ENSMUSG00000032409	protein_coding	ATR serine/threonine kinase	chr9:95857597-95951781	+	-	=	=	=	Atr	ENSRNOG00000010027	NA	NA	NA	NA
Atraid	ENSMUSG00000013622	protein_coding	All-trans retinoic acid-induced differentiation factor	chr5:31048312-31054623	+	=	=	=	=	Atraid	ENSRNOG00000006326	NA	NA	NA	NA
Atrn	ENSMUSG00000027312	protein_coding	Attractin	chr2:130906495-131030333	+	=	=	=	=	Atrn	ENSRNOG00000021240	NA	NA	NA	NA
Atrnl1	ENSMUSG00000054843	protein_coding	Attractin-like protein 1	chr19:57611034-58133338	+	=	=	=	=	Atrnl1	ENSRNOG00000017406	NA	NA	NA	NA
Atrx	ENSMUSG00000031229	protein_coding	Transcriptional regulator ATRX	chrX:105797615-105929403	-	=	=	=	=	Atrx	ENSRNOG00000056703	NA	NA	NA	NA
Atxn1	ENSMUSG00000046876	protein_coding	Ataxin-1	chr13:45549755-45965008	-	=	-	=	=	Atxn1	ENSRNOG00000016998	NA	NA	NA	NA
Atxn10	ENSMUSG00000016541	protein_coding	Ataxin-10	chr15:85336245-85463212	+	+	+	+	+	Atxn10	ENSRNOG00000014637	+	=	+	+
Atxn1l	ENSMUSG00000069895	protein_coding	Ataxin-1-like	chr8:109726451-109737739	-	=	=	=	=	LOC103694328	ENSRNOG00000038766	NA	NA	NA	NA
Atxn2	ENSMUSG00000042605	protein_coding	ataxin 2	chr5:121711337-121816493	+	-	=	=	=	Atxn2	ENSRNOG00000001256	NA	NA	NA	NA
Atxn2l	ENSMUSG00000032637	protein_coding	Mus musculus ataxin 2-like (Atxn2l), transcript variant 2, mRNA.	chr7:126491708-126503437	-	=	=	=	=	Atxn2l	ENSRNOG00000018686	NA	NA	NA	NA
Atxn3	ENSMUSG00000021189	protein_coding	Ataxin-3	chr12:101918901-101958246	-	=	=	=	=	Atxn3	ENSRNOG00000005470	NA	NA	NA	NA
Atxn7	ENSMUSG00000021738	protein_coding	Ataxin-7	chr14:13961440-14107302	+	=	=	=	=	Atxn7	ENSRNOG00000007246	NA	NA	NA	NA
Atxn7l1	ENSMUSG00000020564	protein_coding	Ataxin-7-like protein 1	chr12:33147693-33373185	+	=	=	=	=	NA	NA	NA	NA	NA	NA
Atxn7l2	ENSMUSG00000048997	protein_coding	ataxin 7-like 2	chr3:108202222-108210934	-	=	=	=	=	Atxn7l2	ENSRNOG00000028749	NA	NA	NA	NA
Atxn7l3	ENSMUSG00000059995	protein_coding	Ataxin-7-like protein 3	chr11:102289300-102296631	-	=	=	=	=	Atxn7l3	ENSRNOG00000020930	=	=	-	=
Atxn7l3b	ENSMUSG00000074748	protein_coding	ataxin 7-like 3B	chr10:112925430-112929001	-	=	=	=	=	Atxn7l3b	ENSRNOG00000059744	NA	NA	NA	NA
AU019823	ENSMUSG00000059820	protein_coding	expressed sequence AU019823	chr9:50605240-50617464	-	=	=	=	=	NA	NA	NA	NA	NA	NA
AU020206	ENSMUSG00000097415	lincRNA	expressed sequence AU020206	chr7:75769038-75782099	-	=	=	=	=	NA	NA	NA	NA	NA	NA
AU022252	ENSMUSG00000078584	protein_coding	Uncharacterized	chr4:119203570-119232712	-	=	-	-	=	RGD1564804	ENSRNOG00000027455	NA	NA	NA	NA
AU040320	ENSMUSG00000028830	protein_coding	Dyslexia-associated protein KIAA0319-like protein	chr4:126753544-126870070	+	=	=	=	=	LOC100294508	ENSRNOG00000012204	=	=	=	=
AU040972	ENSMUSG00000091523	antisense	expressed sequence AU040972	chr11:79481719-79484031	-	=	=	=	=	NA	NA	NA	NA	NA	NA
Auh	ENSMUSG00000021460	protein_coding	AU RNA binding methylglutaconyl-CoA hydratase	chr13:52835119-52929681	-	=	=	=	=	Auh	ENSRNOG00000011684	NA	NA	NA	NA
Aup1	ENSMUSG00000068328	protein_coding	ancient ubiquitous protein 1 isoform 2	chr6:83054521-83057808	+	=	=	=	=	Aup1	ENSRNOG00000007842	NA	NA	NA	NA
Aurka	ENSMUSG00000027496	protein_coding	Aurora kinase A	chr2:172356190-172370535	-	=	+	+	=	Aurka	ENSRNOG00000004479	+	+	=	+
Aurkaip1	ENSMUSG00000065990	protein_coding	Aurora kinase A-interacting protein	chr4:155831272-155833130	+	=	=	=	=	NA	NA	NA	NA	NA	NA
Auts2	ENSMUSG00000029673	protein_coding	Autism susceptibility 2 protein homolog	chr5:131437333-132543344	-	+	+	+	+	Auts2	ENSRNOG00000000885	NA	NA	NA	NA
Aven	ENSMUSG00000003604	protein_coding	Cell death regulator Aven	chr2:112492964-112634573	+	=	=	=	=	Aven	ENSRNOG00000006419	NA	NA	NA	NA
Avil	ENSMUSG00000025432	protein_coding	Advillin	chr10:127000709-127020994	+	=	=	=	=	Avil	ENSRNOG00000050419	NA	NA	NA	NA
Avl9	ENSMUSG00000029787	protein_coding	Late secretory pathway	chr6:56714899-56761912	+	=	=	-	=	Avl9	ENSRNOG00000013314	=	=	=	=
Avpi1	ENSMUSG00000018821	protein_coding	Arginine vasopressin-induced protein 1	chr19:42123273-42129059	-	=	=	=	=	Avpi1	ENSRNOG00000014828	=	=	=	=
Avpr1a	ENSMUSG00000020123	protein_coding	arginine vasopressin receptor 1A	chr10:122448499-122453452	+	=	=	-	-	Avpr1a	ENSRNOG00000004400	NA	NA	NA	NA
AW112010	ENSMUSG00000075010	lincRNA	expressed sequence AW112010	chr19:11047617-11050566	-	=	=	=	=	NA	NA	NA	NA	NA	NA
AW209491	ENSMUSG00000039182	protein_coding	UPF0415	chr13:14630154-14639096	+	=	=	=	=	RGD1308147	ENSRNOG00000015523	NA	NA	NA	NA
AW549877	ENSMUSG00000041935	protein_coding	UPF0600	chr15:3982035-3995744	-	=	=	=	=	RGD1305938	ENSRNOG00000052775	NA	NA	NA	NA
AW551984	ENSMUSG00000038112	protein_coding	expressed sequence AW551984	chr9:39587396-39604403	-	=	=	=	=	RGD1311744	ENSRNOG00000005960	NA	NA	NA	NA
AW554918	ENSMUSG00000033632	protein_coding	Protein hinderin	chr18:25168999-25467321	+	=	=	=	=	RGD1562608	ENSRNOG00000029466	NA	NA	NA	NA
Axin1	ENSMUSG00000024182	protein_coding	axin 1	chr17:26138688-26195811	+	=	=	=	=	NA	NA	NA	NA	NA	NA
Axin2	ENSMUSG00000000142	protein_coding	Axin-2	chr11:108920349-108950783	+	=	=	=	=	Axin2	ENSRNOG00000055010	-	=	=	=
Axl	ENSMUSG00000002602	protein_coding	AXL receptor tyrosine kinase	chr7:25757273-25788705	-	=	=	=	=	Axl	ENSRNOG00000020716	+	=	=	=
Azi2	ENSMUSG00000039285	protein_coding	5-azacytidine-induced protein 2	chr9:118040499-118069794	+	=	=	=	=	Azi2	ENSRNOG00000010096	+	+	=	=
Azin1	ENSMUSG00000037458	protein_coding	Antizyme inhibitor 1	chr15:38487427-38519266	-	=	-	=	=	Azin1	ENSRNOG00000005333	-	-	-	=
B130024G19Rik	ENSMUSG00000100005	processed_transcript	RIKEN cDNA B130024G19 gene	chr7:70364910-70489972	+	=	=	=	=	NA	NA	NA	NA	NA	NA
B230118H07Rik	ENSMUSG00000027165	protein_coding	Uncharacterized	chr2:101560781-101649532	-	=	=	=	=	RGD1309730	ENSRNOG00000037567	NA	NA	NA	NA
B230219D22Rik	ENSMUSG00000045767	protein_coding	UPF0461	chr13:55693124-55703500	+	=	=	=	=	RGD1566359	ENSRNOG00000047934	=	-	-	=
B230307C23Rik	ENSMUSG00000080717	protein_coding	RIKEN cDNA B230307C23 gene	chr16:97997323-98010000	+	=	=	=	=	AABR07054887.1	ENSRNOG00000061217	NA	NA	NA	NA
B230312C02Rik	ENSMUSG00000084843	lincRNA	RIKEN cDNA B230312C02 gene	chr2:180370491-180385885	-	=	=	=	=	NA	NA	NA	NA	NA	NA
B230319C09Rik	ENSMUSG00000051844	processed_transcript	RIKEN cDNA B230319C09 gene	chr6:83441755-83448322	+	=	=	=	=	NA	NA	NA	NA	NA	NA
B230354K17Rik	ENSMUSG00000097119	lincRNA	RIKEN cDNA B230354K17 gene	chr17:45433852-45442544	+	=	=	=	=	NA	NA	NA	NA	NA	NA
B2m	ENSMUSG00000060802	protein_coding	Beta-2-microglobulin	chr2:122147686-122153083	+	=	-	-	=	B2m	ENSRNOG00000017123	NA	NA	NA	NA
B3galnt2	ENSMUSG00000039242	protein_coding	UDP-GalNAc:beta-1,3-N-acetylgalactosaminyltransferase 2	chr13:13954469-13999103	+	=	=	=	=	B3galnt2	ENSRNOG00000016855	NA	NA	NA	NA
B3galt1	ENSMUSG00000034780	protein_coding	Beta-1,3-galactosyltransferase 1	chr2:67565871-68122689	+	=	=	=	=	B3galt1	ENSRNOG00000007625	NA	NA	NA	NA
B3galt2	ENSMUSG00000033849	protein_coding	Beta-1,3-galactosyltransferase 2	chr1:143640664-143654614	+	=	=	=	=	B3galt2	ENSRNOG00000003251	NA	NA	NA	NA
B3galt6	ENSMUSG00000050796	protein_coding	Beta-1,3-galactosyltransferase 6	chr4:155989466-155992649	-	=	=	=	=	B3galt6	ENSRNOG00000019979	NA	NA	NA	NA
B3gat3	ENSMUSG00000071649	protein_coding	Galactosylgalactosylxylosylprotein 3-beta-glucuronosyltransferase 3	chr19:8920374-8927234	+	=	=	=	=	B3gat3	ENSRNOG00000019804	NA	NA	NA	NA
B3gnt3	ENSMUSG00000031803	protein_coding	N-acetyllactosaminide beta-1,3-N-acetylglucosaminyltransferase 3	chr8:71690756-71701789	-	=	=	=	=	B3gnt3	ENSRNOG00000018764	NA	NA	NA	NA
B3gnt8	ENSMUSG00000059479	protein_coding	UDP-GlcNAc:betaGal beta-1,3-N-acetylglucosaminyltransferase 8	chr7:25626654-25635100	+	=	=	=	=	B3gnt8	ENSRNOG00000020606	NA	NA	NA	NA
B3gntl1	ENSMUSG00000046605	protein_coding	UDP-GlcNAc:betaGal beta-1,3-N-acetylglucosaminyltransferase-like protein 1	chr11:121616197-121673153	-	+	=	=	=	B3gntl1	ENSRNOG00000049724	NA	NA	NA	NA
B430010I23Rik	ENSMUSG00000084960	antisense	RIKEN cDNA B430010I23 gene	chr8:41017468-41024216	+	=	+	=	+	NA	NA	NA	NA	NA	NA
B4galnt3	ENSMUSG00000041372	protein_coding	Beta-1,4-N-acetylgalactosaminyltransferase 3	chr6:120203073-120294559	-	=	+	+	+	B4galnt3	ENSRNOG00000010344	NA	NA	NA	NA
B4galt1	ENSMUSG00000028413	protein_coding	Beta-1,4-galactosyltransferase 1 Lactose synthase A protein N-acetyllactosamine synthase Beta-N-acetylglucosaminylglycopeptide beta-1,4-galactosyltransferase Beta-N-acetylglucosaminyl-glycolipid beta-1,4-galactosyltransferase Processed beta-1,4-galactosyltransferase 1	chr4:40804602-40854005	-	=	-	=	=	B4galt1	ENSRNOG00000059461	+	=	-	=
B4galt2	ENSMUSG00000028541	protein_coding	Beta-1,4-galactosyltransferase 2 Lactose synthase A protein N-acetyllactosamine synthase Beta-N-acetylglucosaminylglycopeptide beta-1,4-galactosyltransferase Beta-N-acetylglucosaminyl-glycolipid beta-1,4-galactosyltransferase	chr4:117869260-117883487	-	=	=	=	=	B4galt2	ENSRNOG00000019609	+	+	-	=
B4galt3	ENSMUSG00000052423	protein_coding	Beta-1,4-galactosyltransferase 3 N-acetyllactosamine synthase Beta-N-acetylglucosaminylglycopeptide beta-1,4-galactosyltransferase Beta-N-acetylglucosaminyl-glycolipid beta-1,4-galactosyltransferase	chr1:171270328-171276896	+	=	=	=	=	B4galt3	ENSRNOG00000003551	+	+	=	=
B4galt5	ENSMUSG00000017929	protein_coding	Beta-1,4-galactosyltransferase 5	chr2:167298444-167349183	-	=	-	=	=	B4galt5	ENSRNOG00000008283	=	=	=	-
B4galt6	ENSMUSG00000056124	protein_coding	Beta-1,4-galactosyltransferase 6 Glucosylceramide beta-1,4-galactosyltransferase	chr18:20684599-20746404	-	=	=	=	=	B4galt6	ENSRNOG00000015895	=	=	=	-
B4gat1	ENSMUSG00000047379	protein_coding	Beta-1,4-glucuronyltransferase 1	chr19:5038826-5041134	+	=	=	=	=	B4gat1	ENSRNOG00000020110	NA	NA	NA	NA
B930086L07Rik	ENSMUSG00000110282	TEC	RIKEN cDNA B930086L07 gene	chr7:133116534-133120271	-	+	=	+	+	NA	NA	NA	NA	NA	NA
B930095G15Rik	ENSMUSG00000085133	sense_intronic	RIKEN cDNA B930095G15 gene	chr14:121248706-121253971	+	+	+	=	=	NA	NA	NA	NA	NA	NA
B9d1	ENSMUSG00000001039	protein_coding	B9 domain-containing protein 1	chr11:61505144-61512931	+	=	=	=	=	LOC108348055	ENSRNOG00000047790	NA	NA	NA	NA
B9d2	ENSMUSG00000063439	protein_coding	B9 domain-containing protein 2	chr7:25680780-25686558	+	=	=	=	=	B9d2	ENSRNOG00000028753	NA	NA	NA	NA
Babam1	ENSMUSG00000031820	protein_coding	BRISC and BRCA1-A complex member 1	chr8:71396861-71404619	+	=	=	=	=	Babam1	ENSRNOG00000017071	=	=	=	=
Babam2	ENSMUSG00000052139	protein_coding	BRISC and BRCA1-A complex member 2	chr5:31697684-32084962	+	=	=	=	=	Babam2	ENSRNOG00000004364	NA	NA	NA	NA
Bace1	ENSMUSG00000032086	protein_coding	Beta-secretase 1	chr9:45838580-45864399	+	=	=	=	=	Bace1	ENSRNOG00000016847	NA	NA	NA	NA
Bace2	ENSMUSG00000040605	protein_coding	beta-site APP-cleaving enzyme 2	chr16:97356728-97439012	+	=	-	=	=	Bace2	ENSRNOG00000001953	=	=	=	-
Bach1	ENSMUSG00000025612	protein_coding	Transcription regulator protein BACH1	chr16:87698945-87733346	+	=	=	=	=	Bach1	ENSRNOG00000001582	-	=	=	=
Bach2	ENSMUSG00000040270	protein_coding	Transcription regulator protein BACH2	chr4:32238804-32586108	+	=	=	=	=	Bach2	ENSRNOG00000006170	NA	NA	NA	NA
Bad	ENSMUSG00000024959	protein_coding	Bcl2-associated agonist of cell death	chr19:6941861-6951898	+	-	=	=	=	Bad	ENSRNOG00000021147	NA	NA	NA	NA
Bag1	ENSMUSG00000028416	protein_coding	BAG family molecular chaperone regulator 1	chr4:40936398-40948294	-	=	=	=	=	Bag1	ENSRNOG00000008277	NA	NA	NA	NA
Bag2	ENSMUSG00000042215	protein_coding	BAG family molecular chaperone regulator 2	chr1:33745484-33757795	-	=	=	=	=	Bag2	ENSRNOG00000012709	NA	NA	NA	NA
Bag3	ENSMUSG00000030847	protein_coding	BAG family molecular chaperone regulator 3	chr7:128523616-128546981	+	=	=	=	=	Bag3	ENSRNOG00000020298	NA	NA	NA	NA
Bag4	ENSMUSG00000037316	protein_coding	BAG family molecular chaperone regulator 4	chr8:25764538-25785287	-	=	=	=	=	Bag4	ENSRNOG00000042560	NA	NA	NA	NA
Bag5	ENSMUSG00000049792	protein_coding	BAG family molecular chaperone regulator 5	chr12:111709488-111713257	-	=	=	=	=	Bag5	ENSRNOG00000011527	NA	NA	NA	NA
Bag6	ENSMUSG00000024392	protein_coding	Large proline-rich protein BAG6	chr17:35135178-35147322	+	=	=	=	=	Bag6	ENSRNOG00000000851	NA	NA	NA	NA
Bahcc1	ENSMUSG00000039741	protein_coding	Mus musculus BAH domain and coiled-coil containing 1 (Bahcc1), transcript variant 2, mRNA.	chr11:120232947-120292296	+	=	=	=	=	Bahcc1	ENSRNOG00000043102	NA	NA	NA	NA
Bahd1	ENSMUSG00000040007	protein_coding	bromo adjacent homology domain containing 1	chr2:118900377-118924528	+	=	=	=	=	Bahd1	ENSRNOG00000010428	+	=	=	=
Baiap2	ENSMUSG00000025372	protein_coding	Brain-specific angiosis inhibitor 1-associated protein 2	chr11:119942763-120006782	+	=	=	=	=	Baiap2	ENSRNOG00000004049	NA	NA	NA	NA
Baiap2l1	ENSMUSG00000038859	protein_coding	Brain-specific angiosis inhibitor 1-associated protein 2-like protein 1	chr5:144264526-144358112	-	=	+	+	+	Baiap2l1	ENSRNOG00000001007	NA	NA	NA	NA
Bak1	ENSMUSG00000057789	protein_coding	Bcl-2 homologous antagonist/killer	chr17:27019810-27029009	-	=	=	=	=	Bak1	ENSRNOG00000000485	+	=	-	=
Banf1	ENSMUSG00000024844	protein_coding	Barrier-to-autointegration factor Barrier-to-autointegration factor, N-terminally processed	chr19:5364641-5366645	-	=	=	=	=	Banf1	ENSRNOG00000020460	=	-	=	=
Banp	ENSMUSG00000025316	protein_coding	Protein BANP	chr8:121949750-122029258	+	=	=	=	=	Banp	ENSRNOG00000019140	NA	NA	NA	NA
Bap1	ENSMUSG00000021901	protein_coding	Ubiquitin carboxyl-terminal hydrolase BAP1	chr14:31251450-31259944	+	=	=	=	=	Bap1	ENSRNOG00000019097	-	=	=	-
Barx2	ENSMUSG00000032033	protein_coding	Homeobox protein BarH-like 2	chr9:31846044-31913462	-	=	-	=	-	Barx2	ENSRNOG00000008592	NA	NA	NA	NA
Batf2	ENSMUSG00000039699	protein_coding	Mus musculus basic leucine zipper transcription factor, ATF-like 2 (Batf2), transcript variant 2, mRNA.	chr19:6140983-6172476	+	=	-	=	-	Batf2	ENSRNOG00000021018	NA	NA	NA	NA
Baz1a	ENSMUSG00000035021	protein_coding	Bromodomain adjacent to zinc finger domain protein 1A	chr12:54892989-55014348	-	=	=	=	=	Baz1a	ENSRNOG00000006828	NA	NA	NA	NA
Baz1b	ENSMUSG00000002748	protein_coding	Tyrosine-protein kinase BAZ1B	chr5:135187264-135246129	+	=	+	=	=	Baz1b	ENSRNOG00000001453	-	=	=	=
Baz2a	ENSMUSG00000040054	protein_coding	bromodomain adjacent to zinc finger domain 2A	chr10:128091577-128129303	+	=	=	=	=	Baz2a	ENSRNOG00000053881	=	=	-	=
Baz2b	ENSMUSG00000026987	protein_coding	bromodomain adjacent to zinc finger domain, 2B	chr2:59899363-60209839	-	=	+	=	=	Baz2b	ENSRNOG00000056984	=	=	=	=
Bbip1	ENSMUSG00000084957	protein_coding	BBSome interacting protein 1	chr19:53929677-53944627	-	=	=	=	=	Bbip1	ENSRNOG00000047019	NA	NA	NA	NA
Bbs1	ENSMUSG00000006464	protein_coding	Bardet-Biedl syndrome 1 protein homolog	chr19:4886898-4906627	-	=	=	=	=	Bbs1	ENSRNOG00000019832	=	=	+	+
Bbs2	ENSMUSG00000031755	protein_coding	Bardet-Biedl syndrome 2 protein homolog	chr8:94067954-94098928	-	+	+	+	+	Bbs2	ENSRNOG00000019020	NA	NA	NA	NA
Bbs4	ENSMUSG00000025235	protein_coding	Bardet-Biedl syndrome 4 protein homolog	chr9:59321990-59353508	-	=	=	=	=	Bbs4	ENSRNOG00000026171	NA	NA	NA	NA
Bbs7	ENSMUSG00000037325	protein_coding	Bardet-Biedl syndrome 7 protein homolog	chr3:36573142-36613477	-	=	=	=	=	Bbs7	ENSRNOG00000015816	NA	NA	NA	NA
Bbs9	ENSMUSG00000035919	protein_coding	Protein PTHB1	chr9:22475715-22888280	+	=	=	=	=	Bbs9	ENSRNOG00000015189	NA	NA	NA	NA
Bbx	ENSMUSG00000022641	protein_coding	HMG box transcription factor BBX	chr16:50191844-50432390	-	=	=	=	-	Bbx	ENSRNOG00000001971	-	=	=	=
BC002059	ENSMUSG00000060149	lincRNA	cDNA sequence BC002059	chr17:16951539-16974157	+	=	=	=	=	NA	NA	NA	NA	NA	NA
BC002163	ENSMUSG00000081824	processed_pseudogene	cDNA sequence BC002163	chr16:42955631-42955949	+	=	=	=	=	NA	NA	NA	NA	NA	NA
BC002189	ENSMUSG00000104465	sense_intronic	cDNA sequence BC002189	chr3:19685971-19686568	+	-	=	=	=	NA	NA	NA	NA	NA	NA
BC003331	ENSMUSG00000006010	protein_coding	odr-4 GPCR localization factor homolog	chr1:150361305-150393080	-	=	=	=	=	NA	NA	NA	NA	NA	NA
BC003965	ENSMUSG00000067722	protein_coding	Protein CCSMST1	chr17:25184561-25187661	+	=	=	=	=	RGD1565784	ENSRNOG00000029415	NA	NA	NA	NA
BC004004	ENSMUSG00000052712	protein_coding	Bombesin receptor-activated	chr17:29268788-29302881	+	=	=	=	=	RGD735065	ENSRNOG00000000524	+	=	=	=
BC005537	ENSMUSG00000019132	protein_coding	Uncharacterized	chr13:24801657-24816197	+	=	=	=	=	LOC100911664	ENSRNOG00000018456	NA	NA	NA	NA
BC005561	ENSMUSG00000079065	protein_coding	cDNA sequence BC005561	chr5:104508352-104522611	+	=	=	=	=	LOC679894	ENSRNOG00000042340	-	=	=	=
BC005624	ENSMUSG00000026851	protein_coding	Telomere length and silencing	chr2:30972177-30982201	-	=	=	=	=	RGD1305178	ENSRNOG00000007532	NA	NA	NA	NA
BC017158	ENSMUSG00000030780	protein_coding	cDNA sequence BC017158	chr7:128271379-128298170	-	=	=	=	=	RGD1310127	ENSRNOG00000020144	NA	NA	NA	NA
BC017643	ENSMUSG00000039294	protein_coding	Uncharacterized	chr11:121222588-121229322	-	=	=	=	=	NA	NA	NA	NA	NA	NA
BC024978	ENSMUSG00000078786	protein_coding	cDNA sequence BC024978	chr7:27195781-27210186	+	=	=	=	=	RGD1560854	ENSRNOG00000037715	NA	NA	NA	NA
BC029722	ENSMUSG00000074649	protein_coding	cDNA sequence BC029722	chr2:155817730-155819426	-	=	=	=	=	NA	NA	NA	NA	NA	NA
BC030336	ENSMUSG00000046096	protein_coding	Uncharacterized	chr7:120677618-120734854	+	=	=	=	=	NA	NA	NA	NA	NA	NA
BC031181	ENSMUSG00000036299	protein_coding	UPF0729	chr18:75005900-75009933	+	=	=	=	=	RGD1562987	ENSRNOG00000018676	NA	NA	NA	NA
BC034090	ENSMUSG00000033722	protein_coding	cDNA sequence BC034090	chr1:155212471-155244444	-	=	=	=	=	RGD1304622	ENSRNOG00000000040	NA	NA	NA	NA
BC037034	ENSMUSG00000036948	protein_coding	chromosome 7 open reading frame 43	chr5:138259656-138264033	-	=	=	=	=	RGD1305455	ENSRNOG00000039214	NA	NA	NA	NA
BC048403	ENSMUSG00000053684	protein_coding	KICSTOR complex	chr10:121739937-121752878	+	=	=	=	=	RGD1565498	ENSRNOG00000028782	NA	NA	NA	NA
BC048679	ENSMUSG00000061877	protein_coding	cDNA sequence BC048679	chr7:81494275-81498281	-	=	=	=	=	LOC100360933	ENSRNOG00000036981	NA	NA	NA	NA
BC052040	ENSMUSG00000040282	protein_coding	Uncharacterized	chr2:115581716-115778768	+	=	=	=	=	RGD1563680	ENSRNOG00000004571	NA	NA	NA	NA
BC067074	ENSMUSG00000021763	protein_coding	cDNA sequence BC067074	chr13:113293159-113379711	+	=	=	=	=	RGD1561161	ENSRNOG00000039582	NA	NA	NA	NA
Bcam	ENSMUSG00000002980	protein_coding	Basal cell adhesion molecule	chr7:19756131-19771016	-	=	-	=	=	Bcam	ENSRNOG00000029399	NA	NA	NA	NA
Bcap29	ENSMUSG00000020650	protein_coding	B-cell receptor-associated protein 29	chr12:31590967-31634658	-	=	=	=	=	Bcap29	ENSRNOG00000007884	NA	NA	NA	NA
Bcap31	ENSMUSG00000002015	protein_coding	B-cell receptor-associated protein 31	chrX:73686178-73716175	-	=	-	=	=	Bcap31	ENSRNOG00000055756	=	=	+	=
Bcar1	ENSMUSG00000031955	protein_coding	Breast cancer anti-estrogen resistance protein 1	chr8:111710474-111743809	-	=	=	=	+	Bcar1	ENSRNOG00000019253	NA	NA	NA	NA
Bcar3	ENSMUSG00000028121	protein_coding	Breast cancer anti-estrogen resistance protein 3	chr3:122294136-122530191	+	=	=	=	=	Bcar3	ENSRNOG00000013737	=	-	=	=
Bcas2	ENSMUSG00000005687	protein_coding	breast carcinoma amplified sequence 2	chr3:103171655-103179166	+	=	=	=	=	Bcas2	ENSRNOG00000018783	NA	NA	NA	NA
Bcas3	ENSMUSG00000059439	protein_coding	Breast carcinoma-amplified sequence 3 homolog	chr11:85353167-85826058	+	=	=	=	=	NA	NA	NA	NA	NA	NA
Bcat2	ENSMUSG00000030826	protein_coding	Branched-chain-amino-acid aminotransferase, mitochondrial	chr7:45570153-45589711	+	=	=	=	-	Bcat2	ENSRNOG00000020956	+	=	=	=
Bccip	ENSMUSG00000030983	protein_coding	BRCA2 and CDKN1A-interacting protein	chr7:133709333-133721145	+	=	=	=	=	Bccip	ENSRNOG00000018066	NA	NA	NA	NA
Bcdin3d	ENSMUSG00000037525	protein_coding	Pre-miRNA 5'-monophosphate methyltransferase	chr15:99470079-99474730	-	=	=	=	=	Bcdin3d	ENSRNOG00000058430	=	+	=	=
Bche	ENSMUSG00000027792	protein_coding	Cholinesterase	chr3:73635808-73708415	-	=	-	-	=	Bche	ENSRNOG00000009826	NA	NA	NA	NA
Bckdha	ENSMUSG00000060376	protein_coding	branched chain ketoacid dehydrogenase E1, alpha polypeptide	chr7:25629946-25658981	-	=	=	=	=	Bckdha	ENSRNOG00000020607	NA	NA	NA	NA
Bckdhb	ENSMUSG00000032263	protein_coding	2-oxoisovalerate dehydrogenase subunit beta, mitochondrial	chr9:83925145-84124240	+	=	=	=	=	Bckdhb	ENSRNOG00000009928	NA	NA	NA	NA
Bckdk	ENSMUSG00000030802	protein_coding	[3-methyl-2-oxobutanoate dehydrogenase	chr7:127904082-127910221	+	=	-	-	=	Bckdk	ENSRNOG00000019485	NA	NA	NA	NA
Bcl10	ENSMUSG00000028191	protein_coding	B-cell lymphoma/leukemia 10	chr3:145922804-145934356	+	=	=	=	=	Bcl10	ENSRNOG00000042389	-	=	=	=
Bcl2	ENSMUSG00000057329	protein_coding	Apoptosis regulator Bcl-2	chr1:106538178-106714274	-	=	=	=	=	Bcl2	ENSRNOG00000002791	NA	NA	NA	NA
Bcl2l1	ENSMUSG00000007659	protein_coding	Mus musculus BCL2-like 1 (Bcl2l1), transcript variant 5, mRNA.	chr2:152780668-152831728	-	=	+	=	=	AC098008.1	ENSRNOG00000018503	NA	NA	NA	NA
Bcl2l11	ENSMUSG00000027381	protein_coding	Bcl-2-like protein 11	chr2:128126038-128162547	+	=	=	=	=	Bcl2l11	ENSRNOG00000016551	=	-	-	-
Bcl2l12	ENSMUSG00000003190	protein_coding	BCL2-like 12 (proline rich)	chr7:44991222-44998712	-	=	=	=	=	Bcl2l12	ENSRNOG00000020486	NA	NA	NA	NA
Bcl2l13	ENSMUSG00000009112	protein_coding	Bcl-2-like protein 13	chr6:120836212-120892842	+	=	=	=	=	Bcl2l13	ENSRNOG00000012394	NA	NA	NA	NA
Bcl2l2	ENSMUSG00000089682	protein_coding	Bcl-2-like protein 2	chr14:54883377-54888234	+	=	=	=	=	Bcl2l2	ENSRNOG00000015732	=	-	=	=
Bcl3	ENSMUSG00000053175	protein_coding	B-cell lymphoma 3 protein homolog	chr7:19808462-19822770	-	=	-	=	-	Bcl3	ENSRNOG00000043416	NA	NA	NA	NA
Bcl6	ENSMUSG00000022508	protein_coding	B-cell lymphoma 6 protein homolog	chr16:23965052-23988852	-	=	=	=	=	Bcl6	ENSRNOG00000001843	NA	NA	NA	NA
Bcl7a	ENSMUSG00000029438	protein_coding	B-cell CLL/lymphoma 7 protein family member A	chr5:123343834-123374992	+	=	=	=	=	Bcl7a	ENSRNOG00000056017	NA	NA	NA	NA
Bcl7b	ENSMUSG00000029681	protein_coding	B-cell CLL/lymphoma 7 protein family member B	chr5:135168283-135181855	+	=	=	=	=	Bcl7b	ENSRNOG00000032705	NA	NA	NA	NA
Bcl7c	ENSMUSG00000030814	protein_coding	Mus musculus B cell CLL/lymphoma 7C (Bcl7c), transcript variant 1, mRNA.	chr7:127661456-127708933	-	=	=	=	=	Bcl7c	ENSRNOG00000018916	=	-	=	=
Bcl9	ENSMUSG00000038256	protein_coding	B-cell CLL/lymphoma 9 protein	chr3:97203662-97297917	-	=	=	=	=	Bcl9	ENSRNOG00000017516	-	=	=	=
Bcl9l	ENSMUSG00000063382	protein_coding	Mus musculus B cell CLL/lymphoma 9-like (Bcl9l), transcript variant 2, mRNA.	chr9:44482825-44511896	+	-	-	=	=	Bcl9l	ENSRNOG00000012420	NA	NA	NA	NA
Bclaf1	ENSMUSG00000037608	protein_coding	Bcl-2-associated transcription factor 1	chr10:20312469-20344613	+	=	+	=	=	Bclaf1	ENSRNOG00000058050	=	-	=	+
Bclaf3	ENSMUSG00000044150	protein_coding	Bclaf1 and Thrap3 family member 3	chrX:159526688-159593081	+	=	=	=	=	Bclaf3	ENSRNOG00000005135	NA	NA	NA	NA
Bcor	ENSMUSG00000040363	protein_coding	BCL-6 corepressor	chrX:12036740-12160355	-	=	-	=	-	Bcor	ENSRNOG00000034240	-	-	=	=
Bcorl1	ENSMUSG00000036959	protein_coding	BCL-6 corepressor-like protein 1	chrX:48341358-48408049	+	-	=	=	=	Bcorl1	ENSRNOG00000005076	NA	NA	NA	NA
Bcr	ENSMUSG00000009681	protein_coding	Breakpoint cluster region protein	chr10:75060592-75184921	+	=	=	=	=	Bcr	ENSRNOG00000001304	=	+	=	=
Bcs1l	ENSMUSG00000026172	protein_coding	Mitochondrial chaperone BCS1	chr1:74588289-74592443	+	=	-	=	=	Bcs1l	ENSRNOG00000016754	NA	NA	NA	NA
Bdh1	ENSMUSG00000046598	protein_coding	D-beta-hydroxybutyrate dehydrogenase, mitochondrial	chr16:31422280-31458901	+	=	=	-	=	Bdh1	ENSRNOG00000001736	NA	NA	NA	NA
Bdkrb2	ENSMUSG00000021070	protein_coding	B2 bradykinin receptor	chr12:105563226-105595237	+	=	=	=	=	Bdkrb2	ENSRNOG00000047300	NA	NA	NA	NA
Bdnf	ENSMUSG00000048482	protein_coding	Brain-derived neurotrophic factor	chr2:109674700-109727007	+	=	=	=	+	Bdnf	ENSRNOG00000047466	NA	NA	NA	NA
Bdp1	ENSMUSG00000049658	protein_coding	Transcription factor TFIIIB component B'' homolog	chr13:100017994-100104070	-	=	=	=	=	Bdp1	ENSRNOG00000017864	NA	NA	NA	NA
Becn1	ENSMUSG00000035086	protein_coding	Beclin-1 Beclin-1-C 35 kDa Beclin-1-C 37 kDa	chr11:101285952-101302286	-	=	=	=	=	Becn1	ENSRNOG00000020513	=	-	=	=
Bend3	ENSMUSG00000038214	protein_coding	BEN domain-containing protein 3	chr10:43478831-43515396	+	=	=	=	=	Bend3	ENSRNOG00000046505	NA	NA	NA	NA
Best1	ENSMUSG00000037418	protein_coding	Bestrophin-1	chr19:9985174-10001633	-	=	=	=	=	Best1	ENSRNOG00000020346	NA	NA	NA	NA
Best3	ENSMUSG00000020169	protein_coding	Bestrophin-3	chr10:116986314-117025040	+	-	=	=	=	Best3	ENSRNOG00000005491	NA	NA	NA	NA
Bet1	ENSMUSG00000032757	protein_coding	BET1 homolog	chr6:4076899-4086972	-	=	=	=	=	Bet1	ENSRNOG00000011008	-	-	-	=
Bex1	ENSMUSG00000050071	protein_coding	Protein BEX1	chrX:136213972-136215513	-	-	=	=	=	LOC100912195	ENSRNOG00000033844	NA	NA	NA	NA
Bex3	ENSMUSG00000046432	protein_coding	Protein BEX3	chrX:136270253-136271978	+	=	=	=	=	Bex3	ENSRNOG00000028822	NA	NA	NA	NA
Bfar	ENSMUSG00000022684	protein_coding	Bifunctional apoptosis regulator	chr16:13671858-13703612	+	=	=	=	=	Bfar	ENSRNOG00000003151	NA	NA	NA	NA
Bgn	ENSMUSG00000031375	protein_coding	biglycan	chrX:73483602-73495933	+	=	=	+	+	Bgn	ENSRNOG00000055962	-	-	-	-
Bhlhb9	ENSMUSG00000072964	protein_coding	Protein BHLHb9	chrX:135797594-135891081	+	=	=	=	=	Bhlhb9	ENSRNOG00000003191	=	=	=	+
Bhlhe40	ENSMUSG00000030103	protein_coding	Class E basic helix-loop-helix protein 40	chr6:108660629-108666925	+	=	-	=	-	Bhlhe40	ENSRNOG00000007152	+	+	=	=
Bhlhe41	ENSMUSG00000030256	protein_coding	Class E basic helix-loop-helix protein 41	chr6:145858243-145865558	-	=	-	=	=	Bhlhe41	ENSRNOG00000048961	NA	NA	NA	NA
Bicc1	ENSMUSG00000014329	protein_coding	Protein bicaudal C homolog 1	chr10:70922832-71159700	-	=	=	=	=	Bicc1	ENSRNOG00000000614	=	=	-	=
Bicd1	ENSMUSG00000003452	protein_coding	Protein bicaudal D homolog 1	chr6:149408886-149563329	+	=	=	=	=	Bicd1	ENSRNOG00000036911	NA	NA	NA	NA
Bicd2	ENSMUSG00000037933	protein_coding	Protein bicaudal D homolog 2	chr13:49341585-49387026	+	=	=	=	=	Bicd2	ENSRNOG00000016031	+	+	=	+
Bicra	ENSMUSG00000070808	protein_coding	BRD4 interacting chromatin remodeling complex associated protein	chr7:15970672-16047921	-	=	=	=	=	Bicra	ENSRNOG00000011262	NA	NA	NA	NA
Bicral	ENSMUSG00000036568	protein_coding	BRD4-interacting chromatin-remodeling complex-associated protein-like	chr17:46798116-46831413	-	=	=	=	=	Bicral	ENSRNOG00000016229	NA	NA	NA	NA
Bik	ENSMUSG00000016758	protein_coding	Bcl-2-interacting killer	chr15:83526862-83544634	+	+	+	+	=	Bik	ENSRNOG00000010359	NA	NA	NA	NA
Bin1	ENSMUSG00000024381	protein_coding	Myc box-dependent-interacting protein 1	chr18:32377217-32435736	+	=	=	=	=	Bin1	ENSRNOG00000012852	NA	NA	NA	NA
Bin3	ENSMUSG00000022089	protein_coding	Bridging integrator 3	chr14:70100105-70138206	+	=	=	=	=	Bin3	ENSRNOG00000018023	=	+	=	=
Birc2	ENSMUSG00000057367	protein_coding	Baculoviral IAP repeat-containing protein 2	chr9:7818227-7837064	-	=	=	=	=	Birc2	ENSRNOG00000010602	NA	NA	NA	NA
Birc3	ENSMUSG00000032000	protein_coding	baculoviral IAP repeat containing 3	chr9:7848699-7873186	-	=	=	=	=	Birc3	ENSRNOG00000005731	NA	NA	NA	NA
Birc5	ENSMUSG00000017716	protein_coding	Baculoviral IAP repeat-containing protein 5	chr11:117849251-117855743	+	=	=	+	+	Birc5	ENSRNOG00000050819	NA	NA	NA	NA
Birc6	ENSMUSG00000024073	protein_coding	Baculoviral IAP repeat-containing protein 6	chr17:74528295-74703356	+	=	=	=	=	Birc6	ENSRNOG00000027191	NA	NA	NA	NA
Bivm	ENSMUSG00000041684	protein_coding	Mus musculus basic, immunoglobulin-like variable motif containing (Bivm), transcript variant 3, mRNA.	chr1:44118957-44144770	+	=	=	=	=	Ercc5	ENSRNOG00000022812	NA	NA	NA	NA
Blcap	ENSMUSG00000067787	protein_coding	Mus musculus bladder cancer associated protein (Blcap), transcript variant 1, mRNA.	chr2:157556362-157571274	-	=	=	=	=	Blcap	ENSRNOG00000024437	=	=	-	-
Blm	ENSMUSG00000030528	protein_coding	Bloom syndrome protein homolog	chr7:80454733-80535119	-	=	=	=	=	Blm	ENSRNOG00000011213	NA	NA	NA	NA
Blmh	ENSMUSG00000020840	protein_coding	Bleomycin hydrolase	chr11:76924809-76987379	+	=	=	=	=	Blmh	ENSRNOG00000003563	+	+	+	+
Bloc1s1	ENSMUSG00000090247	protein_coding	Biosis of lysosome-related organelles complex 1 subunit 1	chr10:128917882-128924035	-	=	=	=	=	Bloc1s1	ENSRNOG00000007784	NA	NA	NA	NA
Bloc1s2	ENSMUSG00000057506	protein_coding	Biosis of lysosome-related organelles complex 1 subunit 2	chr19:44139266-44146446	-	=	=	=	=	Bloc1s2	ENSRNOG00000012684	NA	NA	NA	NA
Bloc1s5	ENSMUSG00000038982	protein_coding	Biosis of lysosome-related organelles complex 1 subunit 5	chr13:38592842-38635109	-	=	=	=	=	Bloc1s5	ENSRNOG00000016497	-	=	=	=
Bloc1s6	ENSMUSG00000005804	protein_coding	Biosis of lysosome-related organelles complex 1 subunit 6	chr2:122738503-122749475	+	=	=	=	=	Bloc1s6	ENSRNOG00000037160	NA	NA	NA	NA
Blvra	ENSMUSG00000001999	protein_coding	Biliverdin reductase A	chr2:127070665-127097084	+	-	=	=	=	Blvra	ENSRNOG00000011778	=	=	+	=
Blvrb	ENSMUSG00000040466	protein_coding	Flavin reductase (NADPH)	chr7:27447978-27466144	+	=	-	=	=	Blvrb	ENSRNOG00000024410	NA	NA	NA	NA
Blzf1	ENSMUSG00000026577	protein_coding	Golgin-45	chr1:164289800-164307489	-	=	=	=	=	Blzf1	ENSRNOG00000002884	NA	NA	NA	NA
Bmf	ENSMUSG00000040093	protein_coding	Mus musculus BCL2 modifying factor (Bmf), transcript variant 3, mRNA.	chr2:118528757-118549687	-	=	=	=	=	Bmf	ENSRNOG00000007529	NA	NA	NA	NA
Bmi1	ENSMUSG00000026739	protein_coding	Polycomb complex protein BMI-1	chr2:18677018-18686629	+	=	=	=	=	Bmi1	ENSRNOG00000016585	NA	NA	NA	NA
Bmp1	ENSMUSG00000022098	protein_coding	Bone morphotic protein 1	chr14:70474558-70520234	-	=	=	+	=	Bmp1	ENSRNOG00000010890	+	=	=	=
Bmp2	ENSMUSG00000027358	protein_coding	Bone morphotic protein 2	chr2:133552159-133562885	+	=	=	=	=	Bmp2	ENSRNOG00000021276	NA	NA	NA	NA
Bmp2k	ENSMUSG00000034663	protein_coding	BMP-2-inducible protein kinase	chr5:96997689-97091867	+	=	=	=	=	Bmp2k	ENSRNOG00000002040	=	+	=	=
Bmp4	ENSMUSG00000021835	protein_coding	Bone morphotic protein 4	chr14:46383520-46390669	-	=	=	=	=	Bmp4	ENSRNOG00000009694	NA	NA	NA	NA
Bmp6	ENSMUSG00000039004	protein_coding	Bone morphotic protein 6	chr13:38345107-38500302	+	=	=	-	=	Bmp6	ENSRNOG00000013717	NA	NA	NA	NA
Bmper	ENSMUSG00000031963	protein_coding	BMP-binding endothelial regulator protein	chr9:23223076-23485200	+	=	=	=	=	Bmper	ENSRNOG00000015357	NA	NA	NA	NA
Bmpr1a	ENSMUSG00000021796	protein_coding	Bone morphotic protein receptor type-1A	chr14:34410734-34503341	-	=	=	=	=	Bmpr1a	ENSRNOG00000052469	NA	NA	NA	NA
Bmpr1b	ENSMUSG00000052430	protein_coding	Mus musculus bone morphotic protein receptor, type 1B (Bmpr1b), transcript variant 6, mRNA.	chr3:141837136-142169425	-	=	=	=	=	Bmpr1b	ENSRNOG00000016289	NA	NA	NA	NA
Bmpr2	ENSMUSG00000067336	protein_coding	Bone morphotic protein receptor type-2	chr1:59763400-59879014	+	=	=	=	-	Bmpr2	ENSRNOG00000022196	-	=	=	=
Bms1	ENSMUSG00000030138	protein_coding	BMS1, ribosome biogenesis factor	chr6:118383381-118419474	-	=	=	=	=	Bms1	ENSRNOG00000006576	-	=	=	=
Bmt2	ENSMUSG00000042742	protein_coding	Probable methyltransferase BMT2 homolog	chr6:13625673-13677966	-	=	=	=	=	Bmt2	ENSRNOG00000007224	NA	NA	NA	NA
Bnc2	ENSMUSG00000028487	protein_coding	Zinc finger protein basonuclin-2	chr4:84275095-84675275	-	=	=	=	=	Bnc2	ENSRNOG00000006553	NA	NA	NA	NA
Bnip1	ENSMUSG00000024191	protein_coding	Vesicle transport protein SEC20	chr17:26781079-26792565	+	=	=	=	=	Bnip1	ENSRNOG00000020753	NA	NA	NA	NA
Bnip2	ENSMUSG00000011958	protein_coding	BCL2/adenovirus E1B 19 kDa protein-interacting protein 2	chr9:69989466-70008317	+	=	=	=	=	Bnip2	ENSRNOG00000056024	=	+	=	=
Bnip3	ENSMUSG00000078566	protein_coding	BCL2/adenovirus E1B 19 kDa protein-interacting protein 3	chr7:138890836-138909519	-	=	+	=	-	Bnip3	ENSRNOG00000017243	+	=	=	=
Bnip3l	ENSMUSG00000022051	protein_coding	BCL2/adenovirus E1B 19 kDa protein-interacting protein 3-like	chr14:66985239-67008877	-	=	=	=	=	Bnip3l	ENSRNOG00000009820	NA	NA	NA	NA
Bnip3l-ps	ENSMUSG00000073198	transcribed_processed_pseudogene	BCL2/adenovirus E1B interacting protein 3-like, pseudogene	chr12:18216542-18217673	+	=	=	=	=	NA	NA	NA	NA	NA	NA
Boc	ENSMUSG00000022687	protein_coding	BOC cell adhesion associated, oncogene regulated	chr16:44485049-44558897	-	=	=	=	=	Boc	ENSRNOG00000002041	NA	NA	NA	NA
Bod1	ENSMUSG00000044502	protein_coding	Biorientation of chromosomes in cell division protein 1	chr11:31665181-31671885	-	=	=	=	=	Bod1	ENSRNOG00000020717	NA	NA	NA	NA
Bod1l	ENSMUSG00000061755	protein_coding	Biorientation of chromosomes in cell division protein 1-like 1	chr5:41787538-41844315	-	=	=	=	=	Bod1l1	ENSRNOG00000050437	NA	NA	NA	NA
Bola1	ENSMUSG00000015943	protein_coding	BolA-like protein 1	chr3:96196588-96219709	-	=	=	=	=	Bola1	ENSRNOG00000021185	-	=	=	=
Bola2	ENSMUSG00000047721	protein_coding	BolA-like protein 2	chr7:126695401-126699798	+	=	=	=	=	Bola2	ENSRNOG00000047988	NA	NA	NA	NA
Bola3	ENSMUSG00000045160	protein_coding	BolA-like protein 3	chr6:83349147-83360136	+	=	=	=	=	Bola3	ENSRNOG00000021866	=	=	-	=
Bop1	ENSMUSG00000022557	protein_coding	Ribosome biosis protein BOP1	chr15:76452989-76477277	-	=	=	=	=	Bop1	ENSRNOG00000021773	NA	NA	NA	NA
Borcs7	ENSMUSG00000062376	protein_coding	BLOC-1-related complex subunit 7	chr19:46689906-46703382	+	=	=	=	=	Borcs7	ENSRNOG00000020076	NA	NA	NA	NA
Borcs8	ENSMUSG00000002345	protein_coding	BLOC-1-related complex subunit 8	chr8:70139499-70147319	+	=	=	=	=	Borcs8	ENSRNOG00000020427	NA	NA	NA	NA
Bpgm	ENSMUSG00000038871	protein_coding	Bisphosphoglycerate mutase	chr6:34476207-34505613	+	=	=	=	=	Bpgm	ENSRNOG00000010133	NA	NA	NA	NA
Bpnt1	ENSMUSG00000026617	protein_coding	3'(2'),5'-bisphosphate nucleotidase 1	chr1:185332149-185357777	+	=	=	=	=	Bpnt1	ENSRNOG00000002378	=	=	+	=
Bptf	ENSMUSG00000040481	protein_coding	bromodomain PHD finger transcription factor	chr11:107033081-107132127	-	=	=	=	=	Bptf	ENSRNOG00000047296	NA	NA	NA	NA
Braf	ENSMUSG00000002413	protein_coding	Serine/threonine-protein kinase B-raf	chr6:39603237-39725463	-	=	=	=	=	Braf	ENSRNOG00000010957	NA	NA	NA	NA
Brap	ENSMUSG00000029458	protein_coding	BRCA1-associated protein	chr5:121660563-121687256	+	=	=	=	=	Brap	ENSRNOG00000046497	NA	NA	NA	NA
Brat1	ENSMUSG00000000148	protein_coding	BRCA1-associated ATM activator 1	chr5:140705011-140719379	+	=	=	=	=	Brat1	ENSRNOG00000001236	NA	NA	NA	NA
Brca2	ENSMUSG00000041147	protein_coding	Breast cancer type 2 susceptibility protein homolog	chr5:150522630-150570329	+	-	=	=	=	Brca2	ENSRNOG00000001111	NA	NA	NA	NA
Brcc3	ENSMUSG00000031201	protein_coding	Lys-63-specific deubiquitinase BRCC36	chrX:75416628-75454001	+	=	=	=	=	NA	NA	NA	NA	NA	NA
Brd1	ENSMUSG00000022387	protein_coding	bromodomain containing 1	chr15:88687034-88734233	-	=	+	=	=	Brd1	ENSRNOG00000004538	NA	NA	NA	NA
Brd2	ENSMUSG00000024335	protein_coding	Bromodomain-containing protein 2	chr17:34112023-34122634	-	=	=	=	=	Brd2	ENSRNOG00000000461	NA	NA	NA	NA
Brd3	ENSMUSG00000026918	protein_coding	Bromodomain-containing protein 3	chr2:27445579-27507662	-	=	=	=	=	Brd3	ENSRNOG00000007681	NA	NA	NA	NA
Brd4	ENSMUSG00000024002	protein_coding	Bromodomain-containing protein 4	chr17:32196274-32284722	-	=	=	=	=	NA	NA	NA	NA	NA	NA
Brd7	ENSMUSG00000031660	protein_coding	Bromodomain-containing protein 7	chr8:88331039-88362194	-	=	=	=	=	Brd7	ENSRNOG00000014419	NA	NA	NA	NA
Brd8	ENSMUSG00000003778	protein_coding	Bromodomain-containing protein 8	chr18:34598615-34624601	-	=	=	=	=	Brd8	ENSRNOG00000020340	NA	NA	NA	NA
Brd9	ENSMUSG00000057649	protein_coding	Bromodomain-containing protein 9	chr13:73937811-73960895	+	=	=	=	=	Brd9	ENSRNOG00000015676	NA	NA	NA	NA
Brf1	ENSMUSG00000011158	protein_coding	BRF1, RNA polymerase III transcription initiation factor 90 kDa subunit	chr12:112960085-113000704	-	=	=	=	=	Brf1	ENSRNOG00000014595	NA	NA	NA	NA
Brf2	ENSMUSG00000031487	protein_coding	BRF2, RNA polymerase III transcription initiation factor subunit	chr8:27123364-27128680	-	=	=	=	=	Brf2	ENSRNOG00000012739	=	=	=	=
Bri3	ENSMUSG00000047843	protein_coding	Brain protein I3	chr5:144244437-144446757	+	=	=	=	=	Bri3	ENSRNOG00000001009	NA	NA	NA	NA
Bri3bp	ENSMUSG00000037905	protein_coding	BRI3-binding protein	chr5:125441568-125460370	+	=	=	=	=	Bri3bp	ENSRNOG00000000979	NA	NA	NA	NA
Brip1os	ENSMUSG00000085208	antisense	BRCA1 interacting protein C-terminal helicase 1, opposite strand	chr11:86201370-86304443	+	-	=	=	=	NA	NA	NA	NA	NA	NA
Brix1	ENSMUSG00000022247	protein_coding	Ribosome biosis	chr15:10474779-10485947	-	+	+	=	=	Brix1	ENSRNOG00000018021	+	=	=	=
Brk1	ENSMUSG00000033940	protein_coding	Protein BRICK1	chr6:113604772-113616951	+	=	=	=	=	Brk1	ENSRNOG00000010184	NA	NA	NA	NA
Brms1	ENSMUSG00000080268	protein_coding	Breast cancer metastasis-suppressor 1 homolog	chr19:5041404-5049917	+	=	=	=	=	LOC108348098	ENSRNOG00000020117	NA	NA	NA	NA
Brms1l	ENSMUSG00000012076	protein_coding	Breast cancer metastasis-suppressor 1-like protein	chr12:55836324-55869736	+	=	=	=	=	Brms1l	ENSRNOG00000008249	NA	NA	NA	NA
Brox	ENSMUSG00000046836	protein_coding	Mus musculus BRO1 domain and CAAX motif containing (Brox), transcript variant 2, mRNA.	chr1:183276352-183297269	-	=	=	=	=	Brox	ENSRNOG00000052963	NA	NA	NA	NA
Brpf1	ENSMUSG00000001632	protein_coding	Peregrin	chr6:113307137-113324860	+	=	=	=	=	Brpf1	ENSRNOG00000008142	NA	NA	NA	NA
Brpf3	ENSMUSG00000063952	protein_coding	bromodomain and PHD finger containing, 3	chr17:28801090-28838546	+	+	+	=	+	Brpf3	ENSRNOG00000028641	=	-	=	=
Brsk2	ENSMUSG00000053046	protein_coding	Serine/threonine-protein kinase BRSK2	chr7:141949751-142004247	+	=	=	=	=	Brsk2	ENSRNOG00000020021	NA	NA	NA	NA
Brwd1	ENSMUSG00000022914	protein_coding	Bromodomain and WD repeat-containing protein 1	chr16:95992092-96082526	-	=	=	=	=	Brwd1	ENSRNOG00000001632	NA	NA	NA	NA
Brwd3	ENSMUSG00000063663	protein_coding	Bromodomain and WD repeat-containing protein 3	chrX:108737016-108834372	-	=	=	=	=	Brwd3	ENSRNOG00000002291	-	=	=	=
Bsdc1	ENSMUSG00000040859	protein_coding	BSD domain-containing protein 1	chr4:129461581-129488498	+	=	=	=	=	Bsdc1	ENSRNOG00000008338	NA	NA	NA	NA
Bsg	ENSMUSG00000023175	protein_coding	Basigin	chr10:79704491-79711969	+	=	=	=	=	Bsg	ENSRNOG00000008414	NA	NA	NA	NA
Bst2	ENSMUSG00000046718	protein_coding	Bone marrow stromal antigen 2	chr8:71534255-71537456	-	=	=	=	=	Bst2	ENSRNOG00000059900	NA	NA	NA	NA
Btaf1	ENSMUSG00000040565	protein_coding	B-TFIID TATA-box binding protein associated factor 1	chr19:36926079-37012752	+	=	=	=	=	Btaf1	ENSRNOG00000017938	-	=	=	=
Btbd1	ENSMUSG00000025103	protein_coding	BTB/POZ domain-containing protein 1	chr7:81792074-81829431	-	=	=	=	=	Btbd1	ENSRNOG00000019529	NA	NA	NA	NA
Btbd10	ENSMUSG00000038187	protein_coding	BTB/POZ domain-containing protein 10	chr7:113315626-113369392	-	=	=	=	=	Btbd10	ENSRNOG00000014341	NA	NA	NA	NA
Btbd2	ENSMUSG00000003344	protein_coding	BTB (POZ) domain containing 2	chr10:80642617-80657071	-	=	=	=	=	Btbd2	ENSRNOG00000018788	NA	NA	NA	NA
Btbd3	ENSMUSG00000062098	protein_coding	BTB/POZ domain-containing protein 3	chr2:138256565-138589292	+	=	=	=	=	Btbd3	ENSRNOG00000008088	=	-	=	=
Btbd6	ENSMUSG00000002803	protein_coding	BTB/POZ domain-containing protein 6	chr12:112976482-112978945	+	=	=	=	=	Btbd6	ENSRNOG00000014693	NA	NA	NA	NA
Btbd7	ENSMUSG00000041702	protein_coding	BTB/POZ domain-containing protein 7	chr12:102780797-102878471	-	=	=	=	=	Btbd7	ENSRNOG00000008598	=	-	-	-
Btbd8	ENSMUSG00000111375	protein_coding	BTB/POZ domain-containing protein 8	chr5:107437997-107511207	+	=	=	=	=	Btbd8	ENSRNOG00000023446	NA	NA	NA	NA
Btbd9	ENSMUSG00000062202	protein_coding	BTB/POZ domain-containing protein 9	chr17:30215524-30576287	-	=	=	=	=	Btbd9	ENSRNOG00000000540	NA	NA	NA	NA
Btc	ENSMUSG00000082361	protein_coding	Probetacellulin Betacellulin	chr5:91357261-91402994	-	=	+	+	+	Btc	ENSRNOG00000002728	-	-	-	-
Btf3	ENSMUSG00000021660	protein_coding	Transcription factor BTF3	chr13:98309896-98317006	-	=	=	=	=	Btf3	ENSRNOG00000016912	-	=	=	=
Btf3l4	ENSMUSG00000028568	protein_coding	Mus musculus basic transcription factor 3-like 4 (Btf3l4), transcript variant 2, mRNA.	chr4:108814295-108833614	-	=	=	=	=	AABR07014804.1	ENSRNOG00000024829	NA	NA	NA	NA
Btg1	ENSMUSG00000036478	protein_coding	Protein BTG1	chr10:96617006-96622809	+	=	=	=	=	NA	NA	NA	NA	NA	NA
Btg2	ENSMUSG00000020423	protein_coding	Protein BTG2	chr1:134075170-134079120	-	=	=	=	-	Btg2	ENSRNOG00000003300	=	+	=	=
Btk	ENSMUSG00000031264	protein_coding	Tyrosine-protein kinase BTK	chrX:134542336-134583570	-	=	=	+	=	Btk	ENSRNOG00000052407	NA	NA	NA	NA
Btnl9	ENSMUSG00000040283	protein_coding	Butyrophilin-like protein 9	chr11:49165585-49187159	-	=	=	-	=	Btnl9	ENSRNOG00000046377	NA	NA	NA	NA
Btrc	ENSMUSG00000025217	protein_coding	F-box/WD repeat-containing protein 1A	chr19:45363734-45530013	+	=	=	=	=	Btrc	ENSRNOG00000016280	-	=	=	=
Bub1b	ENSMUSG00000040084	protein_coding	Mitotic checkpoint serine/threonine-protein kinase BUB1 beta	chr2:118598211-118641591	+	=	=	=	=	Bub1b	ENSRNOG00000007906	=	=	=	+
Bub3	ENSMUSG00000066979	protein_coding	Mitotic checkpoint protein BUB3	chr7:131560222-131571895	+	=	=	=	=	Bub3	ENSRNOG00000020643	+	+	+	=
Bud13	ENSMUSG00000032077	protein_coding	BUD13 homolog	chr9:46283008-46299110	+	=	=	=	=	Bud13	ENSRNOG00000018665	NA	NA	NA	NA
Bud23	ENSMUSG00000005378	protein_coding	Probable 18S rRNA (guanine-N(7))-methyltransferase	chr5:135052957-135064959	-	=	=	=	=	Bud23	ENSRNOG00000033700	NA	NA	NA	NA
Bud31	ENSMUSG00000038722	protein_coding	BUD31 homolog	chr5:145140362-145148078	+	=	=	=	=	Bud31	ENSRNOG00000000989	NA	NA	NA	NA
Bves	ENSMUSG00000071317	protein_coding	Blood vessel epicardial substance	chr10:45335772-45372479	+	=	=	=	=	NA	NA	NA	NA	NA	NA
Bysl	ENSMUSG00000023988	protein_coding	Bystin	chr17:47599331-47611492	-	=	=	=	=	Bysl	ENSRNOG00000049121	+	+	=	=
Bzw1	ENSMUSG00000051223	protein_coding	Basic leucine zipper and W2 domain-containing protein 1	chr1:58392898-58407353	+	=	=	=	=	Bzw1	ENSRNOG00000013977	+	+	+	+
Bzw2	ENSMUSG00000020547	protein_coding	Basic leucine zipper and W2 domain-containing protein 2	chr12:36091835-36158080	-	=	-	=	=	Bzw2	ENSRNOG00000005096	+	=	=	+
C030006K11Rik	ENSMUSG00000116138	protein_coding	UPF0598	chr15:76721465-76723845	-	=	=	=	=	MGC94207	ENSRNOG00000045765	NA	NA	NA	NA
C030034L19Rik	ENSMUSG00000097365	lincRNA	RIKEN cDNA C030034L19 gene	chr3:9403064-9437233	+	=	=	=	=	NA	NA	NA	NA	NA	NA
C030037D09Rik	ENSMUSG00000087574	lincRNA	RIKEN cDNA C030037D09 gene	chr11:88718645-88728893	+	=	-	=	=	NA	NA	NA	NA	NA	NA
C130013H08Rik	ENSMUSG00000105509	antisense	RIKEN cDNA C130013H08 gene	chr3:110250015-110253706	+	-	=	=	=	NA	NA	NA	NA	NA	NA
C130023A14Rik	ENSMUSG00000102854	TEC	RIKEN cDNA C130023A14 gene	chr16:77646340-77649426	+	=	+	=	+	NA	NA	NA	NA	NA	NA
C130036L24Rik	ENSMUSG00000073627	processed_transcript	RIKEN cDNA C130036L24 gene	chr1:86359574-86373791	+	-	=	=	=	NA	NA	NA	NA	NA	NA
C130074G19Rik	ENSMUSG00000039349	protein_coding	Uncharacterized	chr1:184871926-184883218	-	=	+	=	=	RGD1310587	ENSRNOG00000002322	NA	NA	NA	NA
C130075A20Rik	ENSMUSG00000104735	TEC	RIKEN cDNA C130075A20 gene	chr3:53099000-53103175	+	=	=	=	=	NA	NA	NA	NA	NA	NA
C130089K02Rik	ENSMUSG00000104339	TEC	RIKEN cDNA C130089K02 gene	chr3:52057285-52064244	-	=	=	=	=	NA	NA	NA	NA	NA	NA
C1d	ENSMUSG00000000581	protein_coding	Mus musculus C1D nuclear receptor co-repressor (C1d), transcript variant 2, mRNA.	chr11:17257579-17269176	+	=	=	=	=	C1d	ENSRNOG00000005982	NA	NA	NA	NA
C1galt1	ENSMUSG00000042460	protein_coding	Glycoprotein-N-acetylgalactosamine 3-beta-galactosyltransferase 1	chr6:7844842-7875687	+	=	=	=	=	C1galt1	ENSRNOG00000007804	=	-	=	=
C1galt1c1	ENSMUSG00000048970	protein_coding	C1GALT1-specific chaperone 1	chrX:38630785-38635087	-	=	=	=	=	C1galt1c1	ENSRNOG00000002536	NA	NA	NA	NA
C1qa	ENSMUSG00000036887	protein_coding	Complement C1q subcomponent subunit A	chr4:136895917-136898803	-	+	+	+	+	C1qa	ENSRNOG00000012807	NA	NA	NA	NA
C1qb	ENSMUSG00000036905	protein_coding	Complement C1q subcomponent subunit B	chr4:136880129-136886187	-	=	=	=	=	C1qb	ENSRNOG00000012749	NA	NA	NA	NA
C1qbp	ENSMUSG00000018446	protein_coding	complement C1q binding protein	chr11:70977836-70983026	-	=	=	=	=	C1qbp	ENSRNOG00000006949	=	-	=	=
C1qc	ENSMUSG00000036896	protein_coding	Complement C1q subcomponent subunit C	chr4:136889804-136893065	-	+	+	+	=	C1qc	ENSRNOG00000012804	NA	NA	NA	NA
C1qtnf1	ENSMUSG00000017446	protein_coding	Complement C1q tumor necrosis factor-related protein 1	chr11:118428203-118449963	+	=	=	=	=	C1qtnf1	ENSRNOG00000003259	NA	NA	NA	NA
C1qtnf6	ENSMUSG00000022440	protein_coding	Complement C1q tumor necrosis factor-related protein 6	chr15:78523346-78531416	-	=	=	=	=	C1qtnf6	ENSRNOG00000007300	-	-	-	-
C1qtnf9	ENSMUSG00000071347	protein_coding	Complement C1q and tumor necrosis factor-related protein 9	chr14:60768134-60780869	+	=	=	-	=	C1qtnf9	ENSRNOG00000013793	NA	NA	NA	NA
C1ra	ENSMUSG00000055172	protein_coding	Complement C1r-A subcomponent Complement C1r-A subcomponent heavy chain Complement C1r-A subcomponent light chain	chr6:124512405-124523443	+	=	=	=	=	C1r	ENSRNOG00000011796	NA	NA	NA	NA
C1s1	ENSMUSG00000038521	protein_coding	complement component 1, s subcomponent 1	chr6:124530345-124542359	-	=	=	=	=	C1s	ENSRNOG00000011971	NA	NA	NA	NA
C230053D17Rik	ENSMUSG00000110751	TEC	RIKEN cDNA C230053D17 gene	chr9:121319385-121321630	+	+	+	+	+	NA	NA	NA	NA	NA	NA
C230072F16Rik	ENSMUSG00000112121	lincRNA	RIKEN cDNA C230072F16 gene	chr17:80896793-80933045	+	=	=	=	=	NA	NA	NA	NA	NA	NA
C230096K16Rik	ENSMUSG00000106205	TEC	RIKEN cDNA C230096K16 gene	chr5:64804014-64805735	+	=	=	=	=	NA	NA	NA	NA	NA	NA
C2cd2	ENSMUSG00000045975	protein_coding	C2 domain-containing protein 2	chr16:97855210-97922633	-	=	=	=	=	C2cd2	ENSRNOG00000001621	NA	NA	NA	NA
C2cd2l	ENSMUSG00000032120	protein_coding	Mus musculus C2 calcium-dependent domain containing 2-like (C2cd2l), transcript variant 2, mRNA.	chr9:44309237-44320285	-	=	=	=	=	C2cd2l	ENSRNOG00000009719	NA	NA	NA	NA
C2cd3	ENSMUSG00000047248	protein_coding	C2 domain-containing protein 3	chr7:100372233-100470152	+	=	=	=	=	C2cd3	ENSRNOG00000017608	NA	NA	NA	NA
C2cd5	ENSMUSG00000030279	protein_coding	C2 domain-containing protein 5	chr6:143010920-143100141	-	=	=	=	=	C2cd5	ENSRNOG00000014382	NA	NA	NA	NA
C3	ENSMUSG00000024164	protein_coding	Complement C3 Complement C3 beta chain C3-beta-c Complement C3 alpha chain C3a anaphylatoxin Acylation stimulating protein Complement C3b alpha' chain Complement C3c alpha' chain fragment 1 Complement C3dg fragment Complement C3g fragment Complement C3d fragment Complement C3f fragment Complement C3c alpha' chain fragment 2	chr17:57203970-57228136	-	=	=	=	=	C3	ENSRNOG00000046834	NA	NA	NA	NA
C330007P06Rik	ENSMUSG00000006423	protein_coding	UPF0428	chrX:36823737-36874111	-	=	=	=	=	RGD1564541	ENSRNOG00000012564	NA	NA	NA	NA
C4b	ENSMUSG00000073418	protein_coding	Complement C4-B Complement C4 beta chain Complement C4 alpha chain C4a anaphylatoxin Complement C4 gamma chain	chr17:34728380-34743882	-	=	=	=	=	C4b	ENSRNOG00000030729	NA	NA	NA	NA
C77080	ENSMUSG00000050390	protein_coding	Uncharacterized protein KIAA1522	chr4:129219578-129261404	-	=	=	=	+	RGD1561149	ENSRNOG00000008113	NA	NA	NA	NA
C87436	ENSMUSG00000046679	protein_coding	Uncharacterized	chr6:86438374-86473500	+	=	=	=	=	RGD1306746	ENSRNOG00000017380	NA	NA	NA	NA
Caap1	ENSMUSG00000028578	protein_coding	Caspase activity and apoptosis inhibitor 1	chr4:94500081-94556796	-	=	=	=	=	Caap1	ENSRNOG00000007299	NA	NA	NA	NA
Cab39	ENSMUSG00000036707	protein_coding	Mus musculus calcium binding protein 39 (Cab39), transcript variant 3, mRNA.	chr1:85793441-85851576	+	=	=	=	=	Cab39	ENSRNOG00000017297	NA	NA	NA	NA
Cab39l	ENSMUSG00000021981	protein_coding	Calcium-binding protein 39-like	chr14:59440972-59585764	+	=	=	=	=	Cab39l	ENSRNOG00000011603	NA	NA	NA	NA
Cabin1	ENSMUSG00000020196	protein_coding	calcineurin binding protein 1	chr10:75646112-75764341	-	=	=	=	=	Cabin1	ENSRNOG00000001237	NA	NA	NA	NA
Cables1	ENSMUSG00000040957	protein_coding	CDK5 and ABL1 enzyme substrate 1	chr18:11839220-11945630	+	=	=	=	=	Cables1	ENSRNOG00000012795	NA	NA	NA	NA
Cables2	ENSMUSG00000038990	protein_coding	CDK5 and ABL1 enzyme substrate 2	chr2:180258540-180273496	-	=	=	=	=	Cables2	ENSRNOG00000051420	NA	NA	NA	NA
Cabp7	ENSMUSG00000009075	protein_coding	Calcium-binding protein 7	chr11:4736892-4746778	-	=	-	-	=	Cabp7	ENSRNOG00000057703	NA	NA	NA	NA
Cacfd1	ENSMUSG00000015488	protein_coding	Calcium channel flower homolog	chr2:27009926-27021089	+	=	=	=	=	Cacfd1	ENSRNOG00000005840	NA	NA	NA	NA
Cachd1	ENSMUSG00000028532	protein_coding	VWFA and cache domain-containing protein 1	chr4:100776675-101029220	+	=	=	=	=	Cachd1	ENSRNOG00000010514	NA	NA	NA	NA
Cacna1a	ENSMUSG00000034656	protein_coding	Voltage-dependent P/Q-type calcium channel subunit alpha-1A	chr8:84388440-84640246	+	=	-	=	=	Cacna1a	ENSRNOG00000052707	NA	NA	NA	NA
Cacna1c	ENSMUSG00000051331	protein_coding	Voltage-dependent L-type calcium channel subunit alpha-1C	chr6:118587240-119196418	-	=	=	=	=	Cacna1c	ENSRNOG00000007090	=	=	-	=
Cacna1s	ENSMUSG00000026407	protein_coding	calcium voltage-gated channel subunit alpha1 S	chr1:136052750-136119822	+	=	=	=	=	Cacna1s	ENSRNOG00000046231	NA	NA	NA	NA
Cacna2d1	ENSMUSG00000040118	protein_coding	Voltage-dependent calcium channel subunit alpha-2/delta-1 Voltage-dependent calcium channel subunit alpha-2-1 Voltage-dependent calcium channel subunit delta-1	chr5:15934691-16374511	+	=	=	-	=	Cacna2d1	ENSRNOG00000033531	NA	NA	NA	NA
Cacnb1	ENSMUSG00000020882	protein_coding	Voltage-dependent L-type calcium channel subunit beta-1	chr11:98001508-98023034	-	=	-	=	=	Cacnb1	ENSRNOG00000004518	NA	NA	NA	NA
Cacng1	ENSMUSG00000020722	protein_coding	Voltage-dependent calcium channel gamma-1 subunit	chr11:107703218-107716522	-	=	+	+	+	Cacng1	ENSRNOG00000003245	NA	NA	NA	NA
Cacng6	ENSMUSG00000078815	protein_coding	Voltage-dependent calcium channel gamma-6 subunit	chr7:3424195-3435667	+	=	=	+	=	NA	NA	NA	NA	NA	NA
Cactin	ENSMUSG00000034889	protein_coding	Cactin	chr10:81321103-81326242	+	=	=	=	=	Cactin	ENSRNOG00000039852	NA	NA	NA	NA
Cacul1	ENSMUSG00000033417	protein_coding	CDK2-associated and cullin domain-containing protein 1	chr19:60524696-60581023	-	=	=	=	=	Cacul1	ENSRNOG00000009954	=	=	-	=
Cacybp	ENSMUSG00000014226	protein_coding	Calcyclin-binding protein	chr1:160202367-160212875	-	=	=	=	=	Cacybp	ENSRNOG00000002572	NA	NA	NA	NA
Cad	ENSMUSG00000013629	protein_coding	CAD protein Glutamine-dependent carbamoyl-phosphate synthase Aspartate carbamoyltransferase Dihydroorotase	chr5:31054780-31078479	+	=	=	=	=	Cad	ENSRNOG00000026474	NA	NA	NA	NA
Cadm1	ENSMUSG00000032076	protein_coding	Cell adhesion molecule 1	chr9:47530173-47857637	+	=	=	=	+	Cadm1	ENSRNOG00000018778	+	+	+	+
Cadm3	ENSMUSG00000005338	protein_coding	Cell adhesion molecule 3	chr1:173333258-173367695	-	=	=	=	=	Cadm3	ENSRNOG00000003365	NA	NA	NA	NA
Cadm4	ENSMUSG00000054793	protein_coding	Cell adhesion molecule 4	chr7:24482023-24504539	+	=	=	=	=	Cadm4	ENSRNOG00000024243	=	=	=	-
Calcoco1	ENSMUSG00000023055	protein_coding	Calcium-binding and coiled-coil domain-containing protein 1	chr15:102706777-102722178	-	+	+	=	=	Calcoco1	ENSRNOG00000015447	NA	NA	NA	NA
Calcrl	ENSMUSG00000059588	protein_coding	Calcitonin-related peptide type 1 receptor	chr2:84330626-84425411	-	=	=	-	=	Calcrl	ENSRNOG00000054695	NA	NA	NA	NA
Cald1	ENSMUSG00000029761	protein_coding	caldesmon 1	chr6:34598500-34775473	+	=	=	=	=	Cald1	ENSRNOG00000010233	NA	NA	NA	NA
Calm1	ENSMUSG00000001175	protein_coding	Calmodulin-1	chr12:100199435-100209814	+	=	=	=	=	NA	NA	NA	NA	NA	NA
Calm2	ENSMUSG00000036438	protein_coding	Calmodulin-1	chr17:87433412-87446935	-	=	=	=	=	NA	NA	NA	NA	NA	NA
Calm3	ENSMUSG00000019370	protein_coding	Calmodulin-1	chr7:16915379-16924114	-	=	=	=	=	Calm3	ENSRNOG00000016770	NA	NA	NA	NA
Calr	ENSMUSG00000003814	protein_coding	Calreticulin	chr8:84841850-84846934	-	=	=	=	=	Calr	ENSRNOG00000003029	=	=	+	+
Calu	ENSMUSG00000029767	protein_coding	Calumenin	chr6:29348069-29377110	+	=	=	=	=	Calu	ENSRNOG00000006197	+	+	+	+
Camk1	ENSMUSG00000030272	protein_coding	calcium/calmodulin-dependent protein kinase I	chr6:113334124-113343984	-	=	=	=	=	Camk1	ENSRNOG00000021781	NA	NA	NA	NA
Camk2a	ENSMUSG00000024617	protein_coding	Calcium/calmodulin-dependent protein kinase type II subunit alpha	chr18:60925618-60988152	+	-	-	-	=	Camk2a	ENSRNOG00000018712	NA	NA	NA	NA
Camk2b	ENSMUSG00000057897	protein_coding	Calcium/calmodulin-dependent protein kinase type II subunit beta	chr11:5969644-6066362	-	=	=	=	=	Camk2b	ENSRNOG00000052080	NA	NA	NA	NA
Camk2d	ENSMUSG00000053819	protein_coding	Mus musculus calcium/calmodulin-dependent protein kinase II, delta (Camk2d), transcript variant 8, mRNA.	chr3:126596302-126846326	+	=	=	=	=	Camk2d	ENSRNOG00000011589	NA	NA	NA	NA
Camk2g	ENSMUSG00000021820	protein_coding	Calcium/calmodulin-dependent protein kinase type II subunit gamma	chr14:20734875-20794088	-	=	=	=	=	Camk2g	ENSRNOG00000009783	=	=	=	=
Camk2n1	ENSMUSG00000046447	protein_coding	Calcium/calmodulin-dependent protein kinase II inhibitor 1	chr4:138454314-138460123	+	=	=	=	=	Camk2n1	ENSRNOG00000016322	NA	NA	NA	NA
Camkk2	ENSMUSG00000029471	protein_coding	Calcium/calmodulin-dependent protein kinase kinase 2	chr5:122731170-122779409	-	=	=	=	=	Camkk2	ENSRNOG00000001309	NA	NA	NA	NA
Caml	ENSMUSG00000021501	protein_coding	Calcium signal-modulating cyclophilin ligand	chr13:55623005-55632411	+	-	=	=	=	Camlg	ENSRNOG00000021911	=	+	=	=
Camsap1	ENSMUSG00000026933	protein_coding	Calmodulin-regulated spectrin-associated protein 1	chr2:25926838-25983282	-	=	=	=	=	Camsap1	ENSRNOG00000017883	NA	NA	NA	NA
Camsap2	ENSMUSG00000041570	protein_coding	Calmodulin-regulated spectrin-associated protein 2	chr1:136268123-136346104	-	=	=	=	=	Camsap2	ENSRNOG00000008741	NA	NA	NA	NA
Camta1	ENSMUSG00000014592	protein_coding	Calmodulin-binding transcription activator 1	chr4:150917322-151861876	-	=	-	=	=	Camta1	ENSRNOG00000018602	NA	NA	NA	NA
Camta2	ENSMUSG00000040712	protein_coding	Calmodulin-binding transcription activator 2	chr11:70669463-70688105	-	+	=	=	=	Camta2	ENSRNOG00000004283	NA	NA	NA	NA
Cand1	ENSMUSG00000020114	protein_coding	Cullin-associated NEDD8-dissociated protein 1	chr10:119199255-119240055	-	=	=	=	=	Cand1	ENSRNOG00000007834	NA	NA	NA	NA
Cand2	ENSMUSG00000030319	protein_coding	Cullin-associated NEDD8-dissociated protein 2	chr6:115774538-115805557	+	=	-	=	=	Cand2	ENSRNOG00000010473	NA	NA	NA	NA
Cant1	ENSMUSG00000025575	protein_coding	Soluble calcium-activated nucleotidase 1	chr11:118406289-118419086	-	=	=	=	=	Cant1	ENSRNOG00000003239	+	=	=	=
Canx	ENSMUSG00000020368	protein_coding	Calnexin	chr11:50293961-50325673	-	=	=	=	=	Canx	ENSRNOG00000003343	=	=	+	+
Cap1	ENSMUSG00000028656	protein_coding	Mus musculus CAP, adenylate cyclase-associated protein 1 (yeast) (Cap1), transcript variant 3, mRNA.	chr4:122859047-122886056	-	=	=	=	=	Cap1	ENSRNOG00000013492	=	=	+	=
Cap2	ENSMUSG00000021373	protein_coding	Adenylyl cyclase-associated protein 2	chr13:46501848-46650281	+	=	-	=	=	Cap2	ENSRNOG00000043350	NA	NA	NA	NA
Capg	ENSMUSG00000056737	protein_coding	capping actin protein, gelsolin like	chr6:72544391-72562983	+	=	=	=	=	Capg	ENSRNOG00000013668	+	=	+	=
Capn1	ENSMUSG00000024942	protein_coding	Calpain-1 catalytic subunit	chr19:5988546-6015825	-	=	=	=	=	Capn1	ENSRNOG00000020935	NA	NA	NA	NA
Capn10	ENSMUSG00000026270	protein_coding	Calpain-10	chr1:92934376-92947941	+	=	=	=	=	Capn10	ENSRNOG00000045623	NA	NA	NA	NA
Capn15	ENSMUSG00000037326	protein_coding	Mus musculus calpain 15 (Capn15), transcript variant 1, mRNA.	chr17:25958364-25985796	-	=	=	=	=	Capn15	ENSRNOG00000020239	NA	NA	NA	NA
Capn2	ENSMUSG00000026509	protein_coding	Calpain-2 catalytic subunit	chr1:182467260-182517608	-	+	=	+	=	Capn2	ENSRNOG00000034015	NA	NA	NA	NA
Capn3	ENSMUSG00000079110	protein_coding	Calpain-3	chr2:120456019-120504913	+	=	=	=	=	Capn3	ENSRNOG00000008609	NA	NA	NA	NA
Capn5	ENSMUSG00000035547	protein_coding	Calpain-5	chr7:98121559-98178274	-	=	=	=	=	Capn5	ENSRNOG00000014251	NA	NA	NA	NA
Capn6	ENSMUSG00000067276	protein_coding	Calpain-6	chrX:143802231-143827414	-	-	=	=	=	Capn6	ENSRNOG00000004882	NA	NA	NA	NA
Capn7	ENSMUSG00000021893	protein_coding	Calpain-7	chr14:31336638-31371986	+	=	=	=	=	Capn7	ENSRNOG00000019273	=	=	=	=
Capns1	ENSMUSG00000001794	protein_coding	calpain small subunit 1	chr7:30186936-30198811	-	=	-	=	=	Capns1	ENSRNOG00000048194	NA	NA	NA	NA
Caprin1	ENSMUSG00000027184	protein_coding	Caprin-1	chr2:103762941-103797649	-	=	=	=	=	Caprin1	ENSRNOG00000009152	NA	NA	NA	NA
Caprin2	ENSMUSG00000030309	protein_coding	Caprin-2	chr6:148842492-148896237	-	=	=	=	=	Caprin2	ENSRNOG00000047319	NA	NA	NA	NA
Capza1	ENSMUSG00000070372	protein_coding	NA	chr3:104822779-104864505	-	=	=	=	=	Capza1	ENSRNOG00000013538	NA	NA	NA	NA
Capza2	ENSMUSG00000015733	protein_coding	F-actin-capping protein subunit alpha-2	chr6:17636234-17666972	+	=	=	=	=	Capza2	ENSRNOG00000056207	NA	NA	NA	NA
Capzb	ENSMUSG00000028745	protein_coding	F-actin-capping protein subunit beta	chr4:139192899-139291818	+	=	=	=	=	Capzb	ENSRNOG00000007330	=	=	+	=
Car12	ENSMUSG00000032373	protein_coding	carbonic anhydrase 12	chr9:66713686-66766845	+	=	=	=	=	Car12	ENSRNOG00000017766	NA	NA	NA	NA
Car13	ENSMUSG00000027555	protein_coding	Carbonic anhydrase 13	chr3:14641727-14663002	+	-	-	=	=	Car13	ENSRNOG00000021323	NA	NA	NA	NA
Car2	ENSMUSG00000027562	protein_coding	Mus musculus carbonic anhydrase 2 (Car2), transcript variant 2, mRNA.	chr3:14886273-14900770	+	=	=	=	=	Car2	ENSRNOG00000009629	NA	NA	NA	NA
Car3	ENSMUSG00000027559	protein_coding	Carbonic anhydrase 3	chr3:14863512-14872523	+	=	=	=	=	Car3	ENSRNOG00000010079	NA	NA	NA	NA
Car4	ENSMUSG00000000805	protein_coding	Carbonic anhydrase 4	chr11:84957786-84966044	+	=	=	=	=	Car4	ENSRNOG00000002916	NA	NA	NA	NA
Card10	ENSMUSG00000033170	protein_coding	Caspase recruitment domain-containing protein 10	chr15:78775138-78803042	-	=	=	=	=	Card10	ENSRNOG00000008401	NA	NA	NA	NA
Card14	ENSMUSG00000013483	protein_coding	Caspase recruitment domain-containing protein 14	chr11:119307768-119345375	+	=	=	=	=	Card14	ENSRNOG00000047367	NA	NA	NA	NA
Card19	ENSMUSG00000037960	protein_coding	Caspase recruitment domain-containing protein 19	chr13:49202950-49216037	-	=	=	=	=	Card19	ENSRNOG00000016560	NA	NA	NA	NA
Card6	ENSMUSG00000041849	protein_coding	caspase recruitment domain family, member 6	chr15:5095981-5108539	-	=	=	+	=	Card6	ENSRNOG00000001271	NA	NA	NA	NA
Card9	ENSMUSG00000026928	protein_coding	Caspase recruitment domain-containing protein 9	chr2:26352176-26360918	-	=	=	=	=	Card9	ENSRNOG00000051470	NA	NA	NA	NA
Carf	ENSMUSG00000026017	protein_coding	Calcium-responsive transcription factor	chr1:60098247-60153953	+	+	+	=	=	Carf	ENSRNOG00000017491	NA	NA	NA	NA
Carhsp1	ENSMUSG00000008393	protein_coding	Calcium-regulated heat stable protein 1	chr16:8658580-8672155	-	=	=	=	=	Carhsp1	ENSRNOG00000002610	NA	NA	NA	NA
Carm1	ENSMUSG00000032185	protein_coding	Histone-arginine methyltransferase CARM1	chr9:21546894-21592623	+	=	=	=	=	Carm1	ENSRNOG00000031129	NA	NA	NA	NA
Carmn	ENSMUSG00000097324	lincRNA	cardiac mesoderm enhancer-associated non-coding RNA	chr18:61649625-61665537	-	=	=	=	=	NA	NA	NA	NA	NA	NA
Carnmt1	ENSMUSG00000024726	protein_coding	Carnosine N-methyltransferase	chr19:18670780-18704788	+	=	=	=	=	Carnmt1	ENSRNOG00000012872	NA	NA	NA	NA
Carns1	ENSMUSG00000075289	protein_coding	carnosine synthase 1	chr19:4164324-4175479	-	=	=	=	=	NA	NA	NA	NA	NA	NA
Cars	ENSMUSG00000010755	protein_coding	Cysteine--tRNA ligase, cytoplasmic	chr7:143557230-143600090	-	=	=	=	=	Cars	ENSRNOG00000020651	+	+	=	=
Casc3	ENSMUSG00000078676	protein_coding	Protein CASC3	chr11:98804905-98833814	+	=	=	=	=	Casc3	ENSRNOG00000009716	=	=	+	+
Casc4	ENSMUSG00000060227	protein_coding	Protein CASC4	chr2:121866970-121936220	+	=	=	=	=	Casc4	ENSRNOG00000016357	NA	NA	NA	NA
Casd1	ENSMUSG00000015189	protein_coding	N-acetylneuraminate 9-O-acetyltransferase	chr6:4600839-4643355	+	=	=	=	=	Casd1	ENSRNOG00000047453	NA	NA	NA	NA
Cask	ENSMUSG00000031012	protein_coding	Peripheral plasma membrane protein CASK	chrX:13517080-13851367	-	=	=	=	=	Cask	ENSRNOG00000060946	=	-	=	=
Caskin2	ENSMUSG00000034471	protein_coding	Caskin-2	chr11:115799183-115813639	-	=	=	=	=	Caskin2	ENSRNOG00000004310	NA	NA	NA	NA
Casp12	ENSMUSG00000025887	protein_coding	Caspase-12	chr9:5345430-5373032	+	=	=	=	=	Casp12	ENSRNOG00000033434	NA	NA	NA	NA
Casp2	ENSMUSG00000029863	protein_coding	Caspase-2 Caspase-2 subunit p18 Caspase-2 subunit p13 Caspase-2 subunit p12	chr6:42264985-42282508	+	=	=	=	=	Casp2	ENSRNOG00000016707	-	-	=	-
Casp3	ENSMUSG00000031628	protein_coding	Caspase-3 Caspase-3 subunit p17 Caspase-3 subunit p12	chr8:46617291-46639689	+	=	+	+	+	Casp3	ENSRNOG00000010475	=	=	+	+
Casp4	ENSMUSG00000033538	protein_coding	Caspase-4 Caspase-4 subunit p10 Caspase-4 subunit p20	chr9:5308828-5336783	+	=	-	=	=	Casp4	ENSRNOG00000033697	NA	NA	NA	NA
Casp6	ENSMUSG00000027997	protein_coding	Caspase-6 Caspase-6 subunit p18 Caspase-6 subunit p11	chr3:129901425-129914103	+	=	=	=	=	Casp6	ENSRNOG00000052613	NA	NA	NA	NA
Casp7	ENSMUSG00000025076	protein_coding	Caspase-7 Caspase-7 subunit p20 Caspase-7 subunit p11	chr19:56397129-56442344	+	=	=	=	=	Casp7	ENSRNOG00000056216	NA	NA	NA	NA
Casp8	ENSMUSG00000026029	protein_coding	Caspase-8 Caspase-8 subunit p18 Caspase-8 subunit p10	chr1:58795374-58847503	+	=	=	=	=	Casp8	ENSRNOG00000012331	NA	NA	NA	NA
Casp8ap2	ENSMUSG00000028282	protein_coding	CASP8-associated protein 2	chr4:32615451-32653265	+	=	=	=	=	Casp8ap2	ENSRNOG00000006487	NA	NA	NA	NA
Casq1	ENSMUSG00000007122	protein_coding	Calsequestrin-1	chr1:172209894-172219868	-	=	-	=	=	Casq1	ENSRNOG00000006930	NA	NA	NA	NA
Casq2	ENSMUSG00000027861	protein_coding	Mus musculus calsequestrin 2 (Casq2), transcript variant 1, mRNA.	chr3:102086415-102146514	+	=	-	=	=	Casq2	ENSRNOG00000016243	NA	NA	NA	NA
Cast	ENSMUSG00000021585	protein_coding	Calpastatin	chr13:74692368-74808810	-	=	=	=	=	Cast	ENSRNOG00000010286	NA	NA	NA	NA
Casz1	ENSMUSG00000028977	protein_coding	Zinc finger 1	chr4:148804429-148954889	+	=	=	=	=	NA	NA	NA	NA	NA	NA
Cat	ENSMUSG00000027187	protein_coding	Catalase	chr2:103453849-103485160	-	=	=	=	=	Cat	ENSRNOG00000008364	=	=	+	+
Catsper2	ENSMUSG00000033486	protein_coding	NA	chr2:121392631-121413792	-	=	=	=	=	Catsper2	ENSRNOG00000023064	NA	NA	NA	NA
Cav1	ENSMUSG00000007655	protein_coding	Caveolin-1	chr6:17306335-17341452	+	=	=	=	=	Cav1	ENSRNOG00000056836	=	=	-	=
Cav2	ENSMUSG00000000058	protein_coding	Caveolin-2	chr6:17281185-17289115	+	=	=	=	=	Cav2	ENSRNOG00000057713	NA	NA	NA	NA
Cav3	ENSMUSG00000062694	protein_coding	Caveolin-3	chr6:112459505-112472872	+	=	=	=	=	Cav3	ENSRNOG00000005798	NA	NA	NA	NA
Cavin1	ENSMUSG00000004044	protein_coding	Caveolae-associated protein 1	chr11:100956733-100970887	-	=	=	=	=	Cavin1	ENSRNOG00000019778	NA	NA	NA	NA
Cavin2	ENSMUSG00000045954	protein_coding	Caveolae-associated protein 2	chr1:51289126-51302960	+	-	=	=	=	Cavin2	ENSRNOG00000025895	NA	NA	NA	NA
Cavin4	ENSMUSG00000028348	protein_coding	Caveolae-associated protein 4	chr4:48663514-48673502	+	=	=	+	=	Cavin4	ENSRNOG00000008027	NA	NA	NA	NA
Cbfa2t2	ENSMUSG00000038533	protein_coding	core-binding factor, runt domain, alpha subunit 2, translocated to, 2 (human)	chr2:154436481-154539356	+	=	=	=	=	Cbfa2t2	ENSRNOG00000016352	NA	NA	NA	NA
Cbfa2t3	ENSMUSG00000006362	protein_coding	Protein CBFA2T3	chr8:122625141-122699109	-	=	=	=	=	Cbfa2t3	ENSRNOG00000014723	NA	NA	NA	NA
Cbfb	ENSMUSG00000031885	protein_coding	Core-binding factor subunit beta	chr8:105170674-105217989	+	=	=	=	=	Cbfb	ENSRNOG00000014647	NA	NA	NA	NA
Cbl	ENSMUSG00000034342	protein_coding	E3 ubiquitin-protein ligase CBL	chr9:44142976-44234049	-	=	=	=	=	Cbl	ENSRNOG00000008444	NA	NA	NA	NA
Cblb	ENSMUSG00000022637	protein_coding	E3 ubiquitin-protein ligase CBL-B	chr16:52031225-52208048	+	+	=	=	-	Cblb	ENSRNOG00000001982	NA	NA	NA	NA
Cbll1	ENSMUSG00000020659	protein_coding	E3 ubiquitin-protein ligase Hakai	chr12:31484829-31499616	-	=	=	=	=	Cbll1	ENSRNOG00000007253	NA	NA	NA	NA
Cbr1	ENSMUSG00000051483	protein_coding	Carbonyl reductase	chr16:93607837-93610505	+	=	=	=	=	LOC108348130	ENSRNOG00000049693	NA	NA	NA	NA
Cbr4	ENSMUSG00000031641	protein_coding	Carbonyl reductase family member 4	chr8:61487734-61506694	+	=	=	=	=	Cbr4	ENSRNOG00000024411	-	=	=	=
Cbwd1	ENSMUSG00000024878	protein_coding	COBW domain-containing protein 1	chr19:24919916-24961616	-	=	=	=	=	Cbwd1	ENSRNOG00000015516	NA	NA	NA	NA
Cbx1	ENSMUSG00000018666	protein_coding	Chromobox protein homolog 1	chr11:96789127-96808640	+	=	=	=	=	Cbx1	ENSRNOG00000008689	=	=	+	=
Cbx3	ENSMUSG00000029836	protein_coding	chromobox protein homolog 3	chr6:51470360-51483704	+	=	=	=	=	NA	NA	NA	NA	NA	NA
Cbx4	ENSMUSG00000039989	protein_coding	E3 SUMO-protein ligase CBX4	chr11:119077573-119086221	-	=	=	=	=	Cbx4	ENSRNOG00000046207	NA	NA	NA	NA
Cbx5	ENSMUSG00000009575	protein_coding	Mus musculus chromobox 5 (Cbx5), transcript variant 4, mRNA.	chr15:103191544-103239816	-	=	=	=	=	Cbx5	ENSRNOG00000036841	NA	NA	NA	NA
Cbx6	ENSMUSG00000089715	protein_coding	Chromobox protein homolog 6	chr15:79823896-79834688	-	=	=	=	=	Cbx6	ENSRNOG00000046955	NA	NA	NA	NA
Cbx7	ENSMUSG00000053411	protein_coding	Chromobox protein homolog 7	chr15:79915807-79971119	-	=	=	=	=	Cbx7	ENSRNOG00000016875	NA	NA	NA	NA
Cc2d1a	ENSMUSG00000036686	protein_coding	Coiled-coil and C2 domain-containing protein 1A	chr8:84132828-84147936	-	=	=	=	=	Cc2d1a	ENSRNOG00000006747	+	=	=	=
Cc2d1b	ENSMUSG00000028582	protein_coding	Coiled-coil and C2 domain-containing protein 1B	chr4:108619940-108634123	+	=	=	=	=	Cc2d1b	ENSRNOG00000008634	=	=	+	+
Cc2d2a	ENSMUSG00000039765	protein_coding	Coiled-coil and C2 domain-containing protein 2A	chr5:43662346-43740972	+	=	=	=	=	Cc2d2a	ENSRNOG00000059715	NA	NA	NA	NA
Ccar1	ENSMUSG00000020074	protein_coding	Cell division cycle and apoptosis regulator protein 1	chr10:62743928-62792286	-	=	-	=	=	Ccar1	ENSRNOG00000000397	NA	NA	NA	NA
Ccar2	ENSMUSG00000033712	protein_coding	Cell cycle and apoptosis regulator protein 2	chr14:70138164-70153811	-	=	=	=	=	Ccar2	ENSRNOG00000018295	+	+	=	=
Ccdc115	ENSMUSG00000042111	protein_coding	Coiled-coil domain-containing protein 115	chr1:34436670-34439672	-	=	=	=	=	Ccdc115	ENSRNOG00000013234	=	+	=	=
Ccdc117	ENSMUSG00000020482	protein_coding	Coiled-coil domain-containing protein 117	chr11:5528887-5542187	-	=	=	=	=	Ccdc117	ENSRNOG00000010706	=	=	=	=
Ccdc12	ENSMUSG00000019659	protein_coding	Coiled-coil domain-containing protein 12	chr9:110656503-110711606	+	=	=	=	=	Ccdc12	ENSRNOG00000020946	NA	NA	NA	NA
Ccdc124	ENSMUSG00000007721	protein_coding	Coiled-coil domain-containing protein 124	chr8:70868227-70873935	-	=	=	=	=	Ccdc124	ENSRNOG00000018932	NA	NA	NA	NA
Ccdc127	ENSMUSG00000021578	protein_coding	Coiled-coil domain-containing protein 127	chr13:74350309-74365783	+	=	=	=	=	Ccdc127	ENSRNOG00000012775	=	-	=	=
Ccdc130	ENSMUSG00000004994	protein_coding	Coiled-coil domain-containing protein 130	chr8:84257795-84270380	-	=	=	=	=	Ccdc130	ENSRNOG00000008319	NA	NA	NA	NA
Ccdc134	ENSMUSG00000068114	protein_coding	Coiled-coil domain-containing protein 134	chr15:82127922-82142203	+	=	=	=	=	Ccdc134	ENSRNOG00000007262	NA	NA	NA	NA
Ccdc136	ENSMUSG00000029769	protein_coding	Mus musculus coiled-coil domain containing 136 (Ccdc136), transcript variant 4, mRNA.	chr6:29396309-29426994	+	-	=	=	=	Ccdc136	ENSRNOG00000007100	NA	NA	NA	NA
Ccdc137	ENSMUSG00000049957	protein_coding	Coiled-coil domain-containing protein 137	chr11:120458115-120464358	+	=	=	=	=	Ccdc137	ENSRNOG00000048712	+	=	=	=
Ccdc141	ENSMUSG00000044033	protein_coding	coiled-coil domain containing 141	chr2:77009902-77170636	-	=	=	=	=	Ccdc141	ENSRNOG00000012580	NA	NA	NA	NA
Ccdc15	ENSMUSG00000034303	protein_coding	Coiled-coil domain-containing protein 15	chr9:37275835-37348432	-	+	+	+	+	Ccdc15	ENSRNOG00000032180	NA	NA	NA	NA
Ccdc157	ENSMUSG00000051427	protein_coding	Coiled-coil domain-containing protein 157	chr11:4141123-4160293	-	=	=	=	=	Ccdc157	ENSRNOG00000005147	NA	NA	NA	NA
Ccdc159	ENSMUSG00000006241	protein_coding	Coiled-coil domain-containing protein 159	chr9:21927471-21935872	+	=	=	=	=	Ccdc159	ENSRNOG00000011799	NA	NA	NA	NA
Ccdc163	ENSMUSG00000028689	protein_coding	coiled-coil domain containing 163	chr4:116708509-116751206	+	=	=	=	=	Ccdc163	ENSRNOG00000022953	NA	NA	NA	NA
Ccdc171	ENSMUSG00000052407	protein_coding	Coiled-coil domain-containing protein 171	chr4:83525545-83864670	+	=	-	=	=	NA	NA	NA	NA	NA	NA
Ccdc174	ENSMUSG00000034083	protein_coding	coiled-coil domain containing 174	chr6:91878053-91899843	+	=	=	=	=	Ccdc174	ENSRNOG00000010090	NA	NA	NA	NA
Ccdc186	ENSMUSG00000035173	protein_coding	Coiled-coil domain-containing protein 186	chr19:56787481-56822190	-	=	=	=	=	Ccdc186	ENSRNOG00000051680	=	=	+	+
Ccdc191	ENSMUSG00000022701	protein_coding	coiled-coil domain containing 191	chr16:43889800-43964314	+	=	=	=	=	Ccdc191	ENSRNOG00000057815	NA	NA	NA	NA
Ccdc25	ENSMUSG00000022035	protein_coding	Coiled-coil domain-containing protein 25	chr14:65837302-65866607	+	=	=	=	=	Ccdc25	ENSRNOG00000015939	+	=	=	=
Ccdc28a	ENSMUSG00000059554	protein_coding	coiled-coil domain containing 28A	chr10:18213676-18234998	-	=	=	+	+	Ccdc28a	ENSRNOG00000053347	NA	NA	NA	NA
Ccdc28b	ENSMUSG00000028795	protein_coding	Coiled-coil domain-containing protein 28B	chr4:129619274-129623947	-	-	=	=	=	Ccdc28b	ENSRNOG00000047578	NA	NA	NA	NA
Ccdc30	ENSMUSG00000028637	protein_coding	Coiled-coil domain-containing protein 30	chr4:119322893-119415521	-	=	=	=	=	AABR07049790.1	ENSRNOG00000008560	NA	NA	NA	NA
Ccdc34	ENSMUSG00000027160	protein_coding	Mus musculus coiled-coil domain containing 34 (Ccdc34), transcript variant 2, mRNA.	chr2:110017817-110173360	+	=	=	=	=	Ccdc34	ENSRNOG00000005902	NA	NA	NA	NA
Ccdc43	ENSMUSG00000020925	protein_coding	Coiled-coil domain-containing protein 43	chr11:102684686-102697782	-	=	=	=	=	Ccdc43	ENSRNOG00000002748	NA	NA	NA	NA
Ccdc47	ENSMUSG00000078622	protein_coding	Coiled-coil domain-containing protein 47	chr11:106197408-106216344	-	=	=	=	=	Ccdc47	ENSRNOG00000009006	=	+	+	+
Ccdc50	ENSMUSG00000038127	protein_coding	Coiled-coil domain-containing protein 50	chr16:27388869-27452218	+	=	=	=	=	Ccdc50	ENSRNOG00000001930	=	=	=	=
Ccdc57	ENSMUSG00000048445	protein_coding	Coiled-coil domain-containing protein 57	chr11:120826529-120932872	-	=	=	=	=	Ccdc57	ENSRNOG00000047531	NA	NA	NA	NA
Ccdc58	ENSMUSG00000075229	protein_coding	Coiled-coil domain-containing protein 58	chr16:36071660-36092118	+	=	=	=	=	Ccdc58	ENSRNOG00000031653	NA	NA	NA	NA
Ccdc59	ENSMUSG00000019897	protein_coding	Thyroid transcription factor 1-associated protein 26	chr10:105841067-105847833	+	=	=	=	=	Ccdc59	ENSRNOG00000004183	NA	NA	NA	NA
Ccdc6	ENSMUSG00000048701	protein_coding	Coiled-coil domain-containing protein 6	chr10:70097121-70193200	+	=	=	=	=	Ccdc6	ENSRNOG00000024019	=	+	=	=
Ccdc61	ENSMUSG00000074358	protein_coding	Coiled-coil domain-containing protein 61	chr7:18890883-18910415	-	-	=	=	=	Ccdc61	ENSRNOG00000013767	NA	NA	NA	NA
Ccdc66	ENSMUSG00000046753	protein_coding	Coiled-coil domain-containing protein 66	chr14:27481090-27508460	-	=	=	=	=	Ccdc66	ENSRNOG00000028380	=	-	=	=
Ccdc71	ENSMUSG00000049305	protein_coding	Coiled-coil domain-containing protein 71	chr9:108460527-108465938	+	-	=	=	=	Ccdc71	ENSRNOG00000048718	NA	NA	NA	NA
Ccdc73	ENSMUSG00000045106	protein_coding	Coiled-coil domain-containing protein 73	chr2:104867805-105017904	+	=	=	=	=	Ccdc73	ENSRNOG00000022660	NA	NA	NA	NA
Ccdc77	ENSMUSG00000030177	protein_coding	Coiled-coil domain-containing protein 77	chr6:120324323-120364374	-	=	=	=	=	Ccdc77	ENSRNOG00000037206	NA	NA	NA	NA
Ccdc8	ENSMUSG00000041117	protein_coding	Coiled-coil domain-containing	chr7:16992708-16997516	+	=	=	=	=	Ccdc8	ENSRNOG00000027936	NA	NA	NA	NA
Ccdc80	ENSMUSG00000022665	protein_coding	Coiled-coil domain-containing protein 80	chr16:45093402-45127924	+	=	=	+	+	Ccdc80	ENSRNOG00000002052	=	+	=	=
Ccdc82	ENSMUSG00000079084	protein_coding	Coiled-coil domain-containing protein 82	chr9:13246955-13292520	+	=	=	=	=	Ccdc82	ENSRNOG00000005713	NA	NA	NA	NA
Ccdc84	ENSMUSG00000043923	protein_coding	Coiled-coil domain-containing protein 84	chr9:44410159-44418569	-	=	=	=	=	Ccdc84	ENSRNOG00000012137	NA	NA	NA	NA
Ccdc85a	ENSMUSG00000032878	protein_coding	Coiled-coil domain-containing protein 85A	chr11:28385685-28584324	-	=	=	=	=	LOC103690141	ENSRNOG00000003374	NA	NA	NA	NA
Ccdc85b	ENSMUSG00000095098	protein_coding	Coiled-coil domain-containing protein 85B	chr19:5456789-5457397	-	=	=	=	=	NA	NA	NA	NA	NA	NA
Ccdc85c	ENSMUSG00000084883	protein_coding	Coiled-coil domain-containing protein 85C	chr12:108203602-108275425	-	=	=	=	=	AABR07065498.1	ENSRNOG00000051719	NA	NA	NA	NA
Ccdc86	ENSMUSG00000024732	protein_coding	Coiled-coil domain-containing protein 86	chr19:10941481-10949266	-	=	=	=	=	Ccdc86	ENSRNOG00000020925	NA	NA	NA	NA
Ccdc88a	ENSMUSG00000032740	protein_coding	Girdin	chr11:29373658-29510808	+	=	=	=	=	Ccdc88a	ENSRNOG00000004057	NA	NA	NA	NA
Ccdc88b	ENSMUSG00000047810	protein_coding	Coiled-coil domain-containing protein 88B	chr19:6844623-6858211	-	=	=	=	=	Ccdc88b	ENSRNOG00000024931	NA	NA	NA	NA
Ccdc88c	ENSMUSG00000021182	protein_coding	Protein Daple	chr12:100911523-101029056	-	=	=	=	=	Ccdc88c	ENSRNOG00000004482	NA	NA	NA	NA
Ccdc9	ENSMUSG00000041375	protein_coding	coiled-coil domain containing 9	chr7:16274042-16286795	-	=	=	=	=	Ccdc9	ENSRNOG00000048848	NA	NA	NA	NA
Ccdc90b	ENSMUSG00000030613	protein_coding	Coiled-coil domain-containing protein 90B, mitochondrial	chr7:92561149-92582294	+	=	=	=	=	Ccdc90b	ENSRNOG00000009462	NA	NA	NA	NA
Ccdc91	ENSMUSG00000030301	protein_coding	Mus musculus coiled-coil domain containing 91 (Ccdc91), transcript variant 2, mRNA.	chr6:147475828-147632612	+	=	=	=	=	Ccdc91	ENSRNOG00000001847	NA	NA	NA	NA
Ccdc93	ENSMUSG00000026339	protein_coding	Coiled-coil domain-containing protein 93	chr1:121431049-121506460	+	=	=	=	=	Ccdc93	ENSRNOG00000002514	NA	NA	NA	NA
Ccdc97	ENSMUSG00000002608	protein_coding	Coiled-coil domain-containing protein 97	chr7:25711106-25719088	-	=	=	=	=	Ccdc97	ENSRNOG00000020675	NA	NA	NA	NA
Cchcr1	ENSMUSG00000040312	protein_coding	Coiled-coil alpha-helical rod protein 1	chr17:35517100-35531015	+	=	=	=	=	Cchcr1	ENSRNOG00000050233	NA	NA	NA	NA
Ccl11	ENSMUSG00000020676	protein_coding	Eotaxin	chr11:82057823-82062955	+	=	-	-	-	Ccl11	ENSRNOG00000007335	NA	NA	NA	NA
Ccl2	ENSMUSG00000035385	protein_coding	C-C motif chemokine 2	chr11:82035571-82037453	+	=	=	=	-	Ccl2	ENSRNOG00000007159	=	=	+	=
Ccl25	ENSMUSG00000023235	protein_coding	C-C motif chemokine 25	chr8:4325210-4360020	+	=	=	=	=	Ccl25	ENSRNOG00000028531	NA	NA	NA	NA
Ccl6	ENSMUSG00000018927	protein_coding	C-C motif chemokine 6 CCL6(22-95) CCL6(23-95)	chr11:83587882-83593087	-	+	+	=	+	Ccl6	ENSRNOG00000030021	NA	NA	NA	NA
Ccl9	ENSMUSG00000019122	protein_coding	C-C motif chemokine 9 CCL9(29-101) CCL9(30-101) CCL9(31-101)	chr11:83572919-83578636	-	=	=	=	=	Ccl9	ENSRNOG00000028548	NA	NA	NA	NA
Ccm2	ENSMUSG00000000378	protein_coding	Cerebral cavernous malformations	chr11:6546887-6596744	+	=	=	=	=	Ccm2	ENSRNOG00000060825	NA	NA	NA	NA
Ccnb1	ENSMUSG00000041431	protein_coding	G2/mitotic-specific cyclin-B1	chr13:100778650-100786570	-	+	=	+	=	Ccnb1	ENSRNOG00000058539	+	+	+	+
Ccnc	ENSMUSG00000028252	protein_coding	Cyclin-C	chr4:21727701-21759922	+	=	=	=	=	Ccnc	ENSRNOG00000007719	-	-	-	=
Ccnd1	ENSMUSG00000070348	protein_coding	G1/S-specific cyclin-D1	chr7:144929931-144939925	-	=	=	+	=	Ccnd1	ENSRNOG00000020918	+	+	+	+
Ccnd2	ENSMUSG00000000184	protein_coding	G1/S-specific cyclin-D2	chr6:127125162-127152193	-	=	=	-	=	Ccnd2	ENSRNOG00000057710	NA	NA	NA	NA
Ccnd3	ENSMUSG00000034165	protein_coding	G1/S-specific cyclin-D3	chr17:47505051-47599691	+	=	=	=	=	Ccnd3	ENSRNOG00000050258	=	=	+	=
Ccndbp1	ENSMUSG00000023572	protein_coding	Cyclin-D1-binding protein 1	chr2:121008403-121016904	+	=	=	=	=	Ccndbp1	ENSRNOG00000011379	NA	NA	NA	NA
Ccnf	ENSMUSG00000072082	protein_coding	Cyclin-F	chr17:24223232-24251409	-	=	=	=	=	Ccnf	ENSRNOG00000007483	NA	NA	NA	NA
Ccng1	ENSMUSG00000020326	protein_coding	Cyclin-G1	chr11:40748552-40755311	-	=	=	=	=	Ccng1	ENSRNOG00000003256	NA	NA	NA	NA
Ccng2	ENSMUSG00000029385	protein_coding	Cyclin-G2	chr5:93267257-93276231	+	=	=	=	=	Ccng2	ENSRNOG00000002089	-	-	-	-
Ccnh	ENSMUSG00000021548	protein_coding	Cyclin-H	chr13:85189408-85223469	+	=	=	=	=	Ccnh	ENSRNOG00000031656	NA	NA	NA	NA
Ccni	ENSMUSG00000063015	protein_coding	Cyclin-I	chr5:93181933-93206495	-	=	=	=	=	Ccni	ENSRNOG00000002125	=	-	=	=
Ccnj	ENSMUSG00000025010	protein_coding	Cyclin-J	chr19:40831279-40848572	+	=	=	=	=	NEWGENE_1306399	ENSRNOG00000048973	NA	NA	NA	NA
Ccnk	ENSMUSG00000021258	protein_coding	cyclin K	chr12:108179579-108203359	+	=	=	=	=	Ccnk	ENSRNOG00000006985	NA	NA	NA	NA
Ccnl1	ENSMUSG00000027829	protein_coding	Mus musculus cyclin L1 (Ccnl1), transcript variant 2, mRNA.	chr3:65946151-65958249	-	=	=	=	=	LOC100909712	ENSRNOG00000011586	NA	NA	NA	NA
Ccnl2	ENSMUSG00000029068	protein_coding	Cyclin-L2	chr4:155812489-155824543	+	=	=	=	=	Aurkaip1	ENSRNOG00000018691	NA	NA	NA	NA
Ccnt1	ENSMUSG00000011960	protein_coding	Cyclin-T1	chr15:98538689-98570923	-	-	=	=	=	Ccnt1	ENSRNOG00000053054	NA	NA	NA	NA
Ccnt2	ENSMUSG00000026349	protein_coding	Cyclin-T2	chr1:127774164-127808061	+	=	=	=	=	Ccnt2	ENSRNOG00000017113	=	-	=	=
Ccny	ENSMUSG00000024286	protein_coding	Cyclin-Y	chr18:9314044-9450150	-	=	-	=	=	Ccny	ENSRNOG00000018123	-	-	=	-
Ccp110	ENSMUSG00000033904	protein_coding	Centriolar coiled-coil protein of 110 kDa	chr7:118712552-118737024	+	=	=	=	=	Ccp110	ENSRNOG00000027405	+	+	=	=
Ccpg1os	ENSMUSG00000086158	protein_coding	cell cycle progression 1, opposite strand	chr9:72979722-72985382	-	=	+	+	=	Ccpg1os	ENSRNOG00000052869	NA	NA	NA	NA
Ccr2	ENSMUSG00000049103	protein_coding	C-C chemokine receptor type 2	chr9:124101950-124113557	+	=	=	=	=	NA	NA	NA	NA	NA	NA
Ccs	ENSMUSG00000034108	protein_coding	Copper chaperone for superoxide dismutase	chr19:4825366-4839322	-	=	=	=	=	Ccs	ENSRNOG00000047816	=	=	+	+
Ccser2	ENSMUSG00000058690	protein_coding	Mus musculus coiled-coil serine rich 2 (Ccser2), transcript variant 3, mRNA.	chr14:36874936-36968777	-	=	=	=	=	Ccser2	ENSRNOG00000022781	-	=	-	=
Cct2	ENSMUSG00000034024	protein_coding	chaperonin containing Tcp1, subunit 2 (beta)	chr10:117051001-117063814	-	=	=	=	=	Cct2	ENSRNOG00000021317	-	-	=	=
Cct3	ENSMUSG00000001416	protein_coding	chaperonin containing Tcp1, subunit 3 (gamma)	chr3:88297116-88321767	+	=	=	=	=	Cct3	ENSRNOG00000019090	=	-	=	=
Cct4	ENSMUSG00000007739	protein_coding	chaperonin containing Tcp1, subunit 4 (delta)	chr11:22990519-23003780	+	=	=	=	=	Cct4	ENSRNOG00000009642	-	=	=	=
Cct5	ENSMUSG00000022234	protein_coding	T-complex protein 1 subunit epsilon	chr15:31590800-31601804	-	=	=	+	=	Cct5	ENSRNOG00000011632	-	-	=	=
Cct6a	ENSMUSG00000029447	processed_transcript	chaperonin containing Tcp1, subunit 6a (zeta)	chr5:129786998-129846371	+	=	=	=	=	NA	NA	NA	NA	NA	NA
Cct7	ENSMUSG00000030007	protein_coding	chaperonin containing Tcp1, subunit 7 (eta)	chr6:85451514-85468475	+	=	=	+	=	Cct7	ENSRNOG00000015630	=	=	+	=
Cct8	ENSMUSG00000025613	protein_coding	chaperonin containing Tcp1, subunit 8 (theta)	chr16:87483326-87495873	-	=	=	+	=	Cct8	ENSRNOG00000001592	+	+	+	=
Ccz1	ENSMUSG00000029617	protein_coding	Vacuolar fusion	chr5:143987909-144014877	-	=	=	=	=	Ccz1b	ENSRNOG00000001032	NA	NA	NA	NA
Cd101	ENSMUSG00000086564	protein_coding	Immunoglobulin superfamily member 2	chr3:100993529-101029556	-	+	+	=	=	Cd101	ENSRNOG00000037190	NA	NA	NA	NA
Cd109	ENSMUSG00000046186	protein_coding	CD109 antigen	chr9:78615546-78716253	+	=	+	+	=	Cd109	ENSRNOG00000025332	NA	NA	NA	NA
Cd14	ENSMUSG00000051439	protein_coding	Monocyte differentiation antigen CD14	chr18:36725074-36726736	-	=	=	=	=	Cd14	ENSRNOG00000017819	NA	NA	NA	NA
Cd151	ENSMUSG00000025510	protein_coding	CD151 antigen	chr7:141467392-141471473	+	=	=	=	=	LOC100911730	ENSRNOG00000019215	NA	NA	NA	NA
Cd163	ENSMUSG00000008845	protein_coding	Scavenger receptor cysteine-rich type 1 protein M130 Soluble CD163	chr6:124304656-124330527	+	=	=	=	=	Cd163	ENSRNOG00000010253	NA	NA	NA	NA
Cd164	ENSMUSG00000019818	protein_coding	Sialomucin core protein 24	chr10:41519414-41531048	+	=	=	+	=	Cd164	ENSRNOG00000000304	NA	NA	NA	NA
Cd180	ENSMUSG00000021624	protein_coding	CD180 antigen	chr13:102693558-102739629	+	=	+	+	=	Cd180	ENSRNOG00000010266	NA	NA	NA	NA
Cd200	ENSMUSG00000022661	protein_coding	CD200 antigen	chr16:45382135-45409053	-	=	-	=	=	Cd200	ENSRNOG00000002141	NA	NA	NA	NA
Cd248	ENSMUSG00000056481	protein_coding	Endosialin	chr19:5068078-5070637	+	-	=	=	=	Cd248	ENSRNOG00000020197	NA	NA	NA	NA
Cd24a	ENSMUSG00000047139	protein_coding	Signal transducer CD24	chr10:43578284-43584265	+	=	-	=	=	Cd24	ENSRNOG00000000321	NA	NA	NA	NA
Cd274	ENSMUSG00000016496	protein_coding	CD274 antigen	chr19:29367455-29388095	+	=	-	=	-	Cd274	ENSRNOG00000016112	NA	NA	NA	NA
Cd276	ENSMUSG00000035914	protein_coding	CD276 antigen	chr9:58524298-58555437	-	=	=	=	=	Cd276	ENSRNOG00000033608	NA	NA	NA	NA
Cd28	ENSMUSG00000026012	protein_coding	T-cell-specific surface glycoprotein CD28	chr1:60716800-60773359	+	=	=	=	=	NA	NA	NA	NA	NA	NA
Cd2ap	ENSMUSG00000061665	protein_coding	CD2-associated protein	chr17:42792951-42876424	-	=	=	=	=	Cd2ap	ENSRNOG00000011987	NA	NA	NA	NA
Cd2bp2	ENSMUSG00000042502	protein_coding	Mus musculus CD2 antigen (cytoplasmic tail) binding protein 2 (Cd2bp2), transcript variant 5, mRNA.	chr7:127191660-127196050	-	+	=	=	+	Cd2bp2	ENSRNOG00000017201	NA	NA	NA	NA
Cd300a	ENSMUSG00000034652	protein_coding	Mus musculus CD300A molecule (Cd300a), transcript variant 2, mRNA.	chr11:114890041-114904654	+	=	=	=	=	Cd300a	ENSRNOG00000057058	NA	NA	NA	NA
Cd300lg	ENSMUSG00000017309	protein_coding	CMRF35-like molecule 9	chr11:102041509-102055620	+	=	=	=	=	Cd300lg	ENSRNOG00000020837	NA	NA	NA	NA
Cd302	ENSMUSG00000060703	protein_coding	CD302 antigen	chr2:60251993-60284488	-	=	=	=	=	Cd302	ENSRNOG00000006623	NA	NA	NA	NA
Cd34	ENSMUSG00000016494	protein_coding	Hematopoietic progenitor cell antigen CD34	chr1:194938819-194961279	+	-	=	=	=	Cd34	ENSRNOG00000045558	NA	NA	NA	NA
Cd36	ENSMUSG00000002944	protein_coding	Platelet glycoprotein 4	chr5:17781690-17888801	-	=	+	-	=	RGD1565355	ENSRNOG00000040108	NA	NA	NA	NA
Cd38	ENSMUSG00000029084	protein_coding	ADP-ribosyl cyclase/cyclic ADP-ribose hydrolase 1	chr5:43868553-43912375	+	=	=	=	=	Cd38	ENSRNOG00000003069	=	=	=	-
Cd3eap	ENSMUSG00000047649	protein_coding	DNA-directed RNA polymerase I subunit RPA34	chr7:19356014-19359483	-	=	=	=	=	Cd3eap	ENSRNOG00000016825	NA	NA	NA	NA
Cd44	ENSMUSG00000005087	protein_coding	CD44 molecule (Indian blood group)	chr2:102811141-102901665	-	=	-	=	-	Cd44	ENSRNOG00000006094	=	=	+	=
Cd47	ENSMUSG00000055447	protein_coding	Leukocyte surface antigen CD47	chr16:49800533-49915010	+	-	=	=	=	Cd47	ENSRNOG00000001964	+	=	=	=
Cd53	ENSMUSG00000040747	protein_coding	Leukocyte surface antigen CD53	chr3:106759921-106790149	-	=	=	=	=	Cd53	ENSRNOG00000017874	NA	NA	NA	NA
Cd55	ENSMUSG00000026399	protein_coding	Complement decay-accelerating factor, GPI-anchored	chr1:130439027-130462744	-	=	=	=	=	Cd55	ENSRNOG00000003927	=	=	+	=
Cd59a	ENSMUSG00000032679	protein_coding	CD59A glycoprotein	chr2:104095801-104115354	+	=	=	=	=	Cd59	ENSRNOG00000042821	=	=	-	-
Cd63	ENSMUSG00000025351	protein_coding	CD63 antigen	chr10:128900989-128912822	+	=	=	=	=	Cd63	ENSRNOG00000007650	=	=	+	=
Cd63-ps	ENSMUSG00000085939	transcribed_processed_pseudogene	CD63 antigen, pseudogene	chr18:50134726-50135600	+	=	=	=	=	NA	NA	NA	NA	NA	NA
Cd68	ENSMUSG00000018774	protein_coding	Macrosialin	chr11:69664213-69666153	-	=	=	=	=	NA	NA	NA	NA	NA	NA
Cd74	ENSMUSG00000024610	protein_coding	CD74 antigen (invariant polypeptide of major histocompatibility complex, class II antigen-associated)	chr18:60803848-60812646	+	=	=	=	=	Cd74	ENSRNOG00000018735	NA	NA	NA	NA
Cd81	ENSMUSG00000037706	protein_coding	CD81 antigen	chr7:143052739-143067934	+	=	=	=	=	Cd81	ENSRNOG00000020451	+	=	+	=
Cd82	ENSMUSG00000027215	protein_coding	CD82 antigen	chr2:93419111-93463140	-	=	-	=	=	Cd82	ENSRNOG00000000047	NA	NA	NA	NA
Cd9	ENSMUSG00000030342	protein_coding	CD9 antigen	chr6:125460266-125494791	-	=	=	=	=	Cd9	ENSRNOG00000019556	=	=	+	+
Cd93	ENSMUSG00000027435	protein_coding	Complement component C1q receptor	chr2:148436640-148443563	-	=	-	=	=	NA	NA	NA	NA	NA	NA
Cd99l2	ENSMUSG00000035776	protein_coding	CD99 antigen-like protein 2	chrX:71420060-71492849	-	=	=	=	=	Cd99l2	ENSRNOG00000018148	NA	NA	NA	NA
Cdadc1	ENSMUSG00000021982	protein_coding	Cytidine and dCMP deaminase domain-containing protein 1	chr14:59559388-59597959	-	=	=	=	=	Cdadc1	ENSRNOG00000012209	NA	NA	NA	NA
Cdan1	ENSMUSG00000027284	protein_coding	Codanin-1	chr2:120716154-120850128	-	=	=	=	=	Cdan1	ENSRNOG00000047427	NA	NA	NA	NA
Cdc123	ENSMUSG00000039128	protein_coding	Cell division cycle	chr2:5794294-5845164	-	=	=	=	=	Cdc123	ENSRNOG00000017770	NA	NA	NA	NA
Cdc14a	ENSMUSG00000033502	protein_coding	Dual specificity protein phosphatase CDC14A	chr3:116272553-116424032	-	=	=	-	=	Cdc14a	ENSRNOG00000014515	NA	NA	NA	NA
Cdc14b	ENSMUSG00000033102	protein_coding	Dual specificity protein phosphatase CDC14B	chr13:64189268-64275290	-	=	=	=	=	Cdc14b	ENSRNOG00000018999	NA	NA	NA	NA
Cdc16	ENSMUSG00000038416	protein_coding	Cell division cycle	chr8:13757676-13781938	+	=	=	=	=	Cdc16	ENSRNOG00000017536	=	+	=	=
Cdc23	ENSMUSG00000024370	protein_coding	cell division cycle 23	chr18:34630951-34651735	-	=	=	=	=	Cdc23	ENSRNOG00000024241	NA	NA	NA	NA
Cdc25a	ENSMUSG00000032477	protein_coding	M-phase inducer phosphatase 1	chr9:109875579-109893895	+	=	=	=	=	Cdc25a	ENSRNOG00000020737	NA	NA	NA	NA
Cdc26	ENSMUSG00000066149	protein_coding	Anaphase-promoting complex subunit CDC26	chr4:62383654-62408642	-	=	=	=	=	Cdc26	ENSRNOG00000029785	NA	NA	NA	NA
Cdc27	ENSMUSG00000020687	protein_coding	Cell division cycle	chr11:104502745-104550620	-	=	=	=	=	Cdc27	ENSRNOG00000005904	NA	NA	NA	NA
Cdc34	ENSMUSG00000020307	protein_coding	cell division cycle 34	chr10:79682195-79688398	+	=	=	=	=	Cdc34	ENSRNOG00000060530	NA	NA	NA	NA
Cdc37	ENSMUSG00000019471	protein_coding	Hsp90 co-chaperone Cdc37 Hsp90 co-chaperone Cdc37, N-terminally processed	chr9:21133222-21149982	-	=	=	=	=	Cdc37	ENSRNOG00000033426	NA	NA	NA	NA
Cdc37l1	ENSMUSG00000024780	protein_coding	Hsp90 co-chaperone Cdc37-like 1	chr19:28990352-29026681	+	=	=	-	=	Cdc37l1	ENSRNOG00000010967	+	=	=	=
Cdc40	ENSMUSG00000038446	protein_coding	Pre-mRNA-processing factor 17	chr10:40831621-40883311	-	=	=	=	=	Cdc40	ENSRNOG00000000581	=	=	=	=
Cdc42	ENSMUSG00000006699	protein_coding	Cell division control	chr4:137319696-137357720	-	=	=	=	=	NA	NA	NA	NA	NA	NA
Cdc42bpa	ENSMUSG00000026490	protein_coding	Serine/threonine-protein kinase MRCK alpha	chr1:179960472-180165603	+	+	+	=	=	Cdc42bpa	ENSRNOG00000002841	NA	NA	NA	NA
Cdc42bpb	ENSMUSG00000021279	protein_coding	CDC42 binding protein kinase beta	chr12:111292976-111377718	-	=	=	=	=	Cdc42bpb	ENSRNOG00000009675	+	+	=	=
Cdc42bpg	ENSMUSG00000024769	protein_coding	Serine/threonine-protein kinase MRCK gamma	chr19:6306456-6325652	+	=	=	=	=	NA	NA	NA	NA	NA	NA
Cdc42ep1	ENSMUSG00000049521	protein_coding	CDC42 effector protein 1	chr15:78842624-78850897	+	-	=	=	=	Cdc42ep1	ENSRNOG00000008517	=	=	=	=
Cdc42ep2	ENSMUSG00000045664	protein_coding	Cdc42 effector protein 2	chr19:5917556-5924816	-	=	=	=	+	Cdc42ep2	ENSRNOG00000020904	NA	NA	NA	NA
Cdc42ep3	ENSMUSG00000036533	protein_coding	Cdc42 effector protein 3	chr17:79334025-79355091	-	=	=	=	=	Cdc42ep3	ENSRNOG00000032136	-	-	=	=
Cdc42ep4	ENSMUSG00000041598	protein_coding	Cdc42 effector protein 4	chr11:113726850-113751881	-	=	=	=	=	Cdc42ep4	ENSRNOG00000028946	NA	NA	NA	NA
Cdc42se1	ENSMUSG00000046722	protein_coding	CDC42 small effector protein 1	chr3:95228732-95236409	+	=	=	=	=	Cdc42se1	ENSRNOG00000060538	NA	NA	NA	NA
Cdc42se2	ENSMUSG00000052298	protein_coding	CDC42 small effector protein 2	chr11:54717456-54787675	-	+	+	=	=	LOC100362023	ENSRNOG00000042449	NA	NA	NA	NA
Cdc5l	ENSMUSG00000023932	protein_coding	Cell division cycle 5-like protein	chr17:45391892-45433707	-	=	=	=	=	Cdc5l	ENSRNOG00000019975	NA	NA	NA	NA
Cdc73	ENSMUSG00000026361	protein_coding	Parafibromin	chr1:143598800-143702893	-	=	=	=	=	Cdc73	ENSRNOG00000003258	NA	NA	NA	NA
Cdca3	ENSMUSG00000023505	protein_coding	Cell division cycle-associated protein 3	chr6:124829547-124833701	+	=	=	+	=	Cdca3	ENSRNOG00000015529	NA	NA	NA	NA
Cdh11	ENSMUSG00000031673	protein_coding	Cadherin-11	chr8:102632095-102785642	-	=	=	=	=	Cdh11	ENSRNOG00000013481	-	=	=	=
Cdh13	ENSMUSG00000031841	protein_coding	Cadherin-13	chr8:118283733-119324921	+	=	-	=	=	Cdh13	ENSRNOG00000014371	NA	NA	NA	NA
Cdh15	ENSMUSG00000031962	protein_coding	Cadherin-15	chr8:122847966-122867397	+	=	=	=	=	Cdh15	ENSRNOG00000027954	NA	NA	NA	NA
Cdh19	ENSMUSG00000047216	protein_coding	cadherin 19, type 2	chr1:110888326-110977584	-	=	=	=	=	Cdh19	ENSRNOG00000029841	=	+	=	=
Cdh2	ENSMUSG00000024304	protein_coding	Cadherin-2	chr18:16588877-16809246	-	=	-	=	=	Cdh2	ENSRNOG00000015602	+	+	+	+
Cdh20	ENSMUSG00000050840	protein_coding	Cadherin-20	chr1:104768529-104995481	+	=	=	+	+	Cdh20	ENSRNOG00000014556	NA	NA	NA	NA
Cdh5	ENSMUSG00000031871	protein_coding	Cadherin-5	chr8:104101625-104144511	+	=	=	=	=	Cdh5	ENSRNOG00000013324	NA	NA	NA	NA
Cdh6	ENSMUSG00000039385	protein_coding	Cadherin-6	chr15:13028701-13173675	-	=	=	=	=	Cdh6	ENSRNOG00000013535	-	-	-	-
Cdip1	ENSMUSG00000004071	protein_coding	Mus musculus cell death inducing Trp53 target 1 (Cdip1), transcript variant 5, mRNA.	chr16:4750348-4790292	-	=	=	=	=	Cdip1	ENSRNOG00000003328	NA	NA	NA	NA
Cdipt	ENSMUSG00000030682	protein_coding	CDP-diacylglycerol--inositol 3-phosphatidyltransferase	chr7:126975914-126980501	+	=	=	=	=	Cdipt	ENSRNOG00000024144	NA	NA	NA	NA
Cdk10	ENSMUSG00000033862	protein_coding	Cyclin-dependent kinase 10	chr8:123224842-123232250	+	=	=	=	=	Cdk10	ENSRNOG00000016088	NA	NA	NA	NA
Cdk11b	ENSMUSG00000029062	protein_coding	Mus musculus cyclin-dependent kinase 11B (Cdk11b), transcript variant 3, mRNA.	chr4:155624854-155649938	+	+	=	=	=	Cdk11b	ENSRNOG00000017213	NA	NA	NA	NA
Cdk12	ENSMUSG00000003119	protein_coding	Cyclin-dependent kinase 12	chr11:98203059-98278504	+	=	=	=	=	Cdk12	ENSRNOG00000006000	NA	NA	NA	NA
Cdk13	ENSMUSG00000041297	protein_coding	Cyclin-dependent kinase 13	chr13:17710315-17805097	-	=	=	=	=	Cdk13	ENSRNOG00000013620	NA	NA	NA	NA
Cdk14	ENSMUSG00000028926	protein_coding	Cyclin-dependent kinase 14	chr5:4803391-5420312	-	-	=	=	=	Cdk14	ENSRNOG00000007151	NA	NA	NA	NA
Cdk16	ENSMUSG00000031065	protein_coding	Cyclin-dependent kinase 16	chrX:20687954-20699880	+	=	=	=	=	Cdk16	ENSRNOG00000008578	-	=	-	=
Cdk17	ENSMUSG00000020015	protein_coding	Cyclin-dependent kinase 17	chr10:93160875-93267071	+	=	=	=	=	Cdk17	ENSRNOG00000004148	NA	NA	NA	NA
Cdk18	ENSMUSG00000026437	protein_coding	Cyclin-dependent kinase 18	chr1:132112237-132139684	-	=	=	=	=	Cdk18	ENSRNOG00000008137	NA	NA	NA	NA
Cdk19	ENSMUSG00000038481	protein_coding	Cyclin-dependent kinase 19	chr10:40339564-40483818	+	=	=	=	=	Cdk19	ENSRNOG00000000583	-	-	-	-
Cdk2ap1	ENSMUSG00000029394	protein_coding	Cyclin-dependent kinase 2-associated protein 1	chr5:124345417-124363082	-	=	=	=	=	NA	NA	NA	NA	NA	NA
Cdk2ap2	ENSMUSG00000024856	protein_coding	Cyclin-dependent kinase 2-associated protein 2	chr19:4097182-4099019	+	=	=	=	=	NA	NA	NA	NA	NA	NA
Cdk4	ENSMUSG00000006728	protein_coding	Cyclin-dependent kinase 4	chr10:127063534-127067920	+	=	=	=	=	Cdk4	ENSRNOG00000025602	NA	NA	NA	NA
Cdk5	ENSMUSG00000028969	protein_coding	Cyclin-dependent-like kinase 5	chr5:24418241-24423530	-	-	=	=	=	Cdk5	ENSRNOG00000008017	NA	NA	NA	NA
Cdk5rap1	ENSMUSG00000027487	protein_coding	CDK5 regulatory subunit-associated protein 1	chr2:154335380-154373010	-	=	=	=	=	Cdk5rap1	ENSRNOG00000015696	NA	NA	NA	NA
Cdk5rap2	ENSMUSG00000039298	protein_coding	CDK5 regulatory subunit-associated protein 2	chr4:70216856-70410443	-	=	=	=	=	Cdk5rap2	ENSRNOG00000005788	+	=	=	=
Cdk5rap3	ENSMUSG00000018669	protein_coding	CDK5 regulatory subunit-associated protein 3	chr11:96907426-96916496	-	=	=	=	=	Cdk5rap3	ENSRNOG00000048747	NA	NA	NA	NA
Cdk6	ENSMUSG00000040274	protein_coding	Cyclin-dependent kinase 6	chr5:3341485-3531008	+	-	-	=	=	Cdk6	ENSRNOG00000009258	NA	NA	NA	NA
Cdk7	ENSMUSG00000069089	protein_coding	Cyclin-dependent kinase 7	chr13:100702631-100730939	-	=	=	=	=	Cdk7	ENSRNOG00000018510	+	=	=	=
Cdk8	ENSMUSG00000029635	protein_coding	Cyclin-dependent kinase 8	chr5:146231230-146302874	+	=	=	=	=	NA	NA	NA	NA	NA	NA
Cdk9	ENSMUSG00000009555	protein_coding	Cyclin-dependent kinase 9	chr2:32705784-32713076	-	=	=	=	=	Cdk9	ENSRNOG00000022586	=	=	=	=
Cdkal1	ENSMUSG00000006191	protein_coding	Threonylcarbamoyladenosine tRNA methylthiotransferase	chr13:29191746-29855674	-	=	=	=	=	AABR07027567.1	ENSRNOG00000018381	NA	NA	NA	NA
Cdkl3	ENSMUSG00000020389	protein_coding	Cyclin-dependent kinase-like 3	chr11:52004221-52089784	+	=	=	=	=	Cdkl3	ENSRNOG00000059485	NA	NA	NA	NA
Cdkl5	ENSMUSG00000031292	protein_coding	Cyclin-dependent kinase-like 5	chrX:160771923-160994704	-	=	=	=	=	Cdkl5	ENSRNOG00000003742	NA	NA	NA	NA
Cdkn1a	ENSMUSG00000023067	protein_coding	Cyclin-dependent kinase inhibitor 1	chr17:29090979-29100722	+	+	+	=	=	Cdkn1a	ENSRNOG00000000521	+	+	+	+
Cdkn1b	ENSMUSG00000003031	protein_coding	Cyclin-dependent kinase inhibitor 1B	chr6:134920401-134925513	+	-	=	=	=	Cdkn1b	ENSRNOG00000007249	NA	NA	NA	NA
Cdkn1c	ENSMUSG00000037664	protein_coding	Mus musculus cyclin-dependent kinase inhibitor 1C (P57) (Cdkn1c), mRNA.	chr7:143458339-143461050	-	=	=	=	=	Cdkn1c	ENSRNOG00000059500	NA	NA	NA	NA
Cdkn2aipnl	ENSMUSG00000020392	protein_coding	CDKN2AIP N-terminal-like protein	chr11:51967661-51977334	+	=	=	=	=	Cdkn2aipnl	ENSRNOG00000005024	NA	NA	NA	NA
Cdkn2c	ENSMUSG00000028551	protein_coding	Cyclin-dependent kinase 4 inhibitor C	chr4:109660876-109667189	-	=	=	=	=	Cdkn2c	ENSRNOG00000008956	NA	NA	NA	NA
Cdkn2d	ENSMUSG00000096472	protein_coding	Cyclin-dependent kinase 4 inhibitor D	chr9:21288410-21291407	-	=	=	=	=	NA	NA	NA	NA	NA	NA
Cdnf	ENSMUSG00000039496	protein_coding	Cerebral dopamine neurotrophic factor	chr2:3513030-3526376	+	=	=	=	=	Cdnf	ENSRNOG00000026493	NA	NA	NA	NA
Cdon	ENSMUSG00000038119	protein_coding	Cell adhesion molecule-related/down-regulated by oncos	chr9:35421128-35507652	+	=	=	=	=	Cdon	ENSRNOG00000011789	NA	NA	NA	NA
Cdpf1	ENSMUSG00000064284	protein_coding	Cysteine-rich DPF motif domain-containing protein 1	chr15:85806972-85811697	-	=	=	=	=	NA	NA	NA	NA	NA	NA
Cdr2	ENSMUSG00000030878	protein_coding	Cerebellar deration-related protein 2	chr7:120957036-120982312	-	=	=	=	=	Cdr2	ENSRNOG00000017260	NA	NA	NA	NA
Cds2	ENSMUSG00000058793	protein_coding	Phosphatidate cytidylyltransferase 2	chr2:132263148-132312050	+	=	-	=	=	Cds2	ENSRNOG00000021265	NA	NA	NA	NA
Cdt1	ENSMUSG00000006585	protein_coding	DNA replication factor Cdt1	chr8:122568015-122573554	+	+	+	+	=	Cdt1	ENSRNOG00000013970	NA	NA	NA	NA
Cdv3	ENSMUSG00000032803	protein_coding	Protein CDV3	chr9:103353094-103365840	-	=	=	=	=	Cdv3	ENSRNOG00000010186	NA	NA	NA	NA
Cdyl	ENSMUSG00000059288	protein_coding	Chromodomain Y-like protein	chr13:35659833-35874063	+	=	=	=	=	Cdyl	ENSRNOG00000032215	NA	NA	NA	NA
Cdyl2	ENSMUSG00000031758	protein_coding	Chromodomain Y-like protein 2	chr8:116574400-116732991	-	=	+	+	+	Cdyl2	ENSRNOG00000042888	NA	NA	NA	NA
Cebpa	ENSMUSG00000034957	protein_coding	CCAAT/enhancer-binding protein alpha	chr7:35119293-35121928	+	+	+	+	+	Cebpa	ENSRNOG00000010918	NA	NA	NA	NA
Cebpb	ENSMUSG00000056501	protein_coding	CCAAT/enhancer-binding protein beta	chr2:167688915-167690418	+	+	=	=	=	Cebpb	ENSRNOG00000057347	NA	NA	NA	NA
Cebpd	ENSMUSG00000071637	protein_coding	CCAAT/enhancer-binding protein delta	chr16:15887286-15891031	+	=	=	=	-	Cebpd	ENSRNOG00000050869	NA	NA	NA	NA
Cebpg	ENSMUSG00000056216	protein_coding	CCAAT/enhancer-binding protein gamma	chr7:35046422-35056573	-	=	=	-	=	Cebpg	ENSRNOG00000021144	NA	NA	NA	NA
Cebpz	ENSMUSG00000024081	protein_coding	CCAAT/enhancer binding protein zeta	chr17:78919006-78937070	-	=	=	=	=	Cebpz	ENSRNOG00000005087	+	+	+	+
Cebpzos	ENSMUSG00000062691	protein_coding	Protein CEBPZOS	chr17:78916500-78920306	+	=	=	=	=	LOC103692531	ENSRNOG00000040303	NA	NA	NA	NA
Cecr2	ENSMUSG00000071226	protein_coding	Cat eye syndrome critical region	chr6:120666369-120771190	+	=	=	=	=	Cecr2	ENSRNOG00000011566	NA	NA	NA	NA
Celf1	ENSMUSG00000005506	protein_coding	CUGBP Elav-like family member 1	chr2:90940382-91019497	+	=	=	=	=	NA	NA	NA	NA	NA	NA
Celf2	ENSMUSG00000002107	protein_coding	CUGBP Elav-like family member 2	chr2:6539694-7509563	-	=	=	+	=	Celf2	ENSRNOG00000023661	NA	NA	NA	NA
Celf3	ENSMUSG00000028137	protein_coding	Mus musculus CUGBP, Elav-like family member 3 (Celf3), transcript variant 8, mRNA.	chr3:94478295-94492198	+	=	=	=	=	Celf3	ENSRNOG00000020875	NA	NA	NA	NA
Celsr2	ENSMUSG00000068740	protein_coding	cadherin EGF LAG seven-pass G-type receptor 2 isoform 2	chr3:108390851-108415552	-	=	=	=	=	Celsr2	ENSRNOG00000020058	=	+	=	+
Celsr3	ENSMUSG00000023473	protein_coding	Cadherin EGF LAG seven-pass G-type receptor 3	chr9:108826320-108852969	+	=	=	=	=	NA	NA	NA	NA	NA	NA
Cenpb	ENSMUSG00000068267	protein_coding	Major centromere autoantigen B	chr2:131175182-131180067	-	=	=	=	=	Cenpb	ENSRNOG00000057284	-	-	-	-
Cenpc1	ENSMUSG00000029253	protein_coding	Centromere protein C	chr5:86012024-86065583	-	=	=	=	=	Cenpc	ENSRNOG00000021776	NA	NA	NA	NA
Cenpq	ENSMUSG00000023919	protein_coding	centromere protein Q	chr17:40923051-40935047	-	=	=	=	=	AABR07066944.1	ENSRNOG00000056226	NA	NA	NA	NA
Cenpx	ENSMUSG00000025144	protein_coding	Mus musculus centromere protein X (Cenpx), transcript variant 3, mRNA.	chr11:120710942-120713738	-	=	=	=	=	AABR07030926.1	ENSRNOG00000057080	NA	NA	NA	NA
Cep104	ENSMUSG00000039523	protein_coding	Centrosomal protein of 104 kDa	chr4:153975194-154008732	+	=	=	=	=	Cep104	ENSRNOG00000025000	NA	NA	NA	NA
Cep120	ENSMUSG00000048799	protein_coding	Centrosomal protein of 120 kDa	chr18:53681724-53744547	-	=	=	+	=	Cep120	ENSRNOG00000017035	-	=	=	=
Cep128	ENSMUSG00000061533	protein_coding	Centrosomal protein of 128 kDa	chr12:90998492-91384409	-	=	=	=	=	NA	NA	NA	NA	NA	NA
Cep135	ENSMUSG00000036403	protein_coding	Centrosomal protein of 135 kDa	chr5:76588698-76646466	+	=	=	=	=	Cep135	ENSRNOG00000002153	+	=	=	=
Cep152	ENSMUSG00000068394	protein_coding	Centrosomal protein of 152 kDa	chr2:125563088-125625113	-	=	=	=	=	NA	NA	NA	NA	NA	NA
Cep162	ENSMUSG00000056919	protein_coding	Centrosomal protein of 162 kDa	chr9:87189577-87255536	-	=	=	=	=	Cep162	ENSRNOG00000010608	NA	NA	NA	NA
Cep164	ENSMUSG00000043987	protein_coding	centrosomal protein 164	chr9:45766946-45828691	-	=	=	=	=	Cep164	ENSRNOG00000029826	=	=	=	=
Cep170	ENSMUSG00000057335	protein_coding	Centrosomal protein of 170 kDa	chr1:176733653-176814067	-	=	=	=	=	AABR07021840.1	ENSRNOG00000004127	=	+	=	=
Cep170b	ENSMUSG00000072825	protein_coding	Centrosomal protein of 170 kDa protein B	chr12:112720455-112746592	+	=	=	=	=	NA	NA	NA	NA	NA	NA
Cep192	ENSMUSG00000024542	protein_coding	centrosomal protein 192	chr18:67800107-67885170	+	=	=	=	=	Cep192	ENSRNOG00000042879	NA	NA	NA	NA
Cep250	ENSMUSG00000038241	protein_coding	Centrosome-associated protein CEP250	chr2:155956458-155998900	+	=	=	=	=	Cep250	ENSRNOG00000019340	NA	NA	NA	NA
Cep290	ENSMUSG00000019971	protein_coding	Centrosomal protein of 290 kDa	chr10:100487558-100574840	+	=	=	=	=	Cep290	ENSRNOG00000056458	NA	NA	NA	NA
Cep295	ENSMUSG00000046111	protein_coding	centrosomal protein 295	chr9:15316915-15357788	-	=	=	=	=	Cep295	ENSRNOG00000010999	NA	NA	NA	NA
Cep295nl	ENSMUSG00000076433	protein_coding	CEP295 N-terminal-like protein	chr11:118332360-118342500	-	=	=	=	=	Cep295nl	ENSRNOG00000033143	NA	NA	NA	NA
Cep350	ENSMUSG00000033671	protein_coding	Centrosome-associated protein 350	chr1:155844964-155973255	-	=	=	+	=	Cep350	ENSRNOG00000003882	-	-	=	=
Cep44	ENSMUSG00000038215	protein_coding	Centrosomal protein of 44 kDa	chr8:56531522-56551047	-	=	=	=	=	Cep44	ENSRNOG00000010566	NA	NA	NA	NA
Cep57	ENSMUSG00000031922	protein_coding	Centrosomal protein of 57 kDa	chr9:13807792-13827107	-	=	=	=	=	Cep57	ENSRNOG00000006792	NA	NA	NA	NA
Cep57l1	ENSMUSG00000019813	protein_coding	centrosomal protein CEP57L1 isoform 3	chr10:41718840-41809871	-	=	=	=	=	Cep57l1	ENSRNOG00000000303	NA	NA	NA	NA
Cep63	ENSMUSG00000032534	protein_coding	Centrosomal protein of 63 kDa	chr9:102584588-102626534	-	=	=	=	=	Cep63	ENSRNOG00000008410	NA	NA	NA	NA
Cep68	ENSMUSG00000044066	protein_coding	Centrosomal protein of 68 kDa	chr11:20227037-20249429	-	=	=	=	=	Cep68	ENSRNOG00000027282	=	+	=	=
Cep70	ENSMUSG00000056267	protein_coding	Centrosomal protein of 70 kDa	chr9:99243367-99300404	+	=	=	=	=	Cep70	ENSRNOG00000022845	NA	NA	NA	NA
Cep76	ENSMUSG00000073542	protein_coding	Centrosomal protein of 76 kDa	chr18:67617397-67641336	-	=	=	=	=	Cep76	ENSRNOG00000021918	NA	NA	NA	NA
Cep78	ENSMUSG00000041491	protein_coding	Centrosomal protein of 78 kDa	chr19:15955774-15984989	-	=	=	=	=	Cep78	ENSRNOG00000014041	NA	NA	NA	NA
Cep83	ENSMUSG00000020024	protein_coding	Centrosomal protein of 83 kDa	chr10:94688654-94790853	+	=	=	=	=	Cep83	ENSRNOG00000007859	-	-	=	=
Cep85	ENSMUSG00000037443	protein_coding	Centrosomal protein of 85 kDa	chr4:134129858-134187112	-	=	-	=	=	Cep85	ENSRNOG00000016249	NA	NA	NA	NA
Cep85l	ENSMUSG00000038594	protein_coding	centrosomal protein 85-like	chr10:53273443-53379947	-	+	=	-	-	Cep85l	ENSRNOG00000000414	NA	NA	NA	NA
Cep95	ENSMUSG00000018372	protein_coding	Centrosomal protein of 95 kDa	chr11:106789252-106819930	+	=	=	=	=	Cep95	ENSRNOG00000014354	NA	NA	NA	NA
Cep97	ENSMUSG00000022604	protein_coding	Centrosomal protein of 97 kDa	chr16:55899888-55934855	-	=	=	=	=	Cep97	ENSRNOG00000001609	+	=	=	=
Cept1	ENSMUSG00000040774	protein_coding	Mus musculus choline/ethanolaminephosphotransferase 1 (Cept1), transcript variant 3, mRNA.	chr3:106502260-106547802	-	-	=	=	=	Cept1	ENSRNOG00000017723	NA	NA	NA	NA
Cercam	ENSMUSG00000039787	protein_coding	Inactive glycosyltransferase 25 family member 3	chr2:29869164-29882840	+	+	+	+	+	Cercam	ENSRNOG00000026604	NA	NA	NA	NA
Cerk	ENSMUSG00000035891	protein_coding	Ceramide kinase	chr15:86139128-86186141	-	=	=	=	=	Cerk	ENSRNOG00000017022	NA	NA	NA	NA
Cers1	ENSMUSG00000087408	protein_coding	Ceramide synthase 1	chr8:70315775-70331592	+	=	=	+	+	Gdf1	ENSRNOG00000020142	+	=	+	=
Cers2	ENSMUSG00000015714	protein_coding	Ceramide synthase 2	chr3:95314791-95323599	+	=	=	=	=	Cers2	ENSRNOG00000021138	NA	NA	NA	NA
Cers4	ENSMUSG00000008206	protein_coding	Ceramide synthase 4	chr8:4493026-4531680	+	=	-	=	=	Cers4	ENSRNOG00000001072	-	=	=	=
Cers5	ENSMUSG00000023021	protein_coding	Ceramide synthase 5	chr15:99734881-99772885	-	=	=	=	=	Cers5	ENSRNOG00000052990	NA	NA	NA	NA
Cers6	ENSMUSG00000027035	protein_coding	Ceramide synthase 6	chr2:68861441-69114282	+	=	=	=	=	Cers6	ENSRNOG00000024595	NA	NA	NA	NA
Cetn2	ENSMUSG00000031347	protein_coding	Centrin-2	chrX:72913532-72918411	-	=	=	=	=	Cetn2	ENSRNOG00000059593	NA	NA	NA	NA
Cetn3	ENSMUSG00000021537	protein_coding	Centrin-3	chr13:81783077-81797155	+	=	=	=	=	Cetn3	ENSRNOG00000050877	NA	NA	NA	NA
Cfap20	ENSMUSG00000031796	protein_coding	Cilia- and flagella-associated protein 20	chr8:95420249-95434869	-	=	=	=	=	Cfap20	ENSRNOG00000042179	NA	NA	NA	NA
Cfap36	ENSMUSG00000020462	protein_coding	Cilia- and flagella-associated protein 36	chr11:29221532-29247409	-	=	=	=	=	Cfap36	ENSRNOG00000003901	NA	NA	NA	NA
Cfap43	ENSMUSG00000044948	protein_coding	cilia and flagella associated protein 43	chr19:47737561-47919299	-	=	=	=	=	Cfap43	ENSRNOG00000036585	NA	NA	NA	NA
Cfap74	ENSMUSG00000078490	protein_coding	Cilia- and flagella-associated protein 74	chr4:155409190-155466823	+	-	=	=	=	Cfap74	ENSRNOG00000023627	NA	NA	NA	NA
Cfap97	ENSMUSG00000031631	protein_coding	Mus musculus cilia and flagella associated protein 97 (Cfap97), transcript variant 2, mRNA.	chr8:46151771-46195590	+	=	=	=	=	Cfap97	ENSRNOG00000032192	NA	NA	NA	NA
Cfdp1	ENSMUSG00000031954	protein_coding	Craniofacial development protein 1	chr8:111768491-111854291	-	=	=	+	=	Cfdp1	ENSRNOG00000019326	NA	NA	NA	NA
Cfh	ENSMUSG00000026365	protein_coding	Complement factor H	chr1:140084708-140183764	-	=	+	=	=	Cfh	ENSRNOG00000030715	NA	NA	NA	NA
Cfl1	ENSMUSG00000056201	protein_coding	Cofilin-1	chr19:5490455-5495201	+	=	=	=	=	Cfl1	ENSRNOG00000020660	NA	NA	NA	NA
Cfl2	ENSMUSG00000062929	protein_coding	Cofilin-2	chr12:54858809-54862877	-	=	=	=	=	Cfl2	ENSRNOG00000045892	NA	NA	NA	NA
Cflar	ENSMUSG00000026031	protein_coding	CASP8 and FADD-like apoptosis regulator CASP8 and FADD-like apoptosis regulator subunit p43 CASP8 and FADD-like apoptosis regulator subunit p12	chr1:58711508-58758884	+	=	=	=	=	Cflar	ENSRNOG00000012473	NA	NA	NA	NA
Cfp	ENSMUSG00000001128	protein_coding	complement factor properdin	chrX:20925454-20931555	-	=	=	=	=	Cfp	ENSRNOG00000025811	NA	NA	NA	NA
Cggbp1	ENSMUSG00000054604	protein_coding	Mus musculus CGG triplet repeat binding protein 1 (Cggbp1), transcript variant 2, mRNA.	chr16:64851996-64859507	+	=	=	=	=	Cggbp1	ENSRNOG00000000718	NA	NA	NA	NA
Cgnl1	ENSMUSG00000032232	protein_coding	cingulin like 1	chr9:71626509-71771602	-	=	=	=	+	Cgnl1	ENSRNOG00000054080	NA	NA	NA	NA
Cgrrf1	ENSMUSG00000055128	protein_coding	Cell growth regulator with RING finger domain protein 1	chr14:46832125-46854193	+	=	=	=	=	Cgrrf1	ENSRNOG00000010178	NA	NA	NA	NA
Chac1	ENSMUSG00000027313	protein_coding	Glutathione-specific gamma-glutamylcyclotransferase 1	chr2:119351229-119354381	+	=	=	-	=	Chac1	ENSRNOG00000014387	NA	NA	NA	NA
Chac2	ENSMUSG00000020309	protein_coding	Putative glutathione-specific gamma-glutamylcyclotransferase 2	chr11:30976707-30986350	-	=	-	=	=	Chac2	ENSRNOG00000001531	NA	NA	NA	NA
Chad	ENSMUSG00000039084	protein_coding	Chondroadherin	chr11:94565047-94569127	+	+	+	=	+	Chad	ENSRNOG00000003304	NA	NA	NA	NA
Champ1	ENSMUSG00000047710	protein_coding	Chromosome alignment-maintaining phosphoprotein 1	chr8:13869641-13881639	+	=	=	=	=	Champ1	ENSRNOG00000000112	NA	NA	NA	NA
Chchd1	ENSMUSG00000063787	protein_coding	Coiled-coil-helix-coiled-coil-helix domain-containing protein 1	chr14:20703006-20704425	+	=	=	=	=	Chchd1	ENSRNOG00000009297	NA	NA	NA	NA
Chchd10	ENSMUSG00000049422	protein_coding	coiled-coil-helix-coiled-coil-helix domain containing 10	chr10:75933130-75937747	+	=	=	-	=	LOC103694872	ENSRNOG00000053231	NA	NA	NA	NA
Chchd2	ENSMUSG00000070493	protein_coding	Coiled-coil-helix-coiled-coil-helix domain-containing protein 2	chr5:129881156-129887470	-	=	=	=	=	LOC100911516	ENSRNOG00000051286	NA	NA	NA	NA
Chchd3	ENSMUSG00000053768	protein_coding	Mus musculus coiled-coil-helix-coiled-coil-helix domain containing 3 (Chchd3), transcript variant 2, mRNA.	chr6:32790976-33060260	-	=	=	-	-	Chchd3	ENSRNOG00000013211	NA	NA	NA	NA
Chchd4	ENSMUSG00000034203	protein_coding	Mitochondrial intermembrane space import and assembly protein 40	chr6:91462172-91473546	-	=	=	=	=	LOC100361898	ENSRNOG00000022466	NA	NA	NA	NA
Chchd7	ENSMUSG00000042198	protein_coding	Coiled-coil-helix-coiled-coil-helix domain-containing protein 7	chr4:3938888-3951046	+	=	=	=	=	Chchd7	ENSRNOG00000031769	-	=	=	=
Chd1	ENSMUSG00000023852	protein_coding	Chromodomain-helicase-DNA-binding protein 1	chr17:15704967-17394898	+	=	+	=	=	Chd1	ENSRNOG00000014434	=	+	+	+
Chd1l	ENSMUSG00000028089	protein_coding	Chromodomain-helicase-DNA-binding protein 1-like	chr3:97560742-97610203	-	=	=	=	=	Chd1l	ENSRNOG00000017669	NA	NA	NA	NA
Chd2	ENSMUSG00000078671	protein_coding	Chromodomain-helicase-DNA-binding protein 2	chr7:73426638-73541830	-	=	+	=	=	Chd2	ENSRNOG00000012716	=	=	-	-
Chd3	ENSMUSG00000018474	protein_coding	chromodomain helicase DNA binding protein 3	chr11:69343273-69369406	-	=	=	=	=	Chd3	ENSRNOG00000009722	-	-	-	-
Chd4	ENSMUSG00000063870	protein_coding	Mus musculus chromodomain helicase DNA binding protein 4 (Chd4), mRNA.	chr6:125095981-125130591	+	=	=	=	=	Chd4	ENSRNOG00000018309	NA	NA	NA	NA
Chd6	ENSMUSG00000057133	protein_coding	Chromodomain-helicase-DNA-binding protein 6	chr2:160946978-161109075	-	=	=	=	=	Chd6	ENSRNOG00000016744	-	-	=	=
Chd7	ENSMUSG00000041235	protein_coding	Chromodomain-helicase-DNA-binding protein 7	chr4:8690406-8867659	+	=	+	=	=	Chd7	ENSRNOG00000006689	NA	NA	NA	NA
Chd8	ENSMUSG00000053754	protein_coding	Chromodomain-helicase-DNA-binding protein 8	chr14:52198151-52257780	-	=	=	=	=	Chd8	ENSRNOG00000025011	=	+	=	=
Chd9	ENSMUSG00000056608	protein_coding	Chromodomain-helicase-DNA-binding protein 9	chr8:90828352-91054516	+	=	=	=	=	Chd9	ENSRNOG00000049302	-	-	=	=
Cherp	ENSMUSG00000052488	protein_coding	Mus musculus calcium homeostasis endoplasmic reticulum protein (Cherp), transcript variant 2, mRNA.	chr8:72460489-72475226	-	=	=	=	=	Cherp	ENSRNOG00000012323	NA	NA	NA	NA
Chfr	ENSMUSG00000014668	protein_coding	E3 ubiquitin-protein ligase CHFR	chr5:110135842-110171972	+	=	=	=	=	Chfr	ENSRNOG00000037430	=	-	=	-
Chic2	ENSMUSG00000029229	protein_coding	Cysteine-rich hydrophobic domain-containing protein 2	chr5:74997988-75044774	-	=	=	=	=	Chic2	ENSRNOG00000002267	=	=	=	=
Chid1	ENSMUSG00000025512	protein_coding	Chitinase domain-containing protein 1	chr7:141493136-141539857	-	=	=	=	=	LOC100911881	ENSRNOG00000019351	NA	NA	NA	NA
Chka	ENSMUSG00000024843	protein_coding	Choline kinase alpha	chr19:3851773-3894369	+	=	=	=	=	Chka	ENSRNOG00000016791	NA	NA	NA	NA
Chl1	ENSMUSG00000030077	protein_coding	Neural cell adhesion molecule L1-like protein Processed neural cell adhesion molecule L1-like protein	chr6:103510586-103750211	+	=	=	=	=	Chl1	ENSRNOG00000045771	=	=	=	-
Chm	ENSMUSG00000025531	protein_coding	choroidermia (RAB escort protein 1)	chrX:113040593-113185517	-	=	=	=	=	Chm	ENSRNOG00000000161	NA	NA	NA	NA
Chml	ENSMUSG00000078185	protein_coding	choroideremia-like	chr1:175682237-175692901	-	-	=	=	=	NA	NA	NA	NA	NA	NA
Chmp1a	ENSMUSG00000000743	protein_coding	Charged multivesicular body protein 1a	chr8:123204264-123212763	-	=	=	=	=	Chmp1a	ENSRNOG00000016001	+	=	=	=
Chmp1b	ENSMUSG00000109901	protein_coding	Charged multivesicular body protein 1b-1	chr18:67203531-67207880	+	=	=	=	=	NA	NA	NA	NA	NA	NA
Chmp2a	ENSMUSG00000033916	protein_coding	Charged multivesicular body protein 2a	chr7:13032010-13034807	-	=	=	=	=	Chmp2a	ENSRNOG00000043328	+	=	=	=
Chmp2b	ENSMUSG00000004843	protein_coding	Charged multivesicular body protein 2b	chr16:65539133-65562697	-	=	=	=	=	Chmp2b	ENSRNOG00000040257	+	-	=	=
Chmp3	ENSMUSG00000053119	protein_coding	Mus musculus charged multivesicular body protein 3 (Chmp3), transcript variant 3, mRNA.	chr6:71543797-71582609	+	=	=	=	=	Chmp3	ENSRNOG00000007356	=	-	=	=
Chmp4b	ENSMUSG00000038467	protein_coding	Charged multivesicular body protein 4b	chr2:154651705-154694785	+	=	=	=	=	AABR07054370.1	ENSRNOG00000046585	-	=	=	=
Chmp4c	ENSMUSG00000027536	protein_coding	Charged multivesicular body protein 4c	chr3:10366907-10428856	+	=	+	=	=	Chmp4c	ENSRNOG00000010238	=	=	=	=
Chmp5	ENSMUSG00000028419	protein_coding	Charged multivesicular body protein 5	chr4:40948407-40965303	+	=	=	=	=	Chmp5	ENSRNOG00000008672	NA	NA	NA	NA
Chmp6	ENSMUSG00000025371	protein_coding	Charged multivesicular body protein 6	chr11:119913441-119919548	+	=	=	=	=	Chmp6	ENSRNOG00000004014	+	=	=	-
Chmp7	ENSMUSG00000034190	protein_coding	Charged multivesicular body protein 7	chr14:69717000-69732541	-	=	=	=	=	Chmp7	ENSRNOG00000016939	NA	NA	NA	NA
Chodl	ENSMUSG00000022860	protein_coding	Chondrolectin	chr16:78930948-78951733	+	-	=	=	=	Chodl	ENSRNOG00000001915	NA	NA	NA	NA
Chordc1	ENSMUSG00000001774	protein_coding	Cysteine and histidine-rich domain-containing protein 1	chr9:18292125-18317442	+	-	=	=	=	Chordc1	ENSRNOG00000026643	=	=	+	+
Chp1	ENSMUSG00000014077	protein_coding	Calcineurin B homologous protein 1	chr2:119547697-119587027	+	=	=	=	=	Chp1	ENSRNOG00000004742	NA	NA	NA	NA
Chpf	ENSMUSG00000032997	protein_coding	Chondroitin sulfate synthase 2	chr1:75474569-75479307	-	=	=	=	=	Chpf	ENSRNOG00000020038	NA	NA	NA	NA
Chpf2	ENSMUSG00000038181	protein_coding	chondroitin polymerizing factor 2	chr5:24586741-24594556	+	=	=	=	=	Chpf2	ENSRNOG00000010466	=	+	=	=
Chpt1	ENSMUSG00000060002	protein_coding	Cholinephosphotransferase 1	chr10:88452745-88504073	-	=	=	=	=	Chpt1	ENSRNOG00000058271	NA	NA	NA	NA
Chrac1	ENSMUSG00000068391	protein_coding	Chromatin accessibility complex protein 1	chr15:73090392-73097554	+	=	=	=	=	Chrac1	ENSRNOG00000009103	=	-	=	=
Chrdl1	ENSMUSG00000031283	protein_coding	Mus musculus chordin-like 1 (Chrdl1), transcript variant 3, mRNA.	chrX:143285674-143394262	-	=	=	=	=	Chrdl1	ENSRNOG00000004330	NA	NA	NA	NA
Chrdl2	ENSMUSG00000030732	protein_coding	chordin like 2	chr7:100006172-100034728	+	=	=	=	=	Chrdl2	ENSRNOG00000018394	NA	NA	NA	NA
Chrm3	ENSMUSG00000046159	protein_coding	cholinergic receptor, muscarinic 3, cardiac	chr13:9875486-10360847	-	=	=	+	+	Chrm3	ENSRNOG00000049410	NA	NA	NA	NA
Chrna1	ENSMUSG00000027107	protein_coding	cholinergic receptor, nicotinic, alpha polypeptide 1 (muscle)	chr2:73563215-73580338	-	=	=	=	=	Chrna1	ENSRNOG00000018286	NA	NA	NA	NA
Chrnb1	ENSMUSG00000041189	protein_coding	cholinergic receptor, nicotinic, beta polypeptide 1 (muscle)	chr11:69784036-69795943	-	=	=	=	=	Chrnb1	ENSRNOG00000014698	NA	NA	NA	NA
Chrnd	ENSMUSG00000026251	protein_coding	cholinergic receptor, nicotinic, delta polypeptide	chr1:87190607-87200070	+	=	=	=	=	Chrnd	ENSRNOG00000019527	NA	NA	NA	NA
Chrne	ENSMUSG00000014609	protein_coding	cholinergic receptor, nicotinic, epsilon polypeptide	chr11:70614883-70619216	-	=	-	=	=	Chrne	ENSRNOG00000003777	NA	NA	NA	NA
Chrng	ENSMUSG00000026253	protein_coding	cholinergic receptor, nicotinic, gamma polypeptide	chr1:87204657-87212694	+	=	+	+	+	NA	NA	NA	NA	NA	NA
Chst12	ENSMUSG00000036599	protein_coding	Carbohydrate sulfotransferase 12	chr5:140505550-140525724	+	=	=	=	=	Chst12	ENSRNOG00000001252	NA	NA	NA	NA
Chst15	ENSMUSG00000030930	protein_coding	Carbohydrate sulfotransferase 15	chr7:132235780-132317228	-	=	=	=	=	Chst15	ENSRNOG00000016267	NA	NA	NA	NA
Chst3	ENSMUSG00000057337	protein_coding	Carbohydrate sulfotransferase 3	chr10:60181532-60219260	-	+	+	=	+	Chst3	ENSRNOG00000000572	=	=	-	=
Chtf8	ENSMUSG00000046691	protein_coding	Chromosome transmission fidelity isoform 2	chr8:106883863-106893601	-	=	=	=	=	Chtf8	ENSRNOG00000047246	NA	NA	NA	NA
Chtop	ENSMUSG00000001017	protein_coding	Chromatin target of PRMT1 protein	chr3:90498956-90509498	-	=	=	=	=	Chtop	ENSRNOG00000012760	NA	NA	NA	NA
Chuk	ENSMUSG00000025199	protein_coding	conserved helix-loop-helix ubiquitous kinase	chr19:44073335-44107480	-	=	=	=	=	Chuk	ENSRNOG00000022485	NA	NA	NA	NA
Ciao1	ENSMUSG00000003662	protein_coding	Probable cytosolic iron-sulfur protein assembly protein CIAO1	chr2:127240938-127247816	-	=	=	=	=	Ciao1	ENSRNOG00000012638	NA	NA	NA	NA
Ciapin1	ENSMUSG00000031781	protein_coding	Anamorsin	chr8:94819804-94838358	-	=	=	=	=	Ciapin1	ENSRNOG00000016234	NA	NA	NA	NA
Cib1	ENSMUSG00000030538	protein_coding	Calcium and integrin-binding protein 1	chr7:80227147-80232813	-	=	=	=	=	Cib1	ENSRNOG00000033498	=	+	=	=
Cic	ENSMUSG00000005442	protein_coding	capicua transcriptional repressor	chr7:25267704-25294159	+	=	=	=	=	Cic	ENSRNOG00000056118	=	-	=	=
Cidea	ENSMUSG00000024526	protein_coding	Cell death activator CIDE-A	chr18:67343564-67367794	+	=	=	=	-	Cidea	ENSRNOG00000018505	NA	NA	NA	NA
Cilp	ENSMUSG00000042254	protein_coding	cartilage intermediate layer protein	chr9:65265180-65280605	+	=	=	+	+	Cilp	ENSRNOG00000029911	NA	NA	NA	NA
Cinp	ENSMUSG00000021276	protein_coding	Cyclin-dependent kinase 2-interacting protein	chr12:110872610-110889145	-	=	=	=	=	Cinp	ENSRNOG00000008035	-	=	=	=
Cipc	ENSMUSG00000034157	protein_coding	CLOCK-interacting pacemaker	chr12:86947043-86965362	+	=	=	=	=	Cipc	ENSRNOG00000011111	-	-	=	=
Cir1	ENSMUSG00000041777	protein_coding	Corepressor interacting with RBPJ 1	chr2:73283105-73312701	-	=	=	=	=	Cir1	ENSRNOG00000018719	NA	NA	NA	NA
Cirbp	ENSMUSG00000045193	protein_coding	Cold-inducible RNA-binding protein	chr10:80165985-80172786	+	=	=	=	=	Cirbp	ENSRNOG00000015999	=	=	-	=
Cisd1	ENSMUSG00000037710	protein_coding	CDGSH iron-sulfur domain-containing protein 1	chr10:71330480-71344954	-	=	=	=	=	Cisd1	ENSRNOG00000000610	=	+	=	=
Cisd2	ENSMUSG00000028165	protein_coding	CDGSH iron-sulfur domain-containing protein 2	chr3:135406412-135423925	-	=	=	=	=	Cisd2	ENSRNOG00000048258	=	=	=	-
Cisd3	ENSMUSG00000078695	protein_coding	CDGSH iron-sulfur domain-containing protein 3, mitochondrial	chr11:97685826-97688621	+	=	=	=	=	Cisd3	ENSRNOG00000036894	NA	NA	NA	NA
Cish	ENSMUSG00000032578	protein_coding	Cytokine-inducible SH2-containing protein	chr9:107296026-107302784	+	=	-	=	-	Cish	ENSRNOG00000029543	NA	NA	NA	NA
Cit	ENSMUSG00000029516	protein_coding	citron rho-interacting serine/threonine kinase	chr5:115845278-116008947	+	-	=	=	=	Cit	ENSRNOG00000001143	NA	NA	NA	NA
Cited2	ENSMUSG00000039910	protein_coding	Cbp/p300-interacting transactivator 2	chr10:17723218-17725674	+	=	=	=	=	Cited2	ENSRNOG00000056940	=	=	-	=
Ciz1	ENSMUSG00000039205	protein_coding	CDKN1A interacting zinc finger protein 1	chr2:32352327-32380970	+	=	=	=	=	Ciz1	ENSRNOG00000013442	=	-	=	=
Ckap4	ENSMUSG00000046841	protein_coding	Cytoskeleton-associated protein 4	chr10:84526305-84534062	-	=	=	=	=	Ckap4	ENSRNOG00000008016	=	=	+	+
Ckap5	ENSMUSG00000040549	protein_coding	cytoskeleton associated protein 5	chr2:91526762-91620664	+	=	=	=	=	Ckap5	ENSRNOG00000016067	=	=	=	+
Ckb	ENSMUSG00000001270	protein_coding	Creatine kinase B-type	chr12:111669361-111672338	-	=	-	=	=	Ckb	ENSRNOG00000010872	+	=	+	+
Cklf	ENSMUSG00000054400	protein_coding	Chemokine-like factor	chr8:104250861-104264938	+	-	=	=	=	Cklf	ENSRNOG00000012752	=	+	=	=
Ckm	ENSMUSG00000030399	protein_coding	creatine kinase, muscle	chr7:19404776-19422841	+	=	=	-	=	Ckm	ENSRNOG00000016837	NA	NA	NA	NA
Ckmt2	ENSMUSG00000021622	protein_coding	Creatine kinase S-type, mitochondrial	chr13:91853387-91876885	-	=	=	-	=	Ckmt2	ENSRNOG00000055450	NA	NA	NA	NA
Clasp1	ENSMUSG00000064302	protein_coding	Mus musculus CLIP associating protein 1 (Clasp1), transcript variant 10, mRNA.	chr1:118389058-118612678	+	=	=	=	=	Clasp1	ENSRNOG00000002376	=	+	=	=
Clasp2	ENSMUSG00000033392	protein_coding	CLIP-associating protein 2 isoform g	chr9:113741473-113919682	+	=	=	=	=	Clasp2	ENSRNOG00000009161	NA	NA	NA	NA
Clasrp	ENSMUSG00000061028	protein_coding	CLK4-associating serine/arginine rich protein	chr7:19581035-19604486	-	=	=	=	=	Clasrp	ENSRNOG00000046000	NA	NA	NA	NA
Clcc1	ENSMUSG00000027884	protein_coding	Mus musculus chloride channel CLIC-like 1 (Clcc1), transcript variant 4, mRNA.	chr3:108653913-108678840	+	=	=	=	=	Clcc1	ENSRNOG00000020360	NA	NA	NA	NA
Clcf1	ENSMUSG00000040663	protein_coding	Cardiotrophin-like cytokine factor 1	chr19:4214238-4223490	+	+	+	=	+	NA	NA	NA	NA	NA	NA
Clcn1	ENSMUSG00000029862	protein_coding	Chloride channel protein 1	chr6:42286685-42315756	+	=	=	-	=	Clcn1	ENSRNOG00000016917	NA	NA	NA	NA
Clcn2	ENSMUSG00000022843	protein_coding	Chloride channel protein 2	chr16:20702964-20717746	-	=	=	=	=	Clcn2	ENSRNOG00000001742	NA	NA	NA	NA
Clcn3	ENSMUSG00000004319	protein_coding	H(+)/Cl(-) exchange transporter 3	chr8:60910389-60983300	-	=	=	=	=	Clcn3	ENSRNOG00000010682	NA	NA	NA	NA
Clcn4	ENSMUSG00000000605	protein_coding	Mus musculus chloride channel, voltage-sensitive 4 (Clcn4), transcript variant 7, mRNA.	chr7:7282309-7300851	-	=	=	=	=	Clcn4	ENSRNOG00000003533	NA	NA	NA	NA
Clcn5	ENSMUSG00000004317	protein_coding	H(+)/Cl(-) exchange transporter 5	chrX:7153810-7319358	-	-	=	=	=	Clcn5	ENSRNOG00000002862	NA	NA	NA	NA
Clcn6	ENSMUSG00000029016	protein_coding	Chloride transport protein 6	chr4:148004259-148038821	-	=	=	=	=	Clcn6	ENSRNOG00000008345	NA	NA	NA	NA
Clcn7	ENSMUSG00000036636	protein_coding	H(+)/Cl(-) exchange transporter 7	chr17:25133391-25162104	+	=	=	=	=	Clcn7	ENSRNOG00000016976	NA	NA	NA	NA
Cldn1	ENSMUSG00000022512	protein_coding	Claudin-1	chr16:26356642-26371841	-	-	=	=	=	Cldn1	ENSRNOG00000001926	NA	NA	NA	NA
Cldn12	ENSMUSG00000046798	protein_coding	Claudin-12	chr5:5489537-5514958	-	=	=	=	=	Cldn12	ENSRNOG00000039862	NA	NA	NA	NA
Cldn19	ENSMUSG00000066058	protein_coding	Claudin-19	chr4:119255414-119262438	+	=	=	=	=	Cldn19	ENSRNOG00000007922	NA	NA	NA	NA
Cldnd1	ENSMUSG00000022744	protein_coding	Claudin domain-containing protein 1	chr16:58727910-58734251	+	=	=	=	=	Cldnd1	ENSRNOG00000001657	-	-	=	-
Clec14a	ENSMUSG00000045930	protein_coding	C-type lectin domain family 14 member A	chr12:58264720-58269290	-	=	=	=	=	Clec14a	ENSRNOG00000022697	NA	NA	NA	NA
Clec16a	ENSMUSG00000068663	protein_coding	Protein CLEC16A	chr16:10545339-10744878	+	=	=	=	=	Clec16a	ENSRNOG00000057378	NA	NA	NA	NA
Clec1a	ENSMUSG00000033082	protein_coding	C-type lectin domain family 1 member A	chr6:129424772-129452000	-	=	=	=	=	Clec1a	ENSRNOG00000060460	NA	NA	NA	NA
Clec2d	ENSMUSG00000030157	protein_coding	C-type lectin domain family 2 member D	chr6:129180615-129186534	+	=	+	=	=	LOC100910725	ENSRNOG00000030522	NA	NA	NA	NA
Clec3b	ENSMUSG00000025784	protein_coding	C-type lectin domain family 3, member b	chr9:123150946-123157432	+	=	-	=	=	Clec3b	ENSRNOG00000004540	NA	NA	NA	NA
Clec9a	ENSMUSG00000046080	protein_coding	C-type lectin domain family 9 member A	chr6:129408862-129424763	+	+	+	=	=	Clec9a	ENSRNOG00000051690	NA	NA	NA	NA
Clic1	ENSMUSG00000007041	protein_coding	Chloride intracellular channel protein 1	chr17:35049966-35058749	+	=	=	=	=	Clic1	ENSRNOG00000029682	=	=	=	+
Clic4	ENSMUSG00000037242	protein_coding	Chloride intracellular channel protein 4	chr4:135213969-135272814	-	=	-	=	-	Clic4	ENSRNOG00000018109	+	+	+	+
Clic5	ENSMUSG00000023959	protein_coding	Chloride intracellular channel protein 5	chr17:44188572-44280168	+	=	=	-	=	Clic5	ENSRNOG00000047218	NA	NA	NA	NA
Clint1	ENSMUSG00000006169	protein_coding	Mus musculus clathrin interactor 1 (Clint1), transcript variant 2, mRNA.	chr11:45852051-45910625	+	=	+	=	=	Clint1	ENSRNOG00000005406	=	-	=	=
Clip1	ENSMUSG00000049550	protein_coding	CAP-Gly domain-containing linker protein 1	chr5:123577795-123684618	-	=	-	=	=	Clip1	ENSRNOG00000001247	NA	NA	NA	NA
Clip2	ENSMUSG00000063146	protein_coding	CAP-Gly domain-containing linker protein 2	chr5:134489383-134552434	-	=	=	=	=	Clip2	ENSRNOG00000021611	=	+	=	+
Clip3	ENSMUSG00000013921	protein_coding	CAP-Gly domain-containing linker protein 3	chr7:30291728-30308367	+	=	=	=	=	Clip3	ENSRNOG00000020821	NA	NA	NA	NA
Clip4	ENSMUSG00000024059	protein_coding	CAP-Gly domain-containing linker protein 4	chr17:71768473-71864273	+	=	=	=	=	Clip4	ENSRNOG00000008806	NA	NA	NA	NA
Clk1	ENSMUSG00000026034	protein_coding	Dual specificity protein kinase CLK1	chr1:58410189-58424066	-	=	+	=	=	Clk1	ENSRNOG00000025768	+	=	+	+
Clk2	ENSMUSG00000068917	protein_coding	Dual specificity protein kinase CLK2	chr3:89164795-89176921	+	=	=	=	=	Clk2	ENSRNOG00000020500	NA	NA	NA	NA
Clk3	ENSMUSG00000032316	protein_coding	Dual specificity protein kinase CLK3	chr9:57750624-57765860	-	=	=	=	+	Clk3	ENSRNOG00000030126	=	+	=	=
Clk4	ENSMUSG00000020385	protein_coding	Dual specificity protein kinase CLK4	chr11:51261730-51281766	+	=	=	=	=	Clk4	ENSRNOG00000003714	NA	NA	NA	NA
Clmn	ENSMUSG00000021097	protein_coding	Calmin	chr12:104763117-104865076	-	=	=	=	=	Clmn	ENSRNOG00000011044	-	-	-	-
Clmp	ENSMUSG00000032024	protein_coding	CXADR-like membrane protein	chr9:40685962-40785319	+	=	=	=	=	Clmp	ENSRNOG00000053239	NA	NA	NA	NA
Cln3	ENSMUSG00000030720	protein_coding	Battenin	chr7:126571207-126585817	-	=	=	=	=	Cln3	ENSRNOG00000019103	NA	NA	NA	NA
Cln5	ENSMUSG00000022125	protein_coding	Ceroid-lipofuscinosis neuronal Ceroid-lipofuscinosis neuronal , secreted form	chr14:103070216-103077628	+	=	=	=	=	AABR07019209.2	ENSRNOG00000062279	NA	NA	NA	NA
Cln6	ENSMUSG00000032245	protein_coding	ceroid-lipofuscinosis, neuronal 6	chr9:62838785-62852006	+	=	=	=	=	Cln6	ENSRNOG00000007164	=	=	=	=
Cln8	ENSMUSG00000026317	protein_coding	Protein CLN8	chr8:14881335-14901720	+	=	=	=	=	Cln8	ENSRNOG00000012565	=	=	-	=
Clns1a	ENSMUSG00000025439	protein_coding	chloride nucleotide-sensitive channel 1A	chr7:97696634-97720796	+	=	=	=	=	Clns1a	ENSRNOG00000012788	-	=	=	=
Clock	ENSMUSG00000029238	protein_coding	Circadian locomoter output cycles protein kaput	chr5:76209868-76304792	-	=	=	=	=	Clock	ENSRNOG00000002175	=	=	-	=
Clpb	ENSMUSG00000001829	protein_coding	Caseinolytic peptidase B protein homolog	chr7:101663633-101795506	+	=	=	=	=	Clpb	ENSRNOG00000019693	NA	NA	NA	NA
Clpp	ENSMUSG00000002660	protein_coding	ATP-dependent Clp protease proteolytic subunit, mitochondrial	chr17:56990264-56996371	+	=	=	=	=	Clpp	ENSRNOG00000047052	NA	NA	NA	NA
Clptm1	ENSMUSG00000002981	protein_coding	Cleft lip and palate transmembrane	chr7:19631571-19665033	-	+	+	+	+	Clptm1	ENSRNOG00000018255	=	=	=	+
Clptm1l	ENSMUSG00000021610	protein_coding	Cleft lip and palate transmembrane protein 1-like protein	chr13:73604006-73620605	+	=	=	=	=	Clptm1l	ENSRNOG00000016923	-	=	=	-
Clpx	ENSMUSG00000015357	protein_coding	ATP-dependent Clp protease ATP-binding subunit clpX-like, mitochondrial	chr9:65294260-65330658	+	=	+	=	=	Clpx	ENSRNOG00000030225	NA	NA	NA	NA
Clstn1	ENSMUSG00000039953	protein_coding	Calsyntenin-1 Soluble Alc-alpha CTF1-alpha	chr4:149586468-149648899	+	=	=	=	=	Clstn1	ENSRNOG00000016398	+	=	+	+
Clta	ENSMUSG00000028478	protein_coding	clathrin light chain A	chr4:44004452-44032846	+	=	=	=	=	Clta	ENSRNOG00000014635	-	=	=	=
Cltb	ENSMUSG00000047547	protein_coding	Clathrin light chain B	chr13:54592401-54611344	-	=	=	-	=	Cltb	ENSRNOG00000017506	NA	NA	NA	NA
Cltc	ENSMUSG00000047126	protein_coding	Mus musculus clathrin, heavy polypeptide (Hc) (Cltc), transcript variant 1, mRNA.	chr11:86694351-86757565	-	=	=	=	=	Cltc	ENSRNOG00000004291	NA	NA	NA	NA
Clu	ENSMUSG00000022037	protein_coding	Clusterin Clusterin beta chain Clusterin alpha chain	chr14:65968483-65981547	+	=	=	=	-	Clu	ENSRNOG00000016460	NA	NA	NA	NA
Cluap1	ENSMUSG00000014232	protein_coding	Clusterin-associated protein 1	chr16:3908801-3941147	+	=	=	=	=	Cluap1	ENSRNOG00000007117	NA	NA	NA	NA
Cluh	ENSMUSG00000020741	protein_coding	clustered mitochondria homolog	chr11:74649495-74670847	+	=	=	=	=	Cluh	ENSRNOG00000002669	NA	NA	NA	NA
Clybl	ENSMUSG00000025545	protein_coding	Citramalyl-CoA lyase, mitochondrial	chr14:122181704-122402234	+	=	=	=	=	Clybl	ENSRNOG00000014075	NA	NA	NA	NA
Cmas	ENSMUSG00000030282	protein_coding	cytidine monophospho-N-acetylneuraminic acid synthetase	chr6:142756686-142775714	+	=	=	=	=	Cmas	ENSRNOG00000013816	NA	NA	NA	NA
Cmc1	ENSMUSG00000039163	protein_coding	COX assembly mitochondrial protein homolog	chr9:118064522-118150177	-	=	=	=	=	Cmc1	ENSRNOG00000010149	NA	NA	NA	NA
Cmc2	ENSMUSG00000014633	protein_coding	COX assembly mitochondrial	chr8:116888685-116921455	-	=	=	=	=	Cmc2	ENSRNOG00000011279	NA	NA	NA	NA
Cmip	ENSMUSG00000034390	protein_coding	C-Maf-inducing protein	chr8:117257064-117459430	+	=	=	=	=	Cmip	ENSRNOG00000013178	NA	NA	NA	NA
Cmklr1	ENSMUSG00000042190	protein_coding	Mus musculus chemokine-like receptor 1 (Cmklr1), transcript variant 1, mRNA.	chr5:113612354-113650426	-	=	=	=	=	Cmklr1	ENSRNOG00000000704	NA	NA	NA	NA
Cmpk1	ENSMUSG00000028719	protein_coding	cytidine/uridine monophosphate kinase 1	chr4:114959336-114987241	-	=	=	=	=	Cmpk1	ENSRNOG00000007775	NA	NA	NA	NA
Cmpk2	ENSMUSG00000020638	protein_coding	UMP-CMP kinase 2, mitochondrial	chr12:26469204-26479837	+	=	=	=	=	Cmpk2	ENSRNOG00000007690	NA	NA	NA	NA
Cmss1	ENSMUSG00000022748	protein_coding	Protein CMSS1	chr16:57302199-57606825	-	=	=	=	=	Cmss1	ENSRNOG00000027888	=	=	+	+
Cmtm3	ENSMUSG00000031875	protein_coding	CKLF-like MARVEL transmembrane domain-containing protein 3	chr8:104339410-104347672	+	=	=	=	=	Cmtm3	ENSRNOG00000010691	=	=	-	=
Cmtm4	ENSMUSG00000096188	protein_coding	CKLF-like MARVEL transmembrane domain-containing protein 4	chr8:104348191-104395807	-	=	=	=	=	Cmtm4	ENSRNOG00000011009	NA	NA	NA	NA
Cmtm5	ENSMUSG00000040759	protein_coding	CKLF-like MARVEL transmembrane domain-containing protein 5	chr14:54936261-54939274	+	=	=	=	=	Cmtm5	ENSRNOG00000016828	-	-	=	=
Cmtm6	ENSMUSG00000032434	protein_coding	CKLF-like MARVEL transmembrane domain-containing protein 6	chr9:114731116-114749344	+	=	=	=	=	Cmtm6	ENSRNOG00000010951	=	=	=	-
Cmtr1	ENSMUSG00000024019	protein_coding	Cap-specific mRNA (nucleoside-2'-O-)-methyltransferase 1	chr17:29660595-29705979	+	=	=	=	=	Cmtr1	ENSRNOG00000000532	NA	NA	NA	NA
Cmtr2	ENSMUSG00000046441	protein_coding	Cap-specific mRNA (nucleoside-2'-O-)-methyltransferase 2	chr8:110215665-110224486	+	=	=	=	=	Cmtr2	ENSRNOG00000017102	NA	NA	NA	NA
Cmya5	ENSMUSG00000047419	protein_coding	cardiomyopathy associated 5	chr13:93040713-93144724	-	=	=	-	=	Cmya5	ENSRNOG00000023803	NA	NA	NA	NA
Cnbp	ENSMUSG00000030057	protein_coding	Mus musculus cellular nucleic acid binding protein (Cnbp), transcript variant 4, mRNA.	chr6:87842615-87851106	-	=	=	=	-	Cnbp	ENSRNOG00000010239	NA	NA	NA	NA
Cndp2	ENSMUSG00000024644	protein_coding	Cytosolic non-specific dipeptidase	chr18:84667470-84685633	-	=	=	=	=	Cndp2	ENSRNOG00000015591	NA	NA	NA	NA
Cnep1r1	ENSMUSG00000036810	protein_coding	Nuclear envelope phosphatase-regulatory subunit 1	chr8:88118769-88135110	+	=	=	=	=	Cnep1r1	ENSRNOG00000015534	=	-	=	=
Cnih1	ENSMUSG00000015759	protein_coding	1	chr14:46775567-46788411	-	=	=	=	=	Cnih1	ENSRNOG00000009811	=	-	=	=
Cnih2	ENSMUSG00000024873	protein_coding	2	chr19:5092871-5098418	-	=	=	=	=	Cnih2	ENSRNOG00000020247	NA	NA	NA	NA
Cnih4	ENSMUSG00000062169	protein_coding	4	chr1:181144693-181168994	+	=	=	=	=	Cnih4	ENSRNOG00000003717	=	-	=	=
Cnksr1	ENSMUSG00000028841	protein_coding	connector enhancer of kinase suppressor of Ras 1	chr4:134228041-134238399	-	=	=	=	=	Cnksr1	ENSRNOG00000022838	NA	NA	NA	NA
Cnn3	ENSMUSG00000053931	protein_coding	Calponin-3	chr3:121426497-121458207	+	=	=	=	=	Cnn3	ENSRNOG00000011559	+	+	+	+
Cnnm2	ENSMUSG00000064105	protein_coding	Metal transporter CNNM2	chr19:46761596-46878795	+	-	=	=	=	Cnnm2	ENSRNOG00000020113	NA	NA	NA	NA
Cnnm3	ENSMUSG00000001138	protein_coding	Mus musculus cyclin M3 (Cnnm3), transcript variant 3, mRNA.	chr1:36511867-36528237	+	=	=	=	=	Cnnm3	ENSRNOG00000016032	NA	NA	NA	NA
Cnnm4	ENSMUSG00000037408	protein_coding	Metal transporter CNNM4	chr1:36471620-36508764	+	=	-	=	=	Cnnm4	ENSRNOG00000015886	NA	NA	NA	NA
Cnot1	ENSMUSG00000036550	protein_coding	CCR4-NOT transcription complex subunit 1	chr8:95719451-95807464	-	=	=	=	=	Cnot1	ENSRNOG00000012271	NA	NA	NA	NA
Cnot10	ENSMUSG00000056167	protein_coding	CCR4-NOT transcription complex subunit 10	chr9:114585878-114640184	-	=	=	=	=	Cnot10	ENSRNOG00000052305	NA	NA	NA	NA
Cnot11	ENSMUSG00000003135	protein_coding	CCR4-NOT transcription complex subunit 11	chr1:39534992-39546889	+	=	=	=	=	Cnot11	ENSRNOG00000023220	NA	NA	NA	NA
Cnot2	ENSMUSG00000020166	protein_coding	Mus musculus CCR4-NOT transcription complex, subunit 2 (Cnot2), transcript variant 6, mRNA.	chr10:116485161-116581511	-	=	=	=	=	Cnot2	ENSRNOG00000004909	NA	NA	NA	NA
Cnot3	ENSMUSG00000035632	protein_coding	CCR4-NOT transcription complex subunit 3	chr7:3645268-3661109	+	-	=	=	=	Cnot3	ENSRNOG00000053234	+	=	=	=
Cnot4	ENSMUSG00000038784	protein_coding	CCR4-NOT transcription complex subunit 4	chr6:35022065-35133724	-	=	=	=	=	Cnot4	ENSRNOG00000010795	=	-	=	=
Cnot6	ENSMUSG00000020362	protein_coding	CCR4-NOT transcription complex subunit 6	chr11:49671503-49712723	-	=	=	=	=	Cnot6	ENSRNOG00000054891	-	-	-	-
Cnot6l	ENSMUSG00000034724	protein_coding	CCR4-NOT transcription complex subunit 6-like	chr5:96070333-96164171	-	=	=	+	=	Cnot6l	ENSRNOG00000002075	NA	NA	NA	NA
Cnot7	ENSMUSG00000031601	protein_coding	CCR4-NOT transcription complex subunit 7	chr8:40492540-40515847	-	=	=	=	=	Cnot7	ENSRNOG00000012263	-	-	-	=
Cnot8	ENSMUSG00000020515	protein_coding	Mus musculus CCR4-NOT transcription complex, subunit 8 (Cnot8), transcript variant 2, mRNA.	chr11:58104153-58118594	+	=	=	=	=	Cnot8	ENSRNOG00000002630	NA	NA	NA	NA
Cnot9	ENSMUSG00000026174	protein_coding	CCR4-NOT transcription complex subunit 9	chr1:74506058-74530842	+	=	=	=	=	Cnot9	ENSRNOG00000016034	NA	NA	NA	NA
Cnp	ENSMUSG00000006782	protein_coding	2',3'-cyclic-nucleotide 3'-phosphodiesterase	chr11:100574904-100591729	+	=	=	=	=	Cnp	ENSRNOG00000017496	+	=	+	=
Cnppd1	ENSMUSG00000033159	protein_coding	Mus musculus cyclin Pas1/PHO80 domain containing 1 (Cnppd1), transcript variant 2, mRNA.	chr1:75134554-75142711	-	=	=	=	=	Cnppd1	ENSRNOG00000018325	NA	NA	NA	NA
Cnpy2	ENSMUSG00000025381	protein_coding	2	chr10:128322459-128327553	+	=	=	=	=	Cnpy2	ENSRNOG00000003549	=	-	=	-
Cnpy3	ENSMUSG00000023973	protein_coding	3	chr17:46735705-46752214	-	=	=	=	=	Cnpy3	ENSRNOG00000016315	NA	NA	NA	NA
Cnpy4	ENSMUSG00000036968	protein_coding	4	chr5:138187485-138193918	+	=	=	=	=	Cnpy4	ENSRNOG00000027175	=	+	+	+
Cnst	ENSMUSG00000038949	protein_coding	Consortin	chr1:179546370-179627478	+	=	=	=	=	Cnst	ENSRNOG00000002710	NA	NA	NA	NA
Cntfr	ENSMUSG00000028444	protein_coding	Ciliary neurotrophic factor receptor subunit alpha	chr4:41657498-41697089	-	=	=	=	=	Cntfr	ENSRNOG00000047307	NA	NA	NA	NA
Cntln	ENSMUSG00000038070	protein_coding	Centlein	chr4:84884309-85131921	+	=	=	=	=	AABR07049064.1	ENSRNOG00000006721	NA	NA	NA	NA
Cntnap1	ENSMUSG00000017167	protein_coding	Contactin-associated protein 1	chr11:101170523-101190724	+	=	=	=	=	Cntnap1	ENSRNOG00000020277	NA	NA	NA	NA
Cntrl	ENSMUSG00000057110	protein_coding	Centriolin	chr2:35109492-35178822	+	=	=	=	=	Cntrl	ENSRNOG00000022015	-	=	=	=
Cntrob	ENSMUSG00000032782	protein_coding	Centrobin	chr11:69299487-69323775	-	=	=	=	=	Cntrob	ENSRNOG00000008270	NA	NA	NA	NA
Coa3	ENSMUSG00000017188	protein_coding	Cytochrome c oxidase assembly factor 3 homolog, mitochondrial	chr11:101277968-101279114	-	=	=	=	=	Coa3	ENSRNOG00000020487	NA	NA	NA	NA
Coa5	ENSMUSG00000026112	protein_coding	Cytochrome c oxidase assembly factor 5	chr1:37417084-37430103	-	-	-	-	=	Coa5	ENSRNOG00000018102	NA	NA	NA	NA
Coa6	ENSMUSG00000051671	protein_coding	Cytochrome c oxidase assembly factor 6 homolog	chr8:126422515-126425433	+	=	=	=	=	Coa6	ENSRNOG00000052701	NA	NA	NA	NA
Coa7	ENSMUSG00000048351	protein_coding	Cytochrome c oxidase assembly factor 7	chr4:108328140-108341544	+	=	=	=	=	Coa7	ENSRNOG00000010636	NA	NA	NA	NA
Cobl	ENSMUSG00000020173	protein_coding	Protein cordon-bleu	chr11:12236608-12464960	-	=	=	=	=	Cobl	ENSRNOG00000004281	NA	NA	NA	NA
Cobll1	ENSMUSG00000034903	protein_coding	Cordon-bleu protein-like 1	chr2:65088339-65239403	-	=	=	-	=	Cobll1	ENSRNOG00000027016	NA	NA	NA	NA
Cog1	ENSMUSG00000018661	protein_coding	Conserved oligomeric Golgi complex subunit 1	chr11:113649169-113667054	+	+	+	+	+	Cog1	ENSRNOG00000002795	NA	NA	NA	NA
Cog2	ENSMUSG00000031979	protein_coding	Conserved oligomeric Golgi complex subunit 2	chr8:124520767-124552008	+	=	=	=	=	Cog2	ENSRNOG00000018228	NA	NA	NA	NA
Cog3	ENSMUSG00000034893	protein_coding	component of oligomeric golgi complex 3	chr14:75702350-75754517	-	=	=	=	=	Cog3	ENSRNOG00000000155	-	-	=	=
Cog4	ENSMUSG00000031753	protein_coding	Conserved oligomeric Golgi complex subunit 4	chr8:110846600-110882227	+	+	=	+	=	Cog4	ENSRNOG00000017745	NA	NA	NA	NA
Cog5	ENSMUSG00000035933	protein_coding	Conserved oligomeric Golgi complex subunit 5	chr12:31654869-31937630	+	=	=	=	=	Cog5	ENSRNOG00000056610	NA	NA	NA	NA
Cog6	ENSMUSG00000027742	protein_coding	component of oligomeric golgi complex 6	chr3:52981875-53017237	-	=	=	=	=	Cog6	ENSRNOG00000013660	NA	NA	NA	NA
Cog7	ENSMUSG00000034951	protein_coding	component of oligomeric golgi complex 7	chr7:121879363-121981711	-	=	=	=	=	Cog7	ENSRNOG00000060008	NA	NA	NA	NA
Cog8	ENSMUSG00000031916	protein_coding	Conserved oligomeric Golgi complex subunit 8	chr8:107046289-107056689	-	=	=	=	=	Cog8	ENSRNOG00000020379	NA	NA	NA	NA
Col11a1	ENSMUSG00000027966	protein_coding	Collagen alpha-1(XI) chain	chr3:114030540-114220718	+	=	=	=	=	Col11a1	ENSRNOG00000023148	NA	NA	NA	NA
Col12a1	ENSMUSG00000032332	protein_coding	Collagen alpha-1(XII) chain	chr9:79598991-79718831	-	=	=	+	+	Col12a1	ENSRNOG00000058470	NA	NA	NA	NA
Col13a1	ENSMUSG00000058806	protein_coding	Collagen alpha-1(XIII) chain	chr10:61838236-61979108	-	=	=	=	=	Col13a1	ENSRNOG00000000552	NA	NA	NA	NA
Col14a1	ENSMUSG00000022371	protein_coding	Collagen alpha-1(XIV) chain	chr15:55307750-55520803	+	=	=	+	+	Col14a1	ENSRNOG00000026415	NA	NA	NA	NA
Col15a1	ENSMUSG00000028339	protein_coding	Collagen alpha-1(XV) chain Restin	chr4:47208161-47313167	+	=	-	=	+	LOC108348074	ENSRNOG00000039197	NA	NA	NA	NA
Col16a1	ENSMUSG00000040690	protein_coding	Collagen alpha-1(XVI) chain	chr4:130047840-130099283	+	=	-	=	=	Col16a1	ENSRNOG00000031475	=	+	=	+
Col18a1	ENSMUSG00000001435	protein_coding	Collagen alpha-1(XVIII) chain Endostatin Non-collagenous domain 1	chr10:77052178-77166548	-	=	=	+	+	Col18a1	ENSRNOG00000001229	=	+	=	=
Col19a1	ENSMUSG00000026141	protein_coding	Collagen alpha-1(XIX) chain	chr1:24261890-24587472	-	=	=	=	=	Col19a1	ENSRNOG00000012759	NA	NA	NA	NA
Col1a1	ENSMUSG00000001506	protein_coding	Collagen alpha-1(I) chain	chr11:94936224-94953042	+	=	=	+	+	Col1a1	ENSRNOG00000003897	+	+	=	+
Col1a2	ENSMUSG00000029661	protein_coding	Collagen alpha-2(I) chain	chr6:4504814-4541544	+	=	=	+	+	Col1a2	ENSRNOG00000011292	NA	NA	NA	NA
Col20a1	ENSMUSG00000016356	protein_coding	Collagen alpha-1(XX) chain	chr2:180986535-181018363	+	=	-	=	+	NA	NA	NA	NA	NA	NA
Col23a1	ENSMUSG00000063564	protein_coding	Collagen alpha-1(XXIII) chain	chr11:51289920-51583918	+	=	=	+	+	LOC103693323	ENSRNOG00000003349	NA	NA	NA	NA
Col25a1	ENSMUSG00000058897	protein_coding	Collagen alpha-1(XXV) chain Collagen-like Alzheimer amyloid plaque component	chr3:130131501-130599877	+	=	+	+	+	Col25a1	ENSRNOG00000050706	NA	NA	NA	NA
Col26a1	ENSMUSG00000004415	protein_coding	Mus musculus collagen, type XXVI, alpha 1 (Col26a1), transcript variant 2, mRNA.	chr5:136741759-136883209	-	=	=	=	=	Col26a1	ENSRNOG00000001422	NA	NA	NA	NA
Col27a1	ENSMUSG00000045672	protein_coding	Collagen alpha-1(XXVII) chain	chr4:63214004-63334991	+	+	=	=	+	Col27a1	ENSRNOG00000007657	=	=	-	=
Col28a1	ENSMUSG00000068794	protein_coding	Collagen alpha-1(XXVIII) chain	chr6:7997808-8192617	-	=	=	=	=	Col28a1	ENSRNOG00000033618	NA	NA	NA	NA
Col3a1	ENSMUSG00000026043	protein_coding	Collagen alpha-1(III) chain	chr1:45311538-45349706	+	=	=	+	+	Col3a1	ENSRNOG00000003357	-	-	-	-
Col4a1	ENSMUSG00000031502	protein_coding	Collagen alpha-1(IV) chain Arresten	chr8:11198423-11312826	-	=	+	=	=	Col4a1	ENSRNOG00000016281	+	+	+	+
Col4a2	ENSMUSG00000031503	protein_coding	Collagen alpha-2(IV) chain Canstatin	chr8:11312805-11449287	+	=	=	=	=	Col4a2	ENSRNOG00000023972	+	+	=	+
Col4a3	ENSMUSG00000079465	protein_coding	Collagen alpha-3(IV) chain Tumstatin	chr1:82586921-82722059	+	=	=	-	=	Col4a3	ENSRNOG00000015365	NA	NA	NA	NA
Col4a3bp	ENSMUSG00000021669	protein_coding	Collagen type IV alpha-3-binding protein	chr13:96542618-96640167	+	=	=	=	=	Col4a3bp	ENSRNOG00000015686	-	=	=	=
Col4a4	ENSMUSG00000067158	protein_coding	Collagen alpha-4(IV) chain	chr1:82448423-82586849	-	=	=	=	=	NA	NA	NA	NA	NA	NA
Col4a5	ENSMUSG00000031274	protein_coding	collagen, type IV, alpha 5	chrX:141475385-141689234	+	=	=	=	=	Col4a5	ENSRNOG00000018951	NA	NA	NA	NA
Col5a1	ENSMUSG00000026837	protein_coding	Collagen alpha-1(V) chain	chr2:27886425-28039514	+	=	-	+	+	Col5a1	ENSRNOG00000008749	+	+	+	+
Col5a2	ENSMUSG00000026042	protein_coding	Collagen alpha-2(V) chain	chr1:45374321-45503282	-	=	+	+	+	Col5a2	ENSRNOG00000003736	+	+	+	+
Col5a3	ENSMUSG00000004098	protein_coding	collagen, type V, alpha 3	chr9:20770050-20815067	-	+	+	+	+	Col5a3	ENSRNOG00000020525	+	+	+	+
Col6a1	ENSMUSG00000001119	protein_coding	Collagen alpha-1(VI) chain	chr10:76708792-76726168	-	=	=	=	+	Col6a1	ENSRNOG00000001249	=	-	=	=
Col6a2	ENSMUSG00000020241	protein_coding	Mus musculus collagen, type VI, alpha 2 (Col6a2), transcript variant 2, mRNA.	chr10:76595762-76623630	-	=	-	=	=	Col6a2	ENSRNOG00000001254	=	-	=	-
Col6a3	ENSMUSG00000048126	protein_coding	collagen, type VI, alpha 3	chr1:90765923-90843971	-	=	=	=	+	NA	NA	NA	NA	NA	NA
Col6a6	ENSMUSG00000043719	protein_coding	Collagen alpha-6(VI) chain	chr9:105687809-105828160	-	=	=	=	+	Col6a6	ENSRNOG00000023007	NA	NA	NA	NA
Col7a1	ENSMUSG00000025650	protein_coding	Collagen alpha-1(VII) chain	chr9:108953586-108984875	+	=	=	=	=	NA	NA	NA	NA	NA	NA
Col8a1	ENSMUSG00000068196	protein_coding	Collagen alpha-1(VIII) chain Vastatin	chr16:57624258-57754737	-	=	=	=	=	Col8a1	ENSRNOG00000039668	-	=	=	=
Colec12	ENSMUSG00000036103	protein_coding	Collectin-12	chr18:9707648-9877995	+	=	=	=	=	Colec12	ENSRNOG00000016366	NA	NA	NA	NA
Colgalt1	ENSMUSG00000034807	protein_coding	Procollagen galactosyltransferase 1	chr8:71610998-71624911	+	=	=	=	=	Colgalt1	ENSRNOG00000023317	+	=	=	+
Colgalt2	ENSMUSG00000032649	protein_coding	Procollagen galactosyltransferase 2	chr1:152399830-152510695	+	=	=	=	=	Colgalt2	ENSRNOG00000028207	-	=	=	=
Colq	ENSMUSG00000057606	protein_coding	Acetylcholinesterase collagenic tail peptide	chr14:31523082-31591343	-	=	-	=	=	Colq	ENSRNOG00000019615	NA	NA	NA	NA
Commd1	ENSMUSG00000051355	protein_coding	COMM domain-containing protein 1	chr11:22896136-22982382	-	=	=	=	=	Commd1	ENSRNOG00000009281	NA	NA	NA	NA
Commd3	ENSMUSG00000051154	protein_coding	COMM domain-containing protein 3	chr2:18672384-18676231	+	-	=	=	=	Commd3	ENSRNOG00000016383	NA	NA	NA	NA
[truncated: 8,957 more rows]
