# Supplementary material for: Hydrogen peroxide induced by nerve injury promotes axon regeneration via connective tissue growth factor
Source: Acta Neuropathol Commun. 2022 Dec 25;10:189. doi: 10.1186/s40478-022-01495-5 (PMC9791753; doi:10.1186/s40478-022-01495-5)
Supplement: Supplementary file 5 — Additional file 5: Table S4. Gene ontology and REACTOME analysis of α-LTx-H2O2 common DEGs Intersection of DEGs of the α-LTx data set with those induced by H2O2, previously identified in [23]. The class (- down-regulated, + up-regulated, = invariant) of each gene of the two data sets is reported. [file 40478_2022_1495_MOESM5_ESM.xlsx]

## Sheet: intersection_up
category	id	description	genes	number_genes	pvalue	log10pvalue
GO_BP	GO:0030198	extracellular matrix organization	Col1a1,Col4a1,Col5a1,Col5a2,Col5a3,Ctgf,Fbln2,Mmp2,Nid1,Pxdn,Qsox1	11	4.30603e-09	-8.36592
GO_BP	GO:0043062	extracellular structure organization	Col1a1,Col4a1,Col5a1,Col5a2,Col5a3,Ctgf,Fbln2,Mmp2,Nid1,Pxdn,Qsox1	11	2.01749e-08	-7.69519
GO_BP	GO:0009888	tissue development	Casp3,Ccnb1,Ccnd1,Cdkn1a,Col1a1,Col4a1,Col5a1,Col5a2,Ctgf,Ezr,Hsd17b4,Igfbp5,Lmna,Maged1,Matn2,Mmp2,Nr4a1,Ptn,Pxn,Rtf1,Serpine2,Sgcb,Slc9a3r1,Spry1	24	5.88126e-08	-7.23053
GO_BP	GO:0071417	cellular response to organonitrogen compound	Casp3,Col1a1,Col4a1,Col5a2,Ctnna1,Ezr,Grb10,Igfbp5,Mmp2,Nr4a1,Nucks1,Pxn,Smarcc1	13	1.25532e-07	-6.90125
GO_BP	GO:1901699	cellular response to nitrogen compound	Casp3,Col1a1,Col4a1,Col5a2,Ctnna1,Ezr,Grb10,Igfbp5,Mmp2,Nr4a1,Nucks1,Pxn,Smarcc1	13	4.17419e-07	-6.37943
GO_BP	GO:0010243	response to organonitrogen compound	Casp3,Ccnd1,Col1a1,Col4a1,Col5a2,Ctnna1,Ezr,Grb10,Igfbp5,Mmp2,Nr4a1,Nucks1,Ppp2r2a,Pxn,Smarcc1	15	5.60814e-07	-6.25118
GO_BP	GO:0007169	transmembrane receptor protein tyrosine kinase signaling pathway	Casp3,Col1a1,Col4a1,Ctgf,Grb10,Igfbp5,Nucks1,Plat,Pxn,Slc9a3r1,Smarcc1,Spry1	12	7.03756e-07	-6.15258
GO_BP	GO:0031324	negative regulation of cellular metabolic process	Bclaf1,Casp3,Ccnb1,Ccnd1,Cdkn1a,Cers1,Eif4a3,Ezr,Grb10,Igfbp5,Maged1,Nr4a1,Plat,Qsox1,Rad18,Ring1,Rtf1,Serpine2,Slc9a3r1,Smarcc1,Spry1,Sqstm1,Supt6,Tra2b,Xrcc6	25	1.00823e-06	-5.99644
GO_BP	GO:0008283	cell proliferation	Ash2l,Casp3,Ccnb1,Ccnd1,Cdkn1a,Ctgf,Ctnna1,Igfbp5,Lmna,Maged1,Mmp2,Nasp,Nr4a1,Pes1,Prc1,Ptn,Racgap1,Serpine2,Slc9a3r1,Sparc,Spry1,Xrcc6	22	1.51254e-06	-5.82029
GO_BP	GO:1901698	response to nitrogen compound	Casp3,Ccnd1,Col1a1,Col4a1,Col5a2,Ctnna1,Ezr,Grb10,Igfbp5,Mmp2,Nr4a1,Nucks1,Ppp2r2a,Pxn,Smarcc1	15	2.11476e-06	-5.67474
GO_BP	GO:0010605	negative regulation of macromolecule metabolic process	Bclaf1,Casp3,Ccnb1,Ccnd1,Cdkn1a,Cers1,Ctgf,Eif4a3,Ezr,Grb10,Igfbp5,Maged1,Nr4a1,Plat,Rad18,Ring1,Rtf1,Serpine2,Slc9a3r1,Smarcc1,Spry1,Sqstm1,Supt6,Tra2b,Xrcc6	25	2.69059e-06	-5.57015
GO_BP	GO:0044703	multi-organism reproductive process	Acox1,Aurka,Cadm1,Ccnb1,Cct7,Cct8,Herpud2,Igfbp5,Mmp2,Plat,Ptn,Racgap1,Rad18,Serpine2,Vdac2	15	3.57758e-06	-5.44641
GO_BP	GO:0051172	negative regulation of nitrogen compound metabolic process	Bclaf1,Casp3,Ccnb1,Ccnd1,Cdkn1a,Cers1,Eif4a3,Ezr,Igfbp5,Maged1,Nr4a1,Plat,Rad18,Ring1,Rtf1,Serpine2,Slc9a3r1,Smarcc1,Spry1,Sqstm1,Supt6,Tra2b,Xrcc6	23	3.57793e-06	-5.44637
GO_BP	GO:0009892	negative regulation of metabolic process	Bclaf1,Casp3,Ccnb1,Ccnd1,Cdkn1a,Cers1,Ctgf,Eif4a3,Ezr,Grb10,Igfbp5,Maged1,Nr4a1,Plat,Qsox1,Rad18,Ring1,Rtf1,Serpine2,Slc9a3r1,Smarcc1,Spry1,Sqstm1,Supt6,Tra2b,Xrcc6	26	4.54021e-06	-5.34292
GO_BP	GO:0050790	regulation of catalytic activity	Ahsa1,Casp3,Ccnb1,Ccnd1,Cdkn1a,Cers1,Ctgf,Ctsd,Maged1,Mcm2,Nr4a1,Pxn,Ring1,Serinc5,Serpine2,Slc9a3r1,Spry1,Tbc1d15,Tpx2,Xrcc6	20	4.71867e-06	-5.32618
GO_BP	GO:0032268	regulation of cellular protein metabolic process	Aurka,Casp3,Ccnb1,Ccnd1,Cdkn1a,Ctgf,Ctsd,Eif4a3,Ezr,Igfbp5,Lmna,Maged1,Nr4a1,Plat,Pxn,Rtf1,Serpine2,Slc9a3r1,Smarcc1,Spry1,Sqstm1,Supt6,Tpx2,Xrcc6	24	5.00475e-06	-5.30062
GO_BP	GO:0042127	regulation of cell proliferation	Ash2l,Casp3,Ccnb1,Ccnd1,Cdkn1a,Ctgf,Ctnna1,Igfbp5,Lmna,Maged1,Mmp2,Nr4a1,Prc1,Ptn,Serpine2,Slc9a3r1,Sparc,Spry1,Xrcc6	19	5.04739e-06	-5.29693
GO_BP	GO:0009653	anatomical structure morphogenesis	Aurka,Cadm1,Col1a1,Col4a1,Col5a1,Col5a2,Ctgf,Eif4a3,Ezr,Igfbp5,Itga7,Maged1,Matn2,Mmp2,Nr4a1,Ptn,Pxn,Ring1,Rtf1,Serpine2,Slc9a3r1,Smarcc1,Sparc,Spry1,Supt6	25	7.62495e-06	-5.11776
GO_BP	GO:0051276	chromosome organization	Ash2l,Ccnb1,Cct7,Cct8,Chd1,Lmna,Mcm2,Nasp,Nucks1,Racgap1,Ring1,Rtf1,Smarcc1,Supt6,Xrcc6	15	8.49127e-06	-5.07103
GO_BP	GO:0072359	circulatory system development	Casp3,Ccnb1,Cdkn1a,Col1a1,Col4a1,Col5a1,Ctgf,Itga7,Lmna,Mmp2,Nr4a1,Ptn,Pxn,Sgcb,Sparc	15	1.29859e-05	-4.88653
GO_BP	GO:0065009	regulation of molecular function	Ahsa1,Aurka,Casp3,Ccnb1,Ccnd1,Cdkn1a,Cers1,Ctgf,Ctsd,Eif4a3,Maged1,Mcm2,Nr4a1,Nucks1,Pxn,Ring1,Serinc5,Serpine2,Slc9a3r1,Spry1,Tbc1d15,Tpx2,Xrcc6	23	1.45127e-05	-4.83825
GO_BP	GO:0031099	regeneration	Aurka,Ccnd1,Cdkn1a,Matn2,Mmp2,Ptn	6	1.47183e-05	-4.83214
GO_BP	GO:0019953	sexual reproduction	Acox1,Aurka,Cadm1,Ccnb1,Cct7,Cct8,Herpud2,Plat,Ptn,Racgap1,Rad18,Serpine2,Vdac2	13	1.55733e-05	-4.80762
GO_BP	GO:0022414	reproductive process	Acox1,Aurka,Cadm1,Ccnb1,Ccnd1,Cct7,Cct8,Herpud2,Hsd17b4,Igfbp5,Mmp2,Plat,Ptn,Racgap1,Rad18,Serpine2,Vdac2	17	1.61488e-05	-4.79186
GO_BP	GO:0000003	reproduction	Acox1,Aurka,Cadm1,Ccnb1,Ccnd1,Cct7,Cct8,Herpud2,Hsd17b4,Igfbp5,Mmp2,Plat,Ptn,Racgap1,Rad18,Serpine2,Vdac2	17	1.62921e-05	-4.78802
GO_BP	GO:0007049	cell cycle	Anln,Aurka,Casp3,Ccnb1,Ccnd1,Cdkn1a,Ctgf,Ezr,Mcm2,Nasp,Nr4a1,Pes1,Ppp2r2a,Prc1,Racgap1,Slc9a3r1,Spry1,Tpx2	18	1.7338e-05	-4.761
GO_BP	GO:0043068	positive regulation of programmed cell death	Bclaf1,Casp3,Cdkn1a,Ctgf,Ctnna1,Ctsd,Maged1,Mmp2,Nr4a1,Ptn,Slc9a3r1	11	1.73904e-05	-4.75969
GO_BP	GO:0051246	regulation of protein metabolic process	Aurka,Casp3,Ccnb1,Ccnd1,Cdkn1a,Ctgf,Ctsd,Eif4a3,Ezr,Igfbp5,Lmna,Maged1,Nr4a1,Plat,Pxn,Rtf1,Serpine2,Slc9a3r1,Smarcc1,Spry1,Sqstm1,Supt6,Tpx2,Xrcc6	24	1.76854e-05	-4.75239
GO_BP	GO:0007229	integrin-mediated signaling pathway	Ctgf,Ctnna1,Itga7,Ptn,Pxn	5	1.81322e-05	-4.74155
GO_BP	GO:0050793	regulation of developmental process	Aurka,Ccnb1,Ccnd1,Cdkn1a,Clptm1,Col1a1,Col5a1,Col5a2,Ctgf,Ctnna1,Ezr,Igfbp5,Itga7,Lmna,Maged1,Ptn,Pxn,Racgap1,Serpine2,Slc9a3r1,Sparc,Spry1,Supt6,Xrcc6	24	2.23793e-05	-4.65015
GO_BP	GO:0071495	cellular response to endogenous stimulus	Casp3,Col1a1,Col4a1,Col5a2,Ctgf,Ctnna1,Ezr,Grb10,Igfbp5,Mmp2,Nr4a1,Nucks1,Pxn,Smarcc1,Spry1	15	2.95641e-05	-4.52924
GO_BP	GO:0000278	mitotic cell cycle	Anln,Aurka,Ccnb1,Ccnd1,Cdkn1a,Mcm2,Nasp,Ppp2r2a,Racgap1,Slc9a3r1,Spry1,Tpx2	12	3.01e-05	-4.52143
GO_BP	GO:0009887	animal organ morphogenesis	Col1a1,Col5a1,Col5a2,Ctgf,Eif4a3,Igfbp5,Maged1,Matn2,Mmp2,Ptn,Ring1,Slc9a3r1,Smarcc1,Spry1	14	3.21465e-05	-4.49287
GO_BP	GO:0008285	negative regulation of cell proliferation	Casp3,Cdkn1a,Ctnna1,Igfbp5,Lmna,Maged1,Ptn,Serpine2,Slc9a3r1,Sparc,Spry1	11	3.40233e-05	-4.46822
GO_BP	GO:0008219	cell death	Aurka,Bclaf1,Cadm1,Casp3,Cdkn1a,Ctgf,Ctnna1,Ctsd,Lmna,Maged1,Mcm2,Mmp2,Nr4a1,Ptn,Rad18,Slc9a3r1,Sqstm1,Tmem132a,Tpx2,Vdac2	20	3.59048e-05	-4.44485
GO_BP	GO:0022607	cellular component assembly	Anln,Atxn10,Aurka,Bclaf1,Cadm1,Ccnb1,Cct8,Col1a1,Ctgf,Ctnna1,Ctsd,Ezr,Mcm2,Nasp,Psmd4,Pxn,Qsox1,Racgap1,Slc9a3r1,Sqstm1,Tpx2,Tra2b,Vdac2,Xrcc6	24	3.61574e-05	-4.4418
GO_BP	GO:0071310	cellular response to organic substance	Bclaf1,Casp3,Ccnd1,Cers1,Col1a1,Col4a1,Col5a2,Ctgf,Ctnna1,Ezr,Grb10,Herpud2,Igfbp5,Mcm2,Mmp2,Nr4a1,Nucks1,Pxn,Smarcc1,Sparc,Spry1,Tra2b	22	3.66104e-05	-4.4364
GO_BP	GO:0010942	positive regulation of cell death	Bclaf1,Casp3,Cdkn1a,Ctgf,Ctnna1,Ctsd,Maged1,Mmp2,Nr4a1,Ptn,Slc9a3r1	11	3.88448e-05	-4.41067
GO_BP	GO:0009719	response to endogenous stimulus	Casp3,Ccnd1,Col1a1,Col4a1,Col5a2,Ctgf,Ctnna1,Ezr,Grb10,Igfbp5,Mmp2,Nr4a1,Nucks1,Pxn,Smarcc1,Spry1	16	3.94752e-05	-4.40368
GO_BP	GO:0012501	programmed cell death	Aurka,Bclaf1,Cadm1,Casp3,Cdkn1a,Ctgf,Ctnna1,Ctsd,Lmna,Maged1,Mcm2,Mmp2,Nr4a1,Ptn,Slc9a3r1,Sqstm1,Tmem132a,Tpx2,Vdac2	19	4.02887e-05	-4.39482
GO_BP	GO:0051338	regulation of transferase activity	Casp3,Ccnb1,Ccnd1,Cdkn1a,Cers1,Maged1,Pxn,Serinc5,Slc9a3r1,Spry1,Tpx2,Xrcc6	12	4.06015e-05	-4.39146
GO_BP	GO:0030199	collagen fibril organization	Col1a1,Col5a1,Col5a2,Col5a3	4	4.42438e-05	-4.35415
GO_BP	GO:0007155	cell adhesion	Cadm1,Casp3,Col1a1,Col5a1,Col5a3,Ctgf,Ctnna1,Fbln2,Itga7,Mmp2,Mxra8,Nid1,Ptn,Pxn,Serpine2	15	5.74755e-05	-4.24052
GO_BP	GO:0032269	negative regulation of cellular protein metabolic process	Casp3,Ccnb1,Cdkn1a,Eif4a3,Ezr,Igfbp5,Nr4a1,Plat,Serpine2,Slc9a3r1,Smarcc1,Spry1,Supt6	13	6.06334e-05	-4.21729
GO_BP	GO:0022610	biological adhesion	Cadm1,Casp3,Col1a1,Col5a1,Col5a3,Ctgf,Ctnna1,Fbln2,Itga7,Mmp2,Mxra8,Nid1,Ptn,Pxn,Serpine2	15	6.38052e-05	-4.19514
GO_BP	GO:0006325	chromatin organization	Ash2l,Ccnb1,Chd1,Lmna,Mcm2,Nasp,Nucks1,Ring1,Rtf1,Smarcc1,Supt6	11	6.6921e-05	-4.17444
GO_BP	GO:0051128	regulation of cellular component organization	Anln,Bclaf1,Ccnb1,Cct7,Cct8,Cdkn1a,Col5a1,Ctgf,Ezr,Igfbp5,Itga7,Lmna,Mcm2,Ptn,Pxn,Rtf1,Serpine2,Slc9a3r1,Sparc,Supt6,Tpx2,Vdac2	22	7.66024e-05	-4.11576
GO_BP	GO:0009611	response to wounding	Aurka,Casp3,Cdkn1a,Col1a1,Col5a1,Matn2,Mmp2,Ptn,Serpine2	9	7.66313e-05	-4.11559
GO_BP	GO:0001944	vasculature development	Col1a1,Col4a1,Col5a1,Ctgf,Itga7,Mmp2,Nr4a1,Ptn,Pxn,Sgcb,Sparc	11	8.30562e-05	-4.08063
GO_BP	GO:0007167	enzyme linked receptor protein signaling pathway	Casp3,Col1a1,Col4a1,Ctgf,Grb10,Igfbp5,Nucks1,Plat,Pxn,Slc9a3r1,Smarcc1,Spry1	12	8.31236e-05	-4.08028
GO_BP	GO:0043065	positive regulation of apoptotic process	Bclaf1,Casp3,Ctgf,Ctnna1,Ctsd,Maged1,Mmp2,Nr4a1,Ptn,Slc9a3r1	10	8.93109e-05	-4.0491
GO_BP	GO:0072358	cardiovascular system development	Col1a1,Col4a1,Col5a1,Ctgf,Itga7,Mmp2,Nr4a1,Ptn,Pxn,Sgcb,Sparc	11	9.66903e-05	-4.01462
GO_BP	GO:1901701	cellular response to oxygen-containing compound	Cers1,Col1a1,Col4a1,Col5a2,Ctnna1,Ezr,Grb10,Igfbp5,Mmp2,Nr4a1,Nucks1,Pxn,Smarcc1,Tra2b	14	0.000101521	-3.99344
GO_BP	GO:0006915	apoptotic process	Aurka,Bclaf1,Cadm1,Casp3,Cdkn1a,Ctgf,Ctnna1,Ctsd,Lmna,Maged1,Mcm2,Mmp2,Nr4a1,Ptn,Slc9a3r1,Sqstm1,Tpx2,Vdac2	18	0.00010159	-3.99315
GO_BP	GO:0006259	DNA metabolic process	Cct7,Cct8,Cdkn1a,Cers1,Ctgf,Lmna,Mcm2,Nasp,Nucks1,Rad18,Supt6,Xrcc6	12	0.000109157	-3.96195
GO_BP	GO:1903047	mitotic cell cycle process	Anln,Aurka,Ccnb1,Ccnd1,Cdkn1a,Mcm2,Nasp,Racgap1,Spry1,Tpx2	10	0.00011125	-3.9537
GO_BP	GO:1902850	microtubule cytoskeleton organization involved in mitosis	Aurka,Ccnb1,Racgap1,Spry1,Tpx2	5	0.000111338	-3.95336
GO_BP	GO:0051248	negative regulation of protein metabolic process	Casp3,Ccnb1,Cdkn1a,Eif4a3,Ezr,Igfbp5,Nr4a1,Plat,Serpine2,Slc9a3r1,Smarcc1,Spry1,Supt6	13	0.000115374	-3.93789
GO_BP	GO:0035987	endodermal cell differentiation	Col5a1,Col5a2,Rtf1	3	0.000126192	-3.89897
GO_BP	GO:0000079	regulation of cyclin-dependent protein serine/threonine kinase activity	Casp3,Ccnb1,Ccnd1,Cdkn1a	4	0.000129718	-3.887
GO_BP	GO:0045859	regulation of protein kinase activity	Casp3,Ccnb1,Ccnd1,Cdkn1a,Maged1,Pxn,Slc9a3r1,Spry1,Tpx2,Xrcc6	10	0.000135917	-3.86673
GO_BP	GO:0009411	response to UV	Casp3,Ccnd1,Cdkn1a,Cers1,Rad18	5	0.000142455	-3.84632
GO_BP	GO:0051240	positive regulation of multicellular organismal process	Aurka,Cadm1,Ccnb1,Ccnd1,Col1a1,Ctgf,Ezr,Grb10,Lmna,Maged1,Plat,Ptn,Pxn,Serpine2,Sparc,Spry1,Tspan6,Xrcc6	18	0.000152721	-3.8161
GO_BP	GO:0022402	cell cycle process	Anln,Aurka,Ccnb1,Ccnd1,Cdkn1a,Ctgf,Ezr,Mcm2,Nasp,Prc1,Racgap1,Spry1,Tpx2	13	0.000156091	-3.80662
GO_BP	GO:0051726	regulation of cell cycle	Aurka,Casp3,Ccnb1,Ccnd1,Cdkn1a,Ctgf,Nr4a1,Pes1,Prc1,Racgap1,Slc9a3r1,Tpx2	12	0.000158165	-3.80089
GO_BP	GO:1904029	regulation of cyclin-dependent protein kinase activity	Casp3,Ccnb1,Ccnd1,Cdkn1a	4	0.000160493	-3.79454
GO_BP	GO:0007166	cell surface receptor signaling pathway	Casp3,Ccnd1,Col1a1,Col4a1,Ctgf,Ctnna1,Eif4a3,Ezr,Grb10,Igfbp5,Itga7,Lmna,Nucks1,Plat,Ptn,Pxn,Rtf1,Serpine2,Slc9a3r1,Smarcc1,Spry1	21	0.00016271	-3.78859
GO_BP	GO:0048870	cell motility	Anln,Col1a1,Col5a1,Ctgf,Ctnna1,Igfbp5,Itga7,Lmna,Matn2,Mmp2,Nr4a1,Plat,Ptn,Pxn,Slc9a3r1,Sparc	16	0.000163906	-3.7854
GO_BP	GO:0051674	localization of cell	Anln,Col1a1,Col5a1,Ctgf,Ctnna1,Igfbp5,Itga7,Lmna,Matn2,Mmp2,Nr4a1,Plat,Ptn,Pxn,Slc9a3r1,Sparc	16	0.000163906	-3.7854
GO_BP	GO:0043933	protein-containing complex subunit organization	Atxn10,Bclaf1,Ccnb1,Cct8,Col1a1,Col5a1,Col5a2,Col5a3,Ctnna1,Mcm2,Nasp,Psmd4,Smarcc1,Sqstm1,Supt6,Tra2b,Vdac2,Xrcc6	18	0.000171625	-3.76542
GO_BP	GO:0016477	cell migration	Anln,Col1a1,Col5a1,Ctgf,Igfbp5,Itga7,Lmna,Matn2,Mmp2,Nr4a1,Plat,Ptn,Pxn,Slc9a3r1,Sparc	15	0.000190094	-3.72103
GO_BP	GO:0051052	regulation of DNA metabolic process	Cct7,Cct8,Cdkn1a,Cers1,Lmna,Nucks1,Rad18,Supt6	8	0.000192884	-3.7147
GO_BP	GO:0008360	regulation of cell shape	Ezr,Itga7,Ptn,Pxn,Slc9a3r1	5	0.000210807	-3.67612
GO_BP	GO:0051247	positive regulation of protein metabolic process	Aurka,Casp3,Ccnb1,Ccnd1,Cdkn1a,Ctgf,Ctsd,Eif4a3,Ezr,Lmna,Maged1,Pxn,Rtf1,Sqstm1,Tpx2,Xrcc6	16	0.000220827	-3.65595
GO_BP	GO:0031589	cell-substrate adhesion	Col1a1,Col5a3,Ctgf,Fbln2,Nid1,Ptn,Pxn	7	0.000224374	-3.64903
GO_BP	GO:0001706	endoderm formation	Col5a1,Col5a2,Rtf1	3	0.000231721	-3.63503
GO_BP	GO:0048646	anatomical structure formation involved in morphogenesis	Col1a1,Col4a1,Col5a1,Col5a2,Ctgf,Mmp2,Nr4a1,Ptn,Pxn,Rtf1,Sparc,Spry1,Supt6	13	0.000249555	-3.60283
GO_BP	GO:0051704	multi-organism process	Acox1,Aurka,Cadm1,Ccnb1,Cct7,Cct8,Chd1,Herpud2,Igfbp5,Mmp2,Nucks1,Plat,Ptn,Racgap1,Rad18,Serinc5,Serpine2,Sqstm1,Tspan6,Vdac2	20	0.00026582	-3.57541
GO_BP	GO:0001568	blood vessel development	Col1a1,Col4a1,Col5a1,Ctgf,Itga7,Mmp2,Nr4a1,Ptn,Pxn,Sparc	10	0.000270723	-3.56747
GO_BP	GO:0060429	epithelium development	Casp3,Ccnd1,Col4a1,Col5a1,Ezr,Hsd17b4,Igfbp5,Maged1,Mmp2,Pxn,Serpine2,Slc9a3r1,Spry1	13	0.000273588	-3.5629
GO_BP	GO:0034613	cellular protein localization	Anln,Aurka,Cct7,Cct8,Cdkn1a,Col1a1,Ctnna1,Ezr,Heatr3,Lmna,Pes1,Ptn,Slc9a3r1,Sqstm1,Supt6,Tbc1d15	16	0.00028843	-3.53996
GO_BP	GO:0043549	regulation of kinase activity	Casp3,Ccnb1,Ccnd1,Cdkn1a,Maged1,Pxn,Slc9a3r1,Spry1,Tpx2,Xrcc6	10	0.000292389	-3.53404
GO_BP	GO:0048732	gland development	Aurka,Cadm1,Ccnd1,Igfbp5,Mmp2,Ptn,Serpine2,Slc9a3r1	8	0.000292638	-3.53367
GO_BP	GO:0033044	regulation of chromosome organization	Ccnb1,Cct7,Cct8,Lmna,Mcm2,Rtf1,Supt6	7	0.000302341	-3.5195
GO_BP	GO:0010941	regulation of cell death	Aurka,Bclaf1,Casp3,Cdkn1a,Ctgf,Ctnna1,Ctsd,Lmna,Maged1,Mmp2,Nr4a1,Ptn,Rad18,Slc9a3r1,Tmem132a,Vdac2	16	0.000308425	-3.51085
GO_BP	GO:0070727	cellular macromolecule localization	Anln,Aurka,Cct7,Cct8,Cdkn1a,Col1a1,Ctnna1,Ezr,Heatr3,Lmna,Pes1,Ptn,Slc9a3r1,Sqstm1,Supt6,Tbc1d15	16	0.000308425	-3.51085
GO_BP	GO:0009628	response to abiotic stimulus	Casp3,Ccnd1,Cdkn1a,Cers1,Col1a1,Mmp2,Nucks1,Plat,Ptn,Rad18,Serpine2,Xrcc6	12	0.000314625	-3.50221
GO_BP	GO:0007051	spindle organization	Aurka,Ccnb1,Ezr,Racgap1,Tpx2	5	0.000337776	-3.47137
GO_BP	GO:0071897	DNA biosynthetic process	Cct7,Cct8,Cdkn1a,Cers1,Ctgf	5	0.000337776	-3.47137
GO_BP	GO:0032270	positive regulation of cellular protein metabolic process	Aurka,Ccnb1,Ccnd1,Cdkn1a,Ctgf,Ctsd,Eif4a3,Ezr,Lmna,Maged1,Pxn,Rtf1,Sqstm1,Tpx2,Xrcc6	15	0.000349772	-3.45622
GO_BP	GO:0043067	regulation of programmed cell death	Aurka,Bclaf1,Casp3,Cdkn1a,Ctgf,Ctnna1,Ctsd,Lmna,Maged1,Mmp2,Nr4a1,Ptn,Slc9a3r1,Tmem132a,Vdac2	15	0.000364672	-3.4381
GO_BP	GO:0007339	binding of sperm to zona pellucida	Cct7,Cct8,Vdac2	3	0.000412007	-3.3851
GO_BP	GO:0050685	positive regulation of mRNA processing	Ccnb1,Eif4a3,Tra2b	3	0.000443375	-3.35323
GO_BP	GO:0033365	protein localization to organelle	Anln,Aurka,Cct7,Cct8,Cdkn1a,Col1a1,Ezr,Heatr3,Lmna,Pes1	10	0.000474087	-3.32414
GO_BP	GO:0030866	cortical actin cytoskeleton organization	Anln,Ezr,Racgap1	3	0.000476235	-3.32218
GO_BP	GO:0031399	regulation of protein modification process	Casp3,Ccnb1,Ccnd1,Cdkn1a,Ctgf,Ezr,Lmna,Maged1,Pxn,Rtf1,Slc9a3r1,Spry1,Sqstm1,Supt6,Tpx2,Xrcc6	16	0.000507083	-3.29492
GO_BP	GO:1901700	response to oxygen-containing compound	Casp3,Cers1,Col1a1,Col4a1,Col5a2,Ctnna1,Ezr,Grb10,Igfbp5,Mmp2,Nr4a1,Nucks1,Pxn,Smarcc1,Tra2b	15	0.000525376	-3.27953
GO_BP	GO:2001252	positive regulation of chromosome organization	Ccnb1,Cct7,Cct8,Lmna,Rtf1	5	0.000528732	-3.27676
GO_BP	GO:0009314	response to radiation	Casp3,Ccnd1,Cdkn1a,Cers1,Nucks1,Rad18,Xrcc6	7	0.000573136	-3.24174
GO_BP	GO:0007052	mitotic spindle organization	Aurka,Ccnb1,Racgap1,Tpx2	4	0.000581281	-3.23561
GO_BP	GO:0035036	sperm-egg recognition	Cct7,Cct8,Vdac2	3	0.000623186	-3.20538
GO_BP	GO:0040007	growth	Aurka,Cadm1,Ccnb1,Cdkn1a,Ezr,Igfbp5,Matn2,Ptn,Rtf1,Serpine2,Spry1,Sqstm1	12	0.000631138	-3.19988
GO_BP	GO:0001501	skeletal system development	Cadm1,Col1a1,Col5a2,Ctgf,Eif4a3,Matn2,Mmp2,Sparc	8	0.000642596	-3.19206
GO_BP	GO:0032963	collagen metabolic process	Col1a1,Col5a1,Ctgf,Mmp2	4	0.000669118	-3.1745
GO_BP	GO:0034968	histone lysine methylation	Ash2l,Lmna,Rtf1,Supt6	4	0.000669118	-3.1745
GO_BP	GO:0071214	cellular response to abiotic stimulus	Casp3,Cdkn1a,Cers1,Col1a1,Nucks1,Xrcc6	6	0.000678542	-3.16842
GO_BP	GO:0104004	cellular response to environmental stimulus	Casp3,Cdkn1a,Cers1,Col1a1,Nucks1,Xrcc6	6	0.000678542	-3.16842
GO_BP	GO:2000026	regulation of multicellular organismal development	Ccnb1,Ccnd1,Clptm1,Col1a1,Col5a1,Col5a2,Ctgf,Ctnna1,Lmna,Maged1,Ptn,Pxn,Racgap1,Serpine2,Sparc,Spry1,Supt6,Xrcc6	18	0.000687645	-3.16264
GO_BP	GO:0035295	tube development	Col4a1,Ctgf,Igfbp5,Itga7,Maged1,Mmp2,Nr4a1,Ptn,Pxn,Serpine2,Sparc,Spry1	12	0.00069386	-3.15873
GO_BP	GO:0040011	locomotion	Anln,Col1a1,Col5a1,Ctgf,Ctnna1,Igfbp5,Itga7,Lmna,Matn2,Mmp2,Nr4a1,Plat,Ptn,Pxn,Slc9a3r1,Sparc	16	0.000700974	-3.1543
GO_BP	GO:0048729	tissue morphogenesis	Col4a1,Col5a1,Igfbp5,Maged1,Matn2,Mmp2,Pxn,Slc9a3r1,Spry1	9	0.000744661	-3.12804
GO_BP	GO:0007010	cytoskeleton organization	Anln,Aurka,Ccnb1,Ctgf,Ctnna1,Ezr,Lmna,Prc1,Pxn,Racgap1,Slc9a3r1,Spry1,Tpx2	13	0.000751266	-3.12421
GO_BP	GO:0030865	cortical cytoskeleton organization	Anln,Ezr,Racgap1	3	0.000796288	-3.09893
GO_BP	GO:0002009	morphogenesis of an epithelium	Col4a1,Col5a1,Igfbp5,Maged1,Mmp2,Pxn,Slc9a3r1,Spry1	8	0.000858226	-3.0664
GO_BP	GO:0071900	regulation of protein serine/threonine kinase activity	Casp3,Ccnb1,Ccnd1,Cdkn1a,Maged1,Pxn,Spry1	7	0.000893783	-3.04877
GO_BP	GO:2000278	regulation of DNA biosynthetic process	Cct7,Cct8,Cdkn1a,Cers1	4	0.00090048	-3.04553
GO_BP	GO:1904705	regulation of vascular smooth muscle cell proliferation	Cdkn1a,Igfbp5,Mmp2	3	0.000944312	-3.02488
GO_BP	GO:1990874	vascular smooth muscle cell proliferation	Cdkn1a,Igfbp5,Mmp2	3	0.000944312	-3.02488
GO_BP	GO:0001889	liver development	Aurka,Cadm1,Ccnd1,Ptn	4	0.000988729	-3.00492
GO_BP	GO:0032964	collagen biosynthetic process	Col1a1,Col5a1,Ctgf	3	0.000997258	-3.00119
GO_BP	GO:0000226	microtubule cytoskeleton organization	Aurka,Ccnb1,Ezr,Lmna,Prc1,Racgap1,Spry1,Tpx2	8	0.000997323	-3.00116
GO_BP	GO:0042981	regulation of apoptotic process	Aurka,Bclaf1,Casp3,Cdkn1a,Ctgf,Ctnna1,Ctsd,Lmna,Maged1,Mmp2,Nr4a1,Ptn,Slc9a3r1,Vdac2	14	0.00100594	-2.99743
GO_BP	GO:0048609	multicellular organismal reproductive process	Acox1,Aurka,Cadm1,Ccnb1,Herpud2,Plat,Ptn,Racgap1,Rad18,Serpine2	10	0.00101081	-2.99533
GO_BP	GO:0018022	peptidyl-lysine methylation	Ash2l,Lmna,Rtf1,Supt6	4	0.00101945	-2.99163
GO_BP	GO:0000723	telomere maintenance	Cct7,Cct8,Lmna,Xrcc6	4	0.00108289	-2.96541
GO_BP	GO:0061008	hepaticobiliary system development	Aurka,Cadm1,Ccnd1,Ptn	4	0.00108289	-2.96541
GO_BP	GO:0051301	cell division	Anln,Aurka,Ccnb1,Ccnd1,Prc1,Ptn,Racgap1,Tpx2	8	0.00109155	-2.96196
GO_BP	GO:0007276	gamete generation	Acox1,Aurka,Cadm1,Ccnb1,Herpud2,Plat,Ptn,Racgap1,Rad18	9	0.00110554	-2.95643
GO_BP	GO:0032504	multicellular organism reproduction	Acox1,Aurka,Cadm1,Ccnb1,Herpud2,Plat,Ptn,Racgap1,Rad18,Serpine2	10	0.00111347	-2.95332
GO_BP	GO:0042325	regulation of phosphorylation	Casp3,Ccnb1,Ccnd1,Cdkn1a,Ctgf,Ezr,Grb10,Maged1,Pxn,Slc9a3r1,Spry1,Sqstm1,Tpx2,Xrcc6	14	0.00112737	-2.94793
GO_BP	GO:0016569	covalent chromatin modification	Ash2l,Ccnb1,Chd1,Lmna,Ring1,Rtf1,Supt6	7	0.00113657	-2.94441
GO_BP	GO:0032200	telomere organization	Cct7,Cct8,Lmna,Xrcc6	4	0.00114906	-2.93966
GO_BP	GO:0007163	establishment or maintenance of cell polarity	Ctnna1,Ezr,Lmna,Slc9a3r1,Spry1	5	0.00121316	-2.91608
GO_BP	GO:0010564	regulation of cell cycle process	Aurka,Ccnb1,Ccnd1,Cdkn1a,Ctgf,Prc1,Racgap1,Tpx2	8	0.00124614	-2.90443
GO_BP	GO:0042326	negative regulation of phosphorylation	Casp3,Ccnb1,Cdkn1a,Ezr,Grb10,Slc9a3r1,Spry1	7	0.00125986	-2.89968
GO_BP	GO:0043085	positive regulation of catalytic activity	Ahsa1,Ccnd1,Cdkn1a,Ctgf,Ctsd,Maged1,Pxn,Serinc5,Tbc1d15,Tpx2,Xrcc6	11	0.00135674	-2.8675
GO_BP	GO:0007399	nervous system development	Atxn10,Aurka,Cadm1,Casp3,Cers1,Col4a1,Ctnna1,Matn2,Mmp2,Mxra8,Ptn,Racgap1,Serinc5,Serpine2,Slc9a3r1,Smarcc1,Tra2b,Xrcc6	18	0.00142111	-2.84737
GO_BP	GO:0006974	cellular response to DNA damage stimulus	Ash2l,Bclaf1,Casp3,Ccnd1,Cdkn1a,Mcm2,Nucks1,Rad18,Xrcc6	9	0.00143012	-2.84463
GO_BP	GO:0033554	cellular response to stress	Ash2l,Bclaf1,Casp3,Ccnd1,Cdkn1a,Ctgf,Ezr,Herpud2,Matn2,Mcm2,Mmp2,Nucks1,Rad18,Sqstm1,Xrcc6	15	0.00145132	-2.83824
GO_BP	GO:0034728	nucleosome organization	Mcm2,Nasp,Smarcc1,Supt6	4	0.00152294	-2.81732
GO_BP	GO:0097190	apoptotic signaling pathway	Bclaf1,Casp3,Cdkn1a,Ctnna1,Lmna,Maged1,Slc9a3r1,Vdac2	8	0.00154228	-2.81184
GO_BP	GO:0035239	tube morphogenesis	Col4a1,Ctgf,Itga7,Maged1,Mmp2,Nr4a1,Ptn,Pxn,Sparc,Spry1	10	0.00156153	-2.80645
GO_BP	GO:0001932	regulation of protein phosphorylation	Casp3,Ccnb1,Ccnd1,Cdkn1a,Ctgf,Ezr,Maged1,Pxn,Slc9a3r1,Spry1,Sqstm1,Tpx2,Xrcc6	13	0.00159848	-2.79629
GO_BP	GO:0016571	histone methylation	Ash2l,Lmna,Rtf1,Supt6	4	0.00160676	-2.79405
GO_BP	GO:0033002	muscle cell proliferation	Ccnb1,Cdkn1a,Igfbp5,Mmp2,Xrcc6	5	0.00162458	-2.78926
GO_BP	GO:0009988	cell-cell recognition	Cct7,Cct8,Vdac2	3	0.00163206	-2.78726
GO_BP	GO:0071479	cellular response to ionizing radiation	Cdkn1a,Nucks1,Xrcc6	3	0.00163206	-2.78726
GO_BP	GO:0006338	chromatin remodeling	Ash2l,Chd1,Nasp,Smarcc1	4	0.00164985	-2.78256
GO_BP	GO:0010629	negative regulation of gene expression	Bclaf1,Ccnb1,Ccnd1,Cdkn1a,Ctgf,Eif4a3,Ezr,Igfbp5,Maged1,Ring1,Rtf1,Serpine2,Sqstm1,Tra2b,Xrcc6	15	0.00166089	-2.77966
GO_BP	GO:0010628	positive regulation of gene expression	Ash2l,Bclaf1,Ccnb1,Col1a1,Ctgf,Eif4a3,Ezr,Lmna,Maged1,Nr4a1,Nucks1,Rtf1,Smarcc1,Supt6,Tra2b,Xrcc6	16	0.00168073	-2.7745
GO_BP	GO:0008104	protein localization	Anln,Aurka,Cadm1,Cct7,Cct8,Cdkn1a,Col1a1,Ctnna1,Ctsd,Ezr,Heatr3,Lmna,Nasp,Pes1,Ptn,Slc9a3r1,Sqstm1,Supt6,Tbc1d15	19	0.00178306	-2.74883
GO_BP	GO:0050684	regulation of mRNA processing	Ccnb1,Eif4a3,Supt6,Tra2b	4	0.00183026	-2.73749
GO_BP	GO:0048514	blood vessel morphogenesis	Col4a1,Ctgf,Itga7,Mmp2,Nr4a1,Ptn,Pxn,Sparc	8	0.00187305	-2.72745
GO_BP	GO:0006333	chromatin assembly or disassembly	Chd1,Mcm2,Nasp,Smarcc1	4	0.00187742	-2.72644
GO_BP	GO:0007292	female gamete generation	Aurka,Ccnb1,Plat,Ptn	4	0.00187742	-2.72644
GO_BP	GO:0071375	cellular response to peptide hormone stimulus	Grb10,Nr4a1,Nucks1,Pxn,Smarcc1	5	0.00191602	-2.7176
GO_BP	GO:0006928	movement of cell or subcellular component	Anln,Col1a1,Col5a1,Ctgf,Ctnna1,Igfbp5,Itga7,Lmna,Matn2,Mmp2,Nr4a1,Plat,Ptn,Pxn,Slc9a3r1,Sparc	16	0.00199458	-2.70015
GO_BP	GO:0007405	neuroblast proliferation	Ctnna1,Ptn,Racgap1	3	0.00202586	-2.69339
GO_BP	GO:0007492	endoderm development	Col5a1,Col5a2,Rtf1	3	0.00202586	-2.69339
GO_BP	GO:0006468	protein phosphorylation	Aurka,Casp3,Ccnb1,Ccnd1,Cdkn1a,Clk1,Ctgf,Ezr,Maged1,Pxn,Slc9a3r1,Spry1,Sqstm1,Tpx2,Xrcc6	15	0.00204465	-2.68938
GO_BP	GO:0045935	positive regulation of nucleobase-containing compound metabolic process	Ash2l,Bclaf1,Ccnb1,Cct7,Cct8,Col1a1,Eif4a3,Maged1,Nr4a1,Nucks1,Rtf1,Smarcc1,Supt6,Tra2b,Xrcc6	15	0.00208906	-2.68005
GO_BP	GO:0090068	positive regulation of cell cycle process	Ccnb1,Ccnd1,Cdkn1a,Ctgf,Racgap1	5	0.00209359	-2.67911
GO_BP	GO:0048589	developmental growth	Aurka,Cadm1,Ccnb1,Cdkn1a,Ezr,Matn2,Ptn,Rtf1,Spry1	9	0.00213897	-2.6698
GO_BP	GO:0022612	gland morphogenesis	Igfbp5,Mmp2,Ptn,Slc9a3r1	4	0.00217817	-2.66191
GO_BP	GO:0000910	cytokinesis	Anln,Aurka,Prc1,Racgap1	4	0.00234035	-2.63072
GO_BP	GO:0031056	regulation of histone modification	Ccnb1,Lmna,Rtf1,Supt6	4	0.00234035	-2.63072
GO_BP	GO:0031060	regulation of histone methylation	Lmna,Rtf1,Supt6	3	0.00237998	-2.62343
GO_BP	GO:0071478	cellular response to radiation	Cdkn1a,Cers1,Nucks1,Xrcc6	4	0.0023962	-2.62048
GO_BP	GO:0051302	regulation of cell division	Aurka,Prc1,Ptn,Racgap1	4	0.00251066	-2.60021
GO_BP	GO:0070373	negative regulation of ERK1 and ERK2 cascade	Ezr,Slc9a3r1,Spry1	3	0.00257051	-2.58998
GO_BP	GO:0001525	angiogenesis	Col4a1,Ctgf,Mmp2,Nr4a1,Ptn,Pxn,Sparc	7	0.00260942	-2.58346
GO_BP	GO:0001503	ossification	Col1a1,Ctgf,Igfbp5,Lmna,Mmp2,Ptn	6	0.00262727	-2.5805
GO_BP	GO:0008284	positive regulation of cell proliferation	Ash2l,Ccnb1,Ccnd1,Cdkn1a,Ctgf,Igfbp5,Mmp2,Nr4a1,Prc1,Ptn	10	0.0026537	-2.57615
GO_BP	GO:0048705	skeletal system morphogenesis	Col1a1,Ctgf,Eif4a3,Matn2,Mmp2	5	0.00265467	-2.57599
GO_BP	GO:1901652	response to peptide	Grb10,Mmp2,Nr4a1,Nucks1,Pxn,Smarcc1	6	0.00269623	-2.56924
GO_BP	GO:1903827	regulation of cellular protein localization	Cct7,Cct8,Ezr,Lmna,Ptn,Sqstm1,Supt6	7	0.00275381	-2.56007
GO_BP	GO:0051291	protein heterooligomerization	Col1a1,Ctnna1,Sqstm1,Xrcc6	4	0.00281315	-2.55081
GO_BP	GO:0019220	regulation of phosphate metabolic process	Casp3,Ccnb1,Ccnd1,Cdkn1a,Ctgf,Ezr,Grb10,Maged1,Pxn,Slc9a3r1,Spry1,Sqstm1,Tpx2,Xrcc6	14	0.00283016	-2.54819
GO_BP	GO:0051174	regulation of phosphorus metabolic process	Casp3,Ccnb1,Ccnd1,Cdkn1a,Ctgf,Ezr,Grb10,Maged1,Pxn,Slc9a3r1,Spry1,Sqstm1,Tpx2,Xrcc6	14	0.00284549	-2.54584
GO_BP	GO:0008037	cell recognition	Cadm1,Casp3,Cct7,Cct8,Vdac2	5	0.00287925	-2.54072
GO_BP	GO:0033036	macromolecule localization	Anln,Aurka,Cadm1,Cct7,Cct8,Cdkn1a,Col1a1,Cpt1c,Ctnna1,Ctsd,Ezr,Heatr3,Lmna,Nasp,Pes1,Ptn,Slc9a3r1,Sqstm1,Supt6,Tbc1d15	20	0.00292757	-2.53349
GO_BP	GO:0048660	regulation of smooth muscle cell proliferation	Cdkn1a,Igfbp5,Mmp2,Xrcc6	4	0.00294084	-2.53153
GO_BP	GO:0032465	regulation of cytokinesis	Aurka,Prc1,Racgap1	3	0.00297923	-2.5259
GO_BP	GO:0042273	ribosomal large subunit biogenesis	Heatr3,Las1l,Pes1	3	0.00308728	-2.51042
GO_BP	GO:0009790	embryo development	Ccnb1,Col1a1,Col5a1,Col5a2,Eif4a3,Nasp,Racgap1,Rtf1,Slc9a3r1,Supt6,Tra2b	11	0.00313017	-2.50443
GO_BP	GO:0097435	supramolecular fiber organization	Col1a1,Col5a1,Col5a2,Col5a3,Ctgf,Ctnna1,Ezr,Pxn	8	0.00315534	-2.50095
GO_BP	GO:0044092	negative regulation of molecular function	Aurka,Casp3,Cdkn1a,Cers1,Eif4a3,Mcm2,Nr4a1,Serpine2,Slc9a3r1,Spry1	10	0.0031838	-2.49705
GO_BP	GO:0009968	negative regulation of signal transduction	Ctnna1,Eif4a3,Ezr,Grb10,Igfbp5,Lmna,Serpine2,Slc9a3r1,Spry1,Tspan6,Vdac2	11	0.00323428	-2.49022
GO_BP	GO:0031647	regulation of protein stability	Aurka,Casp3,Cct7,Cct8,Lmna	5	0.00326677	-2.48588
GO_BP	GO:0048659	smooth muscle cell proliferation	Cdkn1a,Igfbp5,Mmp2,Xrcc6	4	0.00327732	-2.48448
GO_BP	GO:0032204	regulation of telomere maintenance	Cct7,Cct8,Lmna	3	0.00331054	-2.4801
GO_BP	GO:0006323	DNA packaging	Ccnb1,Mcm2,Nasp,Smarcc1	4	0.00334763	-2.47526
GO_BP	GO:0006310	DNA recombination	Mcm2,Nucks1,Rad18,Supt6,Xrcc6	5	0.00342134	-2.4658
GO_BP	GO:0006796	phosphate-containing compound metabolic process	Aurka,Casp3,Ccnb1,Ccnd1,Cdkn1a,Clk1,Ctgf,Ezr,Grb10,Hsd17b4,Maged1,Ppp2r2a,Pxn,Serinc5,Slc9a3r1,Spry1,Sqstm1,Tpx2,Ublcp1,Xrcc6	20	0.00342339	-2.46554
GO_BP	GO:0051094	positive regulation of developmental process	Aurka,Ccnb1,Ccnd1,Col1a1,Ctgf,Ezr,Lmna,Maged1,Ptn,Pxn,Serpine2,Spry1,Xrcc6	13	0.00345975	-2.46096
GO_BP	GO:0043900	regulation of multi-organism process	Aurka,Chd1,Nucks1,Plat,Sqstm1,Tspan6	6	0.00354774	-2.45005
GO_BP	GO:0071230	cellular response to amino acid stimulus	Col1a1,Col4a1,Col5a2,Mmp2	4	0.00356472	-2.44797
GO_BP	GO:0010563	negative regulation of phosphorus metabolic process	Casp3,Ccnb1,Cdkn1a,Ezr,Grb10,Slc9a3r1,Spry1	7	0.00360636	-2.44293
GO_BP	GO:0045936	negative regulation of phosphate metabolic process	Casp3,Ccnb1,Cdkn1a,Ezr,Grb10,Slc9a3r1,Spry1	7	0.00360636	-2.44293
GO_BP	GO:0001933	negative regulation of protein phosphorylation	Casp3,Ccnb1,Cdkn1a,Ezr,Slc9a3r1,Spry1	6	0.00363404	-2.43961
GO_BP	GO:0061448	connective tissue development	Col1a1,Col5a1,Ctgf,Lmna,Matn2	5	0.00363556	-2.43943
GO_BP	GO:0043902	positive regulation of multi-organism process	Aurka,Chd1,Nucks1,Plat	4	0.00363916	-2.439
GO_BP	GO:0009612	response to mechanical stimulus	Col1a1,Mmp2,Ptn,Serpine2	4	0.00371465	-2.43008
GO_BP	GO:0051347	positive regulation of transferase activity	Ccnd1,Cdkn1a,Maged1,Pxn,Serinc5,Tpx2,Xrcc6	7	0.00371639	-2.42988
GO_BP	GO:0006793	phosphorus metabolic process	Aurka,Casp3,Ccnb1,Ccnd1,Cdkn1a,Clk1,Ctgf,Ezr,Grb10,Hsd17b4,Maged1,Ppp2r2a,Pxn,Serinc5,Slc9a3r1,Spry1,Sqstm1,Tpx2,Ublcp1,Xrcc6	20	0.00373315	-2.42792
GO_BP	GO:2000113	negative regulation of cellular macromolecule biosynthetic process	Bclaf1,Ccnd1,Cers1,Eif4a3,Ezr,Grb10,Igfbp5,Maged1,Ring1,Rtf1,Sqstm1,Xrcc6	12	0.00382415	-2.41747
GO_BP	GO:2001233	regulation of apoptotic signaling pathway	Bclaf1,Ctnna1,Lmna,Maged1,Slc9a3r1,Vdac2	6	0.00385662	-2.41379
GO_BP	GO:1901653	cellular response to peptide	Grb10,Nr4a1,Nucks1,Pxn,Smarcc1	5	0.00385926	-2.4135
GO_BP	GO:0006479	protein methylation	Ash2l,Lmna,Rtf1,Supt6	4	0.00386881	-2.41242
GO_BP	GO:0008213	protein alkylation	Ash2l,Lmna,Rtf1,Supt6	4	0.00386881	-2.41242
GO_BP	GO:0048592	eye morphogenesis	Col5a1,Col5a2,Ptn,Ring1	4	0.00386881	-2.41242
GO_BP	GO:0043588	skin development	Casp3,Col1a1,Col5a1,Col5a2,Igfbp5	5	0.00391669	-2.40708
GO_BP	GO:0009416	response to light stimulus	Casp3,Ccnd1,Cdkn1a,Cers1,Rad18	5	0.00403339	-2.39433
GO_BP	GO:0044344	cellular response to fibroblast growth factor stimulus	Ctgf,Nr4a1,Spry1	3	0.00403878	-2.39375
GO_BP	GO:1903313	positive regulation of mRNA metabolic process	Ccnb1,Eif4a3,Tra2b	3	0.00416885	-2.37998
GO_BP	GO:0031401	positive regulation of protein modification process	Ccnb1,Ccnd1,Cdkn1a,Ctgf,Lmna,Maged1,Pxn,Rtf1,Sqstm1,Tpx2,Xrcc6	11	0.00417196	-2.37966
GO_BP	GO:0097193	intrinsic apoptotic signaling pathway	Bclaf1,Casp3,Cdkn1a,Slc9a3r1,Vdac2	5	0.00421309	-2.3754
GO_BP	GO:0071774	response to fibroblast growth factor	Ctgf,Nr4a1,Spry1	3	0.00430144	-2.36639
GO_BP	GO:0031400	negative regulation of protein modification process	Casp3,Ccnb1,Cdkn1a,Ezr,Slc9a3r1,Spry1,Supt6	7	0.00430546	-2.36598
GO_BP	GO:0042327	positive regulation of phosphorylation	Ccnb1,Ccnd1,Cdkn1a,Ctgf,Grb10,Maged1,Pxn,Sqstm1,Tpx2,Xrcc6	10	0.00437893	-2.35863
GO_BP	GO:0050673	epithelial cell proliferation	Ccnd1,Igfbp5,Maged1,Nr4a1,Ptn,Sparc	6	0.00443208	-2.35339
GO_BP	GO:2001235	positive regulation of apoptotic signaling pathway	Bclaf1,Ctnna1,Maged1,Slc9a3r1	4	0.00444247	-2.35238
GO_BP	GO:0016310	phosphorylation	Aurka,Casp3,Ccnb1,Ccnd1,Cdkn1a,Clk1,Ctgf,Ezr,Grb10,Maged1,Pxn,Slc9a3r1,Spry1,Sqstm1,Tpx2,Xrcc6	16	0.00444275	-2.35235
GO_BP	GO:1903829	positive regulation of cellular protein localization	Cct7,Cct8,Ezr,Ptn,Sqstm1	5	0.00452521	-2.34436
GO_BP	GO:0048754	branching morphogenesis of an epithelial tube	Col4a1,Maged1,Pxn,Spry1	4	0.00452884	-2.34401
GO_BP	GO:0016570	histone modification	Ash2l,Ccnb1,Lmna,Ring1,Rtf1,Supt6	6	0.00453385	-2.34353
GO_BP	GO:0060548	negative regulation of cell death	Aurka,Casp3,Cdkn1a,Ctgf,Ctnna1,Lmna,Nr4a1,Rad18,Tmem132a,Vdac2	10	0.00458844	-2.33834
GO_BP	GO:0051641	cellular localization	Anln,Aurka,Ccnb1,Cct7,Cct8,Cdkn1a,Col1a1,Ctnna1,Ezr,Heatr3,Lmna,Pes1,Ptn,Slc9a3r1,Spry1,Sqstm1,Supt6,Tbc1d15	18	0.00460874	-2.33642
GO_BP	GO:0043200	response to amino acid	Col1a1,Col4a1,Col5a2,Mmp2	4	0.00461634	-2.3357
GO_BP	GO:0010558	negative regulation of macromolecule biosynthetic process	Bclaf1,Ccnd1,Cers1,Eif4a3,Ezr,Grb10,Igfbp5,Maged1,Ring1,Rtf1,Sqstm1,Xrcc6	12	0.00467402	-2.33031
GO_BP	GO:0090596	sensory organ morphogenesis	Col5a1,Col5a2,Ptn,Ring1,Slc9a3r1	5	0.00472021	-2.32604
GO_BP	GO:0001704	formation of primary germ layer	Col5a1,Col5a2,Rtf1	3	0.00485731	-2.3136
GO_BP	GO:0048477	oogenesis	Aurka,Ccnb1,Ptn	3	0.00485731	-2.3136
GO_BP	GO:0048468	cell development	Atxn10,Aurka,Casp3,Ccnb1,Ctnna1,Ezr,Hsd17b4,Lmna,Matn2,Mmp2,Mxra8,Ptn,Pxn,Serpine2,Sgcb,Slc9a3r1,Xrcc6	17	0.00496555	-2.30403
GO_BP	GO:0033043	regulation of organelle organization	Ccnb1,Cct7,Cct8,Ctgf,Ezr,Lmna,Mcm2,Pxn,Rtf1,Supt6,Tpx2	11	0.00497933	-2.30283
GO_BP	GO:0044706	multi-multicellular organism process	Igfbp5,Mmp2,Ptn,Serpine2	4	0.00507097	-2.29491
GO_BP	GO:0045860	positive regulation of protein kinase activity	Ccnd1,Cdkn1a,Maged1,Pxn,Tpx2,Xrcc6	6	0.00512472	-2.29033
GO_BP	GO:0022603	regulation of anatomical structure morphogenesis	Col5a1,Col5a2,Ezr,Itga7,Maged1,Ptn,Pxn,Slc9a3r1,Sparc,Spry1	10	0.00523108	-2.28141
GO_BP	GO:0031058	positive regulation of histone modification	Ccnb1,Lmna,Rtf1	3	0.00530139	-2.27561
GO_BP	GO:0051254	positive regulation of RNA metabolic process	Ash2l,Bclaf1,Ccnb1,Col1a1,Eif4a3,Maged1,Nr4a1,Nucks1,Rtf1,Smarcc1,Supt6,Tra2b,Xrcc6	13	0.00549675	-2.25989
GO_BP	GO:1902275	regulation of chromatin organization	Ccnb1,Lmna,Rtf1,Supt6	4	0.0057566	-2.23983
GO_BP	GO:0045786	negative regulation of cell cycle	Casp3,Ccnb1,Ccnd1,Cdkn1a,Nr4a1,Slc9a3r1	6	0.00583196	-2.23419
GO_BP	GO:0010638	positive regulation of organelle organization	Ccnb1,Cct7,Cct8,Ctgf,Lmna,Pxn,Rtf1	7	0.00584889	-2.23293
GO_BP	GO:0110110	positive regulation of animal organ morphogenesis	Maged1,Ptn,Spry1	3	0.00593039	-2.22692
GO_BP	GO:0007017	microtubule-based process	Aurka,Ccnb1,Ezr,Lmna,Prc1,Racgap1,Spry1,Tpx2	8	0.00599756	-2.22203
GO_BP	GO:0051225	spindle assembly	Aurka,Racgap1,Tpx2	3	0.00609431	-2.21508
GO_BP	GO:0051983	regulation of chromosome segregation	Ccnb1,Racgap1,Rad18	3	0.00609431	-2.21508
GO_BP	GO:1905477	positive regulation of protein localization to membrane	Ezr,Ptn,Sqstm1	3	0.00609431	-2.21508
GO_BP	GO:0071363	cellular response to growth factor stimulus	Casp3,Ctgf,Grb10,Nr4a1,Pxn,Sparc,Spry1	7	0.00611485	-2.21361
GO_BP	GO:0007423	sensory organ development	Col4a1,Col5a1,Col5a2,Mcm2,Ptn,Ring1,Slc9a3r1	7	0.00627872	-2.20213
GO_BP	GO:0031327	negative regulation of cellular biosynthetic process	Bclaf1,Ccnd1,Cers1,Eif4a3,Ezr,Grb10,Igfbp5,Maged1,Ring1,Rtf1,Sqstm1,Xrcc6	12	0.00637854	-2.19528
GO_BP	GO:0007160	cell-matrix adhesion	Col5a3,Ctgf,Nid1,Pxn	4	0.00639143	-2.1944
GO_BP	GO:0031032	actomyosin structure organization	Anln,Ctgf,Pxn,Racgap1	4	0.00639143	-2.1944
GO_BP	GO:0043434	response to peptide hormone	Grb10,Nr4a1,Nucks1,Pxn,Smarcc1	5	0.00641885	-2.19254
GO_BP	GO:0051130	positive regulation of cellular component organization	Anln,Bclaf1,Ccnb1,Cct7,Cct8,Ctgf,Lmna,Ptn,Pxn,Rtf1,Serpine2	11	0.00658531	-2.18142
GO_BP	GO:0010562	positive regulation of phosphorus metabolic process	Ccnb1,Ccnd1,Cdkn1a,Ctgf,Grb10,Maged1,Pxn,Sqstm1,Tpx2,Xrcc6	10	0.00676965	-2.16943
GO_BP	GO:0045937	positive regulation of phosphate metabolic process	Ccnb1,Ccnd1,Cdkn1a,Ctgf,Grb10,Maged1,Pxn,Sqstm1,Tpx2,Xrcc6	10	0.00676965	-2.16943
GO_BP	GO:0070848	response to growth factor	Casp3,Ctgf,Grb10,Nr4a1,Pxn,Sparc,Spry1	7	0.00684877	-2.16439
GO_BP	GO:0010648	negative regulation of cell communication	Ctnna1,Eif4a3,Ezr,Grb10,Igfbp5,Lmna,Serpine2,Slc9a3r1,Spry1,Tspan6,Vdac2	11	0.00708401	-2.14972
GO_BP	GO:0010810	regulation of cell-substrate adhesion	Col1a1,Fbln2,Nid1,Ptn	4	0.00718895	-2.14333
GO_BP	GO:0071103	DNA conformation change	Ccnb1,Mcm2,Nasp,Smarcc1	4	0.00718895	-2.14333
GO_BP	GO:0023057	negative regulation of signaling	Ctnna1,Eif4a3,Ezr,Grb10,Igfbp5,Lmna,Serpine2,Slc9a3r1,Spry1,Tspan6,Vdac2	11	0.00724329	-2.14006
GO_BP	GO:0048584	positive regulation of response to stimulus	Bclaf1,Cadm1,Col1a1,Ctgf,Ctnna1,Ezr,Grb10,Igfbp5,Maged1,Mmp2,Nucks1,Ptn,Pxn,Slc9a3r1,Tspan6,Xrcc6	16	0.00746112	-2.1272
GO_BP	GO:0000086	G2/M transition of mitotic cell cycle	Ccnb1,Ccnd1,Cdkn1a	3	0.00750348	-2.12474
GO_BP	GO:0071901	negative regulation of protein serine/threonine kinase activity	Casp3,Cdkn1a,Spry1	3	0.00750348	-2.12474
GO_BP	GO:0007507	heart development	Casp3,Ccnb1,Cdkn1a,Col5a1,Lmna,Mmp2,Sgcb	7	0.00751951	-2.12381
GO_BP	GO:0033674	positive regulation of kinase activity	Ccnd1,Cdkn1a,Maged1,Pxn,Tpx2,Xrcc6	6	0.00760606	-2.11884
GO_BP	GO:0071824	protein-DNA complex subunit organization	Mcm2,Nasp,Smarcc1,Supt6	4	0.00767293	-2.11504
GO_BP	GO:0009890	negative regulation of biosynthetic process	Bclaf1,Ccnd1,Cers1,Eif4a3,Ezr,Grb10,Igfbp5,Maged1,Ring1,Rtf1,Sqstm1,Xrcc6	12	0.00776726	-2.10973
GO_BP	GO:1905269	positive regulation of chromatin organization	Ccnb1,Lmna,Rtf1	3	0.00788333	-2.10329
GO_BP	GO:0045595	regulation of cell differentiation	Aurka,Ccnd1,Clptm1,Col1a1,Col5a1,Col5a2,Ctgf,Ctnna1,Igfbp5,Lmna,Ptn,Serpine2,Supt6,Xrcc6	14	0.00827487	-2.08224
GO_BP	GO:0030324	lung development	Ctgf,Igfbp5,Sparc,Spry1	4	0.00830751	-2.08053
GO_BP	GO:0001655	urogenital system development	Col4a1,Maged1,Mmp2,Nid1,Spry1	5	0.00850783	-2.07018
GO_BP	GO:0061138	morphogenesis of a branching epithelium	Col4a1,Maged1,Pxn,Spry1	4	0.0085707	-2.06698
GO_BP	GO:0045787	positive regulation of cell cycle	Ccnb1,Ccnd1,Cdkn1a,Ctgf,Racgap1	5	0.00860815	-2.06509
GO_BP	GO:0065003	protein-containing complex assembly	Atxn10,Bclaf1,Ccnb1,Cct8,Col1a1,Ctnna1,Mcm2,Nasp,Psmd4,Sqstm1,Tra2b,Vdac2,Xrcc6	13	0.00868811	-2.06107
GO_BP	GO:0030323	respiratory tube development	Ctgf,Igfbp5,Sparc,Spry1	4	0.00870432	-2.06027
GO_BP	GO:0051241	negative regulation of multicellular organismal process	Col5a1,Col5a2,Ctnna1,Eif4a3,Ezr,Igfbp5,Lmna,Mmp2,Ptn,Serpine2,Sparc	11	0.00885412	-2.05285
GO_BP	GO:0009891	positive regulation of biosynthetic process	Ash2l,Bclaf1,Cct7,Cct8,Col1a1,Ctgf,Eif4a3,Maged1,Nr4a1,Nucks1,Rtf1,Smarcc1,Supt6,Xrcc6	14	0.00911419	-2.04028
GO_BP	GO:0009966	regulation of signal transduction	Bclaf1,Col1a1,Ctgf,Ctnna1,Eif4a3,Ezr,Grb10,Igfbp5,Lmna,Maged1,Nucks1,Pxn,Serpine2,Slc9a3r1,Spry1,Sqstm1,Tspan6,Vdac2	18	0.00923451	-2.03459
GO_BP	GO:0001934	positive regulation of protein phosphorylation	Ccnb1,Ccnd1,Cdkn1a,Ctgf,Maged1,Pxn,Sqstm1,Tpx2,Xrcc6	9	0.00945954	-2.02413
GO_BP	GO:0008286	insulin receptor signaling pathway	Grb10,Nucks1,Smarcc1	3	0.00951518	-2.02158
GO_BP	GO:0060348	bone development	Cadm1,Col1a1,Matn2,Sparc	4	0.00953474	-2.02069
GO_BP	GO:0050678	regulation of epithelial cell proliferation	Ccnd1,Maged1,Nr4a1,Ptn,Sparc	5	0.00965689	-2.01516
GO_BP	GO:0030036	actin cytoskeleton organization	Anln,Ctgf,Ctnna1,Ezr,Pxn,Racgap1,Slc9a3r1	7	0.00998024	-2.00086
GO_BP	GO:0042060	wound healing	Cdkn1a,Col1a1,Col5a1,Ptn,Serpine2	5	0.00998796	-2.00052
GO_BP	GO:0045089	positive regulation of innate immune response	Cadm1,Mmp2,Tspan6,Xrcc6	4	0.0101161	-1.99499
GO_BP	GO:0045930	negative regulation of mitotic cell cycle	Ccnb1,Ccnd1,Cdkn1a,Slc9a3r1	4	0.0101161	-1.99499
GO_BP	GO:0010212	response to ionizing radiation	Cdkn1a,Nucks1,Xrcc6	3	0.0106278	-1.97356
GO_BP	GO:0048585	negative regulation of response to stimulus	Cdkn1a,Ctnna1,Eif4a3,Ezr,Grb10,Igfbp5,Lmna,Serpine2,Slc9a3r1,Spry1,Tspan6,Vdac2	12	0.0107384	-1.96906
GO_BP	GO:0010811	positive regulation of cell-substrate adhesion	Fbln2,Nid1,Ptn	3	0.010859	-1.96421
GO_BP	GO:0043086	negative regulation of catalytic activity	Casp3,Cdkn1a,Cers1,Mcm2,Nr4a1,Serpine2,Spry1	7	0.0109463	-1.96073
GO_BP	GO:0044839	cell cycle G2/M phase transition	Ccnb1,Ccnd1,Cdkn1a	3	0.0110931	-1.95495
GO_BP	GO:0022604	regulation of cell morphogenesis	Ezr,Itga7,Ptn,Pxn,Slc9a3r1,Sparc	6	0.011252	-1.94877
GO_BP	GO:0032870	cellular response to hormone stimulus	Grb10,Mmp2,Nr4a1,Nucks1,Pxn,Smarcc1	6	0.011252	-1.94877
GO_BP	GO:0007093	mitotic cell cycle checkpoint	Ccnb1,Ccnd1,Cdkn1a	3	0.0113301	-1.94577
GO_BP	GO:0001763	morphogenesis of a branching structure	Col4a1,Maged1,Pxn,Spry1	4	0.0113468	-1.94513
GO_BP	GO:1905114	cell surface receptor signaling pathway involved in cell-cell signaling	Ccnd1,Col1a1,Eif4a3,Grb10,Rtf1,Slc9a3r1	6	0.0113516	-1.94494
GO_BP	GO:0045934	negative regulation of nucleobase-containing compound metabolic process	Bclaf1,Ccnd1,Cers1,Ezr,Maged1,Rad18,Ring1,Rtf1,Sqstm1,Tra2b,Xrcc6	11	0.0114029	-1.94298
GO_BP	GO:0072594	establishment of protein localization to organelle	Cct7,Cct8,Cdkn1a,Heatr3,Lmna	5	0.0116366	-1.93417
GO_BP	GO:0010557	positive regulation of macromolecule biosynthetic process	Ash2l,Bclaf1,Cct7,Cct8,Col1a1,Eif4a3,Maged1,Nr4a1,Nucks1,Rtf1,Smarcc1,Supt6,Xrcc6	13	0.0116487	-1.93372
GO_BP	GO:0051348	negative regulation of transferase activity	Casp3,Cdkn1a,Cers1,Spry1	4	0.0116689	-1.93297
GO_BP	GO:0045995	regulation of embryonic development	Col5a1,Col5a2,Racgap1	3	0.0118129	-1.92765
GO_BP	GO:0030155	regulation of cell adhesion	Casp3,Col1a1,Fbln2,Mmp2,Nid1,Ptn,Serpine2	7	0.012068	-1.91836
GO_BP	GO:1902532	negative regulation of intracellular signal transduction	Ezr,Serpine2,Slc9a3r1,Spry1,Tspan6,Vdac2	6	0.0122762	-1.91094
GO_BP	GO:0032880	regulation of protein localization	Cadm1,Cct7,Cct8,Ctsd,Ezr,Lmna,Ptn,Sqstm1,Supt6	9	0.0124796	-1.9038
GO_BP	GO:0055114	oxidation-reduction process	Acox1,Ccnb1,Cyb5r3,Gbe1,Grb10,Hsd17b4,Pxdn,Qsox1	8	0.0129368	-1.88817
GO_BP	GO:0009725	response to hormone	Ccnd1,Grb10,Mmp2,Nr4a1,Nucks1,Pxn,Smarcc1	7	0.0131755	-1.88023
GO_BP	GO:0060541	respiratory system development	Ctgf,Igfbp5,Sparc,Spry1	4	0.013191	-1.87972
GO_BP	GO:1903311	regulation of mRNA metabolic process	Ccnb1,Eif4a3,Supt6,Tra2b	4	0.013191	-1.87972
GO_BP	GO:0044093	positive regulation of molecular function	Ahsa1,Ccnd1,Cdkn1a,Ctgf,Ctsd,Maged1,Pxn,Serinc5,Tbc1d15,Tpx2,Xrcc6	11	0.0134156	-1.87239
GO_BP	GO:0007338	single fertilization	Cct7,Cct8,Vdac2	3	0.0138614	-1.85819
GO_BP	GO:0140014	mitotic nuclear division	Aurka,Ccnb1,Racgap1,Tpx2	4	0.0140889	-1.85112
GO_BP	GO:0043484	regulation of RNA splicing	Clk1,Eif4a3,Tra2b	3	0.0141308	-1.84983
GO_BP	GO:0072089	stem cell proliferation	Ctnna1,Ptn,Racgap1	3	0.0141308	-1.84983
GO_BP	GO:0060249	anatomical structure homeostasis	Cct7,Cct8,Ctgf,Lmna,Xrcc6	5	0.0141586	-1.84898
GO_BP	GO:0030162	regulation of proteolysis	Aurka,Ctgf,Ctsd,Nr4a1,Plat,Serpine2,Smarcc1	7	0.0145584	-1.83689
GO_BP	GO:0030010	establishment of cell polarity	Lmna,Slc9a3r1,Spry1	3	0.0146784	-1.83332
GO_BP	GO:0050680	negative regulation of epithelial cell proliferation	Maged1,Ptn,Sparc	3	0.0146784	-1.83332
GO_BP	GO:1901991	negative regulation of mitotic cell cycle phase transition	Ccnb1,Ccnd1,Cdkn1a	3	0.0146784	-1.83332
GO_BP	GO:0001654	eye development	Col4a1,Col5a1,Col5a2,Ptn,Ring1	5	0.014733	-1.83171
GO_BP	GO:0051093	negative regulation of developmental process	Ccnd1,Cdkn1a,Col5a1,Col5a2,Ctnna1,Igfbp5,Lmna,Ptn,Sparc	9	0.0151395	-1.81989
GO_BP	GO:0150063	visual system development	Col4a1,Col5a1,Col5a2,Ptn,Ring1	5	0.0151739	-1.8189
GO_BP	GO:0010647	positive regulation of cell communication	Bclaf1,Col1a1,Ctgf,Ctnna1,Grb10,Igfbp5,Maged1,Nucks1,Ptn,Pxn,Serpine2,Slc9a3r1,Sqstm1	13	0.0152846	-1.81575
GO_BP	GO:2001251	negative regulation of chromosome organization	Ccnb1,Mcm2,Supt6	3	0.0155223	-1.80904
GO_BP	GO:0048880	sensory system development	Col4a1,Col5a1,Col5a2,Ptn,Ring1	5	0.0156236	-1.80622
GO_BP	GO:0023056	positive regulation of signaling	Bclaf1,Col1a1,Ctgf,Ctnna1,Grb10,Igfbp5,Maged1,Nucks1,Ptn,Pxn,Serpine2,Slc9a3r1,Sqstm1	13	0.0156659	-1.80504
GO_BP	GO:0001824	blastocyst development	Nasp,Rtf1,Supt6	3	0.0169885	-1.76984
GO_BP	GO:0034504	protein localization to nucleus	Cdkn1a,Col1a1,Heatr3,Lmna	4	0.0170126	-1.76923
GO_BP	GO:0071229	cellular response to acid chemical	Col1a1,Col4a1,Col5a2,Mmp2	4	0.0170126	-1.76923
GO_BP	GO:0000902	cell morphogenesis	Aurka,Cadm1,Ezr,Itga7,Matn2,Ptn,Pxn,Slc9a3r1,Sparc	9	0.0174416	-1.75841
GO_BP	GO:0006606	protein import into nucleus	Cdkn1a,Heatr3,Lmna	3	0.017596	-1.75458
GO_BP	GO:0031328	positive regulation of cellular biosynthetic process	Ash2l,Bclaf1,Cct7,Cct8,Col1a1,Eif4a3,Maged1,Nr4a1,Nucks1,Rtf1,Smarcc1,Supt6,Xrcc6	13	0.0179671	-1.74552
GO_BP	GO:0042592	homeostatic process	Acox1,Casp3,Cct7,Cct8,Ctgf,Grb10,Igfbp5,Lmna,Nucks1,Qsox1,Slc9a3r1,Tra2b,Xrcc6	13	0.0179671	-1.74552
GO_BP	GO:0030029	actin filament-based process	Anln,Ctgf,Ctnna1,Ezr,Pxn,Racgap1,Slc9a3r1	7	0.0179865	-1.74505
GO_BP	GO:0051170	import into nucleus	Cdkn1a,Heatr3,Lmna	3	0.0188472	-1.72475
GO_BP	GO:0010631	epithelial cell migration	Anln,Nr4a1,Pxn,Sparc	4	0.0189363	-1.7227
GO_BP	GO:0045926	negative regulation of growth	Cdkn1a,Igfbp5,Serpine2,Sqstm1	4	0.0189363	-1.7227
GO_BP	GO:2000146	negative regulation of cell motility	Ctnna1,Igfbp5,Ptn,Slc9a3r1	4	0.0189363	-1.7227
GO_BP	GO:0016055	Wnt signaling pathway	Ccnd1,Col1a1,Grb10,Rtf1,Slc9a3r1	5	0.0191962	-1.71678
GO_BP	GO:0090132	epithelium migration	Anln,Nr4a1,Pxn,Sparc	4	0.0193814	-1.71261
GO_BP	GO:0048015	phosphatidylinositol-mediated signaling	Ezr,Serpine2,Slc9a3r1	3	0.0194909	-1.71017
GO_BP	GO:0198738	cell-cell signaling by wnt	Ccnd1,Col1a1,Grb10,Rtf1,Slc9a3r1	5	0.0195455	-1.70895
GO_BP	GO:0007162	negative regulation of cell adhesion	Casp3,Col1a1,Mmp2,Serpine2	4	0.0196064	-1.7076
GO_BP	GO:1901988	negative regulation of cell cycle phase transition	Ccnb1,Ccnd1,Cdkn1a	3	0.0198172	-1.70296
GO_BP	GO:0090130	tissue migration	Anln,Nr4a1,Pxn,Sparc	4	0.019833	-1.70261
GO_BP	GO:2000145	regulation of cell motility	Col1a1,Ctnna1,Igfbp5,Lmna,Mmp2,Ptn,Slc9a3r1,Sparc	8	0.0198765	-1.70166
GO_BP	GO:1902531	regulation of intracellular signal transduction	Bclaf1,Ctgf,Ezr,Igfbp5,Maged1,Pxn,Serpine2,Slc9a3r1,Spry1,Sqstm1,Tspan6,Vdac2	12	0.0199251	-1.7006
GO_BP	GO:0045088	regulation of innate immune response	Cadm1,Mmp2,Tspan6,Xrcc6	4	0.0200611	-1.69764
GO_BP	GO:0043414	macromolecule methylation	Ash2l,Lmna,Rtf1,Supt6	4	0.020291	-1.6927
GO_BP	GO:0043069	negative regulation of programmed cell death	Aurka,Casp3,Cdkn1a,Ctnna1,Lmna,Nr4a1,Tmem132a,Vdac2	8	0.0204494	-1.68932
GO_BP	GO:0007565	female pregnancy	Igfbp5,Mmp2,Ptn	3	0.020479	-1.68869
GO_BP	GO:0048017	inositol lipid-mediated signaling	Ezr,Serpine2,Slc9a3r1	3	0.020479	-1.68869
GO_BP	GO:0006913	nucleocytoplasmic transport	Cdkn1a,Heatr3,Lmna,Supt6	4	0.0205224	-1.68777
GO_BP	GO:0051169	nuclear transport	Cdkn1a,Heatr3,Lmna,Supt6	4	0.0205224	-1.68777
GO_BP	GO:0120036	plasma membrane bounded cell projection organization	Anln,Atxn10,Aurka,Casp3,Ezr,Matn2,Mmp2,Ptn,Pxn,Serpine2,Slc9a3r1	11	0.0208284	-1.68134
GO_BP	GO:0044057	regulation of system process	Ctgf,Eif4a3,Igfbp5,Lmna,Mmp2,Slc9a3r1	6	0.0210412	-1.67693
GO_BP	GO:0045893	positive regulation of transcription, DNA-templated	Ash2l,Bclaf1,Col1a1,Eif4a3,Maged1,Nr4a1,Nucks1,Rtf1,Smarcc1,Supt6,Xrcc6	11	0.0214686	-1.6682
GO_BP	GO:1903508	positive regulation of nucleic acid-templated transcription	Ash2l,Bclaf1,Col1a1,Eif4a3,Maged1,Nr4a1,Nucks1,Rtf1,Smarcc1,Supt6,Xrcc6	11	0.0217474	-1.66259
GO_BP	GO:1902680	positive regulation of RNA biosynthetic process	Ash2l,Bclaf1,Col1a1,Eif4a3,Maged1,Nr4a1,Nucks1,Rtf1,Smarcc1,Supt6,Xrcc6	11	0.0218409	-1.66073
GO_BP	GO:0080134	regulation of response to stress	Bclaf1,Cadm1,Cdkn1a,Ctgf,Ezr,Lmna,Mmp2,Serpine2,Tspan6,Xrcc6	10	0.0219366	-1.65883
GO_BP	GO:0050954	sensory perception of mechanical stimulus	Casp3,Col1a1,Serpine2,Slc9a3r1	4	0.0221882	-1.65388
GO_BP	GO:0051017	actin filament bundle assembly	Ctgf,Ezr,Pxn	3	0.0225369	-1.6471
GO_BP	GO:0032879	regulation of localization	Cadm1,Cct7,Cct8,Col1a1,Ctnna1,Ctsd,Ezr,Grb10,Igfbp5,Lmna,Mmp2,Ptn,Serpine2,Slc9a3r1,Sparc,Sqstm1,Supt6	17	0.0233857	-1.63105
GO_BP	GO:0007369	gastrulation	Col5a1,Col5a2,Rtf1	3	0.0236068	-1.62696
GO_BP	GO:0061572	actin filament bundle organization	Ctgf,Ezr,Pxn	3	0.0236068	-1.62696
GO_BP	GO:2001242	regulation of intrinsic apoptotic signaling pathway	Bclaf1,Slc9a3r1,Vdac2	3	0.0236068	-1.62696
GO_BP	GO:0048608	reproductive structure development	Ccnd1,Hsd17b4,Mmp2,Ptn,Serpine2	5	0.023667	-1.62586
GO_BP	GO:0048285	organelle fission	Acox1,Aurka,Ccnb1,Racgap1,Tpx2	5	0.0238667	-1.62221
GO_BP	GO:0072001	renal system development	Col4a1,Maged1,Nid1,Spry1	4	0.0241907	-1.61635
GO_BP	GO:0003006	developmental process involved in reproduction	Aurka,Ccnb1,Ccnd1,Hsd17b4,Mmp2,Ptn,Serpine2	7	0.0242195	-1.61583
GO_BP	GO:0000082	G1/S transition of mitotic cell cycle	Ccnd1,Cdkn1a,Nasp	3	0.0243351	-1.61377
GO_BP	GO:0043409	negative regulation of MAPK cascade	Ezr,Slc9a3r1,Spry1	3	0.0243351	-1.61377
GO_BP	GO:0061458	reproductive system development	Ccnd1,Hsd17b4,Mmp2,Ptn,Serpine2	5	0.0244724	-1.61132
GO_BP	GO:0051336	regulation of hydrolase activity	Ahsa1,Ctgf,Ctsd,Mcm2,Nr4a1,Serpine2,Spry1,Tbc1d15	8	0.0249279	-1.60331
GO_BP	GO:0051259	protein complex oligomerization	Atxn10,Col1a1,Ctnna1,Sqstm1,Tra2b,Xrcc6	6	0.0251237	-1.59992
GO_BP	GO:0030030	cell projection organization	Anln,Atxn10,Aurka,Casp3,Ezr,Matn2,Mmp2,Ptn,Pxn,Serpine2,Slc9a3r1	11	0.0252023	-1.59856
GO_BP	GO:0070372	regulation of ERK1 and ERK2 cascade	Ctgf,Ezr,Slc9a3r1,Spry1	4	0.0252319	-1.59805
GO_BP	GO:0022008	neurogenesis	Atxn10,Aurka,Casp3,Ctnna1,Matn2,Mmp2,Mxra8,Ptn,Racgap1,Serpine2,Slc9a3r1,Xrcc6	12	0.0253104	-1.5967
GO_BP	GO:0000075	cell cycle checkpoint	Ccnb1,Ccnd1,Cdkn1a	3	0.0254503	-1.59431
GO_BP	GO:0071695	anatomical structure maturation	Aurka,Ccnb1,Mmp2	3	0.0265927	-1.57524
GO_BP	GO:0051271	negative regulation of cellular component movement	Ctnna1,Igfbp5,Ptn,Slc9a3r1	4	0.0276726	-1.55795
GO_BP	GO:0007267	cell-cell signaling	Cadm1,Ccnd1,Col1a1,Eif4a3,Grb10,Plat,Ptn,Rtf1,Serpine2,Slc9a3r1,Sqstm1	11	0.0281312	-1.55081
GO_BP	GO:0006396	RNA processing	Ccnb1,Clk1,Eif4a3,Las1l,Pes1,Supt6,Tra2b	7	0.0282437	-1.54908
GO_BP	GO:0060537	muscle tissue development	Ccnb1,Igfbp5,Lmna,Nr4a1,Sgcb	5	0.0283151	-1.54798
GO_BP	GO:0061351	neural precursor cell proliferation	Ctnna1,Ptn,Racgap1	3	0.0289589	-1.53822
GO_BP	GO:0009566	fertilization	Cct7,Cct8,Vdac2	3	0.0293638	-1.53219
GO_BP	GO:0042063	gliogenesis	Matn2,Mxra8,Ptn,Serpine2	4	0.0293757	-1.53201
GO_BP	GO:0044843	cell cycle G1/S phase transition	Ccnd1,Cdkn1a,Nasp	3	0.0297718	-1.5262
GO_BP	GO:0032989	cellular component morphogenesis	Aurka,Cadm1,Ezr,Itga7,Matn2,Ptn,Pxn,Slc9a3r1,Sparc	9	0.0299511	-1.52359
GO_BP	GO:0070371	ERK1 and ERK2 cascade	Ctgf,Ezr,Slc9a3r1,Spry1	4	0.029957	-1.5235
GO_BP	GO:1905475	regulation of protein localization to membrane	Ezr,Ptn,Sqstm1	3	0.0301827	-1.52024
GO_BP	GO:0040012	regulation of locomotion	Col1a1,Ctnna1,Igfbp5,Lmna,Mmp2,Ptn,Slc9a3r1,Sparc	8	0.0302106	-1.51984
GO_BP	GO:0009056	catabolic process	Acox1,Aurka,Ctsd,Eif4a3,Ezr,Hsd17b4,Mmp2,Psmd4,Psmd7,Pxdn,Qsox1,Serpine2,Smarcc1,Sqstm1	14	0.0305222	-1.51538
GO_BP	GO:0071407	cellular response to organic cyclic compound	Casp3,Ctnna1,Ezr,Igfbp5,Mmp2	5	0.0308426	-1.51085
GO_BP	GO:0051270	regulation of cellular component movement	Col1a1,Ctnna1,Igfbp5,Lmna,Mmp2,Ptn,Slc9a3r1,Sparc	8	0.0314475	-1.50241
GO_BP	GO:0120031	plasma membrane bounded cell projection assembly	Anln,Atxn10,Ezr,Pxn,Slc9a3r1	5	0.0317959	-1.49763
GO_BP	GO:0040013	negative regulation of locomotion	Ctnna1,Igfbp5,Ptn,Slc9a3r1	4	0.0323504	-1.49012
GO_BP	GO:0052548	regulation of endopeptidase activity	Ctgf,Ctsd,Nr4a1,Serpine2	4	0.0326572	-1.48602
GO_BP	GO:0032869	cellular response to insulin stimulus	Grb10,Nucks1,Smarcc1	3	0.0327113	-1.4853
GO_BP	GO:0048771	tissue remodeling	Igfbp5,Mmp2,Ptn	3	0.0327113	-1.4853
GO_BP	GO:0006469	negative regulation of protein kinase activity	Casp3,Cdkn1a,Spry1	3	0.0331432	-1.47961
GO_BP	GO:0016236	macroautophagy	Ctsd,Qsox1,Sqstm1	3	0.0331432	-1.47961
GO_BP	GO:0007346	regulation of mitotic cell cycle	Ccnb1,Ccnd1,Cdkn1a,Slc9a3r1,Tpx2	5	0.0332604	-1.47807
GO_BP	GO:0032259	methylation	Ash2l,Lmna,Rtf1,Supt6	4	0.0335881	-1.47381
GO_BP	GO:0045184	establishment of protein localization	Cadm1,Cct7,Cct8,Cdkn1a,Col1a1,Ctsd,Ezr,Heatr3,Lmna,Nasp,Supt6,Tbc1d15	12	0.0339597	-1.46904
GO_BP	GO:0043281	regulation of cysteine-type endopeptidase activity involved in apoptotic process	Ctgf,Ctsd,Nr4a1	3	0.0344567	-1.46273
GO_BP	GO:0030031	cell projection assembly	Anln,Atxn10,Ezr,Pxn,Slc9a3r1	5	0.0350216	-1.45566
GO_BP	GO:0043542	endothelial cell migration	Nr4a1,Pxn,Sparc	3	0.0353473	-1.45164
GO_BP	GO:0001649	osteoblast differentiation	Col1a1,Igfbp5,Lmna	3	0.0357971	-1.44615
GO_BP	GO:0050679	positive regulation of epithelial cell proliferation	Ccnd1,Nr4a1,Ptn	3	0.0357971	-1.44615
GO_BP	GO:1990778	protein localization to cell periphery	Anln,Ezr,Slc9a3r1,Sqstm1	4	0.0358203	-1.44587
GO_BP	GO:0016049	cell growth	Aurka,Cadm1,Cdkn1a,Igfbp5,Serpine2	5	0.0363145	-1.43992
GO_BP	GO:0006508	proteolysis	Aurka,Casp3,Ctgf,Ctsd,Mmp2,Nr4a1,Plat,Psmd4,Psmd7,Serpine2,Smarcc1	11	0.0364594	-1.43819
GO_BP	GO:0018205	peptidyl-lysine modification	Ash2l,Lmna,Rtf1,Supt6	4	0.0364735	-1.43802
GO_BP	GO:0060322	head development	Cers1,Col1a1,Col4a1,Mmp2,Serpine2,Tra2b	6	0.0376802	-1.42389
GO_BP	GO:0048699	generation of neurons	Atxn10,Aurka,Casp3,Ctnna1,Matn2,Mmp2,Ptn,Racgap1,Serpine2,Slc9a3r1,Xrcc6	11	0.0376988	-1.42367
GO_BP	GO:0045861	negative regulation of proteolysis	Nr4a1,Plat,Serpine2,Smarcc1	4	0.0378007	-1.4225
GO_BP	GO:0051253	negative regulation of RNA metabolic process	Bclaf1,Ccnd1,Ezr,Maged1,Ring1,Rtf1,Sqstm1,Tra2b,Xrcc6	9	0.0388825	-1.41025
GO_BP	GO:0002682	regulation of immune system process	Cadm1,Casp3,Cdkn1a,Clptm1,Ezr,Mmp2,Ptn,Supt6,Tspan6,Xrcc6	10	0.0395949	-1.40236
GO_BP	GO:0001101	response to acid chemical	Col1a1,Col4a1,Col5a2,Mmp2	4	0.0398433	-1.39965
GO_BP	GO:2000027	regulation of animal organ morphogenesis	Maged1,Ptn,Spry1	3	0.0399778	-1.39818
GO_BP	GO:0044772	mitotic cell cycle phase transition	Ccnb1,Ccnd1,Cdkn1a,Nasp	4	0.0401897	-1.39588
GO_BP	GO:0017038	protein import	Cdkn1a,Heatr3,Lmna	3	0.0404571	-1.39301
GO_BP	GO:0051216	cartilage development	Col1a1,Ctgf,Matn2	3	0.0404571	-1.39301
GO_BP	GO:0050865	regulation of cell activation	Casp3,Cdkn1a,Clptm1,Ctgf,Serpine2,Supt6	6	0.0406954	-1.39045
GO_BP	GO:0031175	neuron projection development	Atxn10,Aurka,Casp3,Matn2,Mmp2,Ptn,Serpine2,Slc9a3r1	8	0.0414744	-1.38222
GO_BP	GO:2001141	regulation of RNA biosynthetic process	Ash2l,Bclaf1,Ccnd1,Chd1,Col1a1,Eif4a3,Ezr,Maged1,Nr4a1,Nucks1,Ring1,Rtf1,Smarcc1,Sqstm1,Supt6,Xrcc6	16	0.0416225	-1.38067
GO_BP	GO:0061061	muscle structure development	Ccnb1,Igfbp5,Lmna,Nr4a1,Sgcb,Supt6	6	0.0416532	-1.38035
GO_BP	GO:0030334	regulation of cell migration	Col1a1,Igfbp5,Lmna,Mmp2,Ptn,Slc9a3r1,Sparc	7	0.0419216	-1.37756
GO_BP	GO:0008380	RNA splicing	Clk1,Eif4a3,Supt6,Tra2b	4	0.0423049	-1.37361
GO_BP	GO:0033673	negative regulation of kinase activity	Casp3,Cdkn1a,Spry1	3	0.0424031	-1.3726
GO_BP	GO:0008406	gonad development	Ccnd1,Hsd17b4,Mmp2	3	0.0428969	-1.36757
GO_BP	GO:0009967	positive regulation of signal transduction	Bclaf1,Col1a1,Ctgf,Ctnna1,Grb10,Igfbp5,Maged1,Nucks1,Pxn,Slc9a3r1	10	0.0437597	-1.35893
GO_BP	GO:0030163	protein catabolic process	Aurka,Ctsd,Ezr,Psmd4,Psmd7,Serpine2,Smarcc1	7	0.0438626	-1.35791
GO_BP	GO:0043903	regulation of symbiosis, encompassing mutualism through parasitism	Chd1,Nucks1,Sqstm1	3	0.0438932	-1.3576
GO_BP	GO:0045137	development of primary sexual characteristics	Ccnd1,Hsd17b4,Mmp2	3	0.0449011	-1.34774
GO_BP	GO:0030335	positive regulation of cell migration	Col1a1,Igfbp5,Mmp2,Ptn,Sparc	5	0.0452874	-1.34402
GO_BP	GO:0006302	double-strand break repair	Mcm2,Nucks1,Xrcc6	3	0.0459204	-1.33799
GO_BP	GO:0031349	positive regulation of defense response	Cadm1,Mmp2,Tspan6,Xrcc6	4	0.0459683	-1.33754
GO_BP	GO:0003002	regionalization	Aurka,Ring1,Spry1,Tra2b	4	0.0463441	-1.33401
GO_BP	GO:0006091	generation of precursor metabolites and energy	Acox1,Ccnb1,Gbe1,Grb10	4	0.0463441	-1.33401
GO_BP	GO:2000116	regulation of cysteine-type endopeptidase activity	Ctgf,Ctsd,Nr4a1	3	0.0464344	-1.33316
GO_BP	GO:0035556	intracellular signal transduction	Bclaf1,Casp3,Cdkn1a,Ctgf,Ezr,Igfbp5,Maged1,Pxn,Racgap1,Serpine2,Slc9a3r1,Spry1,Sqstm1,Tspan6,Vdac2	15	0.0465434	-1.33214
GO_BP	GO:0042176	regulation of protein catabolic process	Aurka,Ezr,Serpine2,Smarcc1	4	0.0478648	-1.31998
GO_BP	GO:0032868	response to insulin	Grb10,Nucks1,Smarcc1	3	0.0479935	-1.31882
GO_BP	GO:0010948	negative regulation of cell cycle process	Ccnb1,Ccnd1,Cdkn1a	3	0.0485189	-1.31409
GO_BP	GO:0060562	epithelial tube morphogenesis	Col4a1,Maged1,Pxn,Spry1	4	0.0486355	-1.31305
GO_BP	GO:0043066	negative regulation of apoptotic process	Aurka,Casp3,Cdkn1a,Ctnna1,Lmna,Nr4a1,Vdac2	7	0.0495585	-1.30488
GO_BP	GO:0010256	endomembrane system organization	Col5a1,Lmna,Serpine2,Sqstm1	4	0.0498044	-1.30273
GO_BP	GO:0014070	response to organic cyclic compound	Casp3,Ctnna1,Ezr,Igfbp5,Mmp2,Ppp2r2a	6	0.0498328	-1.30249
GO_CC	GO:0031012	extracellular matrix	Col1a1,Col4a1,Col5a1,Col5a2,Col5a3,Ctgf,Ctsd,Fbln2,Matn2,Mmp2,Nid1,Ptn,Pxdn,Serpine2,Sparc	15	1.09332e-10	-9.96125
GO_CC	GO:0062023	collagen-containing extracellular matrix	Col1a1,Col4a1,Col5a1,Col5a2,Col5a3,Ctsd,Fbln2,Matn2,Nid1,Ptn,Pxdn,Serpine2,Sparc	13	4.20945e-10	-9.37578
GO_CC	GO:0098644	complex of collagen trimers	Col1a1,Col4a1,Col5a1,Col5a2,Col5a3	5	2.10159e-09	-8.67745
GO_CC	GO:0005583	fibrillar collagen trimer	Col1a1,Col5a1,Col5a2,Col5a3	4	4.75872e-08	-7.32251
GO_CC	GO:0098643	banded collagen fibril	Col1a1,Col5a1,Col5a2,Col5a3	4	4.75872e-08	-7.32251
GO_CC	GO:0005654	nucleoplasm	Acox1,Anln,Ash2l,Bclaf1,Ccnd1,Cct8,Cdkn1a,Eif4a3,Las1l,Lmna,Mcm2,Nasp,Pes1,Psmd4,Psmd7,Racgap1,Rad18,Ring1,Rtf1,Slc4a1ap,Smarcc1,Spry1,Sqstm1,Supt6,Tpx2,Tra2b,Xrcc6	27	1.40822e-07	-6.85133
GO_CC	GO:0005588	collagen type V trimer	Col5a1,Col5a2,Col5a3	3	1.7153e-07	-6.76566
GO_CC	GO:0044420	extracellular matrix component	Col1a1,Col4a1,Col5a1,Col5a2,Col5a3	5	1.0255e-06	-5.98907
GO_CC	GO:0005604	basement membrane	Col4a1,Col5a1,Matn2,Nid1,Ptn,Sparc	6	2.24731e-06	-5.64834
GO_CC	GO:0005581	collagen trimer	Col1a1,Col4a1,Col5a1,Col5a2,Col5a3	5	1.02921e-05	-4.98749
GO_CC	GO:0099081	supramolecular polymer	Aurka,Cct7,Cct8,Col1a1,Col4a1,Col5a1,Col5a2,Col5a3,Ezr,Lmna,Mmp2,Prc1,Tpx2	13	1.43328e-05	-4.84367
GO_CC	GO:0099080	supramolecular complex	Aurka,Cct7,Cct8,Col1a1,Col4a1,Col5a1,Col5a2,Col5a3,Ezr,Lmna,Mmp2,Prc1,Tpx2	13	1.45038e-05	-4.83852
GO_CC	GO:0099512	supramolecular fiber	Aurka,Cct7,Cct8,Col1a1,Col5a1,Col5a2,Col5a3,Ezr,Lmna,Mmp2,Prc1,Tpx2	12	6.4972e-05	-4.18727
GO_CC	GO:0005615	extracellular space	Col1a1,Col4a1,Col5a1,Col5a2,Col5a3,Ctgf,Ctsd,Fbln2,Igfbp5,Matn2,Mmp2,Nid1,Plat,Ptn,Pxdn,Qsox1,Serpine2,Sparc	18	0.000102293	-3.99016
GO_CC	GO:0005694	chromosome	Ash2l,Aurka,Ccnb1,Maged1,Mcm2,Nasp,Nucks1,Pes1,Rad18,Ring1,Smarcc1,Supt6,Xrcc6	13	0.00013538	-3.86844
GO_CC	GO:0044421	extracellular region part	Col1a1,Col4a1,Col5a1,Col5a2,Col5a3,Ctgf,Ctsd,Fbln2,Igfbp5,Matn2,Mmp2,Nid1,Plat,Ptn,Pxdn,Qsox1,Serpine2,Sparc,Tpx2	19	0.000143756	-3.84237
GO_CC	GO:0044427	chromosomal part	Ash2l,Aurka,Ccnb1,Maged1,Mcm2,Nasp,Nucks1,Rad18,Ring1,Smarcc1,Supt6,Xrcc6	12	0.000184605	-3.73376
GO_CC	GO:0000785	chromatin	Ash2l,Maged1,Mcm2,Nasp,Nucks1,Rad18,Ring1,Smarcc1,Supt6	9	0.000224372	-3.64903
GO_CC	GO:0000803	sex chromosome	Rad18,Ring1,Smarcc1	3	0.000358309	-3.44574
GO_CC	GO:0044454	nuclear chromosome part	Ash2l,Aurka,Ccnb1,Mcm2,Nasp,Nucks1,Ring1,Smarcc1,Xrcc6	9	0.000377689	-3.42287
GO_CC	GO:0000307	cyclin-dependent protein kinase holoenzyme complex	Ccnb1,Ccnd1,Cdkn1a	3	0.000446657	-3.35003
GO_CC	GO:0048471	perinuclear region of cytoplasm	Atxn10,Aurka,Cdkn1a,Ctgf,Ezr,Lmna,Ptn,Slc9a3r1,Tra2b	9	0.000463577	-3.33388
GO_CC	GO:0000228	nuclear chromosome	Ash2l,Aurka,Ccnb1,Mcm2,Nasp,Nucks1,Ring1,Smarcc1,Xrcc6	9	0.000540997	-3.2668
GO_CC	GO:0005730	nucleolus	Acox1,Cdkn1a,Chd1,Dnttip2,Ezr,Nucks1,Pes1,Rtf1,Ublcp1,Xrcc6	10	0.000573197	-3.2417
GO_CC	GO:0005576	extracellular region	Col1a1,Col4a1,Col5a1,Col5a2,Col5a3,Ctgf,Ctsd,Fbln2,Igfbp5,Matn2,Mmp2,Nid1,Plat,Ptn,Pxdn,Qsox1,Serpine2,Sparc,Tbc1d15,Tpx2	20	0.000920501	-3.03598
GO_CC	GO:1902494	catalytic complex	Ash2l,Ccnb1,Ccnd1,Cdkn1a,Eif4a3,Las1l,Ppp2r2a,Psmd4,Psmd7,Rad18,Ring1,Rtf1,Smarcc1	13	0.000926981	-3.03293
GO_CC	GO:0045121	membrane raft	Casp3,Ctnna1,Ctsd,Ezr,Slc9a3r1,Vdac2	6	0.00187344	-2.72736
GO_CC	GO:0098857	membrane microdomain	Casp3,Ctnna1,Ctsd,Ezr,Slc9a3r1,Vdac2	6	0.00189944	-2.72138
GO_CC	GO:0044297	cell body	Atxn10,Aurka,Casp3,Cct7,Cct8,Eif4a3,Ezr,Serpine2,Tpx2	9	0.00203819	-2.69075
GO_CC	GO:0098589	membrane region	Casp3,Ctnna1,Ctsd,Ezr,Slc9a3r1,Vdac2	6	0.0022332	-2.65107
GO_CC	GO:0030141	secretory granule	Col1a1,Ctnna1,Plat,Serpine2,Sparc,Vdac2	6	0.00241584	-2.61693
GO_CC	GO:0005819	spindle	Aurka,Ccnb1,Prc1,Racgap1,Tpx2	5	0.00283601	-2.54729
GO_CC	GO:1902554	serine/threonine protein kinase complex	Ccnb1,Ccnd1,Cdkn1a	3	0.00311204	-2.50695
GO_CC	GO:0099503	secretory vesicle	Cadm1,Col1a1,Ctnna1,Plat,Serpine2,Sparc,Vdac2	7	0.00465597	-2.33199
GO_CC	GO:0031594	neuromuscular junction	Itga7,Ptn,Serpine2	3	0.00498777	-2.30209
GO_CC	GO:0098805	whole membrane	Acox1,Casp3,Cpt1c,Ctnna1,Ctsd,Cyb5r3,Ezr,Slc9a3r1,Sparc,Vdac2	10	0.00519341	-2.28455
GO_CC	GO:1902911	protein kinase complex	Ccnb1,Ccnd1,Cdkn1a	3	0.00558082	-2.2533
GO_CC	GO:1990234	transferase complex	Ash2l,Ccnb1,Ccnd1,Cdkn1a,Las1l,Rad18,Ring1,Rtf1	8	0.00581934	-2.23513
GO_CC	GO:0005856	cytoskeleton	Anln,Aurka,Ccnb1,Cct7,Cct8,Ctnna1,Ezr,Lmna,Mcm2,Prc1,Pxn,Racgap1,Rad18,Sgcb,Tpx2	15	0.00614395	-2.21155
GO_CC	GO:0072686	mitotic spindle	Aurka,Racgap1,Tpx2	3	0.00654678	-2.18397
GO_CC	GO:0015630	microtubule cytoskeleton	Aurka,Ccnb1,Cct7,Cct8,Ezr,Mcm2,Prc1,Racgap1,Rad18,Tpx2	10	0.00672686	-2.17219
GO_CC	GO:0044430	cytoskeletal part	Anln,Aurka,Ccnb1,Cct7,Cct8,Ezr,Lmna,Prc1,Pxn,Racgap1,Rad18,Tpx2	12	0.00780557	-2.1076
GO_CC	GO:0097458	neuron part	Atxn10,Aurka,Cadm1,Casp3,Cpt1c,Eif4a3,Plat,Ptn,Serpine2,Slc9a3r1,Smarcc1,Sqstm1,Tpx2,Vdac2	14	0.00784425	-2.10545
GO_CC	GO:0098978	glutamatergic synapse	Cadm1,Cpt1c,Eif4a3,Plat,Ppp2r2a,Sparc	6	0.00920756	-2.03586
GO_CC	GO:0099513	polymeric cytoskeletal fiber	Aurka,Cct7,Cct8,Ezr,Lmna,Prc1,Tpx2	7	0.00954667	-2.02015
GO_CC	GO:0044451	nucleoplasm part	Ash2l,Bclaf1,Cdkn1a,Las1l,Rad18,Ring1,Rtf1,Sqstm1,Supt6	9	0.0096772	-2.01425
GO_CC	GO:0097223	sperm part	Ctnna1,Slc9a3r1,Sqstm1,Vdac2	4	0.0102369	-1.98983
GO_CC	GO:0000922	spindle pole	Aurka,Ccnb1,Tpx2	3	0.0106784	-1.97149
GO_CC	GO:0005739	mitochondrion	Acox1,Ccnb1,Cct7,Cpt1c,Ctsd,Cyb5r3,Glod4,Hars,Hsd17b4,Mmp2,Sqstm1,Tbc1d15,Vdac2	13	0.0109011	-1.96253
GO_CC	GO:0061695	transferase complex, transferring phosphorus-containing groups	Ccnb1,Ccnd1,Cdkn1a,Rtf1	4	0.0111376	-1.95321
GO_CC	GO:0030496	midbody	Anln,Prc1,Racgap1	3	0.0133262	-1.87529
GO_CC	GO:0043296	apical junction complex	Ccnd1,Ctnna1,Mxra8	3	0.0138442	-1.85873
GO_CC	GO:0000790	nuclear chromatin	Ash2l,Nasp,Nucks1,Ring1,Smarcc1	5	0.0144682	-1.83959
GO_CC	GO:0005874	microtubule	Aurka,Cct7,Cct8,Prc1,Tpx2	5	0.0166823	-1.77775
GO_CC	GO:0005924	cell-substrate adherens junction	Ezr,Itga7,Pxn	3	0.0183995	-1.73519
GO_CC	GO:0005912	adherens junction	Ctnna1,Ezr,Itga7,Pxn	4	0.0199819	-1.69936
GO_CC	GO:0042383	sarcolemma	Ezr,Itga7,Sgcb	3	0.0202976	-1.69256
GO_CC	GO:0030055	cell-substrate junction	Ezr,Itga7,Pxn	3	0.020624	-1.68563
GO_CC	GO:0005741	mitochondrial outer membrane	Cpt1c,Cyb5r3,Vdac2	3	0.0222997	-1.6517
GO_CC	GO:0070161	anchoring junction	Ctnna1,Ezr,Itga7,Pxn	4	0.0232634	-1.63333
GO_CC	GO:0019898	extrinsic component of membrane	Ctnna1,Ezr,Racgap1,Serpine2	4	0.0247644	-1.60617
GO_CC	GO:0045202	synapse	Cadm1,Cpt1c,Eif4a3,Itga7,Plat,Ppp2r2a,Ptn,Serpine2,Sparc,Vdac2	10	0.0257213	-1.58971
GO_CC	GO:0044452	nucleolar part	Chd1,Ezr,Pes1	3	0.0258682	-1.58723
GO_CC	GO:0019897	extrinsic component of plasma membrane	Ctnna1,Racgap1,Serpine2	3	0.0281482	-1.55055
GO_CC	GO:0019867	outer membrane	Cpt1c,Cyb5r3,Vdac2	3	0.0285382	-1.54457
GO_CC	GO:0031968	organelle outer membrane	Cpt1c,Cyb5r3,Vdac2	3	0.0285382	-1.54457
GO_CC	GO:0036477	somatodendritic compartment	Atxn10,Aurka,Cadm1,Casp3,Cpt1c,Eif4a3,Serpine2,Tpx2	8	0.0304018	-1.5171
GO_CC	GO:0005815	microtubule organizing center	Aurka,Ccnb1,Cct8,Ezr,Rad18,Tpx2	6	0.0307736	-1.51182
GO_CC	GO:0000793	condensed chromosome	Aurka,Ccnb1,Pes1	3	0.0378451	-1.42199
GO_CC	GO:0031982	vesicle	Cadm1,Col1a1,Ctnna1,Ctsd,Ezr,Plat,Qsox1,Racgap1,Serpine2,Sparc,Sqstm1,Vdac2	12	0.0400644	-1.39724
GO_CC	GO:0043209	myelin sheath	Ezr,Serinc5,Vdac2	3	0.0401519	-1.39629
GO_CC	GO:0043025	neuronal cell body	Atxn10,Aurka,Casp3,Eif4a3,Serpine2,Tpx2	6	0.0403305	-1.39437
GO_CC	GO:0098797	plasma membrane protein complex	Casp3,Cpt1c,Ctnna1,Itga7,Sgcb	5	0.0432727	-1.36379
GO_CC	GO:0030054	cell junction	Cadm1,Ccnd1,Cpt1c,Ctnna1,Ezr,Itga7,Mxra8,Pxn	8	0.0444735	-1.3519
GO_CC	GO:0042995	cell projection	Anln,Atxn10,Aurka,Cadm1,Cct8,Cpt1c,Ctnna1,Eif4a3,Ezr,Mxra8,Pxn,Slc9a3r1,Sqstm1,Tpx2	14	0.0449784	-1.347
GO_CC	GO:0120025	plasma membrane bounded cell projection	Anln,Atxn10,Aurka,Cadm1,Cct8,Cpt1c,Ctnna1,Eif4a3,Ezr,Pxn,Slc9a3r1,Sqstm1,Tpx2	13	0.0496176	-1.30436
GO_MF	GO:0005201	extracellular matrix structural constituent	Col1a1,Col4a1,Col5a1,Col5a2,Col5a3,Fbln2,Matn2,Nid1,Pxdn,Sparc	10	6.48441e-11	-10.1881
GO_MF	GO:0044877	protein-containing complex binding	Casp3,Ccnb1,Ccnd1,Cdkn1a,Ctgf,Ctnna1,Eif4a3,Ezr,Grb10,Itga7,Nasp,Nid1,Ppp2r2a,Ptn,Pxn,Rad18,Slc9a3r1,Sparc,Supt6,Xrcc6	20	7.20972e-09	-8.14208
GO_MF	GO:0030020	extracellular matrix structural constituent conferring tensile strength	Col1a1,Col4a1,Col5a1,Col5a2,Col5a3	5	2.18173e-07	-6.6612
GO_MF	GO:0005198	structural molecule activity	Col1a1,Col4a1,Col5a1,Col5a2,Col5a3,Ctnna1,Fbln2,Lmna,Matn2,Nid1,Pxdn,Pxn,Sparc	13	4.98454e-07	-6.30238
GO_MF	GO:0043394	proteoglycan binding	Col5a1,Col5a3,Nid1,Ptn	4	8.60472e-06	-5.06526
GO_MF	GO:0048407	platelet-derived growth factor binding	Col1a1,Col4a1,Col5a1	3	9.03077e-06	-5.04428
GO_MF	GO:0019899	enzyme binding	Anln,Atxn10,Aurka,Casp3,Ccnb1,Ccnd1,Cdkn1a,Col1a1,Ezr,Lmna,Mcm2,Ppp2r2a,Prc1,Ptn,Pxn,Racgap1,Rad18,Rtf1,Slc9a3r1,Sqstm1,Tbc1d15,Tpx2	22	1.00503e-05	-4.99782
GO_MF	GO:0019838	growth factor binding	Col1a1,Col4a1,Col5a1,Ctgf,Igfbp5,Ptn	6	1.33961e-05	-4.87302
GO_MF	GO:0050839	cell adhesion molecule binding	Cadm1,Ctgf,Ctnna1,Ezr,Itga7,Ptn,Pxn	7	1.93358e-05	-4.71364
GO_MF	GO:0016538	cyclin-dependent protein serine/threonine kinase regulator activity	Casp3,Ccnb1,Ccnd1,Cdkn1a	4	2.07555e-05	-4.68287
GO_MF	GO:0042802	identical protein binding	Acox1,Atxn10,Cadm1,Cct7,Col1a1,Ctnna1,Ezr,Grb10,Hars,Hsd17b4,Lmna,Maged1,Nr4a1,Prc1,Psmd4,Psmd7,Rad18,Sqstm1,Tra2b	19	2.1331e-05	-4.67099
GO_MF	GO:0019901	protein kinase binding	Aurka,Ccnb1,Ccnd1,Cdkn1a,Ezr,Prc1,Ptn,Pxn,Racgap1,Sqstm1,Tpx2	11	4.34345e-05	-4.36217
GO_MF	GO:0050840	extracellular matrix binding	Fbln2,Itga7,Nid1,Sparc	4	5.59133e-05	-4.25249
GO_MF	GO:0019900	kinase binding	Aurka,Ccnb1,Ccnd1,Cdkn1a,Ezr,Prc1,Ptn,Pxn,Racgap1,Sqstm1,Tpx2	11	0.000111099	-3.95429
GO_MF	GO:0001968	fibronectin binding	Ctgf,Igfbp5,Mmp2	3	0.000175827	-3.75491
GO_MF	GO:0008201	heparin binding	Col5a1,Col5a3,Ctgf,Ptn,Serpine2	5	0.000220259	-3.65707
GO_MF	GO:0008013	beta-catenin binding	Ash2l,Ctnna1,Pxn,Slc9a3r1	4	0.000242771	-3.6148
GO_MF	GO:0071949	FAD binding	Acox1,Cyb5r3,Qsox1	3	0.000275773	-3.55945
GO_MF	GO:0030234	enzyme regulator activity	Ahsa1,Casp3,Ccnb1,Ccnd1,Cdkn1a,Ppp2r2a,Ptn,Racgap1,Ring1,Serpine2,Tbc1d15	11	0.000539141	-3.2683
GO_MF	GO:0003697	single-stranded DNA binding	Mcm2,Nucks1,Rad18,Rtf1	4	0.000662605	-3.17875
GO_MF	GO:0005539	glycosaminoglycan binding	Col5a1,Col5a3,Ctgf,Ptn,Serpine2	5	0.000843277	-3.07403
GO_MF	GO:0031593	polyubiquitin modification-dependent protein binding	Psmd4,Rad18,Sqstm1	3	0.000965737	-3.01514
GO_MF	GO:0044389	ubiquitin-like protein ligase binding	Aurka,Ccnb1,Cdkn1a,Pxn,Rad18,Sqstm1	6	0.00100977	-2.99578
GO_MF	GO:0005178	integrin binding	Ctgf,Itga7,Ptn,Pxn	4	0.00109079	-2.96226
GO_MF	GO:0042393	histone binding	Chd1,Mcm2,Nasp,Smarcc1,Supt6	5	0.0013967	-2.8549
GO_MF	GO:0005102	signaling receptor binding	Acox1,Cadm1,Casp3,Ccnb1,Ctgf,Grb10,Hsd17b4,Itga7,Nr4a1,Plat,Ptn,Pxn,Serpine2,Slc9a3r1,Sqstm1	15	0.00141351	-2.8497
GO_MF	GO:0004386	helicase activity	Chd1,Eif4a3,Mcm2,Xrcc6	4	0.00151836	-2.81863
GO_MF	GO:1901681	sulfur compound binding	Col5a1,Col5a3,Ctgf,Ptn,Serpine2	5	0.00190197	-2.7208
GO_MF	GO:0008026	ATP-dependent helicase activity	Eif4a3,Mcm2,Xrcc6	3	0.00194018	-2.71216
GO_MF	GO:0070035	purine NTP-dependent helicase activity	Eif4a3,Mcm2,Xrcc6	3	0.00194018	-2.71216
GO_MF	GO:0097367	carbohydrate derivative binding	Aurka,Cct7,Cct8,Chd1,Clk1,Col5a1,Col5a3,Ctgf,Cyb5r3,Eif4a3,Hars,Mcm2,Nid1,Ptn,Serpine2,Xrcc6	16	0.00240306	-2.61923
GO_MF	GO:0019887	protein kinase regulator activity	Casp3,Ccnb1,Ccnd1,Cdkn1a	4	0.00270031	-2.56859
GO_MF	GO:0050660	flavin adenine dinucleotide binding	Acox1,Cyb5r3,Qsox1	3	0.00304542	-2.51635
GO_MF	GO:0008094	DNA-dependent ATPase activity	Mcm2,Rad18,Xrcc6	3	0.00408415	-2.3889
GO_MF	GO:0140030	modification-dependent protein binding	Chd1,Psmd4,Rad18,Sqstm1	4	0.00415393	-2.38154
GO_MF	GO:0031625	ubiquitin protein ligase binding	Aurka,Cdkn1a,Pxn,Rad18,Sqstm1	5	0.004521	-2.34477
GO_MF	GO:0043168	anion binding	Acox1,Aurka,Cct7,Cct8,Chd1,Clk1,Col5a1,Col5a3,Ctgf,Cyb5r3,Eif4a3,Hars,Mcm2,Ptn,Qsox1,Racgap1,Serpine2,Xrcc6	18	0.00466253	-2.33138
GO_MF	GO:0051082	unfolded protein binding	Cct7,Cct8,Heatr3	3	0.00474345	-2.32391
GO_MF	GO:0019207	kinase regulator activity	Casp3,Ccnb1,Ccnd1,Cdkn1a	4	0.00491281	-2.30867
GO_MF	GO:0008047	enzyme activator activity	Ahsa1,Casp3,Ccnb1,Cdkn1a,Racgap1,Tbc1d15	6	0.00510133	-2.29232
GO_MF	GO:0051219	phosphoprotein binding	Grb10,Plat,Rtf1	3	0.00531461	-2.27453
GO_MF	GO:0019902	phosphatase binding	Lmna,Ppp2r2a,Pxn,Slc9a3r1	4	0.00669921	-2.17398
GO_MF	GO:0098772	molecular function regulator	Ahsa1,Casp3,Ccnb1,Ccnd1,Cdkn1a,Ctgf,Ppp2r2a,Ptn,Racgap1,Ring1,Serpine2,Slc9a3r1,Tbc1d15	13	0.00734595	-2.13395
GO_MF	GO:0030165	PDZ domain binding	Acox1,Cadm1,Slc9a3r1	3	0.00800295	-2.09675
GO_MF	GO:0047485	protein N-terminus binding	Acox1,Slc9a3r1,Smarcc1	3	0.0106824	-1.97133
GO_MF	GO:0003682	chromatin binding	Ash2l,Chd1,Nucks1,Ring1,Smarcc1,Supt6	6	0.0171169	-1.76658
GO_MF	GO:0140096	catalytic activity, acting on a protein	Ash2l,Aurka,Casp3,Ccnb1,Ccnd1,Cdkn1a,Clk1,Ctsd,Mmp2,Plat,Ppp2r2a,Qsox1,Rad18,Ublcp1	14	0.0188322	-1.7251
GO_MF	GO:0008092	cytoskeletal protein binding	Anln,Ctnna1,Ezr,Ppp2r2a,Prc1,Pxn,Racgap1,Slc9a3r1	8	0.0204494	-1.68932
GO_MF	GO:0019903	protein phosphatase binding	Lmna,Ppp2r2a,Pxn	3	0.0205409	-1.68738
GO_MF	GO:0019904	protein domain specific binding	Acox1,Cadm1,Ezr,Pxn,Slc9a3r1,Sqstm1,Tra2b	7	0.0221207	-1.6552
GO_MF	GO:0000166	nucleotide binding	Acox1,Aurka,Cct7,Cct8,Chd1,Clk1,Cyb5r3,Eif4a3,Hars,Mcm2,Qsox1,Vdac2,Xrcc6	13	0.0233803	-1.63115
GO_MF	GO:1901265	nucleoside phosphate binding	Acox1,Aurka,Cct7,Cct8,Chd1,Clk1,Cyb5r3,Eif4a3,Hars,Mcm2,Qsox1,Vdac2,Xrcc6	13	0.0233803	-1.63115
GO_MF	GO:0032559	adenyl ribonucleotide binding	Aurka,Cct7,Cct8,Chd1,Clk1,Cyb5r3,Eif4a3,Hars,Mcm2,Xrcc6	10	0.0299628	-1.52342
GO_MF	GO:0030554	adenyl nucleotide binding	Aurka,Cct7,Cct8,Chd1,Clk1,Cyb5r3,Eif4a3,Hars,Mcm2,Xrcc6	10	0.0313416	-1.50388
GO_MF	GO:0042623	ATPase activity, coupled	Eif4a3,Mcm2,Rad18,Xrcc6	4	0.0350871	-1.45485
GO_MF	GO:0004857	enzyme inhibitor activity	Casp3,Cdkn1a,Ptn,Serpine2	4	0.0458932	-1.33825
GO_MF	GO:0008022	protein C-terminus binding	Ctgf,Ezr,Xrcc6	3	0.049672	-1.30389
KEGG	mmu05205	Proteoglycans in cancer	Casp3,Ccnd1,Cdkn1a,Col1a1,Ezr,Mmp2,Pxn	7	8.61142e-05	-4.06493
KEGG	mmu05165	Human papillomavirus infection	Casp3,Ccnd1,Cdkn1a,Col1a1,Col4a1,Itga7,Ppp2r2a,Pxn,Slc9a3r1	9	8.90087e-05	-4.05057
KEGG	mmu04974	Protein digestion and absorption	Col1a1,Col4a1,Col5a1,Col5a2,Col5a3	5	0.000124359	-3.90532
KEGG	mmu04933	AGE-RAGE signaling pathway in diabetic complications	Casp3,Ccnd1,Col1a1,Col4a1,Mmp2	5	0.000174611	-3.75793
KEGG	mmu04115	p53 signaling pathway	Casp3,Ccnb1,Ccnd1,Cdkn1a	4	0.000502032	-3.29927
KEGG	mmu05412	Arrhythmogenic right ventricular cardiomyopathy (ARVC)	Ctnna1,Itga7,Lmna,Sgcb	4	0.000683338	-3.16536
KEGG	mmu05219	Bladder cancer	Ccnd1,Cdkn1a,Mmp2	3	0.00126004	-2.89962
KEGG	mmu05222	Small cell lung cancer	Casp3,Ccnd1,Cdkn1a,Col4a1	4	0.00133222	-2.87542
KEGG	mmu04151	PI3K-Akt signaling pathway	Ccnd1,Cdkn1a,Col1a1,Col4a1,Itga7,Nr4a1,Ppp2r2a	7	0.00232624	-2.63335
KEGG	mmu04218	Cellular senescence	Ccnb1,Ccnd1,Cdkn1a,Sqstm1,Vdac2	5	0.0027163	-2.56602
KEGG	mmu04670	Leukocyte transendothelial migration	Ctnna1,Ezr,Mmp2,Pxn	4	0.00301895	-2.52014
KEGG	mmu05213	Endometrial cancer	Ccnd1,Cdkn1a,Ctnna1	3	0.0034269	-2.4651
KEGG	mmu04510	Focal adhesion	Ccnd1,Col1a1,Col4a1,Itga7,Pxn	5	0.00371863	-2.42962
KEGG	mmu04110	Cell cycle	Ccnb1,Ccnd1,Cdkn1a,Mcm2	4	0.00384534	-2.41507
KEGG	mmu01212	Fatty acid metabolism	Acox1,Cpt1c,Hsd17b4	3	0.00395344	-2.40302
KEGG	mmu05169	Epstein-Barr virus infection	Casp3,Ccnd1,Cdkn1a,Psmd4,Psmd7	5	0.00672202	-2.1725
KEGG	mmu04390	Hippo signaling pathway	Ctgf,Ccnd1,Ctnna1,Ppp2r2a	4	0.00906484	-2.04264
KEGG	mmu04934	Cushing syndrome	Ash2l,Ccnd1,Cdkn1a,Nr4a1	4	0.00967399	-2.01439
KEGG	mmu05160	Hepatitis C	Casp3,Ccnd1,Cdkn1a,Ppp2r2a	4	0.00967399	-2.01439
KEGG	mmu04512	ECM-receptor interaction	Col1a1,Col4a1,Itga7	3	0.0109231	-1.96165
KEGG	mmu05210	Colorectal cancer	Casp3,Ccnd1,Cdkn1a	3	0.0109231	-1.96165
KEGG	mmu05416	Viral myocarditis	Casp3,Ccnd1,Sgcb	3	0.0109231	-1.96165
KEGG	mmu04530	Tight junction	Ccnd1,Ezr,Ppp2r2a,Slc9a3r1	4	0.0109713	-1.95974
KEGG	mmu05410	Hypertrophic cardiomyopathy (HCM)	Itga7,Lmna,Sgcb	3	0.0119613	-1.92222
KEGG	mmu01522	Endocrine resistance	Ccnd1,Cdkn1a,Mmp2	3	0.012684	-1.89674
KEGG	mmu05414	Dilated cardiomyopathy (DCM)	Itga7,Lmna,Sgcb	3	0.0130546	-1.88424
KEGG	mmu05215	Prostate cancer	Ccnd1,Cdkn1a,Plat	3	0.0150004	-1.8239
KEGG	mmu05146	Amoebiasis	Casp3,Col1a1,Col4a1	3	0.0184389	-1.73426
KEGG	mmu04071	Sphingolipid signaling pathway	Cers1,Ctsd,Ppp2r2a	3	0.0270896	-1.5672
KEGG	mmu04152	AMPK signaling pathway	Ccnd1,Cpt1c,Ppp2r2a	3	0.0282278	-1.54932
KEGG	mmu04926	Relaxin signaling pathway	Col1a1,Col4a1,Mmp2	3	0.0299827	-1.52313
KEGG	mmu04068	FoxO signaling pathway	Ccnb1,Ccnd1,Cdkn1a	3	0.0311842	-1.50607
KEGG	mmu05203	Viral carcinogenesis	Casp3,Ccnd1,Cdkn1a,Pxn	4	0.0325016	-1.4881
KEGG	mmu04210	Apoptosis	Casp3,Ctsd,Lmna	3	0.0342981	-1.46473
KEGG	mmu04371	Apelin signaling pathway	Ctgf,Ccnd1,Plat	3	0.0349397	-1.45668
KEGG	mmu05418	Fluid shear stress and atherosclerosis	Mmp2,Plat,Sqstm1	3	0.0396056	-1.40224
KEGG	mmu05226	Gastric cancer	Ccnd1,Cdkn1a,Ctnna1	3	0.043846	-1.35807
KEGG	mmu05163	Human cytomegalovirus infection	Casp3,Ccnd1,Cdkn1a,Pxn	4	0.0442018	-1.35456
REACTOME	R-MMU-1442490	Collagen degradation	Col1a1,Col4a1,Col5a1,Col5a2,Col5a3,Ctsd,Mmp2	7	6.90581e-08	-7.16079
REACTOME	R-MMU-1474244	Extracellular matrix organization	Col1a1,Col4a1,Col5a1,Col5a2,Col5a3,Ctsd,Fbln2,Mmp2,Nid1,Pxdn,Sparc	11	1.31853e-06	-5.87991
REACTOME	R-MMU-2022090	Assembly of collagen fibrils and other multimeric structures	Col1a1,Col4a1,Col5a1,Col5a2,Col5a3,Pxdn	6	1.80615e-06	-5.74325
REACTOME	R-MMU-1474228	Degradation of the extracellular matrix	Col1a1,Col4a1,Col5a1,Col5a2,Col5a3,Ctsd,Mmp2,Nid1	8	1.98884e-06	-5.7014
REACTOME	R-MMU-3000171	Non-integrin membrane-ECM interactions	Col1a1,Col4a1,Col5a1,Col5a2,Col5a3	5	5.65055e-06	-5.24791
REACTOME	R-MMU-8948216	Collagen chain trimerization	Col1a1,Col4a1,Col5a1,Col5a2,Col5a3	5	5.65055e-06	-5.24791
REACTOME	R-MMU-419037	NCAM1 interactions	Col4a1,Col5a1,Col5a2,Col5a3	4	8.316e-06	-5.08009
REACTOME	R-MMU-3000178	ECM proteoglycans	Col1a1,Col5a1,Col5a2,Col5a3,Sparc	5	1.03875e-05	-4.98349
REACTOME	R-MMU-1474290	Collagen formation	Col1a1,Col4a1,Col5a1,Col5a2,Col5a3,Pxdn	6	1.5852e-05	-4.79992
REACTOME	R-MMU-186797	Signaling by PDGF	Col4a1,Col5a1,Col5a2,Col5a3,Plat	5	2.38563e-05	-4.6224
REACTOME	R-MMU-8874081	MET activates PTK2 signaling	Col1a1,Col5a1,Col5a2,Col5a3	4	2.48975e-05	-4.60384
REACTOME	R-MMU-1650814	Collagen biosynthesis and modifying enzymes	Col1a1,Col4a1,Col5a1,Col5a2,Col5a3	5	4.43298e-05	-4.3533
REACTOME	R-MMU-375165	NCAM signaling for neurite out-growth	Col4a1,Col5a1,Col5a2,Col5a3	4	8.33438e-05	-4.07913
REACTOME	R-MMU-8875878	MET promotes cell motility	Col1a1,Col5a1,Col5a2,Col5a3	4	9.32921e-05	-4.03016
REACTOME	R-MMU-216083	Integrin cell surface interactions	Col1a1,Col4a1,Col5a1,Col5a2,Col5a3	5	0.000108392	-3.965
REACTOME	R-MMU-2243919	Crosslinking of collagen fibrils	Col1a1,Col4a1,Pxdn	3	0.000124885	-3.90349
REACTOME	R-MMU-9006934	Signaling by Receptor Tyrosine Kinases	Col1a1,Col4a1,Col5a1,Col5a2,Col5a3,Ctnna1,Grb10,Plat,Pxn,Spry1	10	0.000243231	-3.61398
REACTOME	R-MMU-6806834	Signaling by MET	Col1a1,Col5a1,Col5a2,Col5a3	4	0.00129134	-2.88896
REACTOME	R-MMU-6791312	TP53 Regulates Transcription of Cell Cycle Genes	Aurka,Ccnb1,Cdkn1a	3	0.00137388	-2.86205
REACTOME	R-MMU-69278	Cell Cycle, Mitotic	Aurka,Ccnb1,Ccnd1,Cdkn1a,Lmna,Mcm2,Ppp2r2a,Psmd4,Psmd7,Tpx2	10	0.00142632	-2.84578
REACTOME	R-MMU-422475	Axon guidance	Col4a1,Col5a1,Col5a2,Col5a3,Ezr,Grb10,Mmp2	7	0.00149886	-2.82424
REACTOME	R-MMU-69231	Cyclin D associated events in G1	Ccnd1,Cdkn1a,Ppp2r2a	3	0.00163244	-2.78716
REACTOME	R-MMU-69236	G1 Phase	Ccnd1,Cdkn1a,Ppp2r2a	3	0.00163244	-2.78716
REACTOME	R-MMU-453279	Mitotic G1-G1/S phases	Ccnd1,Cdkn1a,Mcm2,Ppp2r2a	4	0.00174544	-2.7581
REACTOME	R-MMU-174143	APC/C-mediated degradation of cell cycle proteins	Aurka,Ccnb1,Psmd4,Psmd7	4	0.00191865	-2.717
REACTOME	R-MMU-453276	Regulation of mitotic cell cycle	Aurka,Ccnb1,Psmd4,Psmd7	4	0.00191865	-2.717
REACTOME	R-MMU-69275	G2/M Transition	Aurka,Ccnb1,Cdkn1a,Ppp2r2a,Tpx2	5	0.00201239	-2.69629
REACTOME	R-MMU-453274	Mitotic G2-G2/M phases	Aurka,Ccnb1,Cdkn1a,Ppp2r2a,Tpx2	5	0.00214748	-2.66807
REACTOME	R-MMU-1640170	Cell Cycle	Aurka,Ccnb1,Ccnd1,Cdkn1a,Lmna,Mcm2,Ppp2r2a,Psmd4,Psmd7,Tpx2	10	0.00330433	-2.48092
REACTOME	R-MMU-69206	G1/S Transition	Ccnd1,Cdkn1a,Mcm2	3	0.00565126	-2.24785
REACTOME	R-MMU-8957275	Post-translational protein phosphorylation	Igfbp5,Mxra8,Qsox1,Tmem132a	4	0.00631726	-2.19947
REACTOME	R-MMU-381426	Regulation of Insulin-like Growth Factor (IGF) transport and uptake by Insulin-like Growth Factor Binding Proteins (IGFBPs)	Igfbp5,Mxra8,Qsox1,Tmem132a	4	0.00760495	-2.1189
REACTOME	R-MMU-73857	RNA Polymerase II Transcription	Ash2l,Aurka,Ccnb1,Ccnd1,Cdkn1a,Eif4a3,Nr4a1,Ring1,Rtf1,Smarcc1,Supt6,Tpx2	12	0.00866029	-2.06247
REACTOME	R-MMU-446728	Cell junction organization	Cadm1,Ctnna1,Pxn	3	0.00944582	-2.02476
REACTOME	R-MMU-68867	Assembly of the pre-replicative complex	Mcm2,Psmd4,Psmd7	3	0.00944582	-2.02476
REACTOME	R-MMU-1266738	Developmental Biology	Col4a1,Col5a1,Col5a2,Col5a3,Ctnna1,Ezr,Grb10,Mmp2	8	0.0148725	-1.82762
REACTOME	R-MMU-74160	Gene expression (Transcription)	Ash2l,Aurka,Ccnb1,Ccnd1,Cdkn1a,Eif4a3,Nr4a1,Ring1,Rtf1,Smarcc1,Supt6,Tpx2	12	0.0163935	-1.78533
REACTOME	R-MMU-69002	DNA Replication Pre-Initiation	Mcm2,Psmd4,Psmd7	3	0.0165506	-1.78119
REACTOME	R-MMU-1500931	Cell-Cell communication	Cadm1,Ctnna1,Pxn	3	0.0182488	-1.73877
REACTOME	R-MMU-8878171	Transcriptional regulation by RUNX1	Ash2l,Ccnd1,Ring1,Smarcc1	4	0.0185869	-1.73079
REACTOME	R-MMU-69242	S Phase	Ccnd1,Cdkn1a,Mcm2	3	0.0219267	-1.65903
REACTOME	R-MMU-69306	DNA Replication	Mcm2,Psmd4,Psmd7	3	0.0478602	-1.32003
REACTOME	R-MMU-212436	Generic Transcription Pathway	Ash2l,Aurka,Ccnb1,Ccnd1,Cdkn1a,Nr4a1,Ring1,Smarcc1,Tpx2	9	0.0492251	-1.30781

## Sheet: intersection_down
category	id	description	genes	number_genes	pvalue	log10pvalue
GO_BP	GO:0009101	glycoprotein biosynthetic process	B4galt1,B4galt5,Bace2,Dpy19l3,Fktn,Gcnt2,Ndst1,St3gal1,St6gal1,St6galnac4,Trak2	11	1.94032e-09	-8.71213
GO_BP	GO:0009100	glycoprotein metabolic process	B4galt1,B4galt5,Bace2,Dpy19l3,Fktn,Gcnt2,Ndst1,St3gal1,St6gal1,St6galnac4,Trak2	11	1.48484e-08	-7.82832
GO_BP	GO:0006486	protein glycosylation	B4galt1,B4galt5,Dpy19l3,Fktn,Gcnt2,St3gal1,St6gal1,St6galnac4,Trak2	9	1.73133e-08	-7.76162
GO_BP	GO:0043413	macromolecule glycosylation	B4galt1,B4galt5,Dpy19l3,Fktn,Gcnt2,St3gal1,St6gal1,St6galnac4,Trak2	9	1.73133e-08	-7.76162
GO_BP	GO:0070085	glycosylation	B4galt1,B4galt5,Dpy19l3,Fktn,Gcnt2,St3gal1,St6gal1,St6galnac4,Trak2	9	3.1535e-08	-7.50121
GO_BP	GO:1901566	organonitrogen compound biosynthetic process	Akap6,Azin1,B4galt1,B4galt5,Bace2,Dpy19l3,Eif4ebp2,Eif5,Fktn,Gcnt2,Has2,Ndst1,Nfe2l2,Pink1,Samd4,St3gal1,St6gal1,St6galnac4,Thbs1,Trak2	20	1.62231e-07	-6.78987
GO_BP	GO:1901137	carbohydrate derivative biosynthetic process	B4galt1,B4galt5,Bace2,Dpy19l3,Fktn,Gcnt2,Has2,Ndst1,St3gal1,St6gal1,St6galnac4,Trak2	12	5.90144e-07	-6.22904
GO_BP	GO:1901135	carbohydrate derivative metabolic process	B4galt1,B4galt5,Bace2,Dpy19l3,Fktn,Gcnt2,Has2,Ndst1,Pink1,Sdhaf2,Sdhc,St3gal1,St6gal1,St6galnac4,Trak2	15	8.34416e-07	-6.07862
GO_BP	GO:0051246	regulation of protein metabolic process	Akap6,Arrdc3,Atf3,Azin1,Bace2,Ccny,Dlg4,Eif4ebp2,Eif5,Fktn,Gadd45b,Gcnt2,Il33,Jarid2,Kmt2a,Map3k3,Mbp,Ndst1,Pink1,Pkia,Rcan1,Rps6ka2,Samd4,Serpine1,Thbs1	25	9.08222e-07	-6.04181
GO_BP	GO:0050793	regulation of developmental process	Akap6,Ank,Atf4,B4galt1,B4galt5,Dlg4,Ets1,Gcnt2,Has2,Ifrd1,Jarid2,Map3k3,Mbp,Mef2c,Nfe2l2,Nrep,Pink1,Plekhb1,Sav1,Scn1b,Sdhaf2,Serpine1,St6gal1,Thbs1,Trak2	25	1.18149e-06	-5.92757
GO_BP	GO:0042127	regulation of cell proliferation	Atf3,B4galt1,Ets1,Fgf5,Fktn,Gcnt2,Has2,Jarid2,Kmt2a,Map3k3,Mbd2,Mef2c,Rps6ka2,Sav1,Serpine1,St6gal1,Thbs1,Tsc22d1,Txnip	19	1.2503e-06	-5.90298
GO_BP	GO:0009888	tissue development	Akap6,Ank,Arrdc3,Atf3,Atf4,B4galt1,Col6a2,Gcnt2,Has2,Ifrd1,Jarid2,Kdm6b,Mef2c,Rcan1,Sav1,Sdhaf2,Serpine1,Thbs1,Tmeff1,Txnip	20	3.77019e-06	-5.42364
GO_BP	GO:0008283	cell proliferation	Atf3,B4galt1,Ets1,Fgf5,Fktn,Gcnt2,Has2,Il33,Jarid2,Kmt2a,Map3k3,Mbd2,Mef2c,Rps6ka2,Sav1,Serpine1,St6gal1,Thbs1,Tsc22d1,Txnip	20	5.13307e-06	-5.28962
GO_BP	GO:2000026	regulation of multicellular organismal development	Akap6,Ank,Atf4,B4galt1,B4galt5,Dlg4,Ets1,Gcnt2,Ifrd1,Jarid2,Map3k3,Mbp,Mef2c,Nfe2l2,Nrep,Sav1,Scn1b,Sdhaf2,Serpine1,Thbs1,Trak2	21	5.52515e-06	-5.25766
GO_BP	GO:0043065	positive regulation of apoptotic process	Atf3,Atf4,B4galt1,Gadd45b,Mef2c,Pink1,Rps6ka2,Sav1,Thbs1,Tsc22d1,Txnip	11	6.89581e-06	-5.16141
GO_BP	GO:0043068	positive regulation of programmed cell death	Atf3,Atf4,B4galt1,Gadd45b,Mef2c,Pink1,Rps6ka2,Sav1,Thbs1,Tsc22d1,Txnip	11	7.43172e-06	-5.12891
GO_BP	GO:0006915	apoptotic process	Atf3,Atf4,B4galt1,Ets1,Fastk,Gadd45b,Il33,Mef2c,Nfe2l2,Pink1,Prdx5,Rps6ka2,Sav1,Serpine1,St6gal1,Thbs1,Tmem117,Tsc22d1,Txnip	19	7.90258e-06	-5.10223
GO_BP	GO:0010634	positive regulation of epithelial cell migration	Ets1,Has2,Map3k3,Nfe2l2,Serpine1,Thbs1	6	8.21799e-06	-5.08523
GO_BP	GO:0010632	regulation of epithelial cell migration	Ets1,Has2,Map3k3,Mef2c,Nfe2l2,Serpine1,Thbs1	7	1.00075e-05	-4.99967
GO_BP	GO:0022603	regulation of anatomical structure morphogenesis	B4galt1,Dlg4,Ets1,Has2,Ifrd1,Map3k3,Mbp,Mef2c,Nfe2l2,Pink1,Serpine1,St6gal1,Thbs1,Trak2	14	1.00602e-05	-4.99739
GO_BP	GO:0065009	regulation of molecular function	Akap6,Arrdc3,Ccny,Dlg4,Eif5,Gadd45b,Ifrd1,Klhl24,Kmt2a,Map3k3,Mbd2,Mbp,Mef2c,Pink1,Pkia,Prdx5,Rcan1,Sav1,Scn1b,Serpine1,Thbs1,Zfp462	22	1.05552e-05	-4.97653
GO_BP	GO:0012501	programmed cell death	Atf3,Atf4,B4galt1,Ets1,Fastk,Gadd45b,Il33,Mef2c,Nfe2l2,Pink1,Prdx5,Rps6ka2,Sav1,Serpine1,St6gal1,Thbs1,Tmem117,Tsc22d1,Txnip	19	1.07908e-05	-4.96695
GO_BP	GO:0032268	regulation of cellular protein metabolic process	Akap6,Arrdc3,Atf3,Ccny,Dlg4,Eif4ebp2,Eif5,Fktn,Gadd45b,Gcnt2,Il33,Jarid2,Kmt2a,Map3k3,Mbp,Ndst1,Pink1,Pkia,Rcan1,Samd4,Serpine1,Thbs1	22	1.22422e-05	-4.91214
GO_BP	GO:0043535	regulation of blood vessel endothelial cell migration	Ets1,Map3k3,Mef2c,Nfe2l2,Thbs1	5	1.25166e-05	-4.90251
GO_BP	GO:0009891	positive regulation of biosynthetic process	Akap6,Atf3,Atf4,Ets1,Has2,Ifrd1,Il33,Kdm6b,Kmt2a,Mef2c,Nfe2l2,Pink1,Prdx5,Samd4,Serpine1,Thbs1,Trp53inp2,Tsc22d1,Zfp462	19	1.28002e-05	-4.89278
GO_BP	GO:0006796	phosphate-containing compound metabolic process	Akap6,Atf3,Ccny,Dgke,Dlg4,Fastk,Fktn,Gadd45b,Gcnt2,Inpp5a,Map3k3,Mbp,Mef2c,Ndst1,Pink1,Pkia,Prdx5,Ptpn4,Rcan1,Rps6ka2,Sdhaf2,Sdhc,St3gal1,Thbs1	24	1.57486e-05	-4.80276
GO_BP	GO:0009653	anatomical structure morphogenesis	B4galt1,B4galt5,Col6a2,Dlg4,Ets1,Has2,Ifrd1,Kdm6b,Map3k3,Mbp,Mef2c,Ndst1,Nfe2l2,Pink1,Prdm8,Sav1,Scn1b,Serpine1,Shroom2,St6gal1,Thbs1,Tmeff1,Trak2	23	1.62991e-05	-4.78784
GO_BP	GO:2001257	regulation of cation channel activity	Akap6,Dlg4,Klhl24,Mef2c,Pink1,Scn1b	6	1.67369e-05	-4.77633
GO_BP	GO:0010942	positive regulation of cell death	Atf3,Atf4,B4galt1,Gadd45b,Mef2c,Pink1,Rps6ka2,Sav1,Thbs1,Tsc22d1,Txnip	11	1.68682e-05	-4.77293
GO_BP	GO:0006793	phosphorus metabolic process	Akap6,Atf3,Ccny,Dgke,Dlg4,Fastk,Fktn,Gadd45b,Gcnt2,Inpp5a,Map3k3,Mbp,Mef2c,Ndst1,Pink1,Pkia,Prdx5,Ptpn4,Rcan1,Rps6ka2,Sdhaf2,Sdhc,St3gal1,Thbs1	24	1.7871e-05	-4.74785
GO_BP	GO:0016310	phosphorylation	Akap6,Atf3,Ccny,Dgke,Dlg4,Fastk,Fktn,Gadd45b,Gcnt2,Map3k3,Mbp,Mef2c,Ndst1,Pink1,Pkia,Rps6ka2,Sdhaf2,Sdhc,St3gal1,Thbs1	20	1.8646e-05	-4.72941
GO_BP	GO:0072359	circulatory system development	Akap6,B4galt1,Ets1,Has2,Jarid2,Kdm6b,Map3k3,Mef2c,Ndst1,Nfe2l2,Rps6ka2,Sav1,Serpine1,Thbs1	14	2.02647e-05	-4.69326
GO_BP	GO:1900449	regulation of glutamate receptor signaling pathway	Dlg4,Klhl24,Mef2c,Pink1	4	2.31027e-05	-4.63634
GO_BP	GO:0035556	intracellular signal transduction	Akap6,Arrdc3,Asb8,Atf3,Atf4,Dgke,Eif4ebp2,Fktn,Gadd45b,Gcnt2,Inpp5a,Map3k3,Mbp,Mef2c,Ndst1,Nfe2l2,Pink1,Rcan1,Rps6ka2,Sav1,Thbs1,Tmem117	22	2.58828e-05	-4.58699
GO_BP	GO:0032409	regulation of transporter activity	Akap6,Dlg4,Klhl24,Kmt2a,Mef2c,Pink1,Scn1b	7	2.73579e-05	-4.56292
GO_BP	GO:0042981	regulation of apoptotic process	Atf3,Atf4,B4galt1,Ets1,Gadd45b,Mef2c,Nfe2l2,Pink1,Prdx5,Rps6ka2,Sav1,Serpine1,St6gal1,Thbs1,Tsc22d1,Txnip	16	3.01097e-05	-4.52129
GO_BP	GO:0008219	cell death	Atf3,Atf4,B4galt1,Ets1,Fastk,Gadd45b,Il33,Mef2c,Nfe2l2,Pink1,Prdx5,Rps6ka2,Sav1,Serpine1,St6gal1,Thbs1,Tmem117,Tsc22d1,Txnip	19	3.28239e-05	-4.48381
GO_BP	GO:0043067	regulation of programmed cell death	Atf3,Atf4,B4galt1,Ets1,Gadd45b,Mef2c,Nfe2l2,Pink1,Prdx5,Rps6ka2,Sav1,Serpine1,St6gal1,Thbs1,Tsc22d1,Txnip	16	3.56015e-05	-4.44853
GO_BP	GO:0043536	positive regulation of blood vessel endothelial cell migration	Ets1,Map3k3,Nfe2l2,Thbs1	4	3.62931e-05	-4.44018
GO_BP	GO:0051094	positive regulation of developmental process	Akap6,Atf4,B4galt1,B4galt5,Dlg4,Ets1,Gcnt2,Has2,Map3k3,Mef2c,Nfe2l2,Pink1,Sav1,Scn1b,Serpine1,Thbs1	16	3.7326e-05	-4.42799
GO_BP	GO:0035690	cellular response to drug	Atf4,Kdm6b,Kmt2a,Mef2c,Nfe2l2,Pink1,Serpine1,Thbs1	8	3.7412e-05	-4.42699
GO_BP	GO:0099601	regulation of neurotransmitter receptor activity	Dlg4,Klhl24,Mef2c,Pink1	4	3.89342e-05	-4.40967
GO_BP	GO:0043534	blood vessel endothelial cell migration	Ets1,Map3k3,Mef2c,Nfe2l2,Thbs1	5	3.9296e-05	-4.40565
GO_BP	GO:0010631	epithelial cell migration	Ets1,Has2,Map3k3,Mef2c,Nfe2l2,Serpine1,Thbs1	7	4.07502e-05	-4.38987
GO_BP	GO:0016051	carbohydrate biosynthetic process	Atf3,Atf4,B4galt1,B4galt5,Has2,Ndst1	6	4.22676e-05	-4.37399
GO_BP	GO:0090132	epithelium migration	Ets1,Has2,Map3k3,Mef2c,Nfe2l2,Serpine1,Thbs1	7	4.26292e-05	-4.37029
GO_BP	GO:0090130	tissue migration	Ets1,Has2,Map3k3,Mef2c,Nfe2l2,Serpine1,Thbs1	7	4.45788e-05	-4.35087
GO_BP	GO:0014912	negative regulation of smooth muscle cell migration	Mef2c,Nfe2l2,Serpine1	3	5.19008e-05	-4.28483
GO_BP	GO:2000310	regulation of NMDA receptor activity	Dlg4,Mef2c,Pink1	3	5.19008e-05	-4.28483
GO_BP	GO:0006979	response to oxidative stress	Atf4,Kdm6b,Nfe2l2,Pink1,Prdx5,Rcan1,Thbs1,Txnip	8	5.56529e-05	-4.25451
GO_BP	GO:0044093	positive regulation of molecular function	Akap6,Arrdc3,Ccny,Dlg4,Eif5,Gadd45b,Ifrd1,Kmt2a,Map3k3,Mbd2,Mbp,Mef2c,Pink1,Sav1,Thbs1	15	5.81753e-05	-4.23526
GO_BP	GO:0010628	positive regulation of gene expression	Akap6,Atf3,Atf4,Ets1,Ifrd1,Il33,Kdm6b,Kmt2a,Mef2c,Nfe2l2,Pink1,Rps6ka2,Samd4,Serpine1,Thbs1,Trp53inp2,Tsc22d1,Zfp462	18	6.04818e-05	-4.21838
GO_BP	GO:0010557	positive regulation of macromolecule biosynthetic process	Akap6,Atf3,Atf4,Ets1,Has2,Ifrd1,Il33,Kdm6b,Kmt2a,Mef2c,Nfe2l2,Pink1,Samd4,Thbs1,Trp53inp2,Tsc22d1,Zfp462	17	6.18054e-05	-4.20897
GO_BP	GO:0010469	regulation of signaling receptor activity	Dlg4,Klhl24,Mef2c,Pink1,Serpine1	5	6.33792e-05	-4.19805
GO_BP	GO:0006355	regulation of transcription, DNA-templated	Atf3,Atf4,Ets1,Hivep1,Ifrd1,Il33,Jarid2,Kdm6b,Kmt2a,Mbd2,Mef2c,Nfe2l2,Pink1,Pkia,Prdm8,Prdx5,Sav1,Trak2,Trp53inp2,Tsc22d1,Txnip,Zfp462	22	6.86319e-05	-4.16347
GO_BP	GO:1903506	regulation of nucleic acid-templated transcription	Atf3,Atf4,Ets1,Hivep1,Ifrd1,Il33,Jarid2,Kdm6b,Kmt2a,Mbd2,Mef2c,Nfe2l2,Pink1,Pkia,Prdm8,Prdx5,Sav1,Trak2,Trp53inp2,Tsc22d1,Txnip,Zfp462	22	7.12899e-05	-4.14697
GO_BP	GO:0040011	locomotion	Arrdc3,B4galt1,Ets1,Fktn,Gcnt2,Has2,Il33,Map3k3,Mef2c,Nfe2l2,Rcan1,Scn1b,Serpine1,Shroom2,St6gal1,Thbs1,Vps37b	17	7.39839e-05	-4.13086
GO_BP	GO:2001141	regulation of RNA biosynthetic process	Atf3,Atf4,Ets1,Hivep1,Ifrd1,Il33,Jarid2,Kdm6b,Kmt2a,Mbd2,Mef2c,Nfe2l2,Pink1,Pkia,Prdm8,Prdx5,Sav1,Trak2,Trp53inp2,Tsc22d1,Txnip,Zfp462	22	7.48434e-05	-4.12585
GO_BP	GO:0006468	protein phosphorylation	Akap6,Atf3,Ccny,Dlg4,Fastk,Fktn,Gadd45b,Gcnt2,Map3k3,Mbp,Mef2c,Ndst1,Pink1,Pkia,Rps6ka2,St3gal1,Thbs1	17	7.60351e-05	-4.11899
GO_BP	GO:0030194	positive regulation of blood coagulation	Nfe2l2,Serpine1,Thbs1	3	7.69599e-05	-4.11374
GO_BP	GO:1900048	positive regulation of hemostasis	Nfe2l2,Serpine1,Thbs1	3	7.69599e-05	-4.11374
GO_BP	GO:0035265	organ growth	Akap6,Col6a2,Jarid2,Mef2c,Sav1,Thbs1	6	8.14728e-05	-4.08899
GO_BP	GO:0008284	positive regulation of cell proliferation	Atf3,B4galt1,Ets1,Fgf5,Gcnt2,Has2,Map3k3,Mef2c,Serpine1,St6gal1,Thbs1,Tsc22d1	12	8.15582e-05	-4.08853
GO_BP	GO:0016999	antibiotic metabolic process	Pink1,Prdx5,Sdhaf2,Sdhc,St6gal1	5	8.19156e-05	-4.08663
GO_BP	GO:0009892	negative regulation of metabolic process	Arrdc3,Atf3,Atf4,Azin1,Bace2,Dlg4,Eif4ebp2,Fktn,Gadd45b,Hivep1,Jarid2,Kmt2a,Mbd2,Mef2c,Pink1,Pkia,Prdm8,Prdx5,Samd4,Serpine1,Thbs1,Txnip	22	9.31312e-05	-4.0309
GO_BP	GO:0034762	regulation of transmembrane transport	Akap6,Azin1,Dlg4,Klhl24,Mef2c,Nfe2l2,Pink1,Scn1b,Thbs1	9	9.73562e-05	-4.01164
GO_BP	GO:0036003	positive regulation of transcription from RNA polymerase II promoter in response to stress	Atf3,Atf4,Nfe2l2	3	9.74059e-05	-4.01141
GO_BP	GO:0034250	positive regulation of cellular amide metabolic process	Akap6,Nfe2l2,Pink1,Samd4,Thbs1	5	0.000100903	-3.9961
GO_BP	GO:0010941	regulation of cell death	Atf3,Atf4,B4galt1,Ets1,Gadd45b,Mef2c,Nfe2l2,Pink1,Prdx5,Rps6ka2,Sav1,Serpine1,St6gal1,Thbs1,Tsc22d1,Txnip	16	0.000106755	-3.97161
GO_BP	GO:0050820	positive regulation of coagulation	Nfe2l2,Serpine1,Thbs1	3	0.000108834	-3.96323
GO_BP	GO:0006351	transcription, DNA-templated	Atf3,Atf4,Ets1,Hivep1,Ifrd1,Il33,Jarid2,Kdm6b,Kmt2a,Mbd2,Mef2c,Nfe2l2,Pink1,Pkia,Prdm8,Prdx5,Sav1,Trak2,Trp53inp2,Tsc22d1,Txnip,Zfp462	22	0.000111814	-3.9515
GO_BP	GO:0034637	cellular carbohydrate biosynthetic process	B4galt1,B4galt5,Has2,Ndst1	4	0.000114504	-3.94118
GO_BP	GO:0097659	nucleic acid-templated transcription	Atf3,Atf4,Ets1,Hivep1,Ifrd1,Il33,Jarid2,Kdm6b,Kmt2a,Mbd2,Mef2c,Nfe2l2,Pink1,Pkia,Prdm8,Prdx5,Sav1,Trak2,Trp53inp2,Tsc22d1,Txnip,Zfp462	22	0.00011593	-3.9358
GO_BP	GO:0040013	negative regulation of locomotion	Arrdc3,Il33,Mef2c,Nfe2l2,Serpine1,St6gal1,Thbs1	7	0.000116255	-3.93459
GO_BP	GO:0014706	striated muscle tissue development	Akap6,Atf3,Ifrd1,Jarid2,Kdm6b,Mef2c,Rcan1,Sav1	8	0.000120124	-3.92037
GO_BP	GO:0040012	regulation of locomotion	Arrdc3,Ets1,Gcnt2,Has2,Il33,Map3k3,Mef2c,Nfe2l2,Serpine1,St6gal1,Thbs1,Vps37b	12	0.00012052	-3.91894
GO_BP	GO:0032774	RNA biosynthetic process	Atf3,Atf4,Ets1,Hivep1,Ifrd1,Il33,Jarid2,Kdm6b,Kmt2a,Mbd2,Mef2c,Nfe2l2,Pink1,Pkia,Prdm8,Prdx5,Sav1,Trak2,Trp53inp2,Tsc22d1,Txnip,Zfp462	22	0.000123937	-3.9068
GO_BP	GO:0031328	positive regulation of cellular biosynthetic process	Akap6,Atf3,Atf4,Ets1,Has2,Ifrd1,Il33,Kdm6b,Kmt2a,Mef2c,Nfe2l2,Pink1,Samd4,Thbs1,Trp53inp2,Tsc22d1,Zfp462	17	0.000124245	-3.90572
GO_BP	GO:0055021	regulation of cardiac muscle tissue growth	Akap6,Jarid2,Mef2c,Sav1	4	0.000126849	-3.89671
GO_BP	GO:0032270	positive regulation of cellular protein metabolic process	Akap6,Arrdc3,Ccny,Dlg4,Gadd45b,Gcnt2,Il33,Jarid2,Kmt2a,Map3k3,Mbp,Ndst1,Pink1,Samd4,Thbs1	15	0.000128477	-3.89117
GO_BP	GO:0034614	cellular response to reactive oxygen species	Kdm6b,Nfe2l2,Pink1,Prdx5,Thbs1	5	0.000144314	-3.84069
GO_BP	GO:0051240	positive regulation of multicellular organismal process	Akap6,Atf4,B4galt1,B4galt5,Dlg4,Ets1,Gcnt2,Has2,Il33,Kdm6b,Map3k3,Mbp,Mef2c,Nfe2l2,Scn1b,Serpine1,Thbs1	17	0.000157215	-3.80351
GO_BP	GO:0032412	regulation of ion transmembrane transporter activity	Akap6,Dlg4,Klhl24,Mef2c,Pink1,Scn1b	6	0.000166358	-3.77896
GO_BP	GO:0060537	muscle tissue development	Akap6,Atf3,Ifrd1,Jarid2,Kdm6b,Mef2c,Rcan1,Sav1	8	0.000169207	-3.77158
GO_BP	GO:0042493	response to drug	Atf4,Dlg4,Kdm6b,Kmt2a,Mef2c,Nfe2l2,Pink1,Serpine1,Slc25a15,Slc6a8,Thbs1	11	0.000169425	-3.77102
GO_BP	GO:0014910	regulation of smooth muscle cell migration	Has2,Mef2c,Nfe2l2,Serpine1	4	0.000177712	-3.75028
GO_BP	GO:0060420	regulation of heart growth	Akap6,Jarid2,Mef2c,Sav1	4	0.000177712	-3.75028
GO_BP	GO:0010594	regulation of endothelial cell migration	Ets1,Map3k3,Mef2c,Nfe2l2,Thbs1	5	0.000178579	-3.74817
GO_BP	GO:0031399	regulation of protein modification process	Akap6,Arrdc3,Atf3,Ccny,Dlg4,Fktn,Gadd45b,Gcnt2,Jarid2,Kmt2a,Map3k3,Ndst1,Pink1,Pkia,Rcan1,Thbs1	16	0.000179488	-3.74596
GO_BP	GO:0022898	regulation of transmembrane transporter activity	Akap6,Dlg4,Klhl24,Mef2c,Pink1,Scn1b	6	0.000197939	-3.70347
GO_BP	GO:0048871	multicellular organismal homeostasis	Arrdc3,Atf4,Gcnt2,Kdm6b,Kmt2a,Ncdn,Prdx5,Trp53inp2	8	0.000206449	-3.68519
GO_BP	GO:0010605	negative regulation of macromolecule metabolic process	Atf3,Azin1,Bace2,Dlg4,Eif4ebp2,Fktn,Gadd45b,Hivep1,Jarid2,Kmt2a,Mbd2,Mef2c,Pink1,Pkia,Prdm8,Prdx5,Samd4,Serpine1,Thbs1,Txnip	20	0.000212422	-3.6728
GO_BP	GO:0007215	glutamate receptor signaling pathway	Dlg4,Klhl24,Mef2c,Pink1	4	0.000212628	-3.67238
GO_BP	GO:2001038	regulation of cellular response to drug	Kmt2a,Nfe2l2,Pink1	3	0.000213829	-3.66993
GO_BP	GO:0006357	regulation of transcription by RNA polymerase II	Atf3,Atf4,Ets1,Hivep1,Ifrd1,Il33,Jarid2,Kdm6b,Kmt2a,Mbd2,Mef2c,Nfe2l2,Pkia,Trak2,Tsc22d1,Txnip,Zfp462	17	0.000221774	-3.65409
GO_BP	GO:0007507	heart development	Akap6,Has2,Jarid2,Kdm6b,Mef2c,Ndst1,Rps6ka2,Sav1,Thbs1	9	0.000221939	-3.65377
GO_BP	GO:0014909	smooth muscle cell migration	Has2,Mef2c,Nfe2l2,Serpine1	4	0.000241875	-3.61641
GO_BP	GO:0034248	regulation of cellular amide metabolic process	Akap6,Eif4ebp2,Eif5,Nfe2l2,Pink1,Samd4,Thbs1	7	0.000249842	-3.60234
GO_BP	GO:0032879	regulation of localization	Akap6,Atf4,Azin1,B4galt1,Dlg4,Ets1,Gcnt2,Has2,Il33,Klhl24,Kmt2a,Map3k3,Mbp,Mef2c,Nfe2l2,Pink1,Pkia,Scn1b,Serpine1,Thbs1,Trp53inp2	21	0.0002564	-3.59108
GO_BP	GO:0051247	positive regulation of protein metabolic process	Akap6,Arrdc3,Ccny,Dlg4,Gadd45b,Gcnt2,Il33,Jarid2,Kmt2a,Map3k3,Mbp,Ndst1,Pink1,Samd4,Thbs1	15	0.000265974	-3.57516
GO_BP	GO:0034599	cellular response to oxidative stress	Atf4,Kdm6b,Nfe2l2,Pink1,Prdx5,Thbs1	6	0.000269799	-3.56896
GO_BP	GO:0000904	cell morphogenesis involved in differentiation	B4galt5,Col6a2,Dlg4,Has2,Ifrd1,Mef2c,Prdm8,Scn1b,St6gal1,Trak2	10	0.000302156	-3.51977
GO_BP	GO:0010595	positive regulation of endothelial cell migration	Ets1,Map3k3,Nfe2l2,Thbs1	4	0.000308884	-3.5102
GO_BP	GO:0031324	negative regulation of cellular metabolic process	Atf3,Bace2,Dlg4,Eif4ebp2,Fktn,Gadd45b,Hivep1,Jarid2,Kmt2a,Mbd2,Mef2c,Pink1,Pkia,Prdm8,Prdx5,Samd4,Serpine1,Thbs1,Txnip	19	0.000310446	-3.50801
GO_BP	GO:0006366	transcription by RNA polymerase II	Atf3,Atf4,Ets1,Hivep1,Ifrd1,Il33,Jarid2,Kdm6b,Kmt2a,Mbd2,Mef2c,Nfe2l2,Pkia,Trak2,Tsc22d1,Txnip,Zfp462	17	0.000312096	-3.50571
GO_BP	GO:0021955	central nervous system neuron axonogenesis	B4galt5,Prdm8,Scn1b	3	0.000343315	-3.46431
GO_BP	GO:0051172	negative regulation of nitrogen compound metabolic process	Atf3,Azin1,Bace2,Eif4ebp2,Fktn,Gadd45b,Hivep1,Jarid2,Kmt2a,Mbd2,Mef2c,Pkia,Prdm8,Prdx5,Samd4,Serpine1,Thbs1,Txnip	18	0.000357097	-3.44721
GO_BP	GO:0055024	regulation of cardiac muscle tissue development	Akap6,Jarid2,Mef2c,Sav1	4	0.000360354	-3.44327
GO_BP	GO:0045766	positive regulation of angiogenesis	Ets1,Map3k3,Nfe2l2,Serpine1,Thbs1	5	0.000381188	-3.41886
GO_BP	GO:0006986	response to unfolded protein	Atf3,Atf4,Nfe2l2,Thbs1	4	0.000402786	-3.39493
GO_BP	GO:0001667	ameboidal-type cell migration	Ets1,Has2,Map3k3,Mef2c,Nfe2l2,Serpine1,Thbs1	7	0.000403168	-3.39451
GO_BP	GO:0014812	muscle cell migration	Has2,Mef2c,Nfe2l2,Serpine1	4	0.00041769	-3.37915
GO_BP	GO:0055017	cardiac muscle tissue growth	Akap6,Jarid2,Mef2c,Sav1	4	0.00041769	-3.37915
GO_BP	GO:0045595	regulation of cell differentiation	Akap6,Dlg4,Ets1,Gcnt2,Has2,Ifrd1,Mef2c,Nfe2l2,Nrep,Plekhb1,Sav1,Scn1b,Sdhaf2,Serpine1,St6gal1,Trak2	16	0.000449649	-3.34713
GO_BP	GO:0061647	histone H3-K9 modification	Jarid2,Kmt2a,Prdm8	3	0.000452661	-3.34423
GO_BP	GO:1902041	regulation of extrinsic apoptotic signaling pathway via death domain receptors	Atf3,Serpine1,Thbs1	3	0.000514797	-3.28836
GO_BP	GO:0043542	endothelial cell migration	Ets1,Map3k3,Mef2c,Nfe2l2,Thbs1	5	0.000519573	-3.28435
GO_BP	GO:0051270	regulation of cellular component movement	Akap6,B4galt1,Ets1,Gcnt2,Has2,Il33,Map3k3,Mef2c,Nfe2l2,Serpine1,Thbs1	11	0.000531135	-3.27479
GO_BP	GO:0009966	regulation of signal transduction	Akap6,Arrdc3,Atf3,Ccny,Dlg4,Fktn,Gadd45b,Gcnt2,Klhl24,Map3k3,Mbd2,Mef2c,Ndst1,Nfe2l2,Nrep,Pink1,Rcan1,Sdhaf2,Serpine1,Thbs1	20	0.000539149	-3.26829
GO_BP	GO:0000302	response to reactive oxygen species	Kdm6b,Nfe2l2,Pink1,Prdx5,Thbs1	5	0.000556266	-3.25472
GO_BP	GO:0060419	heart growth	Akap6,Jarid2,Mef2c,Sav1	4	0.000570073	-3.24407
GO_BP	GO:0048585	negative regulation of response to stimulus	Arrdc3,Atf3,Atf4,Ets1,Fktn,Il33,Map3k3,Nfe2l2,Pink1,Rcan1,Sdhaf2,Serpine1,St6gal1,Thbs1	14	0.000593829	-3.22634
GO_BP	GO:0071560	cellular response to transforming growth factor beta stimulus	Gcnt2,Mef2c,Nrep,Serpine1,Thbs1	5	0.000594875	-3.22557
GO_BP	GO:1904018	positive regulation of vasculature development	Ets1,Map3k3,Nfe2l2,Serpine1,Thbs1	5	0.000594875	-3.22557
GO_BP	GO:0031401	positive regulation of protein modification process	Akap6,Arrdc3,Ccny,Dlg4,Gadd45b,Gcnt2,Jarid2,Kmt2a,Map3k3,Ndst1,Pink1,Thbs1	12	0.00060605	-3.21749
GO_BP	GO:0060043	regulation of cardiac muscle cell proliferation	Jarid2,Mef2c,Sav1	3	0.000617829	-3.20913
GO_BP	GO:0001568	blood vessel development	B4galt1,Ets1,Has2,Map3k3,Mef2c,Ndst1,Nfe2l2,Serpine1,Thbs1	9	0.00062201	-3.2062
GO_BP	GO:0034220	ion transmembrane transport	Akap6,Ank,Dlg4,Klhl24,Mef2c,Pink1,Scn1b,Slc25a15,Slc6a8,Thbs1	10	0.00063262	-3.19886
GO_BP	GO:0045727	positive regulation of translation	Akap6,Pink1,Samd4,Thbs1	4	0.000649055	-3.18772
GO_BP	GO:0046620	regulation of organ growth	Akap6,Jarid2,Mef2c,Sav1	4	0.000649055	-3.18772
GO_BP	GO:0060349	bone morphogenesis	Col6a2,Has2,Mef2c,Thbs1	4	0.000649055	-3.18772
GO_BP	GO:0071559	response to transforming growth factor beta	Gcnt2,Mef2c,Nrep,Serpine1,Thbs1	5	0.000649443	-3.18746
GO_BP	GO:0043085	positive regulation of catalytic activity	Akap6,Arrdc3,Ccny,Dlg4,Eif5,Gadd45b,Map3k3,Mbp,Mef2c,Pink1,Thbs1	11	0.000649479	-3.18743
GO_BP	GO:0043269	regulation of ion transport	Akap6,Atf4,Dlg4,Klhl24,Mef2c,Pink1,Scn1b,Serpine1,Thbs1	9	0.000653527	-3.18474
GO_BP	GO:0043618	regulation of transcription from RNA polymerase II promoter in response to stress	Atf3,Atf4,Nfe2l2	3	0.000654881	-3.18384
GO_BP	GO:0010810	regulation of cell-substrate adhesion	Gcnt2,Has2,Serpine1,St6gal1,Thbs1	5	0.000678093	-3.16871
GO_BP	GO:1903202	negative regulation of oxidative stress-induced cell death	Atf4,Nfe2l2,Pink1	3	0.000693321	-3.15907
GO_BP	GO:1900408	negative regulation of cellular response to oxidative stress	Atf4,Nfe2l2,Pink1	3	0.000733171	-3.13479
GO_BP	GO:0050790	regulation of catalytic activity	Akap6,Arrdc3,Ccny,Dlg4,Eif5,Gadd45b,Map3k3,Mbp,Mef2c,Pink1,Pkia,Prdx5,Rcan1,Serpine1,Thbs1	15	0.000736053	-3.13309
GO_BP	GO:0040017	positive regulation of locomotion	Ets1,Gcnt2,Has2,Map3k3,Nfe2l2,Serpine1,Thbs1,Vps37b	8	0.000757345	-3.12071
GO_BP	GO:0051248	negative regulation of protein metabolic process	Atf3,Azin1,Bace2,Eif4ebp2,Fktn,Gadd45b,Jarid2,Pkia,Samd4,Serpine1,Thbs1	11	0.000765248	-3.1162
GO_BP	GO:2000351	regulation of endothelial cell apoptotic process	Nfe2l2,Serpine1,Thbs1	3	0.000774451	-3.11101
GO_BP	GO:0006417	regulation of translation	Akap6,Eif4ebp2,Eif5,Pink1,Samd4,Thbs1	6	0.000795702	-3.09925
GO_BP	GO:0071363	cellular response to growth factor stimulus	Fgf5,Gcnt2,Has2,Mef2c,Ndst1,Nrep,Serpine1,Thbs1	8	0.000844352	-3.07348
GO_BP	GO:0001944	vasculature development	B4galt1,Ets1,Has2,Map3k3,Mef2c,Ndst1,Nfe2l2,Serpine1,Thbs1	9	0.000847201	-3.07201
GO_BP	GO:0035966	response to topologically incorrect protein	Atf3,Atf4,Nfe2l2,Thbs1	4	0.000854645	-3.06821
GO_BP	GO:0043620	regulation of DNA-templated transcription in response to stress	Atf3,Atf4,Nfe2l2	3	0.000861383	-3.0648
GO_BP	GO:0090303	positive regulation of wound healing	Nfe2l2,Serpine1,Thbs1	3	0.000861383	-3.0648
GO_BP	GO:1902883	negative regulation of response to oxidative stress	Atf4,Nfe2l2,Pink1	3	0.000861383	-3.0648
GO_BP	GO:0097190	apoptotic signaling pathway	Atf3,Atf4,Il33,Nfe2l2,Pink1,Serpine1,Thbs1,Tmem117	8	0.000871968	-3.0595
GO_BP	GO:0055085	transmembrane transport	Akap6,Ank,Azin1,Dlg4,Klhl24,Mef2c,Nfe2l2,Pink1,Scn1b,Slc25a15,Slc6a8,Thbs1	12	0.000883317	-3.05388
GO_BP	GO:0042775	mitochondrial ATP synthesis coupled electron transport	Pink1,Sdhaf2,Sdhc	3	0.000907075	-3.04236
GO_BP	GO:0048016	inositol phosphate-mediated signaling	Akap6,Inpp5a,Rcan1	3	0.000907075	-3.04236
GO_BP	GO:0072577	endothelial cell apoptotic process	Nfe2l2,Serpine1,Thbs1	3	0.000907075	-3.04236
GO_BP	GO:0034765	regulation of ion transmembrane transport	Akap6,Dlg4,Klhl24,Mef2c,Pink1,Scn1b,Thbs1	7	0.000932274	-3.03046
GO_BP	GO:1904062	regulation of cation transmembrane transport	Akap6,Dlg4,Klhl24,Mef2c,Pink1,Scn1b	6	0.00094325	-3.02537
GO_BP	GO:0072358	cardiovascular system development	B4galt1,Ets1,Has2,Map3k3,Mef2c,Ndst1,Nfe2l2,Serpine1,Thbs1	9	0.000955907	-3.01958
GO_BP	GO:0070848	response to growth factor	Fgf5,Gcnt2,Has2,Mef2c,Ndst1,Nrep,Serpine1,Thbs1	8	0.000969322	-3.01353
GO_BP	GO:0034976	response to endoplasmic reticulum stress	Atf3,Atf4,Nfe2l2,Thbs1,Tmem117	5	0.000999792	-3.00009
GO_BP	GO:0030968	endoplasmic reticulum unfolded protein response	Atf3,Atf4,Nfe2l2	3	0.00100301	-2.9987
GO_BP	GO:0001894	tissue homeostasis	Gcnt2,Kmt2a,Ncdn,Prdx5,Trp53inp2	5	0.00103927	-2.98327
GO_BP	GO:0010812	negative regulation of cell-substrate adhesion	Gcnt2,Serpine1,Thbs1	3	0.00110513	-2.95659
GO_BP	GO:0042773	ATP synthesis coupled electron transport	Pink1,Sdhaf2,Sdhc	3	0.00110513	-2.95659
GO_BP	GO:0060038	cardiac muscle cell proliferation	Jarid2,Mef2c,Sav1	3	0.00115857	-2.93608
GO_BP	GO:0019220	regulation of phosphate metabolic process	Akap6,Atf3,Ccny,Dlg4,Fktn,Gadd45b,Gcnt2,Map3k3,Mef2c,Ndst1,Pink1,Pkia,Rcan1,Thbs1	14	0.00120488	-2.91905
GO_BP	GO:0051174	regulation of phosphorus metabolic process	Akap6,Atf3,Ccny,Dlg4,Fktn,Gadd45b,Gcnt2,Map3k3,Mef2c,Ndst1,Pink1,Pkia,Rcan1,Thbs1	14	0.00121175	-2.91659
GO_BP	GO:0042592	homeostatic process	Akap6,Arrdc3,Atf4,Bace2,Dlg4,Ets1,Gcnt2,Kdm6b,Kmt2a,Mef2c,Ncdn,Nfe2l2,Prdx5,Scn1b,Trp53inp2	15	0.00122538	-2.91173
GO_BP	GO:0000165	MAPK cascade	Atf3,Fktn,Gadd45b,Gcnt2,Map3k3,Mbp,Mef2c,Ndst1,Thbs1	9	0.00123968	-2.90669
GO_BP	GO:0033692	cellular polysaccharide biosynthetic process	B4galt5,Has2,Ndst1	3	0.00127026	-2.89611
GO_BP	GO:0016311	dephosphorylation	Inpp5a,Mef2c,Pink1,Ptpn4,Rcan1,Sdhaf2	6	0.00128271	-2.89187
GO_BP	GO:0007399	nervous system development	B4galt5,Dlg4,Fgf5,Fktn,Ifrd1,Il33,Kdm6b,Mbp,Mef2c,Ncdn,Ndst1,Nfe2l2,Nrep,Prdm8,Scn1b,Shroom2,Trak2	17	0.00134888	-2.87003
GO_BP	GO:0010608	posttranscriptional regulation of gene expression	Akap6,Eif4ebp2,Eif5,Gcnt2,Pink1,Samd4,Thbs1	7	0.00138111	-2.85977
GO_BP	GO:0023014	signal transduction by protein phosphorylation	Atf3,Fktn,Gadd45b,Gcnt2,Map3k3,Mbp,Mef2c,Ndst1,Thbs1	9	0.00143551	-2.84299
GO_BP	GO:0048168	regulation of neuronal synaptic plasticity	Dlg4,Kmt2a,Ncdn	3	0.00145015	-2.83859
GO_BP	GO:0051241	negative regulation of multicellular organismal process	Arrdc3,Atf4,Ifrd1,Il33,Jarid2,Mef2c,Nfe2l2,Sav1,Sdhaf2,Serpine1,Thbs1,Trak2	12	0.00147954	-2.82987
GO_BP	GO:0051049	regulation of transport	Akap6,Atf4,Azin1,Dlg4,Il33,Klhl24,Kmt2a,Mbp,Mef2c,Nfe2l2,Pink1,Pkia,Scn1b,Serpine1,Thbs1	15	0.00160802	-2.79371
GO_BP	GO:0010611	regulation of cardiac muscle hypertrophy	Akap6,Jarid2,Mef2c	3	0.00171378	-2.76604
GO_BP	GO:0048738	cardiac muscle tissue development	Akap6,Jarid2,Kdm6b,Mef2c,Sav1	5	0.00172196	-2.76398
GO_BP	GO:0000271	polysaccharide biosynthetic process	B4galt5,Has2,Ndst1	3	0.00178405	-2.74859
GO_BP	GO:1903036	positive regulation of response to wounding	Nfe2l2,Serpine1,Thbs1	3	0.00178405	-2.74859
GO_BP	GO:0048705	skeletal system morphogenesis	Col6a2,Has2,Mef2c,Ndst1,Thbs1	5	0.00181085	-2.74212
GO_BP	GO:2000113	negative regulation of cellular macromolecule biosynthetic process	Atf3,Bace2,Eif4ebp2,Hivep1,Jarid2,Mbd2,Mef2c,Pkia,Prdm8,Prdx5,Samd4,Txnip	12	0.0018171	-2.74062
GO_BP	GO:1902532	negative regulation of intracellular signal transduction	Arrdc3,Atf3,Fktn,Nfe2l2,Pink1,Rcan1,Thbs1	7	0.00184169	-2.73478
GO_BP	GO:0008285	negative regulation of cell proliferation	B4galt1,Fktn,Jarid2,Kmt2a,Mef2c,Rps6ka2,Sav1,Thbs1	8	0.00186955	-2.72826
GO_BP	GO:0048468	cell development	Akap6,B4galt1,B4galt5,Col6a2,Dlg4,Has2,Ifrd1,Mef2c,Ncdn,Nfe2l2,Nrep,Prdm8,Rcan1,Rps6ka2,Scn1b,St6gal1,Trak2	17	0.00190647	-2.71977
GO_BP	GO:0003012	muscle system process	Akap6,Jarid2,Mef2c,Scn1b,Synm,Tpm2	6	0.00192124	-2.71642
GO_BP	GO:0008543	fibroblast growth factor receptor signaling pathway	Fgf5,Ndst1,Thbs1	3	0.00192993	-2.71446
GO_BP	GO:0014743	regulation of muscle hypertrophy	Akap6,Jarid2,Mef2c	3	0.00192993	-2.71446
GO_BP	GO:1903201	regulation of oxidative stress-induced cell death	Atf4,Nfe2l2,Pink1	3	0.00192993	-2.71446
GO_BP	GO:0010629	negative regulation of gene expression	Atf3,Eif4ebp2,Hivep1,Jarid2,Mbd2,Mef2c,Pink1,Pkia,Prdm8,Prdx5,Samd4,Serpine1,Thbs1,Txnip	14	0.00196059	-2.70761
GO_BP	GO:0030336	negative regulation of cell migration	Il33,Mef2c,Nfe2l2,Serpine1,Thbs1	5	0.00196644	-2.70632
GO_BP	GO:0006954	inflammatory response	B4galt1,Ets1,Il33,Kdm6b,Ndst1,Nfe2l2,Serpine1,Thbs1	8	0.00199275	-2.70055
GO_BP	GO:0008625	extrinsic apoptotic signaling pathway via death domain receptors	Atf3,Serpine1,Thbs1	3	0.00200557	-2.69776
GO_BP	GO:0030335	positive regulation of cell migration	Ets1,Gcnt2,Has2,Map3k3,Nfe2l2,Serpine1,Thbs1	7	0.00202628	-2.6933
GO_BP	GO:1901701	cellular response to oxygen-containing compound	Akap6,Atf4,Eif4ebp2,Kdm6b,Mef2c,Nfe2l2,Pink1,Prdx5,Rps6ka2,Serpine1,Thbs1	11	0.00203409	-2.69163
GO_BP	GO:0034620	cellular response to unfolded protein	Atf3,Atf4,Nfe2l2	3	0.00208304	-2.6813
GO_BP	GO:0060350	endochondral bone morphogenesis	Col6a2,Mef2c,Thbs1	3	0.00208304	-2.6813
GO_BP	GO:0005975	carbohydrate metabolic process	Atf3,Atf4,B4galt1,B4galt5,Has2,Inpp5a,Ndst1	7	0.00209091	-2.67966
GO_BP	GO:0048638	regulation of developmental growth	Akap6,Ifrd1,Jarid2,Mef2c,Sav1,Serpine1	6	0.0021264	-2.67235
GO_BP	GO:0060485	mesenchyme development	Gcnt2,Has2,Mef2c,Sdhaf2,Thbs1	5	0.0021316	-2.67129
GO_BP	GO:0045944	positive regulation of transcription by RNA polymerase II	Atf3,Atf4,Ets1,Ifrd1,Il33,Kdm6b,Kmt2a,Mef2c,Nfe2l2,Tsc22d1,Zfp462	11	0.00215616	-2.66632
GO_BP	GO:0006928	movement of cell or subcellular component	Akap6,B4galt1,Ets1,Fktn,Gcnt2,Has2,Il33,Map3k3,Mef2c,Nfe2l2,Scn1b,Serpine1,Shroom2,Thbs1,Trak2	15	0.00215983	-2.66558
GO_BP	GO:0014855	striated muscle cell proliferation	Jarid2,Mef2c,Sav1	3	0.00216234	-2.66508
GO_BP	GO:0030193	regulation of blood coagulation	Nfe2l2,Serpine1,Thbs1	3	0.00216234	-2.66508
GO_BP	GO:0061061	muscle structure development	Akap6,Atf3,Ifrd1,Jarid2,Kdm6b,Mef2c,Rcan1,Sav1	8	0.00223854	-2.65004
GO_BP	GO:0001932	regulation of protein phosphorylation	Akap6,Atf3,Ccny,Dlg4,Fktn,Gadd45b,Gcnt2,Map3k3,Ndst1,Pink1,Pkia,Thbs1	12	0.00224236	-2.64929
GO_BP	GO:0010558	negative regulation of macromolecule biosynthetic process	Atf3,Bace2,Eif4ebp2,Hivep1,Jarid2,Mbd2,Mef2c,Pkia,Prdm8,Prdx5,Samd4,Txnip	12	0.00224236	-2.64929
GO_BP	GO:1900046	regulation of hemostasis	Nfe2l2,Serpine1,Thbs1	3	0.0022435	-2.64907
GO_BP	GO:0071495	cellular response to endogenous stimulus	Akap6,Atf4,Eif4ebp2,Fgf5,Gcnt2,Has2,Mef2c,Ndst1,Nrep,Serpine1,Thbs1	11	0.00226964	-2.64404
GO_BP	GO:0051347	positive regulation of transferase activity	Akap6,Arrdc3,Ccny,Dlg4,Gadd45b,Map3k3,Thbs1	7	0.00227108	-2.64377
GO_BP	GO:0070613	regulation of protein processing	Rps6ka2,Serpine1,Thbs1	3	0.00241144	-2.61772
GO_BP	GO:2000146	negative regulation of cell motility	Il33,Mef2c,Nfe2l2,Serpine1,Thbs1	5	0.00241664	-2.61679
GO_BP	GO:0044262	cellular carbohydrate metabolic process	B4galt1,B4galt5,Has2,Inpp5a,Ndst1	5	0.00245413	-2.6101
GO_BP	GO:0022904	respiratory electron transport chain	Pink1,Sdhaf2,Sdhc	3	0.00249825	-2.60236
GO_BP	GO:0050818	regulation of coagulation	Nfe2l2,Serpine1,Thbs1	3	0.00249825	-2.60236
GO_BP	GO:2000147	positive regulation of cell motility	Ets1,Gcnt2,Has2,Map3k3,Nfe2l2,Serpine1,Thbs1	7	0.00253819	-2.59548
GO_BP	GO:1903317	regulation of protein maturation	Rps6ka2,Serpine1,Thbs1	3	0.00258697	-2.58721
GO_BP	GO:0030334	regulation of cell migration	Ets1,Gcnt2,Has2,Il33,Map3k3,Mef2c,Nfe2l2,Serpine1,Thbs1	9	0.00265924	-2.57524
GO_BP	GO:0016477	cell migration	B4galt1,Ets1,Fktn,Gcnt2,Has2,Il33,Map3k3,Mef2c,Nfe2l2,Serpine1,Shroom2,Thbs1	12	0.00273082	-2.56371
GO_BP	GO:0051093	negative regulation of developmental process	Ifrd1,Jarid2,Map3k3,Nfe2l2,Pink1,Sav1,Sdhaf2,Serpine1,Thbs1,Trak2	10	0.00275446	-2.55996
GO_BP	GO:0007610	behavior	Arrdc3,Dlg4,Eif4ebp2,Kmt2a,Mbd2,Mef2c,Rcan1,Thbs1	8	0.00275469	-2.55993
GO_BP	GO:0016202	regulation of striated muscle tissue development	Akap6,Jarid2,Mef2c,Sav1	4	0.00282692	-2.54869
GO_BP	GO:0007166	cell surface receptor signaling pathway	Atf3,Ccny,Dlg4,Eif4ebp2,Fgf5,Gcnt2,Il33,Klhl24,Mbd2,Mef2c,Ndst1,Nrep,Pink1,Sdhaf2,Serpine1,Thbs1,Txnip	17	0.0028471	-2.5456
GO_BP	GO:0022900	electron transport chain	Pink1,Sdhaf2,Sdhc	3	0.00286475	-2.54291
GO_BP	GO:1900407	regulation of cellular response to oxidative stress	Atf4,Nfe2l2,Pink1	3	0.00286475	-2.54291
GO_BP	GO:0007517	muscle organ development	Akap6,Atf3,Jarid2,Mef2c,Rcan1,Sav1	6	0.00287544	-2.5413
GO_BP	GO:0031175	neuron projection development	B4galt5,Dlg4,Ifrd1,Mef2c,Ncdn,Nfe2l2,Nrep,Prdm8,Scn1b,Trak2	10	0.00294521	-2.53088
GO_BP	GO:0019932	second-messenger-mediated signaling	Akap6,Arrdc3,Eif4ebp2,Inpp5a,Rcan1,Thbs1	6	0.00297711	-2.5262
GO_BP	GO:0051272	positive regulation of cellular component movement	Ets1,Gcnt2,Has2,Map3k3,Nfe2l2,Serpine1,Thbs1	7	0.00299798	-2.52317
GO_BP	GO:1901861	regulation of muscle tissue development	Akap6,Jarid2,Mef2c,Sav1	4	0.00300387	-2.52232
GO_BP	GO:0051050	positive regulation of transport	Akap6,Atf4,Azin1,Il33,Kmt2a,Mbp,Nfe2l2,Pink1,Scn1b,Serpine1	10	0.00300446	-2.52223
GO_BP	GO:0009887	animal organ morphogenesis	B4galt1,Col6a2,Has2,Mef2c,Ndst1,Sav1,Serpine1,Shroom2,Thbs1,Tmeff1	10	0.00302442	-2.51936
GO_BP	GO:0048634	regulation of muscle organ development	Akap6,Jarid2,Mef2c,Sav1	4	0.0030645	-2.51364
GO_BP	GO:0098656	anion transmembrane transport	Ank,Slc25a15,Slc6a8,Thbs1	4	0.0030645	-2.51364
GO_BP	GO:0048584	positive regulation of response to stimulus	Akap6,Atf3,Dlg4,Ets1,Gadd45b,Gcnt2,Il33,Kmt2a,Map3k3,Mbd2,Mef2c,Ndst1,Nfe2l2,Pink1,Serpine1,Thbs1	16	0.00307871	-2.51163
GO_BP	GO:0031327	negative regulation of cellular biosynthetic process	Atf3,Bace2,Eif4ebp2,Hivep1,Jarid2,Mbd2,Mef2c,Pkia,Prdm8,Prdx5,Samd4,Txnip	12	0.00310824	-2.50749
GO_BP	GO:0043604	amide biosynthetic process	Akap6,B4galt5,Eif4ebp2,Eif5,Nfe2l2,Pink1,Samd4,Thbs1	8	0.0031219	-2.50558
GO_BP	GO:0060284	regulation of cell development	Akap6,Dlg4,Has2,Ifrd1,Mef2c,Nfe2l2,Nrep,Scn1b,St6gal1,Trak2	10	0.00314644	-2.50218
GO_BP	GO:0044344	cellular response to fibroblast growth factor stimulus	Fgf5,Ndst1,Thbs1	3	0.00316024	-2.50028
GO_BP	GO:0070301	cellular response to hydrogen peroxide	Kdm6b,Nfe2l2,Pink1	3	0.00326274	-2.48642
GO_BP	GO:1904035	regulation of epithelial cell apoptotic process	Nfe2l2,Serpine1,Thbs1	3	0.00326274	-2.48642
GO_BP	GO:0000902	cell morphogenesis	B4galt5,Col6a2,Dlg4,Has2,Ifrd1,Mef2c,Prdm8,Scn1b,St6gal1,Trak2	10	0.00327238	-2.48514
GO_BP	GO:0045860	positive regulation of protein kinase activity	Akap6,Ccny,Dlg4,Gadd45b,Map3k3,Thbs1	6	0.00333556	-2.47683
GO_BP	GO:0045597	positive regulation of cell differentiation	Akap6,Dlg4,Ets1,Gcnt2,Has2,Mef2c,Nfe2l2,Sav1,Scn1b,Serpine1	10	0.00333684	-2.47666
GO_BP	GO:0071774	response to fibroblast growth factor	Fgf5,Ndst1,Thbs1	3	0.00336725	-2.47272
GO_BP	GO:0006812	cation transport	Akap6,Atf4,Dlg4,Klhl24,Mef2c,Pink1,Scn1b,Serpine1,Slc25a15,Slc6a8	10	0.00342437	-2.46542
GO_BP	GO:0021954	central nervous system neuron development	B4galt5,Prdm8,Scn1b	3	0.0034738	-2.4592
GO_BP	GO:0046677	response to antibiotic	Ets1,Kdm6b,Mef2c,Nfe2l2,Pink1	5	0.00348671	-2.45758
GO_BP	GO:0016569	covalent chromatin modification	Jarid2,Kdm6b,Kmt2a,Mbd2,Pink1,Prdm8	6	0.00356556	-2.44787
GO_BP	GO:0045765	regulation of angiogenesis	Ets1,Map3k3,Nfe2l2,Serpine1,Thbs1	5	0.00358492	-2.44552
GO_BP	GO:0010562	positive regulation of phosphorus metabolic process	Akap6,Ccny,Dlg4,Gadd45b,Gcnt2,Map3k3,Mef2c,Ndst1,Pink1,Thbs1	10	0.00362804	-2.44033
GO_BP	GO:0045937	positive regulation of phosphate metabolic process	Akap6,Ccny,Dlg4,Gadd45b,Gcnt2,Map3k3,Mef2c,Ndst1,Pink1,Thbs1	10	0.00362804	-2.44033
GO_BP	GO:0036473	cell death in response to oxidative stress	Atf4,Nfe2l2,Pink1	3	0.00369304	-2.43262
GO_BP	GO:2000145	regulation of cell motility	Ets1,Gcnt2,Has2,Il33,Map3k3,Mef2c,Nfe2l2,Serpine1,Thbs1	9	0.00374298	-2.42678
GO_BP	GO:1902882	regulation of response to oxidative stress	Atf4,Nfe2l2,Pink1	3	0.00380576	-2.41956
GO_BP	GO:0009890	negative regulation of biosynthetic process	Atf3,Bace2,Eif4ebp2,Hivep1,Jarid2,Mbd2,Mef2c,Pkia,Prdm8,Prdx5,Samd4,Txnip	12	0.00382444	-2.41743
GO_BP	GO:0051271	negative regulation of cellular component movement	Il33,Mef2c,Nfe2l2,Serpine1,Thbs1	5	0.00399779	-2.39818
GO_BP	GO:0006119	oxidative phosphorylation	Pink1,Sdhaf2,Sdhc	3	0.00403745	-2.39389
GO_BP	GO:0050795	regulation of behavior	Arrdc3,Dlg4,Mef2c	3	0.00403745	-2.39389
GO_BP	GO:0031058	positive regulation of histone modification	Jarid2,Kmt2a,Pink1	3	0.00415645	-2.38128
GO_BP	GO:0035967	cellular response to topologically incorrect protein	Atf3,Atf4,Nfe2l2	3	0.00415645	-2.38128
GO_BP	GO:0043502	regulation of muscle adaptation	Akap6,Jarid2,Mef2c	3	0.00415645	-2.38128
GO_BP	GO:0070167	regulation of biomineral tissue development	Ank,Atf4,Mef2c	3	0.00415645	-2.38128
GO_BP	GO:0043270	positive regulation of ion transport	Akap6,Atf4,Pink1,Scn1b,Serpine1	5	0.00416105	-2.3808
GO_BP	GO:0006022	aminoglycan metabolic process	B4galt5,Has2,Ndst1	3	0.00427756	-2.3688
GO_BP	GO:0045893	positive regulation of transcription, DNA-templated	Atf3,Atf4,Ets1,Ifrd1,Il33,Kdm6b,Kmt2a,Mef2c,Nfe2l2,Trp53inp2,Tsc22d1,Zfp462	12	0.00429685	-2.36685
GO_BP	GO:1903508	positive regulation of nucleic acid-templated transcription	Atf3,Atf4,Ets1,Ifrd1,Il33,Kdm6b,Kmt2a,Mef2c,Nfe2l2,Trp53inp2,Tsc22d1,Zfp462	12	0.00436477	-2.36004
GO_BP	GO:0071236	cellular response to antibiotic	Kdm6b,Mef2c,Nfe2l2,Pink1	4	0.00438078	-2.35845
GO_BP	GO:0042325	regulation of phosphorylation	Akap6,Atf3,Ccny,Dlg4,Fktn,Gadd45b,Gcnt2,Map3k3,Ndst1,Pink1,Pkia,Thbs1	12	0.00438761	-2.35777
GO_BP	GO:1902680	positive regulation of RNA biosynthetic process	Atf3,Atf4,Ets1,Ifrd1,Il33,Kdm6b,Kmt2a,Mef2c,Nfe2l2,Trp53inp2,Tsc22d1,Zfp462	12	0.00438761	-2.35777
GO_BP	GO:0080134	regulation of response to stress	Atf4,Ets1,Fktn,Gadd45b,Il33,Map3k3,Mef2c,Nfe2l2,Pink1,Serpine1,Thbs1	11	0.00438866	-2.35767
GO_BP	GO:0006518	peptide metabolic process	Akap6,Bace2,Eif4ebp2,Eif5,Nfe2l2,Pink1,Samd4,Thbs1	8	0.00442308	-2.35428
GO_BP	GO:0048589	developmental growth	Akap6,Col6a2,Ifrd1,Jarid2,Mef2c,Sav1,Serpine1,Thbs1	8	0.00449086	-2.34767
GO_BP	GO:0048514	blood vessel morphogenesis	B4galt1,Ets1,Has2,Map3k3,Nfe2l2,Serpine1,Thbs1	7	0.00460517	-2.33675
GO_BP	GO:0048667	cell morphogenesis involved in neuron differentiation	B4galt5,Dlg4,Ifrd1,Mef2c,Prdm8,Scn1b,Trak2	7	0.00464528	-2.33299
GO_BP	GO:0003300	cardiac muscle hypertrophy	Akap6,Jarid2,Mef2c	3	0.0046537	-2.3322
GO_BP	GO:0044264	cellular polysaccharide metabolic process	B4galt5,Has2,Ndst1	3	0.0046537	-2.3322
GO_BP	GO:0033554	cellular response to stress	Atf3,Atf4,Fktn,Gadd45b,Kdm6b,Map3k3,Mef2c,Nfe2l2,Nrep,Pink1,Prdx5,Thbs1,Tmem117	13	0.00483595	-2.31552
GO_BP	GO:0010657	muscle cell apoptotic process	Atf4,Nfe2l2,Rps6ka2	3	0.00491524	-2.30846
GO_BP	GO:0033674	positive regulation of kinase activity	Akap6,Ccny,Dlg4,Gadd45b,Map3k3,Thbs1	6	0.00499736	-2.30126
GO_BP	GO:0006811	ion transport	Akap6,Ank,Atf4,Dlg4,Klhl24,Mef2c,Pink1,Scn1b,Serpine1,Slc25a15,Slc6a8,Thbs1	12	0.00501602	-2.29964
GO_BP	GO:1903825	organic acid transmembrane transport	Slc25a15,Slc6a8,Thbs1	3	0.00504927	-2.29677
GO_BP	GO:1905039	carboxylic acid transmembrane transport	Slc25a15,Slc6a8,Thbs1	3	0.00504927	-2.29677
GO_BP	GO:0043043	peptide biosynthetic process	Akap6,Eif4ebp2,Eif5,Nfe2l2,Pink1,Samd4,Thbs1	7	0.00514757	-2.2884
GO_BP	GO:0014897	striated muscle hypertrophy	Akap6,Jarid2,Mef2c	3	0.0051855	-2.28521
GO_BP	GO:0043266	regulation of potassium ion transport	Akap6,Atf4,Klhl24	3	0.0051855	-2.28521
GO_BP	GO:0022008	neurogenesis	B4galt5,Dlg4,Fgf5,Fktn,Ifrd1,Il33,Mef2c,Ncdn,Nfe2l2,Nrep,Prdm8,Scn1b,Trak2	13	0.00524247	-2.28046
GO_BP	GO:0031589	cell-substrate adhesion	Gcnt2,Has2,Serpine1,St6gal1,Thbs1	5	0.00530779	-2.27509
GO_BP	GO:0001934	positive regulation of protein phosphorylation	Akap6,Ccny,Dlg4,Gadd45b,Gcnt2,Map3k3,Ndst1,Pink1,Thbs1	9	0.00538919	-2.26848
GO_BP	GO:0014896	muscle hypertrophy	Akap6,Jarid2,Mef2c	3	0.00546455	-2.26245
GO_BP	GO:1901342	regulation of vasculature development	Ets1,Map3k3,Nfe2l2,Serpine1,Thbs1	5	0.00550741	-2.25905
GO_BP	GO:0009636	response to toxic substance	Kdm6b,Mbp,Nfe2l2,Pink1,Scn1b	5	0.00571229	-2.24319
GO_BP	GO:0034968	histone lysine methylation	Jarid2,Kmt2a,Prdm8	3	0.00575248	-2.24014
GO_BP	GO:0032269	negative regulation of cellular protein metabolic process	Atf3,Eif4ebp2,Fktn,Gadd45b,Jarid2,Pkia,Samd4,Serpine1,Thbs1	9	0.00582182	-2.23494
GO_BP	GO:0048762	mesenchymal cell differentiation	Gcnt2,Has2,Mef2c,Sdhaf2	4	0.00584327	-2.23334
GO_BP	GO:1901700	response to oxygen-containing compound	Akap6,Atf4,Dlg4,Eif4ebp2,Kdm6b,Mef2c,Nfe2l2,Pink1,Prdx5,Rps6ka2,Serpine1,Thbs1	12	0.00585794	-2.23225
GO_BP	GO:0043603	cellular amide metabolic process	Akap6,B4galt5,Bace2,Eif4ebp2,Eif5,Nfe2l2,Pink1,Samd4,Thbs1	9	0.00585906	-2.23217
GO_BP	GO:0048870	cell motility	B4galt1,Ets1,Fktn,Gcnt2,Has2,Il33,Map3k3,Mef2c,Nfe2l2,Serpine1,Shroom2,Thbs1	12	0.00594508	-2.22584
GO_BP	GO:0051674	localization of cell	B4galt1,Ets1,Fktn,Gcnt2,Has2,Il33,Map3k3,Mef2c,Nfe2l2,Serpine1,Shroom2,Thbs1	12	0.00594508	-2.22584
GO_BP	GO:0010035	response to inorganic substance	Dlg4,Kdm6b,Mef2c,Nfe2l2,Pink1,Thbs1	6	0.00596848	-2.22414
GO_BP	GO:0051338	regulation of transferase activity	Akap6,Arrdc3,Ccny,Dlg4,Gadd45b,Map3k3,Pkia,Thbs1	8	0.00598047	-2.22326
GO_BP	GO:0009611	response to wounding	B4galt1,Ifrd1,Nfe2l2,Nrep,Serpine1,Thbs1	6	0.00608432	-2.21579
GO_BP	GO:0005976	polysaccharide metabolic process	B4galt5,Has2,Ndst1	3	0.00620118	-2.20753
GO_BP	GO:1905269	positive regulation of chromatin organization	Jarid2,Kmt2a,Pink1	3	0.00620118	-2.20753
GO_BP	GO:0045859	regulation of protein kinase activity	Akap6,Ccny,Dlg4,Gadd45b,Map3k3,Pkia,Thbs1	7	0.00632467	-2.19896
GO_BP	GO:0050804	modulation of chemical synaptic transmission	Dgke,Dlg4,Eif4ebp2,Kmt2a,Mef2c,Ncdn,Pink1	7	0.00632467	-2.19896
GO_BP	GO:0032989	cellular component morphogenesis	B4galt5,Col6a2,Dlg4,Has2,Ifrd1,Mef2c,Prdm8,Scn1b,St6gal1,Trak2	10	0.0063518	-2.1971
GO_BP	GO:1904019	epithelial cell apoptotic process	Nfe2l2,Serpine1,Thbs1	3	0.00635526	-2.19687
GO_BP	GO:0099177	regulation of trans-synaptic signaling	Dgke,Dlg4,Eif4ebp2,Kmt2a,Mef2c,Ncdn,Pink1	7	0.00637561	-2.19548
GO_BP	GO:0061564	axon development	B4galt5,Ifrd1,Nrep,Prdm8,Scn1b,Trak2	6	0.00644173	-2.191
GO_BP	GO:0045935	positive regulation of nucleobase-containing compound metabolic process	Atf3,Atf4,Ets1,Ifrd1,Il33,Kdm6b,Kmt2a,Mef2c,Nfe2l2,Pink1,Trp53inp2,Tsc22d1,Zfp462	13	0.0065712	-2.18236
GO_BP	GO:0009719	response to endogenous stimulus	Akap6,Atf4,Eif4ebp2,Fgf5,Gcnt2,Has2,Mef2c,Ndst1,Nrep,Serpine1,Thbs1	11	0.00661543	-2.17944
GO_BP	GO:0071241	cellular response to inorganic substance	Dlg4,Mef2c,Nfe2l2,Thbs1	4	0.00673535	-2.17164
GO_BP	GO:0050678	regulation of epithelial cell proliferation	B4galt1,Has2,Mef2c,Sav1,Thbs1	5	0.00674012	-2.17133
GO_BP	GO:2001023	regulation of response to drug	Kmt2a,Nfe2l2,Pink1	3	0.00683119	-2.1655
GO_BP	GO:0048666	neuron development	B4galt5,Dlg4,Ifrd1,Mef2c,Ncdn,Nfe2l2,Nrep,Prdm8,Scn1b,Trak2	10	0.00687291	-2.16286
GO_BP	GO:0048167	regulation of synaptic plasticity	Dlg4,Eif4ebp2,Kmt2a,Mef2c,Ncdn	5	0.00689687	-2.16135
GO_BP	GO:0042060	wound healing	B4galt1,Ifrd1,Nfe2l2,Serpine1,Thbs1	5	0.0069762	-2.15638
GO_BP	GO:0032411	positive regulation of transporter activity	Akap6,Kmt2a,Pink1	3	0.00699441	-2.15525
GO_BP	GO:0043500	muscle adaptation	Akap6,Jarid2,Mef2c	3	0.00699441	-2.15525
GO_BP	GO:0060348	bone development	Col6a2,Has2,Mef2c,Thbs1	4	0.00705167	-2.15171
GO_BP	GO:0051254	positive regulation of RNA metabolic process	Atf3,Atf4,Ets1,Ifrd1,Il33,Kdm6b,Kmt2a,Mef2c,Nfe2l2,Trp53inp2,Tsc22d1,Zfp462	12	0.007074	-2.15034
GO_BP	GO:0097191	extrinsic apoptotic signaling pathway	Atf3,Il33,Serpine1,Thbs1	4	0.00715926	-2.14513
GO_BP	GO:0001525	angiogenesis	B4galt1,Ets1,Map3k3,Nfe2l2,Serpine1,Thbs1	6	0.00720218	-2.14254
GO_BP	GO:0034764	positive regulation of transmembrane transport	Akap6,Azin1,Nfe2l2,Pink1	4	0.00726793	-2.13859
GO_BP	GO:0042327	positive regulation of phosphorylation	Akap6,Ccny,Dlg4,Gadd45b,Gcnt2,Map3k3,Ndst1,Pink1,Thbs1	9	0.00755199	-2.12194
GO_BP	GO:0030155	regulation of cell adhesion	Ets1,Gcnt2,Has2,Mbp,Serpine1,St6gal1,Thbs1	7	0.00763419	-2.11724
GO_BP	GO:0042542	response to hydrogen peroxide	Kdm6b,Nfe2l2,Pink1	3	0.00767045	-2.11518
GO_BP	GO:0033002	muscle cell proliferation	Jarid2,Mef2c,Sav1,Thbs1	4	0.00771351	-2.11275
GO_BP	GO:0098655	cation transmembrane transport	Akap6,Dlg4,Klhl24,Mef2c,Pink1,Scn1b,Slc25a15	7	0.00775176	-2.1106
GO_BP	GO:0006470	protein dephosphorylation	Pink1,Ptpn4,Rcan1,Sdhaf2	4	0.00782766	-2.10637
GO_BP	GO:0018022	peptidyl-lysine methylation	Jarid2,Kmt2a,Prdm8	3	0.00784528	-2.10539
GO_BP	GO:0060548	negative regulation of cell death	Atf4,Mef2c,Nfe2l2,Pink1,Prdx5,Serpine1,St6gal1,Thbs1,Tsc22d1	9	0.00787517	-2.10374
GO_BP	GO:0051128	regulation of cellular component organization	Akap6,Dlg4,Ets1,Has2,Ifrd1,Jarid2,Kmt2a,Mef2c,Nfe2l2,Pink1,Rps6ka2,Scn1b,Serpine1,Shroom2,St6gal1,Trak2	16	0.00860726	-2.06513
GO_BP	GO:0048640	negative regulation of developmental growth	Ifrd1,Jarid2,Sav1	3	0.00875472	-2.05776
GO_BP	GO:0045995	regulation of embryonic development	B4galt5,Mbp,Nfe2l2	3	0.00932885	-2.03017
GO_BP	GO:0007034	vacuolar transport	Pink1,Trak2,Vps37b	3	0.00972358	-2.01217
GO_BP	GO:0001837	epithelial to mesenchymal transition	Gcnt2,Has2,Sdhaf2	3	0.00992455	-2.00329
GO_BP	GO:0060249	anatomical structure homeostasis	Gcnt2,Kmt2a,Ncdn,Prdx5,Trp53inp2	5	0.00996735	-2.00142
GO_BP	GO:0042692	muscle cell differentiation	Akap6,Ifrd1,Kdm6b,Mef2c,Rcan1	5	0.0100698	-1.99698
GO_BP	GO:0035239	tube morphogenesis	B4galt1,Ets1,Has2,Map3k3,Mef2c,Nfe2l2,Serpine1,Thbs1	8	0.0101266	-1.99454
GO_BP	GO:0007155	cell adhesion	B4galt1,Col6a2,Dlg4,Ets1,Gcnt2,Has2,Mbp,Serpine1,St6gal1,Thbs1	10	0.0103629	-1.98452
GO_BP	GO:1902531	regulation of intracellular signal transduction	Akap6,Arrdc3,Atf3,Fktn,Gadd45b,Gcnt2,Map3k3,Ndst1,Nfe2l2,Pink1,Rcan1,Thbs1	12	0.0103744	-1.98404
GO_BP	GO:0043549	regulation of kinase activity	Akap6,Ccny,Dlg4,Gadd45b,Map3k3,Pkia,Thbs1	7	0.0103965	-1.98311
GO_BP	GO:0006325	chromatin organization	Jarid2,Kdm6b,Kmt2a,Mbd2,Pink1,Prdm8,Zfp462	7	0.0109198	-1.96179
GO_BP	GO:0016571	histone methylation	Jarid2,Kmt2a,Prdm8	3	0.0109657	-1.95996
GO_BP	GO:0022610	biological adhesion	B4galt1,Col6a2,Dlg4,Ets1,Gcnt2,Has2,Mbp,Serpine1,St6gal1,Thbs1	10	0.0110112	-1.95817
GO_BP	GO:0043408	regulation of MAPK cascade	Atf3,Fktn,Gadd45b,Gcnt2,Map3k3,Ndst1,Thbs1	7	0.0112273	-1.94972
GO_BP	GO:0043066	negative regulation of apoptotic process	Mef2c,Nfe2l2,Pink1,Prdx5,Serpine1,St6gal1,Thbs1,Tsc22d1	8	0.0113152	-1.94634
GO_BP	GO:0050680	negative regulation of epithelial cell proliferation	Mef2c,Sav1,Thbs1	3	0.0116196	-1.93481
GO_BP	GO:0061041	regulation of wound healing	Nfe2l2,Serpine1,Thbs1	3	0.0116196	-1.93481
GO_BP	GO:0035295	tube development	B4galt1,Ets1,Has2,Map3k3,Mef2c,Nfe2l2,Sav1,Serpine1,Thbs1	9	0.0117854	-1.92865
GO_BP	GO:0055007	cardiac muscle cell differentiation	Akap6,Kdm6b,Mef2c	3	0.0118425	-1.92656
GO_BP	GO:0106106	cold-induced thermogenesis	Arrdc3,Atf4,Kdm6b	3	0.0118425	-1.92656
GO_BP	GO:0120161	regulation of cold-induced thermogenesis	Arrdc3,Atf4,Kdm6b	3	0.0118425	-1.92656
GO_BP	GO:0051129	negative regulation of cellular component organization	Dlg4,Ifrd1,Jarid2,Pink1,Rps6ka2,Shroom2,Trak2	7	0.0119423	-1.92291
GO_BP	GO:2001233	regulation of apoptotic signaling pathway	Atf3,Nfe2l2,Pink1,Serpine1,Thbs1	5	0.01204	-1.91937
GO_BP	GO:0009267	cellular response to starvation	Atf3,Atf4,Nfe2l2	3	0.0120678	-1.91837
GO_BP	GO:0050729	positive regulation of inflammatory response	Ets1,Il33,Serpine1	3	0.0120678	-1.91837
GO_BP	GO:0010038	response to metal ion	Dlg4,Mef2c,Nfe2l2,Thbs1	4	0.012395	-1.90675
GO_BP	GO:0031099	regeneration	Ifrd1,Nrep,Serpine1	3	0.0125259	-1.90219
GO_BP	GO:0043069	negative regulation of programmed cell death	Mef2c,Nfe2l2,Pink1,Prdx5,Serpine1,St6gal1,Thbs1,Tsc22d1	8	0.0126047	-1.89947
GO_BP	GO:0071310	cellular response to organic substance	Akap6,Atf3,Atf4,Eif4ebp2,Fgf5,Gcnt2,Has2,Jarid2,Mef2c,Ndst1,Nfe2l2,Nrep,Rps6ka2,Serpine1,Thbs1	15	0.0126596	-1.89758
GO_BP	GO:0010959	regulation of metal ion transport	Akap6,Atf4,Klhl24,Scn1b,Serpine1	5	0.0128725	-1.89034
GO_BP	GO:0050673	epithelial cell proliferation	B4galt1,Has2,Mef2c,Sav1,Thbs1	5	0.0134905	-1.86997
GO_BP	GO:0003007	heart morphogenesis	Has2,Mef2c,Sav1,Thbs1	4	0.0135087	-1.86939
GO_BP	GO:0071900	regulation of protein serine/threonine kinase activity	Akap6,Ccny,Gadd45b,Pkia,Thbs1	5	0.0136165	-1.86593
GO_BP	GO:0016570	histone modification	Jarid2,Kdm6b,Kmt2a,Pink1,Prdm8	5	0.0137433	-1.86191
GO_BP	GO:0071902	positive regulation of protein serine/threonine kinase activity	Akap6,Ccny,Gadd45b,Thbs1	4	0.0140049	-1.85372
GO_BP	GO:0045664	regulation of neuron differentiation	Dlg4,Ifrd1,Mef2c,Nfe2l2,Nrep,Scn1b,Trak2	7	0.0141018	-1.85073
GO_BP	GO:0031056	regulation of histone modification	Jarid2,Kmt2a,Pink1	3	0.0144572	-1.83992
GO_BP	GO:0061448	connective tissue development	Arrdc3,Col6a2,Mef2c,Thbs1	4	0.0145126	-1.83825
GO_BP	GO:0010975	regulation of neuron projection development	Dlg4,Ifrd1,Mef2c,Nfe2l2,Scn1b,Trak2	6	0.0145607	-1.83682
GO_BP	GO:0007162	negative regulation of cell adhesion	Gcnt2,Mbp,Serpine1,Thbs1	4	0.0146844	-1.83314
GO_BP	GO:0071248	cellular response to metal ion	Dlg4,Mef2c,Nfe2l2	3	0.0147098	-1.83239
GO_BP	GO:1990845	adaptive thermogenesis	Arrdc3,Atf4,Kdm6b	3	0.0149649	-1.82493
GO_BP	GO:0009968	negative regulation of signal transduction	Arrdc3,Atf3,Fktn,Nfe2l2,Pink1,Rcan1,Sdhaf2,Serpine1,Thbs1	9	0.0151581	-1.81936
GO_BP	GO:0007596	blood coagulation	Nfe2l2,Serpine1,Thbs1	3	0.0152226	-1.81751
GO_BP	GO:0045892	negative regulation of transcription, DNA-templated	Atf3,Hivep1,Jarid2,Mbd2,Mef2c,Pkia,Prdm8,Prdx5,Txnip	9	0.0153126	-1.81495
GO_BP	GO:0006936	muscle contraction	Akap6,Scn1b,Synm,Tpm2	4	0.0155627	-1.80792
GO_BP	GO:0072593	reactive oxygen species metabolic process	Nfe2l2,Pink1,Prdx5,Thbs1	4	0.0155627	-1.80792
GO_BP	GO:0007267	cell-cell signaling	Ccny,Dgke,Dlg4,Eif4ebp2,Kmt2a,Mbd2,Mef2c,Ncdn,Pink1,Scn1b,Sdhaf2	11	0.0155868	-1.80724
GO_BP	GO:0042391	regulation of membrane potential	Akap6,Dlg4,Mef2c,Pink1,Scn1b	5	0.0156026	-1.8068
GO_BP	GO:1903507	negative regulation of nucleic acid-templated transcription	Atf3,Hivep1,Jarid2,Mbd2,Mef2c,Pkia,Prdm8,Prdx5,Txnip	9	0.0156253	-1.80617
GO_BP	GO:1902679	negative regulation of RNA biosynthetic process	Atf3,Hivep1,Jarid2,Mbd2,Mef2c,Pkia,Prdm8,Prdx5,Txnip	9	0.0157042	-1.80398
GO_BP	GO:0007611	learning or memory	Eif4ebp2,Kmt2a,Mef2c,Rcan1	4	0.0157423	-1.80293
GO_BP	GO:0006941	striated muscle contraction	Akap6,Scn1b,Synm	3	0.0157453	-1.80285
GO_BP	GO:0007599	hemostasis	Nfe2l2,Serpine1,Thbs1	3	0.0157453	-1.80285
GO_BP	GO:0031214	biomineral tissue development	Ank,Atf4,Mef2c	3	0.0157453	-1.80285
GO_BP	GO:0050817	coagulation	Nfe2l2,Serpine1,Thbs1	3	0.0160105	-1.7956
GO_BP	GO:0006412	translation	Akap6,Eif4ebp2,Eif5,Pink1,Samd4,Thbs1	6	0.0162619	-1.78883
GO_BP	GO:0045333	cellular respiration	Pink1,Sdhaf2,Sdhc	3	0.0162782	-1.78839
GO_BP	GO:0097193	intrinsic apoptotic signaling pathway	Atf4,Nfe2l2,Pink1,Tmem117	4	0.0162888	-1.78811
GO_BP	GO:0001819	positive regulation of cytokine production	Atf4,Il33,Mbp,Serpine1,Thbs1	5	0.0163055	-1.78767
GO_BP	GO:0045934	negative regulation of nucleobase-containing compound metabolic process	Atf3,Hivep1,Jarid2,Kmt2a,Mbd2,Mef2c,Pkia,Prdm8,Prdx5,Txnip	10	0.0163069	-1.78763
GO_BP	GO:2001236	regulation of extrinsic apoptotic signaling pathway	Atf3,Serpine1,Thbs1	3	0.0165484	-1.78125
GO_BP	GO:0035303	regulation of dephosphorylation	Mef2c,Pink1,Rcan1	3	0.017374	-1.7601
GO_BP	GO:0007179	transforming growth factor beta receptor signaling pathway	Gcnt2,Nrep,Thbs1	3	0.0176543	-1.75315
GO_BP	GO:0030855	epithelial cell differentiation	B4galt1,Kdm6b,Mef2c,Sav1,Serpine1,Txnip	6	0.0177187	-1.75157
GO_BP	GO:0042594	response to starvation	Atf3,Atf4,Nfe2l2	3	0.0179371	-1.74625
GO_BP	GO:0015672	monovalent inorganic cation transport	Akap6,Atf4,Klhl24,Scn1b,Slc6a8	5	0.0185407	-1.73187
GO_BP	GO:0097237	cellular response to toxic substance	Kdm6b,Nfe2l2,Pink1	3	0.0188007	-1.72583
GO_BP	GO:0007409	axonogenesis	B4galt5,Ifrd1,Prdm8,Scn1b,Trak2	5	0.0194888	-1.71021
GO_BP	GO:0032103	positive regulation of response to external stimulus	Ets1,Il33,Serpine1,Thbs1	4	0.0204492	-1.68932
GO_BP	GO:0051146	striated muscle cell differentiation	Akap6,Kdm6b,Mef2c,Rcan1	4	0.0206622	-1.68482
GO_BP	GO:0048872	homeostasis of number of cells	Ets1,Kmt2a,Mef2c,Prdx5	4	0.0208765	-1.68034
GO_BP	GO:0006479	protein methylation	Jarid2,Kmt2a,Prdm8	3	0.0209044	-1.67976
GO_BP	GO:0008213	protein alkylation	Jarid2,Kmt2a,Prdm8	3	0.0209044	-1.67976
GO_BP	GO:0048699	generation of neurons	B4galt5,Dlg4,Fktn,Ifrd1,Mef2c,Ncdn,Nfe2l2,Nrep,Prdm8,Scn1b,Trak2	11	0.0213094	-1.67143
GO_BP	GO:1903034	regulation of response to wounding	Nfe2l2,Serpine1,Thbs1	3	0.0215283	-1.66699
GO_BP	GO:0001659	temperature homeostasis	Arrdc3,Atf4,Kdm6b	3	0.021844	-1.66067
GO_BP	GO:0010720	positive regulation of cell development	Akap6,Dlg4,Has2,Mef2c,Nfe2l2,Scn1b	6	0.0221848	-1.65394
GO_BP	GO:0042063	gliogenesis	B4galt5,Fgf5,Il33,Prdm8	4	0.0221913	-1.65382
GO_BP	GO:0035051	cardiocyte differentiation	Akap6,Kdm6b,Mef2c	3	0.0224832	-1.64814
GO_BP	GO:0080135	regulation of cellular response to stress	Atf4,Fktn,Gadd45b,Map3k3,Nfe2l2,Pink1	6	0.0226253	-1.64541
GO_BP	GO:0050890	cognition	Eif4ebp2,Kmt2a,Mef2c,Rcan1	4	0.0226406	-1.64511
GO_BP	GO:0000122	negative regulation of transcription by RNA polymerase II	Atf3,Hivep1,Jarid2,Mbd2,Mef2c,Pkia,Txnip	7	0.0227645	-1.64274
GO_BP	GO:2001252	positive regulation of chromosome organization	Jarid2,Kmt2a,Pink1	3	0.0228065	-1.64194
GO_BP	GO:2001235	positive regulation of apoptotic signaling pathway	Atf3,Pink1,Thbs1	3	0.0231325	-1.63578
GO_BP	GO:0007268	chemical synaptic transmission	Dgke,Dlg4,Eif4ebp2,Kmt2a,Mef2c,Ncdn,Pink1	7	0.0232835	-1.63295
GO_BP	GO:0098916	anterograde trans-synaptic signaling	Dgke,Dlg4,Eif4ebp2,Kmt2a,Mef2c,Ncdn,Pink1	7	0.0232835	-1.63295
GO_BP	GO:0051253	negative regulation of RNA metabolic process	Atf3,Hivep1,Jarid2,Mbd2,Mef2c,Pkia,Prdm8,Prdx5,Txnip	9	0.0237676	-1.62402
GO_BP	GO:0043086	negative regulation of catalytic activity	Akap6,Gadd45b,Pkia,Prdx5,Serpine1,Thbs1	6	0.0241366	-1.61732
GO_BP	GO:0048812	neuron projection morphogenesis	B4galt5,Dlg4,Ifrd1,Prdm8,Scn1b,Trak2	6	0.0244468	-1.61178
GO_BP	GO:0099537	trans-synaptic signaling	Dgke,Dlg4,Eif4ebp2,Kmt2a,Mef2c,Ncdn,Pink1	7	0.024481	-1.61117
GO_BP	GO:0030182	neuron differentiation	B4galt5,Dlg4,Ifrd1,Mef2c,Ncdn,Nfe2l2,Nrep,Prdm8,Scn1b,Trak2	10	0.0252152	-1.59834
GO_BP	GO:0032102	negative regulation of response to external stimulus	Ets1,Serpine1,St6gal1,Thbs1	4	0.025697	-1.59012
GO_BP	GO:0099536	synaptic signaling	Dgke,Dlg4,Eif4ebp2,Kmt2a,Mef2c,Ncdn,Pink1	7	0.0257206	-1.58972
GO_BP	GO:0055002	striated muscle cell development	Akap6,Mef2c,Rcan1	3	0.0258313	-1.58785
GO_BP	GO:0009967	positive regulation of signal transduction	Akap6,Atf3,Dlg4,Gadd45b,Gcnt2,Map3k3,Mbd2,Ndst1,Pink1,Thbs1	10	0.0259422	-1.58599
GO_BP	GO:0048771	tissue remodeling	B4galt1,Mef2c,Ncdn	3	0.02618	-1.58203
GO_BP	GO:0010769	regulation of cell morphogenesis involved in differentiation	Has2,Ifrd1,St6gal1,Trak2	4	0.0261882	-1.58189
GO_BP	GO:0003205	cardiac chamber development	Mef2c,Ndst1,Sav1	3	0.0265313	-1.57624
GO_BP	GO:0050900	leukocyte migration	B4galt1,Il33,Serpine1,Thbs1	4	0.0266851	-1.57373
GO_BP	GO:0120039	plasma membrane bounded cell projection morphogenesis	B4galt5,Dlg4,Ifrd1,Prdm8,Scn1b,Trak2	6	0.0266938	-1.57359
GO_BP	GO:0031669	cellular response to nutrient levels	Atf3,Atf4,Nfe2l2	3	0.0268852	-1.57049
GO_BP	GO:0048858	cell projection morphogenesis	B4galt5,Dlg4,Ifrd1,Prdm8,Scn1b,Trak2	6	0.0273603	-1.56288
GO_BP	GO:0010648	negative regulation of cell communication	Arrdc3,Atf3,Fktn,Nfe2l2,Pink1,Rcan1,Sdhaf2,Serpine1,Thbs1	9	0.0278524	-1.55514
GO_BP	GO:0007519	skeletal muscle tissue development	Atf3,Mef2c,Rcan1	3	0.0279619	-1.55343
GO_BP	GO:1902275	regulation of chromatin organization	Jarid2,Kmt2a,Pink1	3	0.0279619	-1.55343
GO_BP	GO:0007167	enzyme linked receptor protein signaling pathway	Eif4ebp2,Fgf5,Gcnt2,Ndst1,Nrep,Thbs1,Txnip	7	0.0280301	-1.55238
GO_BP	GO:0120036	plasma membrane bounded cell projection organization	B4galt5,Dlg4,Ifrd1,Mef2c,Ncdn,Nfe2l2,Nrep,Prdm8,Scn1b,Trak2	10	0.0282144	-1.54953
GO_BP	GO:0023057	negative regulation of signaling	Arrdc3,Atf3,Fktn,Nfe2l2,Pink1,Rcan1,Sdhaf2,Serpine1,Thbs1	9	0.0283352	-1.54767
GO_BP	GO:0044281	small molecule metabolic process	Atf3,Atf4,Azin1,B4galt1,Has2,Inpp5a,Pink1,Prdx5,Sdhaf2,Sdhc,St6gal1	11	0.0287834	-1.54086
GO_BP	GO:0022604	regulation of cell morphogenesis	Dlg4,Has2,Ifrd1,St6gal1,Trak2	5	0.0288547	-1.53978
GO_BP	GO:2000377	regulation of reactive oxygen species metabolic process	Nfe2l2,Pink1,Thbs1	3	0.0290615	-1.53668
GO_BP	GO:1905114	cell surface receptor signaling pathway involved in cell-cell signaling	Ccny,Dlg4,Mbd2,Mef2c,Sdhaf2	5	0.0290625	-1.53667
GO_BP	GO:0051276	chromosome organization	Jarid2,Kdm6b,Kmt2a,Mbd2,Ncaph2,Pink1,Prdm8,Zfp462	8	0.0291051	-1.53603
GO_BP	GO:0043410	positive regulation of MAPK cascade	Gadd45b,Gcnt2,Map3k3,Ndst1,Thbs1	5	0.0292712	-1.53356
GO_BP	GO:0002685	regulation of leukocyte migration	Il33,Serpine1,Thbs1	3	0.029433	-1.53117
GO_BP	GO:0040007	growth	Akap6,Col6a2,Ifrd1,Jarid2,Mef2c,Sav1,Serpine1,Thbs1	8	0.0304893	-1.51585
GO_BP	GO:0001501	skeletal system development	Col6a2,Has2,Mef2c,Ndst1,Thbs1	5	0.030759	-1.51203
GO_BP	GO:0032990	cell part morphogenesis	B4galt5,Dlg4,Ifrd1,Prdm8,Scn1b,Trak2	6	0.0312248	-1.5055
GO_BP	GO:0055001	muscle cell development	Akap6,Mef2c,Rcan1	3	0.0313287	-1.50406
GO_BP	GO:0060538	skeletal muscle organ development	Atf3,Mef2c,Rcan1	3	0.0313287	-1.50406
GO_BP	GO:0015893	drug transport	Pink1,Slc25a15,Slc6a8	3	0.0317154	-1.49873
GO_BP	GO:0051216	cartilage development	Col6a2,Mef2c,Thbs1	3	0.0324963	-1.48817
GO_BP	GO:0060047	heart contraction	Akap6,Rps6ka2,Scn1b	3	0.0324963	-1.48817
GO_BP	GO:0051051	negative regulation of transport	Atf4,Dlg4,Il33,Pkia,Thbs1	5	0.032517	-1.48789
GO_BP	GO:0006814	sodium ion transport	Klhl24,Scn1b,Slc6a8	3	0.0328905	-1.48293
GO_BP	GO:0019935	cyclic-nucleotide-mediated signaling	Arrdc3,Eif4ebp2,Thbs1	3	0.0328905	-1.48293
GO_BP	GO:0018193	peptidyl-amino acid modification	Dlg4,Dpy19l3,Jarid2,Kmt2a,Pink1,Prdm8,Rps6ka2,St6gal1	8	0.0333936	-1.47634
GO_BP	GO:0030030	cell projection organization	B4galt5,Dlg4,Ifrd1,Mef2c,Ncdn,Nfe2l2,Nrep,Prdm8,Scn1b,Trak2	10	0.033561	-1.47417
GO_BP	GO:0050920	regulation of chemotaxis	Serpine1,St6gal1,Thbs1	3	0.0336865	-1.47254
GO_BP	GO:0048639	positive regulation of developmental growth	Akap6,Mef2c,Serpine1	3	0.0340882	-1.4674
GO_BP	GO:0006820	anion transport	Ank,Atf4,Slc25a15,Slc6a8,Thbs1	5	0.0345689	-1.46131
GO_BP	GO:0031349	positive regulation of defense response	Ets1,Il33,Mef2c,Serpine1	4	0.0351163	-1.45449
GO_BP	GO:0040008	regulation of growth	Akap6,Ifrd1,Jarid2,Mef2c,Sav1,Serpine1	6	0.0358328	-1.44572
GO_BP	GO:0072594	establishment of protein localization to organelle	Pink1,Pkia,Txnip,Vps37b	4	0.0360055	-1.44363
GO_BP	GO:0003015	heart process	Akap6,Rps6ka2,Scn1b	3	0.0361344	-1.44208
GO_BP	GO:0007169	transmembrane receptor protein tyrosine kinase signaling pathway	Eif4ebp2,Fgf5,Ndst1,Thbs1,Txnip	5	0.0367	-1.43533
GO_BP	GO:0048646	anatomical structure formation involved in morphogenesis	B4galt1,Ets1,Kdm6b,Map3k3,Mef2c,Nfe2l2,Serpine1,Thbs1	8	0.0372848	-1.42847
GO_BP	GO:0021953	central nervous system neuron differentiation	B4galt5,Prdm8,Scn1b	3	0.0382428	-1.41745
GO_BP	GO:0031668	cellular response to extracellular stimulus	Atf3,Atf4,Nfe2l2	3	0.0382428	-1.41745
GO_BP	GO:0050767	regulation of neurogenesis	Dlg4,Ifrd1,Mef2c,Nfe2l2,Nrep,Scn1b,Trak2	7	0.0384971	-1.41457
GO_BP	GO:0019318	hexose metabolic process	Atf3,Atf4,B4galt1	3	0.0386719	-1.4126
GO_BP	GO:0031400	negative regulation of protein modification process	Atf3,Fktn,Gadd45b,Jarid2,Pkia	5	0.0391614	-1.40714
GO_BP	GO:0048863	stem cell differentiation	Jarid2,Mef2c,Nfe2l2	3	0.039974	-1.39822
GO_BP	GO:2001234	negative regulation of apoptotic signaling pathway	Nfe2l2,Pink1,Serpine1	3	0.0408544	-1.38876
GO_BP	GO:0120035	regulation of plasma membrane bounded cell projection organization	Dlg4,Ifrd1,Mef2c,Nfe2l2,Scn1b,Trak2	6	0.042185	-1.37484
GO_BP	GO:0032872	regulation of stress-activated MAPK cascade	Fktn,Gadd45b,Map3k3	3	0.0421934	-1.37476
GO_BP	GO:0022407	regulation of cell-cell adhesion	Ets1,Gcnt2,Has2,Mbp	4	0.0422673	-1.374
GO_BP	GO:0032101	regulation of response to external stimulus	Ets1,Il33,Nfe2l2,Serpine1,St6gal1,Thbs1	6	0.042857	-1.36798
GO_BP	GO:0051336	regulation of hydrolase activity	Eif5,Mbp,Mef2c,Pink1,Rcan1,Serpine1,Thbs1	7	0.0430856	-1.36567
GO_BP	GO:0006813	potassium ion transport	Akap6,Atf4,Klhl24	3	0.0430982	-1.36554
GO_BP	GO:0070302	regulation of stress-activated protein kinase signaling cascade	Fktn,Gadd45b,Map3k3	3	0.0430982	-1.36554
GO_BP	GO:0010639	negative regulation of organelle organization	Jarid2,Pink1,Rps6ka2,Shroom2	4	0.0439235	-1.3573
GO_BP	GO:0010001	glial cell differentiation	B4galt5,Fgf5,Prdm8	3	0.0440128	-1.35642
GO_BP	GO:0031344	regulation of cell projection organization	Dlg4,Ifrd1,Mef2c,Nfe2l2,Scn1b,Trak2	6	0.0442215	-1.35437
GO_BP	GO:0016485	protein processing	Rps6ka2,Serpine1,Thbs1	3	0.0454029	-1.34292
GO_BP	GO:0090257	regulation of muscle system process	Akap6,Jarid2,Mef2c	3	0.0454029	-1.34292
GO_BP	GO:0001933	negative regulation of protein phosphorylation	Atf3,Fktn,Gadd45b,Pkia	4	0.0466489	-1.33116
GO_BP	GO:0022409	positive regulation of cell-cell adhesion	Ets1,Gcnt2,Has2	3	0.0468147	-1.32962
GO_BP	GO:0046034	ATP metabolic process	Pink1,Sdhaf2,Sdhc	3	0.0468147	-1.32962
GO_BP	GO:0044092	negative regulation of molecular function	Akap6,Gadd45b,Pkia,Prdx5,Serpine1,Thbs1,Zfp462	7	0.0473827	-1.32438
GO_BP	GO:0045785	positive regulation of cell adhesion	Ets1,Gcnt2,Has2,Thbs1	4	0.0476948	-1.32153
GO_BP	GO:0051091	positive regulation of DNA-binding transcription factor activity	Ifrd1,Pink1,Sav1	3	0.047768	-1.32086
GO_BP	GO:0044057	regulation of system process	Akap6,Dlg4,Jarid2,Mef2c,Scn1b	5	0.0479918	-1.31883
GO_BP	GO:1901215	negative regulation of neuron death	Atf4,Mef2c,Pink1	3	0.0482482	-1.31652
GO_BP	GO:1902533	positive regulation of intracellular signal transduction	Akap6,Gadd45b,Gcnt2,Map3k3,Ndst1,Pink1,Thbs1	7	0.0488744	-1.31092
GO_BP	GO:0032147	activation of protein kinase activity	Gadd45b,Map3k3,Thbs1	3	0.0492158	-1.3079
GO_CC	GO:0035097	histone methyltransferase complex	Jarid2,Kdm6b,Kmt2a,Prdm8,Zfp462	5	1.67201e-05	-4.77676
GO_CC	GO:0034708	methyltransferase complex	Jarid2,Kdm6b,Kmt2a,Prdm8,Zfp462	5	5.00379e-05	-4.3007
GO_CC	GO:0005911	cell-cell junction	Akap6,B4galt1,Dlg4,Klhl24,Pdzd2,Scn1b,Shroom2	7	0.00111681	-2.95202
GO_CC	GO:0042383	sarcolemma	Akap6,Col6a2,Scn1b,Synm	4	0.0022698	-2.64401
GO_CC	GO:0044304	main axon	Dlg4,Mbp,Scn1b	3	0.00309638	-2.50915
GO_CC	GO:0030054	cell junction	Akap6,B4galt1,Dlg4,Klhl24,Ncaph2,Pdzd2,Samd4,Scn1b,Shroom2,Synm	10	0.00428877	-2.36767
GO_CC	GO:0005794	Golgi apparatus	B4galt1,B4galt5,Bace2,Fktn,Gcnt2,Ndst1,Nfe2l2,Plekhb1,St3gal1,St6gal1,St6galnac4	11	0.00638058	-2.19514
GO_CC	GO:0044451	nucleoplasm part	Fastk,Hivep1,Jarid2,Kdm6b,Kmt2a,Mbd2,Mef2c,Prdm8,Zfp462	9	0.00705608	-2.15144
GO_CC	GO:1990234	transferase complex	Ccny,Jarid2,Kdm6b,Klhl24,Kmt2a,Prdm8,Zfp462	7	0.0148992	-1.82684
GO_CC	GO:0098791	Golgi subcompartment	B4galt1,Bace2,Fktn,Plekhb1,St6gal1	5	0.0163164	-1.78737
GO_CC	GO:0033267	axon part	Dlg4,Mbp,Pink1,Scn1b,Trak2	5	0.0175043	-1.75685
GO_CC	GO:0070161	anchoring junction	B4galt1,Klhl24,Shroom2,Synm	4	0.0197967	-1.70341
GO_CC	GO:0044431	Golgi apparatus part	B4galt1,Bace2,Fktn,Plekhb1,St6gal1	5	0.0252612	-1.59755
GO_CC	GO:0005654	nucleoplasm	Ets1,Fastk,Hivep1,Jarid2,Kdm6b,Kmt2a,Mbd2,Mbnl2,Mef2c,Ncaph2,Nfe2l2,Prdm8,Rps6ka2,Tnrc18,Zfp462	15	0.0256551	-1.59083
GO_CC	GO:0030017	sarcomere	Mef2c,Synm,Tpm2	3	0.0258299	-1.58788
GO_CC	GO:0043005	neuron projection	Atf4,Dlg4,Mbp,Ncdn,Pdzd2,Pink1,Plekhb1,Samd4,Scn1b,Trak2	10	0.028282	-1.54849
GO_CC	GO:0097458	neuron part	Atf4,Dlg4,Mbp,Ncdn,Pdzd2,Pink1,Plekhb1,Samd4,Scn1b,Shroom2,Synm,Trak2	12	0.028518	-1.54488
GO_CC	GO:0044449	contractile fiber part	Mef2c,Synm,Tpm2	3	0.0310284	-1.50824
GO_CC	GO:0030016	myofibril	Mef2c,Synm,Tpm2	3	0.0346394	-1.46043
GO_CC	GO:0034703	cation channel complex	Akap6,Dlg4,Scn1b	3	0.0384591	-1.415
GO_CC	GO:1902494	catalytic complex	Ccny,Jarid2,Kdm6b,Klhl24,Kmt2a,Mbd2,Prdm8,Sdhc,Zfp462	9	0.0385503	-1.41397
GO_CC	GO:0005739	mitochondrion	Fastk,Hivep1,Jarid2,Pink1,Prdx5,Sdhaf2,Sdhc,Slc25a15,Tnrc18,Trak2,Txnip	11	0.0399456	-1.39853
GO_CC	GO:0043292	contractile fiber	Mef2c,Synm,Tpm2	3	0.0406706	-1.39072
GO_CC	GO:0031965	nuclear membrane	Akap6,Dpy19l3,Tnrc18	3	0.0467154	-1.33054
GO_CC	GO:0000139	Golgi membrane	Fktn,Plekhb1,St6gal1	3	0.0481703	-1.31722
GO_MF	GO:0016757	transferase activity, transferring glycosyl groups	B4galt1,B4galt5,Dpy19l3,Gcnt2,Has2,Ndst1,St3gal1,St6gal1,St6galnac4	9	3.63894e-07	-6.43903
GO_MF	GO:0000980	RNA polymerase II distal enhancer sequence-specific DNA binding	Atf4,Hivep1,Kmt2a,Mef2c,Nfe2l2	5	1.5927e-05	-4.79787
GO_MF	GO:0008373	sialyltransferase activity	St3gal1,St6gal1,St6galnac4	3	3.93234e-05	-4.40535
GO_MF	GO:0001158	enhancer sequence-specific DNA binding	Atf4,Hivep1,Kmt2a,Mef2c,Nfe2l2	5	5.37754e-05	-4.26942
GO_MF	GO:0016758	transferase activity, transferring hexosyl groups	B4galt1,B4galt5,Dpy19l3,Gcnt2,Has2,Ndst1	6	7.0142e-05	-4.15402
GO_MF	GO:0035326	enhancer binding	Atf4,Hivep1,Kmt2a,Mef2c,Nfe2l2	5	8.13196e-05	-4.0898
GO_MF	GO:0000977	RNA polymerase II regulatory region sequence-specific DNA binding	Atf3,Atf4,Ets1,Hivep1,Jarid2,Kdm6b,Kmt2a,Mef2c,Nfe2l2,Tsc22d1,Zfp462	11	8.2291e-05	-4.08465
GO_MF	GO:0044212	transcription regulatory region DNA binding	Atf3,Atf4,Ets1,Hivep1,Jarid2,Kdm6b,Kmt2a,Mef2c,Nfe2l2,Prdx5,Tsc22d1,Zfp462	12	8.68805e-05	-4.06108
GO_MF	GO:0001012	RNA polymerase II regulatory region DNA binding	Atf3,Atf4,Ets1,Hivep1,Jarid2,Kdm6b,Kmt2a,Mef2c,Nfe2l2,Tsc22d1,Zfp462	11	8.97276e-05	-4.04707
GO_MF	GO:0001067	regulatory region nucleic acid binding	Atf3,Atf4,Ets1,Hivep1,Jarid2,Kdm6b,Kmt2a,Mef2c,Nfe2l2,Prdx5,Tsc22d1,Zfp462	12	9.03289e-05	-4.04417
GO_MF	GO:0000976	transcription regulatory region sequence-specific DNA binding	Atf3,Atf4,Ets1,Hivep1,Jarid2,Kdm6b,Kmt2a,Mef2c,Nfe2l2,Tsc22d1,Zfp462	11	0.000132103	-3.87909
GO_MF	GO:0008194	UDP-glycosyltransferase activity	B4galt1,B4galt5,Gcnt2,Has2,Ndst1	5	0.000157923	-3.80156
GO_MF	GO:1990837	sequence-specific double-stranded DNA binding	Atf3,Atf4,Ets1,Hivep1,Jarid2,Kdm6b,Kmt2a,Mef2c,Nfe2l2,Tsc22d1,Zfp462	11	0.000209658	-3.67849
GO_MF	GO:0019904	protein domain specific binding	Atf4,Dlg4,Hivep1,Inpp5a,Mbd2,Mef2c,Nfe2l2,Pink1,Shroom2,Trak2	10	0.000313203	-3.50417
GO_MF	GO:0043565	sequence-specific DNA binding	Atf3,Atf4,Ets1,Hivep1,Jarid2,Kdm6b,Kmt2a,Mbd2,Mef2c,Nfe2l2,Tsc22d1,Zfp462	12	0.000362383	-3.44083
GO_MF	GO:0003690	double-stranded DNA binding	Atf3,Atf4,Ets1,Hivep1,Jarid2,Kdm6b,Kmt2a,Mef2c,Nfe2l2,Tsc22d1,Zfp462	11	0.000460496	-3.33677
GO_MF	GO:0003682	chromatin binding	Jarid2,Kdm6b,Kmt2a,Mbd2,Mef2c,Ncaph2,Prdm8,Tnrc18	8	0.00074469	-3.12802
GO_MF	GO:0016740	transferase activity	B4galt1,B4galt5,Dgke,Dpy19l3,Fastk,Fktn,Gcnt2,Has2,Kmt2a,Map3k3,Ndst1,Pink1,Prdm8,Rps6ka2,St3gal1,St6gal1,St6galnac4	17	0.000996484	-3.00153
GO_MF	GO:0000981	DNA-binding transcription factor activity, RNA polymerase II-specific	Atf3,Atf4,Ets1,Hivep1,Jarid2,Mef2c,Nfe2l2,Tsc22d1	8	0.00380427	-2.41973
GO_MF	GO:0003677	DNA binding	Atf3,Atf4,Ets1,Hivep1,Jarid2,Kdm6b,Kmt2a,Mbd2,Mef2c,Nfe2l2,Prdm8,Prdx5,Tsc22d1,Zfp462	14	0.0075289	-2.12327
GO_MF	GO:0000978	RNA polymerase II proximal promoter sequence-specific DNA binding	Atf3,Atf4,Ets1,Kdm6b,Mef2c,Tsc22d1	6	0.0111219	-1.95382
GO_MF	GO:0000987	proximal promoter sequence-specific DNA binding	Atf3,Atf4,Ets1,Kdm6b,Mef2c,Tsc22d1	6	0.0122492	-1.91189
GO_MF	GO:0002020	protease binding	Mbp,Pink1,Serpine1	3	0.012503	-1.90299
GO_MF	GO:0001085	RNA polymerase II transcription factor binding	Atf4,Ifrd1,Nfe2l2	3	0.0141935	-1.84791
GO_MF	GO:0030234	enzyme regulator activity	Azin1,Ccny,Eif5,Pkia,Prdx5,Rcan1,Serpine1,Txnip	8	0.0149769	-1.82458
GO_MF	GO:0046983	protein dimerization activity	Atf3,Atf4,B4galt1,Kmt2a,Mef2c,Nfe2l2,Plekhb1,Prdx5,St6gal1,Tpm2	10	0.0179602	-1.74569
GO_MF	GO:0003700	DNA-binding transcription factor activity	Atf3,Atf4,Ets1,Hivep1,Jarid2,Mef2c,Nfe2l2,Tsc22d1	8	0.0184764	-1.73338
GO_MF	GO:0005198	structural molecule activity	Col6a2,Dlg4,Mbp,Synm,Thbs1,Tpm2	6	0.0232324	-1.63391
GO_MF	GO:0098772	molecular function regulator	Azin1,Ccny,Eif5,Fgf5,Il33,Pkia,Prdx5,Rcan1,Scn1b,Serpine1,Txnip	11	0.0290399	-1.537
GO_MF	GO:0140110	transcription regulator activity	Atf3,Atf4,Ets1,Hivep1,Jarid2,Mef2c,Nfe2l2,Prdm8,Tsc22d1	9	0.0349064	-1.45709
GO_MF	GO:0060090	molecular adaptor activity	Akap6,Sav1,Synm	3	0.038846	-1.41065
GO_MF	GO:0004857	enzyme inhibitor activity	Pkia,Prdx5,Serpine1,Txnip	4	0.0391861	-1.40687
GO_MF	GO:0046982	protein heterodimerization activity	Atf3,Atf4,Mef2c,Nfe2l2,Tpm2	5	0.0423922	-1.37271
GO_MF	GO:0008092	cytoskeletal protein binding	B4galt1,Dlg4,Ptpn4,Shroom2,Synm,Tpm2,Trak2	7	0.0428801	-1.36774
GO_MF	GO:0001227	DNA-binding transcription repressor activity, RNA polymerase II-specific	Atf3,Hivep1,Jarid2	3	0.0437715	-1.35881
GO_MF	GO:0008022	protein C-terminus binding	Atf4,Dlg4,Plekhb1	3	0.0437715	-1.35881
KEGG	mmu04010	MAPK signaling pathway	Atf4,Fgf5,Gadd45b,Map3k3,Mef2c,Rps6ka2	6	0.00200158	-2.69863
KEGG	mmu04115	p53 signaling pathway	Gadd45b,Serpine1,Thbs1	3	0.00407855	-2.38949
KEGG	mmu01100	Metabolic pathways	B4galt1,B4galt5,Dgke,Fktn,Gcnt2,Inpp5a,Kmt2a,Ndst1,Sdhc,St3gal1,St6gal1,St6galnac4,Trak2	13	0.0169788	-1.77009
KEGG	mmu04722	Neurotrophin signaling pathway	Atf4,Map3k3,Rps6ka2	3	0.0175656	-1.75534
KEGG	mmu04261	Adrenergic signaling in cardiomyocytes	Atf4,Scn1b,Tpm2	3	0.0317735	-1.49794
KEGG	mmu04390	Hippo signaling pathway	Dlg4,Sav1,Serpine1	3	0.0344948	-1.46225
REACTOME	R-MMU-975577	N-Glycan antennae elongation	B4galt1,B4galt5,St6gal1	3	3.31157e-05	-4.47997
REACTOME	R-MMU-977068	Termination of O-glycan biosynthesis	St3gal1,St6gal1,St6galnac4	3	3.31157e-05	-4.47997
REACTOME	R-MMU-913709	O-linked glycosylation of mucins	B4galt5,St3gal1,St6gal1,St6galnac4	4	7.58662e-05	-4.11995
REACTOME	R-MMU-975576	N-glycan antennae elongation in the medial/trans-Golgi	B4galt1,B4galt5,St6gal1	3	0.000125841	-3.90018
REACTOME	R-MMU-4085001	Sialic acid metabolism	St3gal1,St6gal1,St6galnac4	3	0.000311835	-3.50607
REACTOME	R-MMU-351202	Metabolism of polyamines	Azin1,Slc25a15,Slc6a8	3	0.00052944	-3.27618
REACTOME	R-MMU-5173105	O-linked glycosylation	B4galt5,St3gal1,St6gal1,St6galnac4	4	0.000783074	-3.1062
REACTOME	R-MMU-446219	Synthesis of substrates in N-glycan biosythesis	St3gal1,St6gal1,St6galnac4	3	0.00207417	-2.68316
REACTOME	R-MMU-446193	Biosynthesis of the N-glycan precursor (dolichol lipid-linked oligosaccharide, LLO) and transfer to a nascent protein	St3gal1,St6gal1,St6galnac4	3	0.00324466	-2.48883
REACTOME	R-MMU-446203	Asparagine N-linked glycosylation	B4galt1,B4galt5,St3gal1,St6gal1,St6galnac4	5	0.00542217	-2.26583
REACTOME	R-MMU-1630316	Glycosaminoglycan metabolism	Has2,Ndst1,St3gal1	3	0.011543	-1.93768
REACTOME	R-MMU-71387	Metabolism of carbohydrates	B4galt1,Has2,Ndst1,St3gal1	4	0.0144526	-1.84005
REACTOME	R-MMU-8953897	Cellular responses to external stimuli	Ets1,Kdm6b,Pink1,Prdx5,Rps6ka2	5	0.0317584	-1.49814
REACTOME	R-MMU-2559583	Cellular Senescence	Ets1,Kdm6b,Rps6ka2	3	0.0363948	-1.43896
REACTOME	R-MMU-948021	Transport to the Golgi and subsequent modification	B4galt1,B4galt5,St6gal1	3	0.0386003	-1.41341
