# Supplementary material for: Hydrogen peroxide induced by nerve injury promotes axon regeneration via connective tissue growth factor
Source: Acta Neuropathol Commun. 2022 Dec 25;10:189. doi: 10.1186/s40478-022-01495-5 (PMC9791753; doi:10.1186/s40478-022-01495-5)
Supplement: Supplementary file 6 — Additional file 6: Table S5. List of up-regulated ECM terms shared by the α-LTx and the H2O2 data sets. Selection of GO and REACTOME terms associated to the ECM emerging from the intersection of up-regulated genes of the α-LTx and the H2O2 data sets. [file 40478_2022_1495_MOESM6_ESM.xlsx]

## Sheet: intersection_up_ECM
category	id	description	genes	number genes	pvalue	log10pvalue
GO_BP	GO:0030198	extracellular matrix organization	Col1a1,Col4a1,Col5a1,Col5a2,Col5a3,Ctgf,Fbln2,Mmp2,Nid1,Pxdn,Qsox1	11	4.30603e-09	-8.36592
GO_CC	GO:0031012	extracellular matrix	Col1a1,Col4a1,Col5a1,Col5a2,Col5a3,Ctgf,Ctsd,Fbln2,Matn2,Mmp2,Nid1,Ptn,Pxdn,Serpine2,Sparc	15	1.09332e-10	-9.96125
GO_CC	GO:0062023	collagen-containing extracellular matrix	Col1a1,Col4a1,Col5a1,Col5a2,Col5a3,Ctsd,Fbln2,Matn2,Nid1,Ptn,Pxdn,Serpine2,Sparc	13	4.20945e-10	-9.37578
GO_CC	GO:0044420	extracellular matrix component	Col1a1,Col4a1,Col5a1,Col5a2,Col5a3	5	1.0255e-06	-5.98907
GO_MF	GO:0005201	extracellular matrix structural constituent	Col1a1,Col4a1,Col5a1,Col5a2,Col5a3,Fbln2,Matn2,Nid1,Pxdn,Sparc	10	6.48441e-11	-10.1881
GO_MF	GO:0030020	extracellular matrix structural constituent conferring tensile strength	Col1a1,Col4a1,Col5a1,Col5a2,Col5a3	5	2.18173e-07	-6.6612
GO_MF	GO:0050840	extracellular matrix binding	Fbln2,Itga7,Nid1,Sparc	4	5.59133e-05	-4.25249
REACTOME	R-MMU-1474244	Extracellular matrix organization	Col1a1,Col4a1,Col5a1,Col5a2,Col5a3,Ctsd,Fbln2,Mmp2,Nid1,Pxdn,Sparc	11	1.31853e-06	-5.87991
REACTOME	R-MMU-1474228	Degradation of the extracellular matrix	Col1a1,Col4a1,Col5a1,Col5a2,Col5a3,Ctsd,Mmp2,Nid1	8	1.98884e-06	-5.7014
